# Supplementary material for: Specific pathway abundances in the neonatal calf faecal microbiome are associated with susceptibility to Cryptosporidium parvum infection: a metagenomic analysis
Source: Anim Microbiome. 2023 Sep 12;5:43. doi: 10.1186/s42523-023-00265-5 (PMC10496319; doi:10.1186/s42523-023-00265-5)
Supplement: Supplementary file 3 — Additional file 3. Taxonomic Rank Parse Script. [file 42523_2023_265_MOESM3_ESM.txt]

#CMD

for it in S,9606 C,40674 G,9605 O,9443 F,9604 P,7711
do
  i=$(echo $it | cut -f1 -d ',')
  t=$(echo $it | cut -f2 -d ',')
  # Create temporary output directory
  mkdir -p $i.t/;

  #Process each sample file
  for j in /agf/illum/LIMS24668MHaresResults_b100a5bfd18e583f/rerun_nohuman_stratonly_multivariate/kraken/2-bracken/*.tsv
  do
    sn=$(basename ${j/.bracken.tsv/})

    # Extract rows with S, C, G, O, F or P in the 4th column (for taxonomic rank) and convert to simple 2 column file (clade and abundance)
    ~/Q/metagenomics_pipeline/bin/clamp_bracken_to_taxa.py -i $j -r $i -s $sn -o $i/$sn.bracken.tsv -t $t
  done 

  # Merge output of all samples into one table
  humann_join_tables -i $i -o $i.raw.tsv

  # Renormalise to relative abundance
  humann_renorm_table -i $i.raw.tsv -o $i.relab.tsv -u relab

  # Convert to percentages
  ./re_percent.py -i $i.relab.tsv -o $i.percent.tsv
  
done
_____________________________________________________________________
#clamp_bracken_to_taxa.py

#!/usr/bin/env python
from optparse import OptionParser


parser = OptionParser()
parser.add_option("-i", "--input", help="input Bracken table", metavar="FILE")
parser.add_option("-r", "--rank", help="taxonomic rank to clamp to [%default]", metavar="STRING", default="S")
parser.add_option("-t", "--host_tax_id", help="tax id of host to remove [%default]. If multiple, provide a comma-separated list", metavar="STRING", default="9606")
parser.add_option("-m", "--min_percent", help="Only keep taxa with percent abundance >= this [%default]", metavar="FLOAT", default=0.1, type=float)
parser.add_option("-s", "--sample_id", help="sample id")
parser.add_option("-o", "--output", help="output file")
(opts, args) = parser.parse_args()

host_tax_ids = set(opts.host_tax_id.split(","))
#Always filter human
host_tax_ids.add("9606")

rows = []
for line in open(opts.input):
    spl = line.strip().split()
    prop = float(spl[0])
    rank = spl[3]
    taxid = spl[4]
    name = ' '.join(spl[5:])
    
    #Retain only required rank
    if rank == opts.rank and taxid not in host_tax_ids:
        rows.append([name, prop])


#Get new percentage total and renormalise to 100%, and remove all zero rows
percent_tot = sum([x[1] for x in rows])
fixed_rows = []
for row in rows:
    new_percent = row[1] / percent_tot * 100.0
    if new_percent >= opts.min_percent:
        fixed_rows.append([row[0], new_percent])

#Write to file
o = open(opts.output, 'w')
o.write("clade\t%s\n"%(opts.sample_id))
for row in fixed_rows:
    o.write("%s\t%.5f\n"%(row[0],row[1]))
o.close()
_________________________________________________________________________
#re_percent.py

#!/usr/bin/env python
import argparse
import pandas as pd
pd.set_option('precision', 5)
parser = argparse.ArgumentParser()
parser.add_argument("-i", "--input_fn", help="input filename [%(default)s]", default='./in.txt', type=str)
parser.add_argument("-o", "--output_fn")
opts = parser.parse_args()

df = pd.read_csv(opts.input_fn,sep='\t', index_col=0)
df = df* 100
df.to_csv(opts.output_fn, sep='\t',  float_format='%.4f')
