# Supplementary material for: Specific pathway abundances in the neonatal calf faecal microbiome are associated with susceptibility to Cryptosporidium parvum infection: a metagenomic analysis
Source: Anim Microbiome. 2023 Sep 12;5:43. doi: 10.1186/s42523-023-00265-5 (PMC10496319; doi:10.1186/s42523-023-00265-5)
Supplement: Supplementary file 4 — Additional file 4. Bracken Species Relative Abundance Table. [file 42523_2023_265_MOESM4_ESM.txt]

clade	Calf_44	Calf_8	Calf_27	Calf_28	Calf_9	Calf_2	Calf_36	Calf_31	Calf_22	Calf_45	Calf_10	Calf_14	Calf_23	Calf_15	Calf_3	Calf_24	Calf_4	Calf_37	Calf_51	Calf_11	Calf_16	Calf_17	Calf_46	Calf_32	Calf_59	Calf_47	Calf_18	Calf_48	Calf_7	Calf_38	Calf_12	Calf_52	Calf_53	Calf_25	Calf_39	Calf_54	Calf_19	Calf_49	Calf_40	Calf_55	Calf_1	Calf_56	Calf_5	Calf_26	Calf_57	Calf_20	Calf_29	Calf_6	Calf_30
Acidaminococcus fermentans	0	0	0	0	0	0	0	0	0	0	0	0	0	0.5919	0	0	0	0	0	0	5.5748	0	0	0	0	0.11301	0	0	0	0	0	0	0	0	0	0	0	0	0	0	0	0	0	0.23682	0	0	0	0	0
Acidaminococcus intestini	0	0	0	0	0	0	0	0	0	0	0	0	0	0	0	0	0	0	0	0	0.33596	0	0	0	0	0	0	0	0	0	0	0	0	0	0	0	0	0	0	0	0	0	0	0	0	0	0	0	0
Acidovorax ebreus	0	0	0	0	0	0	0	0	0	0	0	0	0	0	0	0	0	0	0	0	0	0	0	0	0	0	0	0	0	0	0	0	0	0	0	0	0	0	0	0	0	0	0	0	0	0	0	0	0
Acidovorax sp. JS42	0	0	0	0	0	0	0	0	0	0	0	0	0	0	0	0	0	0	0	0	0	0	0	0	0	0	0	0	0	0	0	0	0	0	0	0	0	0	0	0	0	0	0	0	0	0	0	0	0
Actinobacillus delphinicola	0	0	0	0	0	0	0	0	0	0	0	0	0	0	0	0	0	0	0	0	0	0	0	0	0	0	0	0	0	0	0	0	0	0.11541	0	0	0	0	0	0	0	0	0	0	0	0	0	0	0
Actinobacillus pleuropneumoniae	0	0	0	0	0	0	0	0	0	0	0	0	0	0	0	0	0	0	0	0	0	0	0	0	0	0	0	0	0	0	0	0	0	0.30427	0	0	0	0	0	0	0	0	0	0	0	0	0	0	0
Actinobacillus porcitonsillarum	0	0	0	0	0	0	0	0	0	0	0	0	0	0	0	0	0	0	0	0	0	0	0	0	0	0	0	0	0	0	0	0	0	0.14689	0	0	0	0	0	0	0	0	0	0	0	0	0	0	0
Aggregatibacter actinomycetemcomitans	0	0	0	0	0	0	0	0	0	0	0	0	0	0	0	0	0	0	0	0	0	0	0	0	0	0	0	0	0	0	0	0	0	0.14689	0	0	0	0	0	0	0	0	0	0	0	0	0	0	0
Aggregatibacter aphrophilus	0	0	0	0	0	0	0	0	0	0	0	0	0	0	0	0	0	0	0	0	0	0	0	0	0	0	0	0	0	0	0	0	0	0.17837	0	0	0	0	0	0	0	0	0	0	0	0	0	0	0
Aggregatibacter segnis	0	0	0	0	0	0	0	0	0	0	0	0	0	0	0	0	0	0	0	0	0	0	0	0	0	0	0	0	0	0	0	0	0	0.11541	0	0	0	0	0	0	0	0	0	0	0	0	0	0	0
Akkermansia muciniphila	0	0	0	0	0	0	0	0	0.67511	0	0	0	0	0	0	0	0	0	0	0	0	0	0	0	0	0	0	0	0	0	0	0	0	0	0	0	0	0	0	0	0	0	0	0.20593	0	0.20431	0	0	0
Alistipes sp. Marseille-P5997	0	0	0	0	0	0	0	0	0	0	0	0	0	0	0	0	0	0	0	0	0	0.20958	0	0	0	0	0	0	0	0	0	0	0	0	0	0	0	0	0	0	0	0	0	0	0	0	0	0	0
Alloprevotella sp. E39	0	0	0.30077	0	0	0	0	0	0	0	0	0.11371	0	0.13499	0	0	0	0	0	0	0	0.16766	0	0	0.21969	0	0	0	0	0	0	0	0	0	0	0	0	0	0	0	0	0	0	0	0	0	0	0	0
Anaerobutyricum hallii	0.12426	0	0.13483	0.20931	0.22843	0	0	1.2908	0.47777	0.13302	0	0.25842	0.16402	0.20768	0	0	0	0	0	0.58848	0.12598	0.18862	0.28566	0	0.41845	0.39038	0.11379	0.13263	0	0	0.17429	0.60784	0.59208	0	0.20951	0.12526	0.25904	0.20053	0	0.24512	0	0.3639	0	0.22652	0	0	0.19519	0.14541	0.4082
Anaerostipes hadrus	0	0	0	0	0	0	0	0.23469	0.3843	0	0	0	0	0	0	0	0	0	0	0.14454	0	0	0	0	0	0.10273	0	0	0	0	0	0.17816	0.22852	0	0	0	0	0	0	0	0	0.10397	0	0	0	0	0	0	0
Avibacterium paragallinarum	0	0	0	0	0	0	0	0	0	0	0	0	0	0	0	0	0	0	0	0	0	0	0	0	0	0	0	0	0	0	0	0	0	0.24132	0	0	0	0	0	0	0	0	0	0	0	0	0	0	0
Avibacterium volantium	0	0	0	0	0	0	0	0	0	0	0	0	0	0	0	0	0	0	0	0	0	0	0	0	0	0	0	0	0	0	0	0	0	0.24132	0	0	0	0	0	0	0	0	0	0	0	0	0	0	0
Azospira oryzae	0	0	0	0	0	0	0	0	0	0	0	0	0	0	0	0	0	0	0	0	0	0	0	0	0	0	0	0	0	0	0	0	0	0	0	0	0	0	0	0	0	0	0	0	0	0	0	0	0
Azospira sp. I09	0	0	0	0	0	0	0	0	0	0	0	0	0	0	0	0	0	0	0	0	0	0	0	0	0	0	0	0	0	0	0	0	0	0	0	0	0	0	0	0	0	0	0	0	0	0	0	0	0
Bacillus cereus	0.3935	0.15344	0.16594	0.10466	0.23881	1.32253	0	2.61361	0	0.16372	0	0	0	0.14538	0.71385	0.16503	0.38481	0	0.17414	0.19616	0.51444	0.3458	0	1.1676	0.19877	0	0	0	0.31668	0.34379	0	0.13624	0.20775	1.07019	1.02661	0.92902	0.51808	1.2876	0.24648	0.12256	0.18171	0.39509	1.45751	0.25741	0.27698	0	0.1541	1.17366	0.12246
Bacteroides caccae	0	0	0.1452	0.15699	0	0	0	0	0	0	0	0	0.16402	0.25961	0	0	0	0	0	0	0.10499	0.5973	0	0	0.16738	0	0.23792	0	0	0	0	0.22008	0.15581	0	0	0	0	0.12665	0	0	0	0.17675	0	0.12356	0	0	0	0	2.7962
Bacteroides caecimuris	0.34172	0.40917	0.43559	0.40816	0.10383	0	0	0	0.23889	0.80835	0	0	0.10251	0.42575	0	0.17535	0	0	0	0.11357	0.17848	0.1991	0	0	0.39753	0	0.77584	0	0	0	0.11277	0.54496	0.48821	0.68199	0	0.11482	0	0.28496	0	0	0	0.61343	0	0.74135	0.34879	0.15323	0.13355	0.29082	0
Bacteroides cellulosilyticus	0	0	0	0.20931	0	0	0	0	0.12464	0	0	0	0	0.29076	0	0	0	0	0	0	0.19948	0.16766	0	0	0.21969	0	0.50688	0	0	0	0.11277	0.34584	0.38434	0	0	0	0	0.23219	0	0	0	0.33271	0	0	0	0	0	0	0
Bacteroides coprosuis	0	0	0	0	0	0	0	0	0	0	0	0	0	0	0	0	0	0	0	0	0	0	0	0	0	0	0.13448	0	0	0	0	0	0.17659	0	0	0	0	0	0	0	0	0	0	0	0	0	0	0	0
Bacteroides dorei	0.94232	1.11498	1.52458	0.83726	1.14215	0	0	0	3.47943	0.41952	0	1.52987	0.53306	1.02804	0	0.21661	1.27595	0.17359	0.57365	1.42474	0.30446	0.58682	0.10202	0	1.02521	0.23629	0.56895	0.80596	1.06242	0.91676	0.33832	0.84888	0.25969	0.61903	0.17809	1.25261	0.91182	0.56992	0.56486	0.65366	0	0.57184	0	1.23558	0.77965	1.03177	1.18143	0	0.73477
Bacteroides fragilis	24.43823	21.75736	2.42688	2.55364	11.60835	0	0	0.91743	2.75239	26.67553	17.5924	3.95907	23.20861	4.66251	0	23.75451	64.48608	12.24344	12.96865	1.38344	5.65879	20.58053	0.35707	0	10.79611	0.13355	1.9551	27.66782	42.92573	9.75102	12.32315	4.61119	3.99917	12.02392	16.53048	16.41962	58.90581	15.15567	46.55438	45.09243	0	2.38095	0	17.49382	21.46081	19.20523	11.28005	0.8413	45.64752
Bacteroides helcogenes	0	0	0	0.12559	0	0	0	0	0	0	0	0	0	0.25961	0	0	0	0	0	0	0.10499	0	0	0	0.16738	0	0.20689	0	0	0	0	0.18864	0.15581	0	0	0	0	0	0	0	0	0.15596	0	0	0	0	0	0	0
Bacteroides heparinolyticus	0	0	0.10371	0.11512	0	0	0	0	0	0	0	0	0	0.28037	0	0	0	0	0	0	0	0.10479	0	0	0.1883	0	0.24827	0	0	0	0	0.16768	0.19736	0	0	0	0	0	0	0	0	0.16635	0	0	0	0	0	0	0
Bacteroides intestinalis	0	0	0	0.12559	0	0	0	0	0	0	0	0	0	0.24922	0	0	0	0	0	0.10324	0	0	0	0	0.15692	0	0.21723	0	0	0	0	0.18864	0.15581	0	0	0	0	0.10554	0	0	0	0.16635	0	0	0	0	0	0	0
Bacteroides ovatus	1.22191	1.51391	1.4105	0.62794	0.2492	0	0	0	0.97632	0	0	0.41348	0.28703	0.80997	0	0.95926	0.26329	0.27571	0.29707	0.19616	0.15748	0.28293	0	0	0.51261	0	0.39309	0.45909	0.23496	0.1771	0	0.60784	0.27007	2.69646	0	0.82463	0	0.14776	0	0	0	0.31192	0	2.69769	1.87731	0.66401	1.77728	0.95555	0.65313
Bacteroides phage B124-14	0	0	0	0	0	0	0	0	0	0	0	0	0	0	0	0	0	0	0	0	0	0	0	0	0	0	0	0	0.28604	0.1771	0	0	0	0	0	0	0	0	0	0	0	0.18715	0	0	0	0.85811	0	0	0
Bacteroides phage B40-8	0	0	0	0	0	0	0	0	0	0	0	0	0	0	0	0	0	0	0	0	0	0	0	0	0	0	0	0	0.1941	0	0	0	0	0	0	0	0	0	0	0	0	0.12477	0	0	0	0.57207	0	0	0
Bacteroides salanitronis	0	0	0.26965	0.74307	0.14536	0	0	0	0.29082	0	0	0.16539	0	1.50571	0	0	0	0	0	0.11357	0.38845	0.3982	0	0	0.86829	0	1.28271	0	0	0	0.27681	1.17376	0.88293	0	0	0	0	0.60158	0	0	0	0.94614	0	0	0	0.16345	0	0	0
Bacteroides sp. A1C1	0	0.10229	0.24891	0.27211	0	0	0	0	0.28043	0.14325	0	0.25842	0.25628	0.5296	0	0.10315	0	0	0	0.14454	0.11549	0.13623	0	0	0.35569	0	0.26896	0.10202	0	0.14585	0	0.32488	0.15581	0.16787	0	0.21921	0	0.16887	0	0	0	0.20794	0	0.14415	0.38982	0	0.48284	0	0
Bacteroides thetaiotaomicron	0.41421	3.23241	0.72599	1.44427	0.15575	0	0	0	0.85168	0.11255	0.44925	0.21708	2.45003	2.11838	0	4.77566	0.96203	0.21444	1.85413	0.19616	0.24147	0.58682	0	0	1.23444	0	0.66205	1.29565	2.00225	0	0.13328	0.85936	0.48821	1.42692	0.25141	3.52818	0.7564	0.26385	0	0	0	0.53026	0	3.61409	5.28314	0.64358	1.60263	37.28708	1.08174
Bacteroides uniformis	0.43492	0.33756	0.37337	0.95238	0.19728	0	0	0	1.31907	0.62417	0	0.1964	0.95336	2.03531	0	0.38164	0.13165	0	0.14341	0.3407	0.26247	1.19459	0	0	1.37044	0	1.56202	0	0.3269	0	0.32807	1.29952	1.40231	0.56657	0	0.15658	0	0.83377	0	0	0	0.77979	0	0.77224	1.37464	0.61293	1.6129	0	0.27554
Bacteroides vulgatus	13.03718	11.08838	35.08608	9.72266	21.67999	0	0	0	34.07769	23.1454	0.16337	36.47922	2.67555	5.4621	0	1.73285	0.29367	1.91974	11.29891	29.07289	0.28346	1.00597	2.21383	0	5.77466	5.05445	1.9551	14.13997	5.08734	21.93979	0.35883	3.07064	1.16339	5.58179	0	29.38413	1.15014	0.43272	0	0	0	2.34976	0	16.32002	4.4009	10.21555	22.88884	0.13502	0.34697
Bacteroides xylanisolvens	2.52666	3.14034	2.29206	1.03611	0.17651	0	0	0	1.79684	0	0	0	0.62532	1.03842	0	1.14492	0.23291	0.52078	0.29707	0.35102	0.39895	0.53442	0	0	0.6486	0	0.14482	0.11222	0.21453	0	0	0.92224	0.11426	5.62375	0	0.30271	0.18651	0	0	0	0	0.15596	0	5.71458	2.83135	0.97048	0.56503	1.78646	0.24492
Bacteroides zoogleoformans	0	0	0.12446	0	0	0	0	0	0	0	0	0	0	0.22845	0	0	0	0	0	0	0	0.15718	0	0	0.15692	0	0.17586	0	0	0	0	0.1572	0.13504	0	0	0	0	0	0	0	0	0.13516	0	0	0	0	0	0	0
Barnesiella viscericola	0	0	0	0	0	0	0	0	0	0	0	0	0	0.17653	0	0	0	0	0	0	0	0	0	0	0.12554	0	0.10344	0	0	0	0	0.12576	0	0	0	0	0	0	0	0	0	0	0	0	0	0	0	0	0
Bibersteinia trehalosi	0	0	0	0	0	0	0	0	0	0	0	0	0	0	0	0	0	0	0	0	0	0	0	0	0	0	0	0	0	0.10418	0	0	0	0.20984	0	0	0	0	0	0	0	0	0	0	0	0	0	0	0
Bifidobacterium adolescentis	0	0	0	0.12559	0	0	0	0	0	0	0.11231	0	0.13326	0	0	0	0	0	0.11268	0	0	0	0	0	0	0	0	0	0	0	0.11277	0	0	0	0	0	0.11398	0	0	0.35747	0	0	0	0	0	0	0.13355	0	0.26533
Bifidobacterium angulatum	0	0	0	0.10466	0	0	0	0	0	0	0	0	0	0	0	0	0	0	0	0	0	0	0	0	0	0	0	0	0	0	0	0	0	0	0	0	0	0	0	0	0	0	0	0	0	0	0	0	0
Bifidobacterium animalis	0	0	0	0.11512	0	0	0	0	0	0	0	0.14472	0	0	0	0	0	0	0.12293	0	0.25197	0	0	0	0	0	0	0	0	0	0	0.11528	0	0	0	0	0	0	0	0	0	0	0	0.13386	0.13336	0	0	0	0
Bifidobacterium bifidum	1.06658	4.62357	0	11.02041	0	0	0	0	0	0	3.34899	0	7.63711	0	0	11.7999	0	0	0.12293	0	0.10499	0	0	0	0	0	0.10344	1.13242	0	3.44828	0.19479	0	0	2.08792	0	4.24843	0.11398	0	0	0	0	0	0	7.31054	14.86459	9.3983	0	0	0.23472
Bifidobacterium breve	0.17604	1.11498	0.11408	1.0989	0	0	0	0	0	0.42976	3.05289	0.50651	1.54792	1.00727	0	0.55699	0	0	2.40729	0	1.41732	0.71256	0.45909	0	0.89968	0.94514	1.03445	1.34666	0.1941	0.86467	1.75313	0.63928	0.65441	0.29378	1.46658	0.6263	0.27976	0	0	0.12256	0	0.76939	0	0.51483	1.42593	0.85811	0.48284	0	0.22451
Bifidobacterium catenulatum	0	0.10229	0	0.82679	0	0	0	0	0	0	0.16337	0	0.57406	0.11423	0	0.22692	0	0	0.3278	0.43362	0.19948	0	0	0	0	0.11301	0.40343	0	0	0	0.27681	0.524	0	0	0	0	1.44027	0	0	0.50046	0	0	0	0	0.17439	0	0.99651	0	3.40851
Bifidobacterium longum	1.88464	14.70949	1.32753	24.22815	0.36341	0	0	1.05611	0.85168	6.07797	42.42393	6.595	21.31215	11.63032	0	8.07633	0	0.83733	32.647	0.88788	20.92388	11.2648	6.39665	0	11.05764	11.85535	12.60991	17.74128	2.61518	12.01167	34.27312	6.45567	10.37706	3.78764	17.96564	7.78706	2.78728	1.23483	0	1.25626	0	11.58245	0	5.28213	17.63439	10.79783	7.1091	0.41545	0.8062
Bifidobacterium pseudocatenulatum	0	0.15344	0	2.31293	0	0	0	0.14935	0.14541	0	0	0.17573	1.53767	0	0	0.62919	0	0	0.70682	1.34214	0.18898	0	0	0	0	0	1.18961	0	0	0	0.38958	1.44624	0	0	0	0	4.43477	0	0	1.55245	0	0	0	0.17504	0.33853	0	3.32854	0	10.48066
Blautia coccoides	0	0	0	0	0	0	0	0.18135	0	0	0	0	0	0	0	0	0	0	0	0.19616	0	0	0	0	0	0.12328	0	0	0	0	0	0.14672	0	0	0	0	0	0	0	0	0	0	0	0	0	0	0	0	0
Blautia hansenii	0.14497	0	0	0.14652	0.2492	0	0	3.62705	0.37391	0.10232	0	0.11371	0.14352	0	0	0	0	0	0	0.61945	0.13648	0	0.10202	0	0	1.00678	0	0	0	0	0.22555	1.3624	0.22852	0	0.20951	0	0.15542	0	0	0.18384	0	0.15596	0	0	0	0	0.12328	0.20773	0.15308
Blautia producta	0	0	0	0.21978	0.11421	0	0	0.44805	0.40507	0.19441	0	0	0	0.33229	0	0	0	0	0	0.28908	0	0.25149	0.10202	0	0.27199	0.67804	0	0	0	0	0	0.22008	0.13504	0	0	0	0	0	0	0	0	0.31192	0	0.19563	0	0	0	0	0.10205
Blautia sp. N6H1-15	0.10355	0	0	0.25118	0.38418	0	0.28789	0.98144	0.93477	0.14325	0	0	0.22553	0	0	0	0	0	0	1.42474	0.17848	0	0.12242	0	0.10461	1.39716	0.16551	0	0	0	0.43059	0.32488	0.46744	0	0.12571	0	0.17615	0.11609	0	0.59238	0	0.28072	0	0.10297	0	0	0.17465	0.13502	0.26533
Blautia sp. SC05B48	0	0	0	0.16745	0.13498	0	0	0.72541	0.58164	0.13302	0	0.11371	0	0.18692	0	0	0	0	0	0.32005	0.13648	0	0	0	0.21969	0.2671	0	0	0	0	0	0.7336	0.71673	0	0.17809	0.11482	0	0	0	0	0	0.24953	0	0.11326	0	0	0.12328	0.13502	0.2041
Blautia sp. YL58	0	0	0	0.10466	0	0	0	0	0.21811	0	0	0	0	0.13499	0	0	0	0	0	0	0	0.26197	0	0	0	0	0	0	0	0	0	0	0	0	0	0	0	0	0	0	0	0.13516	0	0	0	0	0	0	0
Burkholderia lata	0	0	0	0	0	0	0	0	0	0	0	0	0	0	0	0	0	0	0	0	0	0	0	0	0	0	0	0	0	0	0	0	0	0	0	0	0	0	0	0	0	0	0	0	0	0	0	0	0
Butyricimonas faecalis	0	0	0.363	0.12559	0	0	0	0	0	0	0	0.14472	0	0.17653	0	0	0	0	0	0	0	0.17814	0	0	0.60676	0	0.14482	0	0	0	0	0.19912	0	0	0	0	0	0.12665	0	0	0	0.17675	0	0	0.73861	0	0.1541	0	0
Campylobacter coli	0	0	0	0	0	0	0	0	0	0.22511	0	0	0	0	0	0	0	0	0	0	0	0	0	0	2.34334	0	0	0	0	0	0	0	0	0	0	0	0	0	0	0	0	0	0	0	0	0	0	0	0
Campylobacter jejuni	0	0	0	0	0	0	0	0	0	0	0	0	0	0	0	0	0	0	0	0	0.54593	0	0	0	0.21969	0	0	0	0	0	0	0	0	0	0	0	0	0	0	0	0	0	0	0	0	0	0	0	0
Cellulosilyticum lentocellum	0	0	0	0	0	0	0	0.11735	0	0	0	0	0	0	0	0	0	0	0	0	0	0	0	0	0	0	0	0	0	0	0	0	0	0	0	0	0	0	0	0	0	0	0	0	0	0	0	0	0
Cellulosilyticum sp. WCF-2	0	0	0	0	0	0	0	0.11735	0	0	0	0	0	0	0	0	0	0	0	0	0	0	0	0	0	0	0	0	0	0	0	0	0	0	0	0	0	0	0	0	0	0	0	0	0	0	0	0	0
Christensenella minuta	0	0	0	0	0	0	0	0.17068	0	0	0	0	0	0	0	0	0	0	0	0.13421	0	0	0	0	0	0	0	0	0	0	0	0	0	0	0.12571	0	0.10362	0	0	0	0	0	0	0	0	0	0.11301	0.10386	0
Citrobacter freundii	0	0	0	0	0	0	0	0	0	0	0	0	0	0	0.31613	0	0	0	0	0	0	0	0	0	0	0	0	0	0	0	0	0	0	0	0	0	0	0	0	0	0	0	0	0	0	0	0	0	0
Citrobacter freundii complex sp. CFNIH4	0	0	0	0	0	0	0	0	0	0	0	0	0	0	0.56088	0	0	0	0	0	0	0	0	0	0	0	0	0	0	0	0	0	0	0	0	0	0	0	0.17459	0	0	0	0	0	0	0	0	0	0
Clostridiales bacterium CCNA10	0.22781	0	0.16594	0.20931	0.26996	0	0.20563	0.40538	0.27005	0.16372	0	0.24809	0	0.17653	0	0.22692	0	0	0	0.19616	0	0.13623	0.14283	0	0.16738	0.14383	0.1862	0	0	0.15627	0	0.262	0.2493	0	0.27237	0.17745	0.15542	0	0.52378	0.10213	0	0.17675	0	0.18534	0	0.10216	0.22601	0.25966	0
Clostridioides difficile	0.27959	0.22504	0.65339	0.24071	0.40494	0	0.76085	1.12012	0.59202	0.24557	0.194	0.50651	0.16402	0.36345	0	0.33007	0.10127	0.16338	0.22536	0.42329	0.34646	0.40868	0.4999	0	0.42892	0.63694	0.26896	0.22444	0.1328	0.44796	0.20504	0.4716	0.56092	0.17837	0.65996	0.26096	0.15542	0.28496	0.2054	0.32683	0	0.29112	0	0.27801	0.22569	0.20431	0.28765	0.48816	0.21431
Clostridium baratii	0	0	0	0	0	0	0.1131	0.10668	0	0	0	0	0	0	0	0	0	0	0	0	0	0	0	0	0	0	0	0	0	0	0	0	0	0	0	0	0	0	0	0	0	0	0	0	0	0	0	0	0
Clostridium beijerinckii	0	0	0	0	0	0	0	0.18135	0	0	0	0	0	0	0	0	0	0	0	0	0	0	0	0	0	0	0	0	0	0	0	0	0	0	0	0	0	0	0	0	0	0	0	0	0	0	0	0	0
Clostridium bornimense	0	0	0	0	0	0	0	0	0	0	0	0	0	0	0	0	0	0	0	0	0	0	0	0	0	0	0	0	0	0	0	0	0	0	0	0	0	0	0	0	0	0	0	0	0	0	0	0	0
Clostridium botulinum	0	0	0	0	0.15575	0	0.29817	0.3307	0	0	0	0	0	0	0	0	0	0	0	0	0	0	0	0	0	0	0	0	0	0	0	0	0	0	0	0	0	0.16887	0	0	0	0	0	0	0	0	0	0	0
Clostridium butyricum	0	0	0	0	0.89295	0.26656	0.10282	0.99211	0	0	0	0	0	0	0	0	0	0.50036	0	0	0	0	0	0.11366	0	0	0	0	0	0	0	0	0	0	0	0	0	0.14776	0	0	1.3931	0	0.60988	0	0	0	0	0	0
Clostridium perfringens	0.18639	0	0	0	1.67169	20.38138	8.88341	1.10945	0	0.23534	0	0	0	0	12.2782	0	0	0.33698	0.11268	1.38344	0.13648	0	0.23465	2.90349	0	0.21574	0	0	0	0.55214	0	0.2096	0	0	0.48188	0	0	5.44591	4.10804	1.35839	22.97597	0.16635	4.04176	0	0	0	0	1.33984	0
Clostridium septicum	0	0	0	0	0	0	0.1131	0.11735	0	0	0	0	0	0	0	0	0	0	0	0	0	0	0	0	0	0	0	0	0	0	0	0	0	0	0	0	0	0	0	0	0	0	0	0	0	0	0	0	0
Clostridium sp. CT4	0	0	0	0	0	0	0	0.17068	0	0	0	0	0	0	0	0	0	0	0	0	0	0	0	0	0	0	0	0	0	0	0	0	0	0	0	0	0	0	0	0	0	0	0	0	0	0	0	0	0
Clostridium sp. SY8519	0.16568	0	0	0	0	0	0	0	0	0	0	0	0	0	0	0	0	0	0	0	0	0	0	0	0	0	0	0	0	0	0	0	0	0	0	0	0	0	0	0	0	0	0	0	0	0	0.12328	0	0
Clostridium sporogenes	0	0	0	0.10466	0	0	0	0.18135	0	0	0	0	0	0	0	0	0	0	0	0	0	0	0	0	0	0	0	0	0	0	0	0	0.11426	0	0	0	0	0	0	0	0	0	0	0	0	0	0	0	0
Collinsella aerofaciens	1.83287	3.74386	2.59282	13.83569	1.24598	0	0	3.25368	10.56294	1.74972	5.14601	7.546	15.23321	9.05504	0	9.6132	0	0.63311	10.88916	0.77431	24.07349	4.7155	0	0	8.44231	4.41751	13.34437	2.76474	1.14414	6.69861	10.60078	15.3427	6.1286	3.49386	2.02179	5.98121	3.32608	1.48813	0	0.92942	0	11.88397	0	9.20511	6.49364	6.99765	7.5714	0	3.24523
Comamonas kerstersii	0	0	0	0	0	0	0	0	0	0	0	0	0.10251	0	0	0	0	0	0	0	0.12598	0	0	0	0	0	0	0	0	0	0	0	0	0	0	0	0	0	0	0	0	4.49158	0	0	0	0	0	0	0
Corynebacteriaceae bacterium 'ARUP UnID 227'	0	0	0	0	0	0	0	0	0	0	0.22463	0.20674	0	0	0	0	0	0	0	0	0	0	0	0	0	0	0	0	0	0	0	0	0	0	0	0	0	0	0	0	0	0	0	0	0	0	0	0	0
Corynebacterium jeikeium	0	0	0	0	0	0	0	0	0	0	0.62283	0.5582	0	0	0	0.11346	0	0	0.14341	0	0	0	0	0	0	0	0	0.13263	0	0	0	0	0	0	0	0	0	0	0	0	0	0	0	0	0	0	0	0	0
Corynebacterium sp. ATCC 6931	0	0	0	0	0	0	0	0	0	0	0.30631	0.32045	0	0	0	0	0	0	0	0	0	0	0	0	0	0	0	0	0	0	0	0	0	0	0	0	0	0	0	0	0	0	0	0	0	0	0	0	0
Corynebacterium urealyticum	0	0	0	0	0.34264	0	0	0	0	0	0	0	0	0	0	0	0	0	0	0	0	0	0	0	0	0	0	0	0	0	0	0	0	0	0	0	0	0	0	0	0	0	0	0	0	0	0	0	0
Desulfovibrio piger	0	0	0	0	0	0	0	0	0	0	0	0	0	0	0	0	0	0	0	0	0	0	0	0	0.50214	0	0	0	0	0	0	0	0	0	0	0	0	0	0	0	0	0	0	0	0	0	0	0	0
Duncaniella sp. B8	0	0	0	0	0	0	0	0	0	0	0	0	0	0	0	0	0	0	0	0	0	0	0	0	0.14646	0	0	0	0	0	0	0	0	0	0	0	0	0	0	0	0	0	0	0	0	0	0	0	0
Dysosmobacter welbionis	0.10355	0	0	0	0	0	0	0.17068	0.10386	0	0	0	0	0	0	0	0	0	0	0	0	0	0.11222	0	0	0	0	0	0	0	0	0.11528	0.12465	0	0	0	0	0	0	0	0	0	0	0	0	0	0	0	0
Eggerthella lenta	0.19675	0	0	0	0	0	0	0	0.2285	0.13302	0	0	0	0.13499	0	0	0	0	0	0	0.13648	0.40868	0	0	0.136	0.7294	0	0	0	0	0	0.11528	0.11426	0	0	0.20877	0	0	0	0	0	0.13516	0	0.21623	0.20517	0.15323	0	0	0.16328
Enterobacter asburiae	0	0	0	0	0	0	0	0	0	0	0	0	0	0	0	0	0	0	0	0	0	0	0	0	0	0	0	0	0	0	0	0	0	0	0	0	0	0	0	0	0	0	0.10337	0	0	0	0	0	0
Enterobacter hormaechei	0	0	0	0	0	0	0	0	0	0	0	0	0	0	0.11218	0	0	0	0	0.21681	0	0	0	0	0	0	0	0	0	0	0	0	0	0	0	0	0	0.28496	0	0	0	0	0	0	0	0	0	0.20773	0
Enterobacter kobei	0	0	0	0	0	0	0	0	0	0	0	0	0	0	0	0	0	0	0	0	0	0	0	0	0	0	0	0	0	0	0	0	0	0	0	0	0	0	0	0	0	0	0	0	0	0	0	0	0
Enterobacter roggenkampii	0	0	0	0	0	0	0	0	0	0	0	0	0	0	0	0	0	0	0	0	0	0.1467	0	0	0	0	0	0	0	0	0.13328	0	0	0	0	0	0	0.41161	0	0	0	0	0	0	0	0	0	0.11425	0
Enterobacteria phage RB27	0	0	0	0	0	0.15378	0	0	0	0	0	0	0	0	0	0	0	0	0	0	0	0	0	0	0	0	0	0	0	0	0	0	0	0	0	0	0	0	0	0	0	0	0	0	0	0	0	0	0
Enterococcus avium	0	0	0	0	0	0.25631	1.05902	0	0	0	0	0	0	0	0	0	0	0	0	0.11357	0	0	0	0	0	0	0	0	0	0	0.74841	0	0	0	0.21999	0	0	0	3.4713	0	0	0	0	0	0	0	0	0.16618	0
Enterococcus casseliflavus	0	0	0	0	0	0	0	0	0	0	0	0	0	0	0	0	0	0	0	0	0	0	0	0	0	0	0	0	0	0	0	0	0	0	0	0	0	0	0	0	0	0	0	0	0	0	0	0	0
Enterococcus cecorum	0	0.51146	0.2904	0	14.26643	0	0	4.57649	0.21811	0	0.35736	0.37213	7.64736	0	0	0.21661	0	0.31655	2.74534	0.28908	2.12073	0.45059	0	0	1.1089	0.13355	0	0.18364	1.3791	0.18752	1.35329	0.12576	0.11426	0	0.14666	0	4.40369	1.43536	0	1.05199	0	0	10.27496	0.10297	0.27698	0.17366	0	0.46739	0.22451
Enterococcus durans	0	0	0	0	0	0	0.1131	0	0	0	0	0	0	0	0	0	0	0.29613	0	0.10324	0	0	0	0	0	0.99651	0	0	0	0	0	0.13624	0	0	0	0	0	0	3.84102	0	0	0	0	0.10297	0	0	0	0	0
Enterococcus faecalis	0.12426	0	0	0	0.76835	1.61985	2.95085	0.10668	0	0.43999	0.194	0	0	0	3.17153	0	0.21266	4.69723	0.20488	1.22858	0	0	0.5305	0	0	0.8835	0	0.23465	0	1.43765	0.17429	0.22008	0	0	1.4142	0	0	0	1.80754	0	21.57278	0.17675	0.69258	0.45305	0	0	0	1.20482	0
Enterococcus faecium	0	0	0	0	0.1869	1.42506	2.10775	0.32003	0.10386	0.15348	0.20421	0	0	0.13499	0.10198	0	0.19241	1.52149	0	0.30973	0.22047	0.25149	0.33667	0	0	0.38011	0	0	0	0	0.33832	0.37728	0.12465	0	0.4714	0	0	0	1.05782	0	0	0	0.14472	0	0	0	0	0.47777	0
Enterococcus gilvus	0	0	0	0	0	0	0	0	0	0	0	0	0	0	0	0	0	0	0	0	0	0	0	0	0	0	0	0	0	0	0	0	0	0	0	0	0	0	0	0	0	0	0	0	0	0	0	0	0
Enterococcus hirae	0	0	0	0	0	0	0.21592	0	0	0	0	0	0	0	1.07077	0	0	0	0	0	0	0	0	0	0	0	0	0	0	0	0	0	0	0	0	0	0	0	0	0	0	0	1.19909	0	0	0	0	0	0
Enterococcus sp. DA9	0	0	0	0	0	0	0	0	0	0	0	0	0	0	0	0	0	0	0	0	0	0	0	0	0	0	0	0	0	0	0	0	0	0	0	0	0	0	0	0	0	0	0	0	0	0	0	0	0
Enterococcus sp. FDAARGOS_553	0	0	0	0	0	0	0	0	0	0	0	0	0	0	0	0	0	0	0	0	0.11549	0	0	0	0	0.18492	0	0	0	0	0	0	0	0	0	0	0	0	0	0	0	0	0	0	0	0	0	0	0
Enterococcus sp. HSIEG1	0	0	0	0	0	0	0	0	0	0	0	0	0	0	0	0	0	0	0	0	0.24147	0	0	0	0	0.14383	0	0	0	0	0	0	0	0	0	0	0	0	0	0	0	0	0	0	0	0	0	0	0
Enterococcus thailandicus	0	0	0	0	0	0	1.05902	0	0	0	0	0	0	0	0	0	0	0	0	0	0	0	0	0	0	0	0	0	0	0	0	0	0	0	0	0	0	0	0	0	0	0	0	0	0	0	0	0	0
Erysipelotrichaceae bacterium GAM147	0	0	0	0	0	0	0.19535	0.27736	0	0	0	0	0	0	0	0	0	0	0	0	0	0	0.22444	0	0	0.12328	0	0	0	0	0	0	0	0	0	0	0	0.15831	0	0	0	0	0	0	0	0	0	0	0.11226
Erysipelotrichaceae bacterium I46	0	0	0	0.12559	0	0	1.47029	0.38404	0.21811	0.42976	0	0	0	0.49844	0	0	0	0	0	0	0	0.3458	0.14283	0	0	0.86295	0	0	0	0	0	0.37728	0	0	0	0	0	0	0.4108	0.12256	0	0.10397	0	0	0	0	0	0	0
Escherichia albertii	0	0	0	0	0	0	0	0	0	0	0	0	0	0	0.18356	0	0	0	0	0	0	0	0	0.10333	0	0	0	0	0	0	0	0	0	0	0	0	0	0	0	0	0	0	0.12404	0	0	0	0	0	0
Escherichia coli	7.42467	7.09902	9.61419	1.70591	17.02835	41.67521	39.08081	14.54022	0.86207	13.76241	13.21217	2.9357	1.57868	4.12253	72.08852	2.78494	12.75949	57.17349	8.59455	24.4683	6.84514	2.54637	19.13895	76.52408	0.40799	9.59523	2.82404	10.82432	27.70457	27.25284	13.90199	2.7772	14.45933	27.66761	22.85774	7.42171	0.78748	27.85224	22.5018	19.26259	33.32324	5.37534	75.00517	3.00659	5.61141	12.52426	4.85926	25.44661	3.73508
Escherichia fergusonii	0	0	0	0	0	0	0	0	0	0	0	0	0	0	0.10198	0	0	0.13275	0	0	0	0	0	0	0	0	0	0	0	0.1771	0	0	0	0	0	0	0	0	0	0.21448	0	0	0	0	0	0	0	0	0
Escherichia phage APCEc02	0	0	0	0	0	0	0	0	0	0	0	0	0	0	0	0	0	0	0	0	0	0	0	0	0	0	0	0	0	0	0	0	0	0	0	0	0	0	0	0	1.54452	0	0	0	0	0	0	0	0
Escherichia phage UFV-AREG1	0	0	0	0	0	0.13328	0	0	0	0	0	0	0	0	0	0	0	0	0	0	0	0	0	0	0	0	0	0	0	0	0	0	0	0	0	0	0	0	0	0	0	0	0	0	0	0	0	0	0
Escherichia phage phAPEC8	0	0	0	0	0	0	0.29817	0.35204	0	0.35813	0	0	0	0	0	0	0	0	0	0	0	0	0	0	0	0	0	0	0	0	0	0	0	0	0	0	0	0	0	0	0	0	0	0	0	0	0	0	0
Escherichia phage slur07	0	0	0	0	0.16613	0.4511	0	0	0	0	0	0	0	0	0	0	0	0	0	0	0	0	0	0	0	0	0	0	0	0	0	0	0	0	0	0	0	0	0	0	0	0	0	0	0	0	0	0	0
Escherichia phage vB_EcoM-UFV13	0	0	0	0	0	0.20504	0	0	0	0	0	0	0	0	0	0	0	0	0	0	0	0	0	0	0	0	0	0	0	0	0	0	0	0	0	0	0	0	0	0	0	0	0	0	0	0	0	0	0
Escherichia phage wV7	0	0	0	0	0	0.11277	0	0	0	0	0	0	0	0	0	0	0	0	0	0	0	0	0	0	0	0	0	0	0	0	0	0	0	0	0	0	0	0	0	0	0	0	0	0	0	0	0	0	0
Escherichia virus AKFV33	0	0	0	0	0.19728	0	0	0	0	0	0	0	0	0	0.31613	0	0	0	0	0	0	0	0	1.63257	0	0	0	0	0	0	0	0	0	0	0	0	0	0	0	0	0	0	0	0	0	0	0	0.33236	0
Escherichia virus APCEc01	0	0	0	0	0	0	0	0	0	0	0	0	0	0	0	0	0	0	0	0	0	0	0	0	0	0	0	0	0	0	0	0	0	0	0	0	0	0	0	0	0.66626	0	0	0	0	0	0	0	0
Escherichia virus APEC5	0	0	0	0	0	0	0.19535	0	0	0	0	0	0	0	0	0	0	0	0	0	0	0	0	0	0	0	0	0	0	0	0	0	0	0	0	0	0	0	0	0	0	0	0	0	0	0	0	0	0
Escherichia virus APEC7	0	0	0	0	0	0	0.18507	0	0	0	0	0	0	0	0	0	0	0	0	0	0	0	0	0	0	0	0	0	0	0	0	0	0	0	0	0	0	0	0	0	0	0	0	0	0	0	0	0	0
Escherichia virus AR1	0	0	0	0	0	0.16404	0	0	0	0	0	0	0	0	0	0	0	0	0	0	0	0	0	0	0	0	0	0	0	0	0	0	0	0	0	0	0	0	0	0	0	0	0	0	0	0	0	0	0
Escherichia virus Bp4	0	0	0	0	0	0	0.14394	0	0	0	0	0	0	0	0	0	0	0	0	0	0	0	0	0	0	0	0	0	0	0	0	0	0	0	0	0	0	0	0	0	0	0	0	0	0	0	0	0	0
Escherichia virus C40	0	0	0	0	0	0.48185	0	0	0	0	0	0	0	0	0	0	0	0	0	0	0	0	0	0	0	0	0	0	0	0	0	0	0	0	0	0	0	0	0	0	0	0	0	0	0	0	0	0	0
Escherichia virus CF2	0	0	0	0	0	0.6869	0	0	0	0	0	0	0	0	0	0	0	0	0	0	0	0	0	0	0	0	0	0	0	0	0	0	0	0	0	0	0	0	0	0	0	0	0	0	0	0	0	0	0
Escherichia virus DT57C	0	0	0	0	0.11421	0	0	0	0	0	0	0	0	0	0.26514	0	0	0	0	0	0	0	0	1.34325	0	0	0	0	0	0	0	0	0	0	0	0	0	0	0	0	0	0	0	0	0	0	0	0.13502	0
Escherichia virus E112	0	0	0	0	0	0.33832	0	0	0	0	0	0	0	0	0	0	0	0	0	0	0	0	0	0	0	0	0	0	0	0	0	0	0	0	0	0	0	0	0	0	0	0	0	0	0	0	0	0	0
Escherichia virus EC1UPM	0	0	0	0	0	0	0.10282	0	0	0	0	0	0	0	0	0	0	0	0	0	0	0	0	0	0	0	0	0	0	0	0	0	0	0	0	0	0	0	0	0	0	0	0	0	0	0	0	0	0
Escherichia virus ECML134	0	0	0	0	0	0.25631	0	0	0	0	0	0	0	0	0	0	0	0	0	0	0	0	0	0	0	0	0	0	0	0	0	0	0	0	0	0	0	0	0	0	0	0	0	0	0	0	0	0	0
Escherichia virus EPS7	0	0	0	0	0	0	0	0	0	0	0	0	0	0	0	0	0	0	0	0	0	0	0	0.13433	0	0	0	0	0	0	0	0	0	0	0	0	0	0	0	0	0	0	0	0	0	0	0	0	0
Escherichia virus FFH1	0	0	0	0	0.20766	0	0	0	0	0	0	0	0	0	0.4589	0	0	0	0	0	0	0	0	2.29386	0	0	0	0	0	0	0	0	0	0	0	0	0	0	0	0	0	0	0	0	0	0	0	0.20773	0
Escherichia virus FFH2	0	0	0	0	0	0	0	0	0	0	0	0	0	0	0	0	0	0	0	0	0	0	0	0	0	0	0	0	0	0	0	0	0	0	0	0	0	0	0	0	1.80699	0	0	0	0	0	0	0	0
Escherichia virus FV3	0	0	0	0	0	0	0	0	0	0	0	0	0	0	0	0	0	0	0	0	0	0	0	0	0	0	0	0	0	0	0	0	0	0	0	0	0	0	0	0	0.53503	0	0	0	0	0	0	0	0
Escherichia virus G7C	0	0	0	0	0	0	0.30845	0	0	0	0	0	0	0	0	0	0	0	0	0	0	0	0	0	0	0	0	0	0	0	0	0	0	0	0	0	0	0	0	0	0	0	0	0	0	0	0	0	0
Escherichia virus H8	0	0	0	0	0.20766	0	0	0	0	0	0	0	0	0	0.27534	0	0	0	0	0	0	0	0	1.33292	0	0	0	0	0	0	0	0	0	0	0	0	0	0	0	0	0	0	0	0	0	0	0	0.11425	0
Escherichia virus HY01	0	0	0	0	0	0.22555	0	0	0	0	0	0	0	0	0	0	0	0	0	0	0	0	0	0	0	0	0	0	0	0	0	0	0	0	0	0	0	0	0	0	0	0	0	0	0	0	0	0	0
Escherichia virus HY02	0	0	0	0	0	0	0	0	0	0	0	0.10337	0	0	0	0	0	0	0	0	0	0	0	0	0	0	0	0	0	0	0	0	0	0	0	0	0	0	0	0	0	0	0	0	0	0	0	0	0
Escherichia virus HY03	0	0	0	0	0	0.18454	0	0	0	0	0	0	0	0	0	0	0	0	0	0	0	0	0	0	0	0	0	0	0	0	0	0	0	0	0	0	0	0	0	0	0	0	0	0	0	0	0	0	0
Escherichia virus IME11	0	0	0	0	0	0	0.85338	0	0	0	0	0	0	0	0	0	0	0	0	0	0	0	0	0	0	0	0	0	0	0	0	0	0	0	0	0	0	0	0	0	0	0	0	0	0	0	0	0	0
Escherichia virus Ime09	0	0	0	0	0.15575	0.42034	0	0	0	0	0	0	0	0	0	0	0	0	0	0	0	0	0	0	0	0	0	0	0	0	0	0	0	0	0	0	0	0	0	0	0	0	0	0	0	0	0	0	0
Escherichia virus JES2013	0	0	0	0	0	0	0	0	0	0	0	0	0	0	0	0	0	0	0	0	0	0	0	0	0	0	0	0	0	0	0	0	0	0	0	0	0	0	0	0	1.15082	0	0	0	0	0	0	0	0
Escherichia virus Murica	0	0	0	0	0	0	0	0	0	0	0	0	0	0	0	0	0	0	0	0	0	0	0	0	0	0	0	0	0	0	0	0	0	0	0	0	0	0	0	0	1.59499	0	0	0	0	0	0	0	0
Escherichia virus RB14	0	0	0	0	0	0.2153	0	0	0	0	0	0	0	0	0	0	0	0	0	0	0	0	0	0	0	0	0	0	0	0	0	0	0	0	0	0	0	0	0	0	0	0	0	0	0	0	0	0	0
Escherichia virus RB3	0	0	0	0	0	0.11277	0	0	0	0	0	0	0	0	0	0	0	0	0	0	0	0	0	0	0	0	0	0	0	0	0	0	0	0	0	0	0	0	0	0	0	0	0	0	0	0	0	0	0
Escherichia virus RB32	0	0	0	0	0	0.10252	0	0	0	0	0	0	0	0	0	0	0	0	0	0	0	0	0	0	0	0	0	0	0	0	0	0	0	0	0	0	0	0	0	0	0	0	0	0	0	0	0	0	0
Escherichia virus T4	0	0	0	0	0	0.11277	0	0	0	0	0	0	0	0	0	0	0	0	0	0	0	0	0	0	0	0	0	0	0	0	0	0	0	0	0	0	0	0	0	0	0	0	0	0	0	0	0	0	0
Escherichia virus T5	0	0	0	0	0.16613	0	0	0	0	0	0	0	0	0	0.34673	0	0	0	0	0	0	0	0	1.84956	0	0	0	0	0	0	0	0	0	0	0	0	0	0	0	0	0	0	0	0	0	0	0	0.23889	0
Escherichia virus TP1	0	0	0	0	0	0	0	0	0	0	0	0.12404	0	0	0	0	0	0	0	0	0	0	0	0	0	0	0	0	0	0	0	0	0	0	0	0	0	0	0	0	0	0	0	0	0	0	0	0	0
Escherichia virus V18	0	0	0	0	0	0	0	0	0	0	0	0	0	0	0	0	0	0	0	0	0	0	0	0	0	0	0	0	0	0	0	0	0	0	0	0	0	0	0	0	1.17101	0	0	0	0	0	0	0	0
Escherichia virus V5	0	0	0	0	0	0	0	0	0	0	0	0	0	0	0	0	0	0	0	0	0	0	0	0	0	0	0	0	0	0	0	0	0	0	0	0	0	0	0	0	1.50414	0	0	0	0	0	0	0	0
Escherichia virus slur09	0	0	0	0	0.17651	0	0	0	0	0	0	0	0	0	0.27534	0	0	0	0	0	0	0	0	1.33292	0	0	0	0	0	0	0	0	0	0	0	0	0	0	0	0	0	0	0	0	0	0	0	0.3012	0
Escherichia virus slur16	0	0	0	0	0	0	0	0	0	0	0	0	0	0	0	0	0	0	0	0	0	0	0	0	0	0	0	0	0	0	0	0	0	0	0	0	0	0	0	0	2.72562	0	0	0	0	0	0	0	0
Escherichia virus wV8	0	0	0	0	0	0	0	0	0	0	0	0.12404	0	0	0	0	0	0	0	0	0	0	0	0	0	0	0	0	0	0	0	0	0	0	0	0	0	0	0	0	0	0	0	0	0	0	0	0	0
Eubacterium callanderi	0	0	0	0	0	0	0	0	0	0	0	0	0	0	0	0	0	0	0	0	0	0	0	0	0.25107	0	0	0	0	0	0	0	0	0	0	0	0	0	0	0	0	0	0	0	0	0	0	0	0
Eubacterium limosum	0	0	0	0	0	0	0	0.24536	0	0	0	0	0	0	0	0	0	0	0	0	0	0	0.33667	0	0.24061	0.17465	0	0	0	0	0	0	0	0	0	0	0	0.18997	0	0.12256	0	0	0	0.10297	0	0	0	0	0
Eubacterium maltosivorans	0	0	0	0.11512	0	0	0	0.14935	0.11425	0	0.11231	0	0	0	0	0	0	0	0	0	0	0	0.10202	0	0.136	0	0.12413	0	0	0	0	0.13624	0.12465	0	0.10476	0	0	0	0	0	0	0	0	0	0	0	0	0	0
Faecalibacterium prausnitzii	24.87315	6.39321	12.27961	4.20722	0.41533	0	0.2262	21.51696	17.71915	8.9737	0.14294	23.53732	0.21527	33.3541	0	23.10469	0	0	1.33169	15.61016	1.43832	31.4157	34.27872	0	30.3379	32.85391	45.29844	12.29341	0	0.28128	7.88395	33.70363	39.15031	5.96999	6.52629	7.29645	0.6217	1.20317	0.27729	10.11133	0	39.23893	0	3.30519	0.89249	12.56512	16.4886	0.33236	6.68436
Faecalitalea cylindroides	0	0	0	0.18838	0	0	0	0.14935	0.11425	0	0	0.10337	0	0	0	0	0	0	0	0	0.18898	0	0	0	0	0.11301	0.10344	0	0	0	0	0	0.13504	0	0	0	0	0	0	0	0	0	0	0	0	0	0	0	0
Finegoldia magna	0	0	0	0	0	0	0	0	0	0	0	0	0	0	0	0	0	0	0	0	0	0	0	0	0	0	0	0	0	0	0	0	0	0	0	0	0	0	0	0	0	0	0	0	0	0	0	0	0
Flavonifractor plautii	0.26923	0	0	0.43956	0.20766	0	0	0.64007	0.64396	0.21488	0	0.11371	0	1.82762	0	0.18566	0	0	0	0.14454	0	0.11527	0	0	0.76368	0.56503	0.62067	0	0	0	0	0.6812	0.36356	0.31476	0	0.53236	0.15542	0	0.12324	0	0	0.41589	0	0.23682	0	0	0.2671	0	0.11226
Flintibacter sp. KGMB00164	0.59025	0.13298	0	3.27577	0.23881	0	0	0.41604	0.27005	0.10232	0	0	0.12301	0.87227	0	0.21661	0	0	0	0.54718	0	0	0	0	0.136	0	0	0	0	0	0	0.39824	0.18697	0.68199	1.56086	0.10438	0.71495	0	0.12324	0.14299	0	0.39509	0	2.92422	0.2462	0	0.11301	1.24636	0
Fusobacterium gonidiaformans	0	0	0	0	0	0	0	0	0	0	0	0	0	0	0	0	0	0	0	0	0	0	0	0	0	0	0	0	0	0	0	0	0	0	0	0	0	0.1372	0	0	0	0	0	0	0	0	0	0	0
Fusobacterium hwasookii	0	0	0	0	0	0	0	0	0	0	0	0	0	0	0	0	0	0	0	0	0	0	0	0	0	0	0	0	0	0	0	0	0	0	0	0	0	0.12665	0	0	0	0	0	0	0	0	0	0	0
Fusobacterium mortiferum	2.20565	2.57774	11.13877	1.96756	2.56464	0	0	0	0	0.33766	1.89912	0.37213	1.13788	0	0	0.79422	12.35443	0.14296	0.97316	0.46459	0	0	0	0	0.62768	0	0	0	5.04648	0	0.12303	0	0	0.18886	1.90656	0.1357	9.68812	3.01847	0	0	0	0	0	1.42092	0.89249	0.83767	0.29792	0	0.78579
Fusobacterium necrophorum	0	3.51882	0.47708	0	0	0	0	0	0	0	0	0	0	0	0	0	0	0.23486	0.26634	0	0	0	0	0	0	0	0	0	0	0	0	0	0	0	0	0	0	0	0	0	0	0	0	0.14415	0	0	0	0	0
Fusobacterium nucleatum	0	0	0	0	0	0	0	0	0	0	0	0	0	0	0	0	0	0	0	0	0	0	0	0	0	0	0	0	0.11237	0	0	0	0	0	0	0	0	0.60158	0	0	0	0	0	0	0	0	0	0	0
Fusobacterium periodonticum	0	0	0	0	0	0	0	0	0	0	0	0	0	0	0	0	0	0	0	0	0	0	0	0	0	0	0	0	0	0	0	0	0	0	0	0	0	0.36939	0	0	0	0	0	0	0	0	0	0	0
Fusobacterium ulcerans	0	0.12275	0	0	0	0	0	0	0	0	0	0	0.13326	0	0	0	0	0	0	0	0	0	0	0	0	0	0	0	0.20431	0	0	0	0	0	0	0	0	2.46966	0	0.44939	0	0	0	0	0	0	0	0	0
Fusobacterium varium	0	0.25573	0.10371	0	0	0	0	0	0	0	0	0	0.16402	0	0	0	0	0	0	0	0	0	0	0	0	0	0	0	0.20431	0	0	0	0	0	0.34569	0	0	2.35356	0	0	0	0	0	0	0.17439	0	0	0	0
Gallibacterium anatis	0.93197	0.29664	0.19705	0	0	0	0	0	2.47196	0	0	0	0	0	0	0.30944	0	0.87818	0.20488	0	0.10499	0.58682	0	0	0.10461	0	0	0.27545	0.51078	1.02094	0	0.18864	0	5.90704	0	1.20042	0.10362	4.29551	0	0	0	0	0	0.31919	1.91834	0.6538	0.10273	0	0
Glaesserella parasuis	0	0	0	0	0	0	0	0	0	0	0	0	0	0	0	0	0	0	0	0	0	0	0	0	0	0	0	0	0	0	0	0	0	0.3987	0	0	0	0	0	0	0	0	0	0	0	0	0	0	0
Glaesserella sp. 15-184	0	0	0	0	0	0	0	0	0	0	0	0	0	0	0	0	0	0	0	0	0	0	0	0	0	0	0	0	0	0	0	0	0	0.1364	0	0	0	0	0	0	0	0	0	0	0	0	0	0	0
Haemophilus haemolyticus	0	0	0	0	0	0	0	0	0	0	0	0	0	0	0	0	0	0	0	0	0	0	0	0	0	0	0	0	0	0	0	0	0	0.23083	0	0	0	0	0	0	0	0	0	0	0	0	0	0	0
Haemophilus influenzae	0.12426	0	0	0	0	0	0	0	0	0	0	0	0	0	0	0	0	0.11233	0	0	0	0	0	0	0	0	0	0	0	0.15627	0	0	0	0.64002	0	0	0	0	0	0	0	0	0	0	0	0	0	0	0
Haemophilus parahaemolyticus	0	0	0	0	0	0	0	0	0	0	0	0	0	0	0	0	0	0	0	0	0	0	0	0	0	0	0	0	0	0	0	0	0	0.1364	0	0	0	0	0	0	0	0	0	0	0	0	0	0	0
Haemophilus parainfluenzae	0	0	0	0	0	0	0	0	0	0	0	0	0	0	0	0	0	0	0	0	0	0	0	0	0	0	0	0	0	0.12501	0	0	0	0.5246	0	0	0	0	0	0	0	0	0	0	0	0	0	0	0
Haemophilus pittmaniae	0	0	0	0	0	0	0	0	0	0	0	0	0	0	0	0	0	0	0	0	0	0	0	0	0	0	0	0	0	0	0	0	0	0.1364	0	0	0	0	0	0	0	0	0	0	0	0	0	0	0
Histophilus somni	0	0	0	0	0	0	0	0	0	0	0	0	0	0	0	0	0	0	0	0	0	0	0	0	0	0	0	0	0	0	0	0	0	0.29378	0	0	0	0	0	0	0	0	0	0	0	0	0	0	0
Hungatella hathewayi	0	0	0	0	0	0	0	0.14935	0	0	0	0	0	0	0	0	0	0	0	0	0	0	0	0	0	0	0	0	0	0	0	0	0	0	0	0	0	0	0	0	0	0	0	0	0	0	0	0	0
Intestinimonas butyriciproducens	0.23817	0	0.11408	0.13605	0.20766	0	0.16451	0.32003	0.18695	0.12279	0	0.15505	0	0.15576	0	0.11346	0	0	0	0.11357	0	0.12575	0.11222	0	0.16738	0	0.16551	0	0	0.14585	0	0.17816	0.23891	0	0.20951	0.12526	0.10362	0	0.35945	0	0	0.14556	0	0.16474	0	0	0.12328	0.20773	0
Klebsiella michiganensis	0	0	0	0	0	0.13328	0	0.25603	0	0	0	0	0	0	0	0	0	0.30634	0	0	0	0	0	0	0	0	0	0	0	0	0	0	0	0.10492	0	0	0	0	0	0	0	0	0	0	0	0	0	0	0
Klebsiella pneumoniae	0	0.18412	0	0	1.68207	4.77753	0.12338	0.20269	0	0	0	0	0	0	0.53029	0	0	7.19902	0	0.5988	0	0	0	0.46497	0	0.10273	0	0	0	0.39587	0	0	0.1662	0.14689	0.29332	0	0	0.10554	0.2054	0.13277	1.35272	0	0.44449	0	0	0	0	0.23889	0
Klebsiella quasipneumoniae	0	0	0	0	0	0.28706	0	0	0	0	0	0	0	0	0	0	0	0	0	0	0	0	0	0	0	0	0	0	0	0	0	0	0	0	0	0	0	0	0	0	0	0	0	0	0	0	0	0	0
Klebsiella variicola	0	0	0	0	0	0	0	0	0	0	0	0	0	0	0	0	0	0	0	0.12389	0	0	0	0	0	0	0	0	0	0	0	0	0	0	0	0	0	0	0	0	0	0	0	0	0	0	0	0	0
Kurthia sp. 11kri321	0	0	0	0	0	0.10252	0	0	0	0	0	0	0	0	0	0	0	0	0	0	0	0	0	0	0	0	0	0	0	0	0	0	0	0	0	0	0	0	0	0	0	0	0	0	0	0	0	0	0
Lachnoclostridium phocaeense	0	0	0	0	0	0	0	0.23469	0.1558	0	0	0	0	0	0	0	0	0	0	0.10324	0	0	0	0	0	0.12328	0	0	0	0	0	0.13624	0.13504	0	0	0	0	0	0	0	0	0.10397	0	0	0	0	0	0	0
Lachnoclostridium sp. YL32	0.28995	0.83879	0.74673	0.48142	0.36341	0	0	0.50139	0.33236	0.27627	0.30631	0.14472	0.17427	0.43614	0	0.4951	0	0	0.13317	0.2581	0.30446	1.18411	0.27545	0	3.03379	0.29792	0.15517	0.26525	0	0	0.10252	0.4192	0.47782	1.00724	0.19904	0.87683	0	0.12665	0	0.12256	0	0.44708	0	1.36944	0.69758	0.33711	0.19519	0.18695	0.43882
Lachnospiraceae bacterium	0.27959	0	0	0.20931	0.62299	0	0.15423	1.33348	0.47777	0	0.1021	0.23775	0.20502	0	0	0	0	0	0	0.69172	0.19948	0	0	0	0	0.1541	0.11379	0.18364	0	0	0.27681	0.35632	0.18697	0	0.33522	0.18789	0.37302	0.11609	0	0.10213	0	0.27033	0	0	0	0	0.23629	0.33236	0.26533
Lachnospiraceae bacterium Choco86	0.16568	0.14321	0.16594	0.14652	0.38418	0	0.39071	0.99211	0.457	0.23534	0.17358	0.29977	0.15377	0.10384	0	0.15472	0.12152	0	0.12293	0.36135	0.40945	0.18862	0.71414	0	0.17784	0.63694	0.20689	0.19384	0	0	0.2358	0.38776	0.68557	0	0.50283	0.17745	0.18651	0.44327	0	0.27576	0	0.46787	0	0.24712	0	0.14302	0.34929	0.46739	0.24492
Lachnospiraceae bacterium GAM79	0	0	0	0	0	0	0	0.21336	0.18695	0	0	0	0	0.15576	0	0	0	0	0	0	0	0.12575	0	0	0.136	0.12328	0	0	0	0	0	0.2096	0.18697	0	0	0	0	0	0	0	0	0.16635	0	0	0	0	0	0	0
Lachnospiraceae bacterium KGMB03038	0	0	0	0.10466	0	0	0	0.27736	0.23889	0	0	0.10337	0	0	0	0	0	0	0	0.13421	0	0	0	0	0	0.13355	0	0	0	0	0	0.13624	0.13504	0	0	0	0.11398	0	0	0	0	0.11437	0	0	0	0	0	0	0
Lactobacillus amylovorus	1.70861	0.14321	0.44597	0	0	0.17429	0	0	0	0	0.51052	0.42382	0	0	0	0.15472	0	0	0.43024	0	0	0	0	0	0	0	0	0.69374	0	0	0	0	0	0	0	0.36534	0	0	1.67403	0	0	0	0	0.22652	0.53344	0.62315	1.82864	0	0
Lactobacillus animalis	0	0	0	0	0	0	0.29817	0	0	0	0	0	0	0	0	0	0	0	0	0	0	0	0	0	0	0	0	0	0	0	0	0	0	0	0	0	0	0	0.54432	0	0	0	0	0	0	0	0	0	0
Lactobacillus crispatus	0	0	0	0	0	0	0.54493	0	0	0	0	0	0	0	0	0	0	0	0	0	0	0	0	0	0	0	0	0	0	0	0	0	0	0	0	0	0	0	0	0	0	0	0	0	0	0	0	0	0
Lactobacillus delbrueckii	0	0	0	0	0	0	0	0	0	0	0	0	0	0	0	0	0	0	0	0	0	0	0	0	0	0	0	0	0	0	0	0	0	0	0.12571	0	0	0	0	0	0	0	0	0	0	0	0	0.27005	0
Lactobacillus gasseri	0	0	0	0	0	0	0.15423	0	0	0	0	0	0	0	0	0	0	0	0	0	0	0	0	0	0	0	0	0	0	0	0	0	0	0	0	0	0	0	0	0	0	0	0	0	0	0	0	0	0
Lactobacillus helveticus	0.10355	0	0	0	0	0	0	0	0	0	0	0	0	0	0	0	0	0	0	0	0	0	0	0	0	0	0	0	0	0	0	0	0	0	0	0	0	0	0	0	0	0	0	0	0	0	0.1541	0	0
Lactobacillus johnsonii	1.27369	0.12275	0.32151	0	0	0	2.78635	0	0.11425	0	0.13273	0.93033	0	0	0	0	0	0.12254	0.51219	0	0	0	0	0	0	0	0	0.92838	0	0	0	0	0	0.16787	0	0.20877	0	0	0	0	0	0	0	0.24712	0.47189	0	0.95541	0	0
Lactobacillus mucosae	0	0	0	0	0	0	0	0	0	0	0.18379	0	0	0	0	0	0	0	0	0	0	0	0	0	0	0	0	0	0	0	0	0	0	0	0	0	0	0	0	0	0	0	0	0	0	0	0	0	0
Lactobacillus murinus	0	0	0	0	0	0	2.35451	0	0	0	0	0	0	0	0	0	0	0	0	0	0	0	0	0	0	0	0	0	0	0	0	0	0	0	0	0	0	0	3.92318	0.36768	0	0	0	0	0	0	0	0	0
Lactobacillus reuteri	0	0	0.8297	0	0.62299	0	0	0	0.54009	0	0.17358	0	0	0	0	0	0	0.93945	0.55317	0	0.12598	0	0	0	0	0	0	0.16323	0	0.13543	0	0	0	0	0	0	0	0	0	0	0	0	0	0.10297	0.10259	0.15323	0.63694	0	0.34697
Lactobacillus salivarius	0	0	0	0	0.10383	0	0.30845	0	0.14541	0	0	0	0	0	0	0	0	0	0	0	0	0	0	0	0.21969	0.41093	0	0	0	0	0	0	0	0	0	0	0	0	0	0	0.12114	0	0.44449	0	0	0	0	0	0
Lactococcus garvieae	0	0	0	0	0	0	0.57578	0	0	0	0	0	0	0	0	0	0	0	0	0	0	0	0	0	0	0.12328	0	0	0	0	0	0	0	0	0	0	0	0	0	0	0	0	0	0	0	0	0	0	0
Lactococcus lactis	0	0	0	0	0	0.14353	0.1131	0	0	0	0	0	0	0	0.10198	0	0	0	0	0	0	0	0	0	0	0	0	0	0	0	0.11277	0	0	0	0	0	0	0.14776	0	0	0	0.11437	0	0	0	0	0	0	0
Leclercia adecarboxylata	0	0	0	0	0	0	0	0	0	0	0	0	0	0	0.12237	0	0	0	0	0	0	0	0	0	0	0	0	0	0	0	0	0	0	0	0	0	0	0	0	0	0	0	0	0	0	0	0	0	0
Longibaculum sp. KGMB06250	0.11391	0	0.22817	0.23025	0	0	0	0.21336	0.24927	0	0.16337	0.32045	0	0.15576	0	0.17535	0	0	0	0.12389	0.15748	0	0	0	0.26153	0.10273	0.10344	0	0	0	0	0.1048	0.20775	0	0.25141	0.11482	0	0	0	0	0	0	0	0	0.10259	0.14302	0	0	0
Mannheimia haemolytica	0.18639	0	0	0	0	0	0	0	0	0	0	0	0	0	0	0	0	0.10211	0	0	0	0	0	0	0	0	0	0	0	0.12501	0	0	0	0.57706	0	0	0	0	0	0	0	0	0	0	0	0	0	0	0
Mannheimia sp. USDA-ARS-USMARC-1261	0	0	0	0	0.15575	0	0	0	0	0	0	0	0	0	0	0	0	0	0	0	0	0	0	0	0	0	0	0	0	0	0	0	0	0.70297	0	0	0	0	0	0	0	0	0	0	0	0	0.69858	0	0
Mannheimia varigena	0	0.19435	0	0	0	0	0	0	0	0	0	0	0	0	0	0	0	0.24507	0	0	0	0	0	0	0	0	0	0	0	0	0	0	0	0.36722	0	0	0	0	0	0	0	0	0	0	0	0	0.16437	0	0
Megamonas hypermegale	0	0	0	2.18734	0.36341	0	0	0	0.29082	0.65487	0	0	0.19477	1.21495	0	0	0	0	0	0.16519	1.65879	1.60327	0	0	0	1.06842	1.14824	0	0	0	0.31782	2.2532	0	0	0	0	0.24868	0	0	0	0	0	0	0.20593	0	0	0	0	0
Megasphaera elsdenii	0	0	0	0	0	0	0	0	0	0	1.79702	0	0.64582	0	0	0	0	0	0	0	0.11549	0	0	0	0	0	0	0	0	1.68768	0	0	0	0	0	0.77244	0	0	0	0	0	0	0	0	0	0	0	0	0.50005
Methylobacterium sp. DM1	0	0	0	0	0	0	0	0	0	0	0	0	0	0	0	0	0	0	0	0	0	0	0	0	0	0	0	0	0	0	0	0	0	0	0	0	0	0	0	0	0	0	0	0	0	0	0	0	0
Monoglobus pectinilyticus	0	0	0	0	0	0	0	0.10668	0	0	0	0	0	0	0	0	0	0	0	0	0	0	0	0	0	0	0	0	0	0	0	0	0	0	0	0	0	0	0	0	0	0	0	0	0	0	0	0.11425	0
Moraxella osloensis	0	0	0	0	0	0	0	0	0	0	0	0	0	0	0	0	0	0	0	0	0	0	0	0	0	0	0	0	0	0	0	0	0	0	0	0	0	0	0	0	0	0	0	0	0	0	0	0	0
Mordavella sp. Marseille-P3756	0	0	0	0	0	0	0	0.14935	0.13502	0	0	0	0	0	0	0	0	0	0	0	0	0	0	0	0	0	0	0	0	0	0	0	0.10387	0	0	0	0	0	0	0	0	0	0	0	0	0	0	0	0
Morganella morganii	0	0	0	0	0	0.25631	0	0	0	0	0	0	0	0	0	0	0	0	0	0	0	0	0	0	0	0	0	0	0	0	0	0	0	0	0	0	0	0	0	0	0	0	0	0	0	0	0	0	0
Muribaculum intestinale	0	0	0	0	0	0	0	0	0	0.11255	0	0	0	0	0	0	0	0	0	0	0	0	0	0	0	0	0	0	0	0	0	0	0	0	0	0	0	0	0	0	0	0	0	0	0	0	0	0	0
Muribaculum sp. H5	0	0	0	0	0	0	0	0	0	0.19441	0	0	0	0	0	0	0	0	0	0	0	0	0	0	0	0	0	0	0	0	0	0	0	0	0	0	0	0	0	0	0	0	0	0	0	0	0	0	0
Muribaculum sp. TLL-A4	0	0	0	0	0	0	0	0	0	0	0	0	0	0	0	0	0	0	0	0	0	0	0	0	0	0	0	0	0	0	0	0	0.11426	0	0	0	0	0	0	0	0	0	0	0	0	0	0	0	0
Ochrobactrum anthropi	0	0	0	0	0	0	0	0	0	0	0	0	0	0	0	0	0	0	0	0	0	0	0	0	0	0	0	0	0	0	0	0	0	0	0	0	0	0	0	0	0	0	0	0	0	0	0	0	0
Ochrobactrum pituitosum	0	0	0	0	0	0	0	0	0	0	0	0	0	0	0	0	0	0	0	0	0	0	0	0	0	0	0	0	0	0	0	0	0	0	0	0	0	0	0	0	0	0	0	0	0	0	0	0	0
Ochrobactrum quorumnocens	0	0	0	0	0	0	0	0	0	0	0	0	0	0	0	0	0	0	0	0	0	0	0	0	0	0	0	0	0	0	0	0	0	0	0	0	0	0	0	0	0	0	0	0	0	0	0	0	0
Odoribacter splanchnicus	0	0	0.11408	0	0	0	0	0	0	0	0	0	0	0.11423	0	0	0	0	0	0	0	0	0	0	0.15692	0	0	0	0	0	0	0	0	0	0	0	0	0	0	0	0	0	0	0	0	0.1328	0	0	0
Parabacteroides distasonis	0	0.15344	0.61191	0.84772	0	0	0	0	0.94516	0.27627	0	0	0.58432	0.55036	0	0.23724	0	0	0.12293	0.28908	0.11549	0.31437	0	0	0.43938	1.30471	0.98272	0	0	0	0.15378	0.16768	0.5817	0	0	0.18789	0.2694	0.97098	0.16432	0.16342	0	0.39509	0	0.75165	0.85146	0.14302	1.16088	0.6128	0.35718
Parabacteroides sp. CT06	0	0.12275	0	0	0	0	0	0	0	0	0	0	0	0.10384	0	0	0.25316	0	0	0	0	0	0	0	0	0	0	0	0.17366	0	0	0	0	0	0	0	0	0	0	0	0	0	0	0.16474	0.36931	0.14302	0	0	0
Paraprevotella xylaniphila	0	0	0.15557	0	0	0	0	0	0	0	0	0	0	0.23884	0	0	0	0	0	0	0.13648	0.17814	0	0	0.20923	0	0.12413	0	0	0	0	0.13624	0	0	0	0	0	0	0	0	0	0.10397	0	0	0	0	0	0	0
Pasteurella dagmatis	0	0	0	0	0	0	0	0	0	0	0	0	0	0	0	0	0	0	0	0	0	0	0	0	0	0	0	0	0	0	0	0	0	0.22033	0	0	0	0	0	0	0	0	0	0	0	0	0	0	0
Pasteurella multocida	0.21746	0	0	0	0	0	0	0	0	0	0	0	0	0	0	0	0	0.21444	0	0	0	0	0	0	0	0	0	0	0.14302	0.27086	0	0	0	1.16462	0	0.16701	0	0	0	0	0	0	0	0	0	0.15323	0	0	0
Pasteurellaceae bacterium NI1060	0	0	0	0	0	0	0	0	0	0	0	0	0	0	0	0	0	0	0	0	0	0	0	0	0	0	0	0	0	0	0	0	0	0.15738	0	0	0	0	0	0	0	0	0	0	0	0	0	0	0
Prevotella dentalis	0	0	0.12446	0	0	0	0	0	0	0	0	0	0	0	0	0	0	0	0	0	0.37795	0.28293	0	0	0.16738	0	0	0	0	0	0	0	0.10387	0	0	0	0	0	0	0	0	0	0	0	0	0	0	0	0
Prevotella denticola	0	0	0.11408	0	0	0	0	0	0	0	0	0	0	0	0	0	0	0	0	0	0.43045	0.24101	0	0	0.14646	0	0	0	0	0	0	0	0	0	0	0	0	0	0	0	0	0	0	0	0	0	0	0	0
Prevotella enoeca	0	0	0	0	0	0	0	0	0	0	0	0	0	0	0	0	0	0	0	0	0.16798	0.12575	0	0	0	0	0	0	0	0	0	0	0	0	0	0	0	0	0	0	0	0	0	0	0	0	0	0	0
Prevotella fusca	0	0	0	0	0	0	0	0	0	0	0	0	0	0	0	0	0	0	0	0	0.54593	0.1467	0	0	0	0	0	0	0	0	0	0	0	0	0	0	0	0	0	0	0	0	0	0	0	0	0	0	0
Prevotella intermedia	0	0	0.1452	0	0	0	0	0	0	0	0	0	0	0.10384	0	0	0	0	0	0	0.66142	0.38772	0	0	0.24061	0	0	0	0	0	0	0	0.10387	0	0	0	0	0	0	0	0	0	0	0	0	0	0	0	0
Prevotella jejuni	0	0	0	0	0	0	0	0	0	0	0	0	0	0	0	0	0	0	0	0	0.26247	0	0	0	0	0	0	0	0	0	0	0	0	0	0	0	0	0	0	0	0	0	0	0	0	0	0	0	0
Prevotella melaninogenica	0	0	0	0	0	0	0	0	0	0	0	0	0	0	0	0	0	0	0	0	0.60892	0.16766	0	0	0	0	0	0	0	0	0	0	0	0	0	0	0	0	0	0	0	0	0	0	0	0	0	0	0
Prevotella oris	0	0	0	0	0	0	0	0	0	0	0	0	0	0	0	0	0	0	0	0	0.53543	0.16766	0	0	0	0	0	0	0	0	0	0	0	0	0	0	0	0	0	0	0	0	0	0	0	0	0	0	0
Prevotella ruminicola	0	0	0	0	0	0	0	0	0	0	0	0	0	0	0	0	0	0	0	0	0.8189	0.25149	0	0	0.12554	0	0	0	0	0	0	0	0	0	0	0	0	0	0	0	0	0	0	0	0	0	0	0	0
Prevotella scopos	0	0	0	0	0	0	0	0	0	0	0	0	0	0	0	0	0	0	0	0	0.30446	0	0	0	0	0	0	0	0	0	0	0	0	0	0	0	0	0	0	0	0	0	0	0	0	0	0	0	0
Prevotella sp. oral taxon 299	0	0	0	0	0	0	0	0	0	0	0	0	0	0	0	0	0	0	0	0	0.13648	0.12575	0	0	0	0	0	0	0	0	0	0	0	0	0	0	0	0	0	0	0	0	0	0	0	0	0	0	0
Proteus mirabilis	0	0	0	0	0.47762	0.29731	0	0	0	0	0	0	0	0	0	0	0	0.12254	0	0	0.11549	0	0	0	0	0	0	0.10202	0	0	0	0	0	0	0	0	0	0	0	0	0	0	0	0	0	0	0	0.63357	0
Proteus vulgaris	0	0	0	0	0	0	0	0	0	0	0	0	0	0	0	0	0	0	0	0.15486	0	0	0	0	0	0	0	0	0	0	0	0	0	0	0	0	0	0	0	0	0	0	0	0	0	0	0	0	0
Providencia stuartii	0	0	0	0	0.33226	0.26656	0	0	0	0	0	0	0	0	0	0	0	0	0	0	0	0	0	0	0	0	0	0	0	0	0	0	0	0	0	0	0	0	0	0	0	0	0	0	0	0	0	0	0
Pseudomonas aeruginosa	0	0	0	0	0	0	0	0	0	0	0	0	0	0	0	0	0	0	0	0	0	0	0	0	0	0	0	0	0	0	0	0	0	0	0	0.30271	0	0	0	0	0	0.16635	0	0	0.18465	0	0	0	0
Pseudoxanthomonas spadix	0	0	0	0	0	0	0	0	0	0	0	0	0	0	0	0	0	0	0	0	0	0	0	0	0	0	0	0	0	0	0	0	0	0	0	0	0	0	0	0	0	0	0	0	0	0	0	0	0
Raoultella planticola	0	0	0	0	0	0	0	0	0	0	0	0	0	0	0	0	0	0	0	0	0	0	0	0	0	0	0	0	0	0	0	0	0	0	0	0	0	0.14776	0	0	0	0	0	0	0	0	0	0	0
Rodentibacter pneumotropicus	0	0	0	0	0	0	0	0	0	0	0	0	0	0	0	0	0	0	0	0	0	0	0	0	0	0	0	0	0	0	0	0	0	0.16787	0	0	0	0	0	0	0	0	0	0	0	0	0	0	0
Roseburia hominis	0.11391	0	0	0.11512	0.1246	0	0	0.32003	0.19734	0	0	0	0	0	0	0	0	0	0	0.15486	0	0	0.10202	0	0	0.13355	0	0	0	0	0	0.19912	0.19736	0	0.10476	0	0.10362	0	0	0	0	0.13516	0	0.11326	0	0	0	0.11425	0
Roseburia intestinalis	0.13462	0	0	0.12559	0.15575	0	0	0.39471	0.2285	0	0	0.10337	0	0.11423	0	0	0	0	0	0.18584	0	0	0	0	0.20923	0.1541	0	0.11222	0	0	0	0.262	0.28046	0.18886	0.12571	0.26096	0	0	0	0	0	0.20794	0	0.15445	0	0	0.10273	0	0.14287
Salmonella enterica	0.32101	0	0	0	0	0.16404	0.12338	0	0	0	0	0	0	0	0.53029	0	0	0.40846	0.12293	0.15486	0	0	0.17343	0.15499	0	0	0	0	0.22474	0.10418	0.14353	0	0	0.17837	0.25141	0	0	1.13984	0.17459	0	0.14133	0	0.33078	0.16474	0	0	0	0.65434	0
Salmonella phage NR01	0	0	0	0	0	0	0	0	0	0	0	0	0	0	0.20396	0	0	0	0	0	0	0	0	1.06427	0	0	0	0	0	0	0	0	0	0	0	0	0	0	0	0	0	0	0	0	0	0	0	0.18695	0
Salmonella virus 118970sal2	0	0	0	0	0	0	0	0	0	0	0	0	0	0	0	0	0	0	0	0	0	0	0	0.13433	0	0	0	0	0	0	0	0	0	0	0	0	0	0	0	0	0	0	0	0	0	0	0	0	0
Salmonella virus SPC35	0	0	0	0	0.16613	0	0	0	0	0	0	0	0	0	0.23455	0	0	0	0	0	0	0	0	1.14693	0	0	0	0	0	0	0	0	0	0	0	0	0	0	0	0	0	0	0	0	0	0	0	0.21811	0
Salmonella virus Shivani	0	0	0	0	0	0	0	0	0	0	0	0	0	0	0.12237	0	0	0	0	0	0	0	0	0.54763	0	0	0	0	0	0	0	0	0	0	0	0	0	0	0	0	0	0	0	0	0	0	0	0.14541	0
Salmonella virus Stitch	0	0	0	0	0	0	0	0	0	0	0	0	0	0	0	0	0	0	0	0	0	0	0	0.13433	0	0	0	0	0	0	0	0	0	0	0	0	0	0	0	0	0	0	0	0	0	0	0	0	0
Shigella boydii	0	0	0	0	0	0.22555	0.16451	0.11735	0	0	0	0	0	0	0.57108	0	0	0.15317	0	0.11357	0	0	0.13263	0.46497	0	0	0	0	0	0	0	0	0	0	0.13618	0	0	0.17942	0.16432	0.12256	0.26247	0	0.56853	0	0	0	0	0.17657	0
Shigella dysenteriae	0	0	0	0	0	0.22555	0.18507	0.10668	0	0	0	0	0	0	0.4487	0	0	0.20423	0	0.12389	0	0	0.14283	0.38231	0	0	0	0	0	0	0.12303	0	0	0	0.13618	0	0	0.12665	0.13351	0.14299	0.26247	0	0.54786	0	0	0	0	0.1558	0
Shigella flexneri	0	0	0.15557	0	0.25958	0.91245	0.6169	0.34137	0	0.22511	0.22463	0	0	0.10384	1.98858	0	0.14177	0.57184	0.13317	0.36135	0.12598	0	0.38768	1.35359	0	0.1541	0	0.13263	0.20431	0.28128	0.24605	0	0.34279	0.27279	0.37712	0	0	0.51715	0.57513	0.42897	0.67636	0.11437	2.07773	0	0	0.16345	0.13355	0.49855	0
Shigella phage SHFML-11	0	0	0	0	0	0.4716	0	0	0	0	0	0	0	0	0	0	0	0	0	0	0	0	0	0	0	0	0	0	0	0	0	0	0	0	0	0	0	0	0	0	0	0	0	0	0	0	0	0	0
Shigella phage SHFML-26	0	0	0	0	0	0.29731	0	0	0	0	0	0	0	0	0	0	0	0	0	0	0	0	0	0	0	0	0	0	0	0	0	0	0	0	0	0	0	0	0	0	0	0	0	0	0	0	0	0	0
Shigella phage SHSML-45	0	0	0	0	0	0	0	0	0	0	0	0	0	0	0.26514	0	0	0	0	0	0	0	0	1.29159	0	0	0	0	0	0	0	0	0	0	0	0	0	0	0	0	0	0	0	0	0	0	0	0.13502	0
Shigella sonnei	0	0	0	0	0	0	0	0	0	0	0	0	0	0	0.14277	0	0	0	0	0	0	0	0	0.12399	0	0	0	0	0	0	0	0	0	0	0	0	0	0	0	0	0	0	0.21708	0	0	0	0	0	0
Shigella virus Pss1	0	0	0	0	0	0.24605	0	0	0	0	0	0	0	0	0	0	0	0	0	0	0	0	0	0	0	0	0	0	0	0	0	0	0	0	0	0	0	0	0	0	0	0	0	0	0	0	0	0	0
Shigella virus SHBML501	0	0	0	0	0	0.29731	0	0	0	0	0	0	0	0	0	0	0	0	0	0	0	0	0	0	0	0	0	0	0	0	0	0	0	0	0	0	0	0	0	0	0	0	0	0	0	0	0	0	0
Shigella virus Sf21	0	0	0	0	0	0.58438	0	0	0	0	0	0	0	0	0	0	0	0	0	0	0	0	0	0	0	0	0	0	0	0	0	0	0	0	0	0	0	0	0	0	0	0	0	0	0	0	0	0	0
Shigella virus Sf22	0	0	0	0	0	0.26656	0	0	0	0	0	0	0	0	0	0	0	0	0	0	0	0	0	0	0	0	0	0	0	0	0	0	0	0	0	0	0	0	0	0	0	0	0	0	0	0	0	0	0
Shigella virus Sf24	0	0	0	0	0.11421	0.32807	0	0	0	0	0	0	0	0	0	0	0	0	0	0	0	0	0	0	0	0	0	0	0	0	0	0	0	0	0	0	0	0	0	0	0	0	0	0	0	0	0	0	0
Shigella virus Shfl2	0	0	0	0	0	0.30757	0	0	0	0	0	0	0	0	0	0	0	0	0	0	0	0	0	0	0	0	0	0	0	0	0	0	0	0	0	0	0	0	0	0	0	0	0	0	0	0	0	0	0
Sphingomonas sp. AAP5	0	0	0	0	0	0	0	0	0	0	0	0	0	0	0	0	0	0	0	0	0	0	0	0	0	0	0	0	0	0	0	0	0	0	0	0	0	0	0	0	0	0	0	0	0	0	0	0	0
Sphingomonas sp. FARSPH	0	0	0	0	0	0	0	0	0	0	0	0	0	0	0	0	0	0	0	0	0	0	0	0	0	0	0	0	0	0	0	0	0	0	0	0	0	0	0	0	0	0	0	0	0	0	0	0	0
Sphingomonas taxi	0	0	0	0	0	0	0	0	0	0	0	0	0	0	0	0	0	0	0	0	0	0	0	0	0	0	0	0	0	0	0	0	0	0	0	0	0	0	0	0	0	0	0	0	0	0	0	0	0
Staphylococcus sciuri	0	0	0	0	0	0.34857	0	0	0	0	0	0	0	0	0	0	0	0	0	0	0	0	0	0	0	0	0	0	0	0	0	0	0	0	0	0	0	0	0	0	0	0	0	0	0	0	0	0	0
Stenotrophomonas maltophilia	0	0	0	0	0	0	0	0	0	0	0	0	0	0	0	0	0	0	0	0	0	0	0	0	0	0	0	0	0	0	0	0	0	0	0	0	0	0	0	0	0	0	0	0	0	0	0	0	0
Streptococcus agalactiae	0	0	0	0	0	0.10252	0	0	0	0	0	0	0	0	0	0	0	0	0	0	0	0	0	0	0	0	0	0	0	0	0	0	0	0	0	0	0	0	0	0	0	0	0	0	0	0	0	0	0
Streptococcus equinus	0	0	0	0	0	0	0.20563	0.13868	0	0	0	0	0	0	0	0	0	0	0	0	0	0	0	0	0	0	0	0	0	0	0	0	0	0	0	0	0	0	0.23621	0.1532	0	0	0	0	0	0	0	0	0.15308
Streptococcus gallolyticus	0	0.16367	0	0	0.21805	1.85565	0	0	0	0	0	0	0	0	0	0	0	0.41867	0.10244	0.12389	0	0	0.10202	0	0	0	0	0	0.14302	0.15627	0	0	0	0	0.24094	0	0	0	0.16432	0	0	0	0	0	0.22569	0	0	0.24927	0.5919
Streptococcus infantarius	0	0	0	0	0	0.18454	2.22085	0	0	0	0	0	0	0	0	0	0	0	0	0	0	0	0.43869	0	0	1.14033	0	0	0	0	0.12303	0.24104	0	0	0	0	0	0	0.27729	1.00092	2.92752	0	0	0	0	0	0	0	0.58169
Streptococcus lutetiensis	0	0	0	0	0	0.13328	0	0	0	0	0	0	0	0	0	0	0	0	0	0	0	0	0	0	0	0	0	0	0	0	0	0	0	0	0	0	0	0	0	0	0	0	0	0	0	0	0	0	1.83692
Streptococcus macedonicus	0	0	0	0	0	0.2153	0	0	0	0	0	0	0	0	0	0	0	0	0	0	0	0	0	0	0	0	0	0	0	0	0	0	0	0	0	0	0	0	0	0	0	0	0	0	0	0	0	0	0
Streptococcus pasteurianus	0	1.94354	0.16594	0	0.8618	12.0771	0	0.44805	0	0.10232	0.18379	0	0.33829	0	0	0	0	0.57184	0.37902	0.86723	1.19685	0	2.37707	0	0.17784	0.59585	0	0.13263	0.56186	0.14585	0.62538	1.14232	0.21814	0	4.53593	0	0.10362	0.3905	1.19133	0.2247	0	0.29112	0	0	0	0	0	4.0403	2.94928
Streptococcus pluranimalium	0	0	0	0	0	0	0.16451	0	0	0	0	0	0	0	0	0	0	0	0	0	0	0	0	0	0	0	0	0	0	0	0	0	0	0	0	0	0	0	0	0	0	0	0	0	0	0	0	0	0
Streptococcus sp. HSISB1	0	0	0	0	0	0	0	0	0	0	0	0	0	0	0	0	0	0	0	0	0	0	0	0	0	0	0	0	0	0	0	0	0	0	0	0	0	0	0.1027	0	0	0	0	0	0	0	0	0	0
Streptococcus suis	0	0	0	0	0	0	0	0.11735	0	0	0	0	0	0	0	0	0	0	0	0	0	0	0	0	0	0	0	0	0	0	0	0	0	0	0	0	0	0	0	0	0	0	0	0	0	0	0	0.10386	0
Streptococcus thermophilus	0	0	0	0.20931	0	0.41009	0.25704	0	0	0.26604	0	0	0.20502	0	0.50989	0	0	0	0	0.19616	0	0	0	0	0	0.36984	0.34137	0	0	0	0.22555	0.1048	0	0	0	0	0	0.42216	0	0.10213	0	0.63423	0	0	0	0	0	0	0
Streptococcus uberis	0	0	0	0	0	0	0	0	0	0	0	0	0	0	0	0	0	0	0	0	0	0	0	0	0	0	0	0	0	0	0	0	0	0	0.29332	0	0	0	0	0	0	0	0	0	0	0	0	0	0
Sutterella megalosphaeroides	0	0	0	0.10466	0.14536	0	0	0	0	0	0	0.16539	0	0	0	0.19598	0	0	0	0	0	0.10479	0	0	0	0	0	0	0	0.12501	0	0	0	0	0	0	1.12942	0	0	0	0	0	0	0.16474	0	0	0	0	0
Trueperella pyogenes	0	0	0	0	0	0	0	0	0	0	0	0	0	0	0	0	0	0	0	0	0	0	0	0	0	0	0	0	0	0	0	0	0	0	0	0	0	0	0	0	0	0	0	0	0	0	0.19519	0	0
Veillonella dispar	0	0	0	0	0	0	0	0	0	0	0	0	0	0	0	0	0	0.16338	0	0	0	0	0.19384	0	0	0	0	0	0	0.14585	0	0	0	0	0	0	0	0	0	0	0	0	0	0	0.1231	0	0	0	0
Veillonella parvula	0	0	0	0	0	0	0	0	0	0	0	0	0.10251	0	0	0	0	0.21444	0	0	0	0.11527	0.27545	0	0.10461	0	0	0	0	0.16668	0	0	0	0	0	0	0	0	0	0	0	0	0	0	0.15388	0	0	0	0
Veillonella rodentium	0	0	0	0	0	0	0	0	0	0	0	0	0	0	0	0	0	0.1838	0	0	0	0.10479	0.12242	0	0.10461	0	0	0.10202	0	0.14585	0	0	0	0	0	0	0	0	0	0	0	0	0	0	0.14362	0	0	0	0
Yersinia virus D1	0	0	0	0	0.14536	0.41009	0	0	0	0	0	0	0	0	0	0	0	0	0	0	0	0	0	0	0	0	0	0	0	0	0	0	0	0	0	0	0	0	0	0	0	0	0	0	0	0	0	0	0
Yersinia virus PST	0	0	0	0	0	0.15378	0	0	0	0	0	0	0	0	0	0	0	0	0	0	0	0	0	0	0	0	0	0	0	0	0	0	0	0	0	0	0	0	0	0	0	0	0	0	0	0	0	0	0
[Clostridium] bolteae	0.21746	0.76718	0	0.17792	0.20766	0	0	0.27736	0.18695	0.43999	0.14294	0	0	1.58879	0	0.12378	0	0	0	0.11357	0.22047	0.47155	1.42828	0	0.52307	0.29792	0	0.11222	0	0	0	0.38776	0.23891	0.48264	0.18856	0.2714	0	0	0	0	0	0.20794	0	0.45305	0.16414	0	0	0.14541	0.14287
[Clostridium] hiranonis	0	0	0.10371	0	0	0	0	0	0	0	0	0	0	0	0	0	0	0	0	0	0	0	0	0	0	0	0	0	0	0	0	0	0	0	0	0	0	0	0	0	0	0	0	0	0	0	0	0	0
[Clostridium] hylemonae	0	0	0	0	0	0	0	0.17068	0	0	0	0	0	0	0	0	0	0	0	0.10324	0	0	0	0	0	0	0	0	0	0	0	0	0.12465	0	0	0	0	0	0	0	0	0	0	0	0	0	0	0	0
[Clostridium] innocuum	0	0	0	0	0	0	1.07958	0	0	0	0	0	0	0.26999	0	0	0	0	0	0	0	0	0	0	0	0.36984	0	0	0	0	0	0.14672	0	0	0	0	0	0	0.4108	0	0	0	0	0	0	0	0	0	0
[Clostridium] saccharolyticum	0	0	0	0	0.13498	0	0	0.16002	0.11425	0	0	0	0	0	0	0	0	0	0	0	0	0	0	0	0.136	0	0	0	0	0	0	0.1048	0	0	0	0	0	0	0	0	0	0.14556	0	0	0	0	0	0	0
[Clostridium] scindens	0.18639	0	0	0.23025	0.22843	0	0.10282	0.54406	0.34275	0.10232	0	0.17573	0.11276	0.87227	0	0.13409	0	0	0	0.38199	0.17848	0.10479	0.21424	0	0.27199	0.2671	0.17586	0	0	0	0.14353	0.22008	0.30124	0.10492	0.18856	0.1357	0.1347	0.16887	0	0.1532	0	0.22874	0	0.14415	0	0	0.17465	0.17657	0.17349
[Eubacterium] rectale	0	0	0.12446	0	0	0	0	0.25603	0.24927	0	0	0.21708	0	0	0	0.12378	0	0	0	0.10324	0	0	0.10202	0	0.11507	0.1541	0	0	0	0	0	0.1572	0.1662	0	0.13618	0	0	0	0	0	0	0.10397	0	0	0	0.10216	0	0	0
[Haemophilus] ducreyi	0	0	0	0	0	0	0	0	0	0	0	0	0	0	0	0	0	0	0	0	0	0	0	0	0	0	0	0	0	0	0	0	0	0.1364	0	0	0	0	0	0	0	0	0	0	0	0	0	0	0
[Mannheimia] succiniciproducens	0	0	0	0	0	0	0	0	0	0	0	0	0	0	0	0	0	0	0	0	0	0	0	0	0	0	0	0	0	0	0	0	0	0.10492	0	0	0	0	0	0	0	0	0	0	0	0	0	0	0
[Pasteurella] aerogenes	0	0	0	0	0	0	0	0	0	0	0	0	0	0	0	0	0	0	0	0	0	0	0	0	0	0	0	0	0	0	0	0	0	0.22033	0	0	0	0	0	0	0	0	0	0	0	0	0	0	0
[Ruminococcus] gnavus	2.65093	2.70049	3.60921	1.61172	4.81778	0.13328	19.61752	21.07958	3.08475	5.32078	2.01144	2.31548	2.08098	1.02804	0	1.24807	3.75696	0.82712	3.79021	2.8598	6.68766	5.61668	22.99531	0.23765	2.1655	11.22868	1.1172	0.59172	3.23833	2.09397	4.12139	1.76064	2.6488	0.76592	7.33291	1.70146	1.47135	14.22691	0	8.05842	0	2.66168	0.11371	5.97199	0.92327	2.77863	3.85248	9.18155	3.57179
[truncated: 14 more columns]
