# Supplementary material for: Specific pathway abundances in the neonatal calf faecal microbiome are associated with susceptibility to Cryptosporidium parvum infection: a metagenomic analysis
Source: Anim Microbiome. 2023 Sep 12;5:43. doi: 10.1186/s42523-023-00265-5 (PMC10496319; doi:10.1186/s42523-023-00265-5)
Supplement: Supplementary file 5 — Additional file 5. MetaPhlAn2 Species Relative Abundance Table. [file 42523_2023_265_MOESM5_ESM.txt]

clade	Calf_44	Calf_8	Calf_27	Calf_28	Calf_9	Calf_2	Calf_36	Calf_31	Calf_22	Calf_45	Calf_10	Calf_14	Calf_23	Calf_15	Calf_3	Calf_24	Calf_4	Calf_37	Calf_51	Calf_11	Calf_16	Calf_17	Calf_46	Calf_32	Calf_59	Calf_47	Calf_18	Calf_48	Calf_7	Calf_38	Calf_12	Calf_52	Calf_53	Calf_25	Calf_39	Calf_54	Calf_19	Calf_49	Calf_40	Calf_55	Calf_1	Calf_56	Calf_5	Calf_26	Calf_57	Calf_20	Calf_29	Calf_6	Calf_30
Actinomyces europaeus	0	0	0	0	0	0	0	0	0	0	0	0	0	0	0	0.00674	0	0	0	0	0	0	0	0	0	0	0	0	0	0	0	0	0	0	0	0	0	0	0	0	0	0	0	0.0046	0.00832	0	0	0	0
Actinomyces urogenitalis	0	0	0	0	0	0	0	0	0	0	0	0	0	0	0	0.08618	0	0	0	0	0	0	0	0	0	0	0	0	0	0	0	0	0	0	0	0	0	0	0	0	0	0	0	0	0	0.01104	0	0	0
Trueperella pyogenes	0	0	0	0	0	0	0	0	0.00135	0	0	0	0	0	0	0	0	0	0	0	0	0	0	0	0	0	0	0	0	0	0	0	0	0	0	0	0	0	0	0	0	0	0	0	0	0	0	0	0
Aeriscardovia aeriphila	0	0	0	0	0	0	0	0	0	0	0	0	0	0	0	0	0	0	0.00079	0	0	0	0	0	0	0	0	0	0	0	0	0	0	0	0	0	0	0	0	0	0	0	0	0	0	0	0	0	0
Bifidobacterium adolescentis	0	0	0	0	0	0	0	0	0	0	0	0	0	0	0	0	0	0	0	0	0	0	0	0	0	0	0	0	0	0	0	0	0	0	0	0	0	0	0	0.82475	0	0	0	0	0	0	0	0	0
Bifidobacterium animalis	0	0	0	0	0	0	0	0	0	0	0	0	0	0	0	0	0	0	0	0	0	0.00271	0	0	0	0	0	0	0	0	0	0	0	0	0	0	0	0	0	0	0	0	0	0	0	0	0	0	0
Bifidobacterium bifidum	2.42934	8.72292	0	16.4072	0	0	0	0	0	0	5.29135	0	11.9609	0	0	22.75726	0	0.04646	0.01084	0.01278	0	0	0	0	0	0	0	2.31886	0.00022	5.56215	0	0	0	3.27545	0	8.04522	0	0	0	0	0	0	0	12.97538	23.51321	17.03013	0	0	0
Bifidobacterium breve	0.01322	0	0	0.0088	0	0	0	0	0	0	0	0	0.01147	0	0	0	0	0	0	0.00483	0	0	0	0	0	0	0	0	0	0	0	0	0	0	0	0	0	0	0	0	0	0	0	0.18907	0	0	0	0	0
Bifidobacterium catenulatum	0	0	0	0	0	0	0	0	0	0	0	0	0	0	0	0	0	0	0	0	0	0	0	0	0	0.00073	0	0	0	0	0.00041	0	0	0	0	0	0	0	0	0	0	0	0	0	0	0	0	0	0
Bifidobacterium kashiwanohense	0	0	0	0	0	0	0	0	0	0	0	0	0.03035	0	0	0	0	0	0	0	0	0	0	0	0	0	0.00061	0	0	0	0	0.00097	0	0	0	0	0	0	0	0.09264	0	0	0	0	0	0	0	0	0.00642
Bifidobacterium longum	2.87714	19.7155	1.71895	22.49892	0.38716	0	0.03542	1.39814	1.15131	8.80489	47.56604	9.57329	22.69195	16.67398	0	9.9637	0.0137	1.33298	37.29888	1.42849	19.72156	15.92497	9.81205	0.01595	16.57292	16.43754	22.75031	26.90293	3.61752	12.87091	40.86633	8.51152	14.97167	3.78119	19.31874	10.72101	3.59361	1.7359	0	1.85525	0	18.23718	0	6.12232	20.07746	13.69146	10.14051	0.52334	1.11156
Bifidobacterium mongoliense	0	0	0	0	0	0	0	0	0	0	0	0	0	0	0	0	0	0.05698	0	0	0	0	0	0	0	0	0	0	0	0	0	0	0	0	0	0	0	0	0	0	0	0	0	0	0	0	0	0	0
Bifidobacterium pseudocatenulatum	0	0.29225	0.0939	0.20672	0	0	0.00889	0.21049	0.20711	0.00531	0.00307	0.41311	0.75712	0.05228	0	1.26035	0	0	1.19012	0.11002	0.21672	0.00245	0	0	0.00678	0.0116	0.97502	0.03549	0.09684	0	0.04669	0.11181	0.14242	0	0	0.1431	6.7578	0	0	0.60259	0	0.01142	0	0.35409	0.56748	0.07284	7.55511	0	1.07207
Bifidobacterium pseudolongum	0	0	0	0	0.0016	0	0.01147	0	0	0	0.01569	0	0	0	0	0	0.0367	0.00545	0	0	0	0	0	0	0	0	0	0	0	0.02592	0	0	0	0	0.07602	0	0	0	0	0.00176	0	0	0	0	0	0	0	0	0
Bifidobacterium thermacidophilum	0	0	0	0.0002	0	0	0.0019	0	0	0	0	0	0	0	0	0	0	0	0	0	0	0	0	0	0	0.00087	0	0	0	0	0	0	0	0	0	0	0	0	0	0	0	0	0	0	0	0	0	0	0
Bifidobacterium thermophilum	0	0	0	0	0	0	0	0	0	0	0	0	0	0	0	0	0	0	0	0	0	0	0.00062	0	0	0	0	0	0	0	0	0	0	0	0	0	0	0	0	0	0	0	0	0	0	0	0	0	0
Corynebacterium amycolatum	0	0.05766	0.15351	0.03305	0.00685	0	0	0	0	0	1.39545	1.72968	0	0	0	0.31679	0	0	0.34749	0	0	0	0	0	0	0	0	0.38769	0	0	0	0	0	0.03356	0	0	0	0.06543	0	0	0	0	0	0.02915	0.00203	0	0.08718	0	0.21067
Corynebacterium aurimucosum	0	0	0	0	0	0	0	0	0	0	0.00701	0	0	0	0	0	0	0	0	0	0	0	0	0	0	0	0	0	0	0	0	0	0	0	0	0	0	0	0	0	0	0	0	0	0	0	0	0	0
Corynebacterium callunae	0	0	0	0	0	0	0	0	0	0	0	0	0	0	0	0	0	0	0	0	0	0	0	0	0	0	0	0	0	0	0	0	0	0	0	0	0	0	0	0	0	0	0	0	0	0	0	0	0
Corynebacterium camporealensis	0	0	0	0	0	0	0	0	0	0	0	0	0	0	0	0	0	0	0	0	0	0	0	0	0	0	0	0	0	0	0	0	0	0	0	0	0.00654	0	0	0	0	0	0	0	0	0	0	0	0
Corynebacterium flavescens	0	0	0	0	0	0	0	0	0	0	0	0	0	0	0	0	0	0	0	0	0	0	0	0	0	0	0	0	0	0	0	0	0	0	0	0	0	0	0	0	0	0	0	0	0	0	0	0	0
Corynebacterium glutamicum	0	0	0	0	0.00669	0	0	0	0	0	0	0	0	0	0	0	0	0	0	0	0	0	0	0	0	0	0	0	0	0	0	0	0	0	0	0	0	0.0073	0	0	0	0	0	0	0	0	0	0	0
Corynebacterium sp HMSC04H06	0	0	0	0	0	0	0	0	0	0	0.00028	0	0	0	0	0	0	0	0	0	0	0	0	0	0	0	0	0	0	0	0	0	0	0	0	0	0	0	0	0	0	0	0	0	0	0	0	0	0
Corynebacterium stationis	0	0	0	0	0	0	0	0	0	0	0	0	0	0	0	0	0	0	0	0	0	0	0	0	0	0	0	0	0	0	0	0	0	0	0	0	0	0.01145	0	0	0	0	0	0	0	0	0	0	0
Corynebacterium urealyticum	0	0	0	0	0.13299	0	0	0	0	0	0.00267	0	0	0	0	0	0	0.00065	0	0	0.00117	0	0	0	0	0	0	0	0	0	0	0	0	0	0	0	0.0272	0	0	0	0	0	0	0	0	0	0	0	0
Corynebacterium variabile	0	0	0	0	0	0	0	0	0	0	0	0	0	0	0	0	0	0	0	0	0	0	0	0	0	0	0	0	0	0	0	0	0	0	0	0	0	0	0	0	0	0	0	0	0	0	0	0	0
Corynebacterium xerosis	0	0	0	0	0	0	0	0	0	0	0.00348	0	0	0	0	0	0	0	0	0	0	0	0	0	0	0	0	0	0	0	0	0	0	0	0	0	0	0	0	0	0	0	0	0	0	0	0	0	0
Dermacoccus nishinomiyaensis	0	0	0	0	0	0	0	0	0	0	0	0	0.00053	0	0	0	0	0	0	0	0	0	0.00254	0	0	0.00349	0	0	0	0	0.00121	0	0	0	0	0	0	0.02754	0	0	0	0	0	0	0	0	0	0	0
Kocuria rhizophila	0	0	0	0	0	0	0.00522	0	0	0	0	0	0.00092	0.02716	0	0	0	0	0	0.00066	0	0	0.01429	0	0	0.03543	0.03465	0	0	0	0.00047	0.00699	0.03027	0	0	0	0	0.0144	0	0	0	0.04038	0	0	0	0	0	0	0
Kocuria varians	0	0	0	0	0	0	0.00579	0	0	0	0	0.01712	0	0	0	0	0	0	0	0.00091	0	0	0.00849	0	0	0.04489	0.03836	0	0	0	0	0.01421	0.01281	0	0	0	0	0.00455	0	0	0	0.03214	0	0	0	0	0	0	0
Saccharomonospora viridis	0	0	0	0	0	0	0	0	0	0	0	0	0	0	0	0	0	0	0	0	0	0	0	0	0	0	0	0	0	0	0	0.00513	0	0	0	0	0	0	0	0	0	0	0	0	0	0	0	0	0
Saccharopolyspora rectivirgula	0	0	0	0	0	0	0	0	0	0	0	0	0	0.03086	0	0	0	0	0	0	0	0.02177	0	0	0	0	0	0	0	0	0	0.00309	0	0	0	0.01838	0	0	0	0	0	0	0	0	0	0	0	0	0
Thermobifida fusca	0	0	0	0	0	0	0	0	0	0	0	0	0	0	0	0	0	0	0	0	0	0	0	0	0	0	0	0	0	0	0	0.05152	0	0	0	0	0	0	0	0	0	0	0	0	0	0	0	0	0
Olsenella scatoligenes	0	0	0	0	0	0	0	0	0	0	0	0	0.04121	0	0	0	0	0	0	0	0	0	0	0	0	0	0	0	0	0	0	0	0	0	0	0	0	0	0	0	0	0	0	0	0	0	0	0	0
Collinsella aerofaciens	3.68495	6.81454	5.20047	19.66834	1.95209	0	0.00141	6.13695	20.22669	3.66153	7.99706	15.97801	23.20747	19.60087	0	17.64889	0	1.34546	17.6175	1.84349	32.40344	10.59262	0	0.03364	17.94905	9.11157	34.11147	5.50477	2.21729	9.96463	18.39798	30.13666	13.26664	4.6874	3.50548	10.89634	6.01651	3.18667	0	1.78692	0	27.02643	0	16.24871	9.53654	12.05956	15.69243	0	7.57488
Collinsella intestinalis	0	0.00066	0	0.01153	0	0	0	0	0.00813	0	0.00264	0.00442	0.0181	0.01103	0	0.01205	0	0	0.00642	0.00129	0.01498	0.00229	0	0	0.01675	0.00331	0.00666	0.00188	0	0.00265	0.00776	0.52154	0.00603	0.00265	0.00228	0.01131	0.00235	0.00123	0	0.00439	0	0.00423	0	0.00627	0.00256	0.006	0.0015	0	0.00382
Collinsella stercoris	0.00184	0.00595	0.00665	0.06567	0.00422	0	0	0.00316	0.01148	0.00154	0.00469	0.02208	0.11412	0.056	0	0.02227	0	0	0.01759	0.00554	0.05563	0.0296	0	0	0.02715	0.01062	0.11627	0.00525	0.00195	0.00905	0.05884	0.13028	0.04791	0	0.00809	0.00312	0.01702	0.007	0	0.00366	0	0.11104	0	0.03518	0.02511	0.01345	0.01431	0	0.01191
Enorma massiliensis	0	0	0	0	0	0	0	0	0	0	0	0	0.00088	0	0	0	0	0	0	0	0	0	0	0	0	0	0	0	0	0	0	0	0	0	0	0	0	0	0	0	0	0	0	0	0	0	0	0	0
[Collinsella] massiliensis	0	0.00131	0.00042	0.00296	0	0	0	0	0.00027	0	0.00079	0.00177	0.00193	0.00305	0	0.00213	0	0	0.00198	0	0.00172	0	0	0	0.00169	0.00048	0.00083	0	0	0.00044	0.00123	0.00434	0.00196	0	0	0	0	0	0	0	0	0.00241	0	0.00049	0.00043	0	0.00047	0	0
Eggerthella lenta	0.21449	0.08744	0.00641	0.02277	0.0821	0	0	0	0.29774	0.12326	0.0149	0.05056	0.00724	0.17568	0	0.0511	0	0	0.04324	0.12423	0.07189	0.58458	0	0	0.14756	0.86671	0.1014	0.00561	0	0	0.05232	0.13442	0.13177	0.03251	0	0.20494	0	0	0	0	0	0.14858	0	0.24139	0.18431	0.17876	0.10341	0	0.23314
Gordonibacter pamelaeae	0.01078	0.00398	0	0	0.00266	0	0	0	0.01217	0.00636	0	0.00077	0	0.00884	0	0.00235	0	0	0.00183	0.00442	0.00232	0.03503	0	0	0.00609	0.05176	0.00401	0	0	0	0.00275	0.00448	0.00561	0	0	0.00608	0	0	0	0	0	0.00604	0	0.00933	0.00984	0.0087	0.00181	0	0.01035
Bacteroides caccae	0	0	0	0	0	0	0	0	0	0	0.00576	0	0.10814	0	0	0	0	0	0	0	0	0.67174	0	0	0	0	0	0	0	0	0	0	0	0	0	0	0.04534	0	0	0	0	0	0	0	0	0	0	0	3.65521
Bacteroides caecimuris	0	0	0	0	0	0	0	0	0	0.01407	0	0	0	0	0	0	0	0	0	0	0	0	0	0	0	0	0	0	0	0	0	0	0	0	0	0	0	0	0	0	0	0	0	0	0	0	0	0	0
Bacteroides coprophilus	0	0	0	3.34255	0.02637	0	0	0	3.0826	0.00195	0	0	0	24.88604	0	0	0	0	0	0	0.01609	0.01035	0	0	9.40533	0	5.07468	0	0	0	0.20822	5.32423	5.28814	0	0	0	0	0	0	0	0	2.78066	0	0	0	0	0	0	0
Bacteroides fragilis	22.98398	17.58763	0.73823	0.88571	8.06365	0	0.00015	0.65556	1.50129	24.74766	11.61799	2.4378	15.05203	1.74401	0	18.55174	59.36417	10.85067	8.49345	0.94139	1.79655	18.89163	0.29781	0	8.56576	0.01882	0.2359	23.80281	38.21279	5.97484	8.59028	2.27123	2.6285	7.76249	12.83609	11.81904	46.39113	11.58167	30.54118	40.7237	0	0.6516	0	12.56459	14.67838	14.65727	9.30397	0.00429	45.92743
Bacteroides massiliensis	0	0.15169	0	0	0	0	0	0	0.00045	0	0	0	0	0	0	0	0	0	0	0.01022	0	0	0	0	0	0	0	0	0	0	0	0	0	0	0	0	0	0	0	0	0	0	0	0	0	0	0	0	0
Bacteroides nordii	0	0	0.00048	0.00015	0	0	0	0	0	0	0	0	0	0	0	0.00265	0	0	0	0	0	0	0	0	0	0	0	0	0	0	0	0	0	0	0	0	0.00403	0	0	0	0	0	0	0	0.00288	0	0	0	0.01127
Bacteroides ovatus	0	0	0	0.00117	0	0	0	0	0.00246	0	0	0.01798	0	0	0	0.15283	0	0	0.00942	0.00514	0	0	0	0	0.01726	0	0	0.06546	0	0	0	0	0	0.00776	0	0.10635	0	0	0	0	0	0	0	0	0.19758	0.02923	0.30658	0.00788	0.15733
Bacteroides plebeius	0	0	0	3.67239	2.46562	0	0	0	1.03449	0.11034	0	0.06557	0.28983	0	0	0	0	0	0	0	0.9315	5.13948	0	0	0	0	0	0	0	0	3.32046	10.23093	0	0	0	0	0	7.18018	0	0.00475	0	0.06465	0	0	0	0	0	0	0
Bacteroides pyogenes	0	0	0.20419	0	0	0	0	0	0.52139	0	0	0	0	0	0	0.39757	0	0	0.00098	0	0	0	0	0	0	0	0	0	0	0	0	0	0	0	0	0	0	0	0	0	0	0	0	0	0.00467	0	0	0	0
Bacteroides sp CAG 530	0	0	5.41901	0.17701	0	0	0	0	0	0	0	3.06789	0	0	0	0	0	0	0.08049	0	0	0	0	0	0.49199	0	0.01058	0.00099	0.00866	0	0	0	0	0	0	0	0	0	0	0	0	0	0	0	0	5.15875	0	0	0
Bacteroides sp CAG 598	0	0	0	0	0	0	0	0	0	0	0	0	0	0	0	0	0	0	0	0	0	0	0	0	0	0.06081	0.00033	0	0	0	0	0	0	0	0	0	0	0	0	0	0	0	0	0	0	0	0	0	0
Bacteroides stercoris	0	0	0	0	0	0	0	0	0	0	0	0	0.00963	0	0	0	0	0	0	0	0	0	0	0	0	0	0	0	0	0	0	0	0	0	0	0	0	0	0	0	0	0	0	0	0	0	0	0	0
Bacteroides thetaiotaomicron	0.01319	2.12065	0.35497	0.49189	0	0	0	0	0.17875	0	0.18602	0.05006	1.48344	0	0	3.30261	0.01646	0.07096	1.04022	0.03217	0	0.22565	0	0	0.16242	0	0	0.81941	1.06088	0	0	0	0	0.53682	0.05207	2.3777	0.49303	0	0	0.00591	0	0	0	2.16256	2.9989	0.16742	1.00424	32.06368	0.84842
Bacteroides uniformis	0.12855	0.32441	0.01205	0.09014	0	0	0	0	0.01949	0.76523	0.022	0.04397	0.44358	0	0	0.39175	0	0.02524	0.07429	0.19328	0	0.20179	0	0	0.40328	0	0	0.01914	0.32231	0	0	0	0	0.40896	0	0.13213	0.04931	0	0	0	0	0	0	0.28901	1.53337	0.25873	2.12635	0	0.43586
Bacteroides vulgatus	11.43511	10.43362	34.19744	6.68898	18.45142	0	0	0	36.28449	21.47952	0.08086	38.91457	2.06557	4.91732	0	1.45984	0	2.01248	9.18448	36.84373	0	0.80737	2.71903	0	5.6143	5.4329	0.84843	15.24554	5.51143	18.07156	0.13364	2.09728	0.13596	4.0361	0	28.33364	1.09443	0	0	0	0	1.3512	0	14.56661	3.33546	8.45348	22.25254	0	0.35075
Bacteroides xylanisolvens	2.78901	1.65532	0.54623	0.54554	0.04832	0	0	0	1.59766	0	0.00069	0	0.43358	0.62937	0	0.63922	0.06138	0.48514	0.04819	0.25508	0	0.31018	0	0	0.30392	0	0	0	0.08786	0	0.00645	0.47803	0	3.1042	0	0.08228	0.13756	0	0	0.00041	0	0.00704	0	3.69758	1.74649	0.58201	0.04149	0.79488	0.05852
Butyricimonas virosa	0	0.00056	0	0	0	0	0	0	0	0	0	0	0	0	0	0	0	0	0	0	0	0	0	0	0.45154	0	0	0	0	0	0	0	0	0	0	0	0	0	0	0	0	0	0	0	1.2138	0	0.29663	0	0
Prevotella copri	0	0	0	0.09814	0.10637	0	0	0	0	0.51258	0	0	0.10115	0	0	0	0	0.00166	0	0.08446	3.62313	0	0	0	0	0	0	0.00211	0	0	0.60373	0.17106	0.58963	0	0	0	0	0.14517	0	0	0	0.41997	0	0.21319	0	0	0	0	0
Prevotella sp CAG 1092	0	0	0	0	0	0	0	0	0.00453	0	0	0	0	0	0	0	0	0	0	0	0	0	0	0	0	0	0	0	0	0	0	0	0	0	0	0	0	0	0	0	0	0	0	0	0	0	0	0	0
Prevotella sp CAG 279	0	0	0	0.10561	0	0	0	0	0	0	0	0	0.01163	0	0	0	0	0	0	0	0	0	0	0	0	0	0	0	0	0	0	0	0	0	0	0	0	0	0	0	0	0	0	0	0	0	0	0	0
Prevotella sp CAG 520	0	0	0	0	0	0	0	0	3.45859	1.72319	0	0	0.07465	0	0	0	0	0	0	0	0	3.44336	0	0	0	0	0.00118	0	0	0	0.02287	0	4.04077	0	0	0	0	0.10751	0	0	0	0.0272	0	0	0	0	0	0	0
Prevotella sp CAG 891	0	0	0	2.09481	0	0	0	0	0	0	0	0	0	0	0	0	0	0	0	0	0	0	0	0	0	0	0	0	0	0	0	0	0	0	0	0	0	0	0	0	0	0	0	0	0	0	0	0	0
Prevotella stercorea	0	0	0	0	0	0	0	0	0.08716	0.03618	0	0	0.00109	0	0	0	0	0	0	0	0	0.07261	0	0	0	0	0	0	0	0	0.00056	0	0.03568	0	0	0	0	0	0	0	0	0	0	0	0	0	0	0	0
Alistipes putredinis	0	0	0	0	0	0	0	0	0	0	0	0	0	0	0	0	0	0	0	0	0	0	0	0	0.00839	0	0	0	0	0	0	0	0	0	0	0	0	0	0	0	0	0	0	0	0	0	0	0	0
Alistipes timonensis	0	0	0	0	0	0	0	0	0	0	0	0	0	0	0	0	0	0	0	0	0	0	0	0	0	0	0	0	0	0	0	0	0	0	0	0	0	0	0	0	0	0	0	0	0	0	0	0	0.05374
Parabacteroides distasonis	0	0.08733	0.44582	0.39674	0	0	0	0	0.80448	0	0	0.01789	0.37919	0.15841	0	0.1895	0	0.02238	0.06931	0.20658	0	0.1093	0	0	0.21406	1.31813	0.38166	0	0.02127	0	0.04124	0	0	0	0	0.1395	0.03505	0.84019	0	0	0	0	0	0.59482	0.76836	0.07203	1.06751	0.58848	0.21609
Parabacteroides goldsteinii	0	0	0	0	0	0	0	0	0	0.29251	0	0	0	0	0	0	0	0	0	0	0	0	0	0	0	0	0	0	0	0	0	0	0	0	0	0	0	0	0	0	0	0	0	0	0	0	0	0	0
Parabacteroides johnsonii	0	0	0	0	0	0	0	0	0	0	0	0	0	0	0	0.00893	0	0	0	0	0	0	0	0	0	0	0	0	0	0	0	0	0	0	0	0	0	0	0	0	0	0	0	0	0	0.01198	0	0	0
Parabacteroides merdae	0	0	0	1.14305	0.01073	0	0	0	0	0	0	0	0.01038	0	0	0.35793	0	0	0.00651	0	0	0	0	0	0.29066	0	0.0068	0	0	0	0	0	0	0.15503	0	0	0	0.02929	0	0	0	0.38071	0	0	0.00382	0.08205	0.04949	0	0
Parabacteroides sp CAG 409	0	0	0	0.02565	0	0	0	0	0	0	0	0	0.00072	1.30908	0	0	0	0	0	0	0	0	0	0	0.05686	0	0	0	0	0	0	0.16251	0.15475	0	0	0	0	0	0	0	0	0	0	0	0	0	0	0	0
Kurthia sp 11kri321	0	0	0	0	0	0.05685	0	0	0	0	0	0	0	0	0	0	0	0	0	0	0	0	0	0	0	0	0	0	0	0	0	0	0	0	0	0	0	0	0	0	0	0	0	0	0	0	0	0	0
Staphylococcus auricularis	0	0	0	0	0	0	0	0	0	0	0	0	0	0	0	0	0	0	0	0	0.00157	0	0	0	0	0	0	0	0	0	0	0	0	0	0	0	0	0	0	0	0	0	0	0	0	0	0	0	0
Staphylococcus capitis	0	0	0	0	0	0	0	0	0	0	0	0	0	0	0	0.00551	0	0	0.00715	0	0	0	0	0	0	0	0	0	0	0	0	0	0	0	0	0	0	0	0	0	0	0	0	0	0	0	0	0	0
Staphylococcus chromogenes	0	0.01778	0	0	0	0	0	0	0	0	0	0.00985	0	0	0	0.00263	0	0	0	0	0	0	0	0	0	0	0	0	0	0	0	0	0	0	0	0	0	0	0	0	0	0	0	0	0	0.00645	0	0	0.05702
Staphylococcus condimenti	0	0	0	0	0	0	0	0	0	0	0	0.12472	0	0	0	0	0	0.01458	0	0	0	0	0	0	0	0	0	0	0	0	0	0	0	0	0	0	0	0	0	0	0	0	0	0	0	0	0	0	0
Staphylococcus devriesei	0	0	0	0	0	0	0	0	0	0	0	0	0	0	0	0	0	0	0	0	0	0	0	0	0	0	0	0	0	0	0	0	0	0	0	0	0	0	0	0	0	0	0	0	0	0.00083	0	0	0
Staphylococcus epidermidis	0	0	0.02286	0	0	0	0	0	0	0	0	0.03463	0	0	0	0.00325	0	0	0	0	0	0	0	0	0	0	0	0	0	0	0	0	0	0.06049	0	0	0	0	0	0	0	0	0	0	0	0	0	0	0
Staphylococcus gallinarum	0	0	0	0	0	0	0	0	0	0	0	0.05852	0	0	0	0	0	0.01252	0	0	0	0	0	0	0	0	0	0	0	0	0	0	0	0.00472	0	0	0	0	0	0	0	0	0	0	0	0	0	0	0
Staphylococcus haemolyticus	0	0	0	0	0	0	0	0	0	0	0	0.02455	0	0	0	0.00453	0	0.0071	0	0	0.01757	0	0	0	0	0	0	0	0	0	0	0	0.01218	0	0	0	0	0	0.00053	0	0	0	0	0	0.00282	0	0	0	0.02542
Staphylococcus piscifermentans	0	0	0	0	0	0	0	0	0	0	0	0.00057	0	0	0	0	0	0	0	0	0	0	0	0	0	0	0	0	0	0	0	0	0	0	0	0	0	0	0	0	0	0	0	0	0	0	0	0	0
Staphylococcus sciuri	0	0	0	0	0.0196	0.45077	0	0	0	0	0	0	0	0	0	0	0	0.00977	0	0	0.00185	0	0	0	0	0	0	0	0	0	0	0	0	0	0	0	0	0	0	0	0	0	0	0	0	0	0	0	0
Staphylococcus simulans	0	0	0	0	0	0	0	0	0	0	0	0.01524	0	0	0	0	0	0.00628	0	0	0	0	0	0	0	0	0	0.01214	0	0	0	0	0	0	0	0	0	0	0	0	0	0	0	0	0	0	0	0	0
Staphylococcus warneri	0	0	0	0	0	0	0	0	0	0	0	0	0	0	0	0	0	0	0	0	0	0	0	0	0	0	0	0	0	0	0	0	0.00316	0	0	0	0	0	0	0	0	0	0	0	0	0	0	0	0
Planifilum fulgidum	0	0	0	0	0	0	0	0	0	0	0	0	0	0	0	0	0	0	0	0	0	0.00288	0	0	0	0	0	0	0	0	0	0	0	0	0	0	0	0	0	0	0	0	0	0	0	0	0	0	0
Bavariicoccus seileri	0	0	0	0	0	0	0	0	0	0	0	0	0	0	0	0	0	0	0	0	0	0	0	0	0	0.00218	0	0	0	0	0	0	0	0	0	0	0	0	0.0023	0	0	0	0	0	0	0	0	0	0
Enterococcus asini	0	0	0	0	0	0	0	0	0	0	0	0	0	0	0	0	0	0	0	0	0	0	0	0	0	0	0	0	0	0	0.0029	0	0	0	0	0	0	0	0	0	0	0	0	0	0	0	0	0	0
Enterococcus avium	0	0	0	0.0321	0.02153	0.1817	0.70383	0	0	0	0.04606	0.00282	0.00494	0.01223	0	0.00815	0.04826	0.03521	0.01962	0.11015	0.00599	0.05087	0.01982	0	0.00483	0.00632	0.00279	0.00931	0.02799	0.00671	0.59747	0.00354	0.0339	0	0.13411	0	0	0.04043	2.57366	0.0183	0	0.0194	0	0.0052	0.00948	0.00541	0	0.09104	0.0019
Enterococcus canintestini	0	0	0	0	0	0	0	0	0	0	0	0	0	0	0	0	0.00583	0.00314	0.02414	0	0	0	0	0	0	0	0	0.00519	0	0	0	0	0	0	2.99899	0	0	0	0	0.00155	0	0	0	0	0	0	0	0.38518	0
Enterococcus canis	0	0	0	0	0	0	0.00079	0	0	0	0	0	0	0	0	0	0	0	0	0	0	0	0	0	0	0	0	0	0	0	0.00324	0	0	0	0	0	0	0	0	0	0	0	0	0	0	0	0	0	0
Enterococcus casseliflavus	0	0	0	0	0	0	0	0	0	0	0	0	0	0	0.01406	0	0	0	0	0	0	0	0	0	0	0.00759	0	0	0	0	0	0	0	0	0	0	0	0	0	0	0	0	0	0	0	0	0	0	0
Enterococcus cecorum	0.12133	0.72647	0.42694	0.02823	19.14431	0	0.00334	7.07422	0.3078	0.05262	0.42642	0.61668	9.63434	0.06844	0.08057	0.27725	0	0.51692	3.51457	0.5529	2.33611	0.77299	0.04535	0	1.9138	0.20717	0.0745	0.28343	2.19357	0.21855	1.93249	0.19299	0.17309	0.04881	0.16288	0.0328	6.88053	2.38434	0	1.95569	0	0	19.71414	0.12992	0.29607	0.23258	0.134	0.67419	0.40115
Enterococcus columbae	0	0	0	0	0	0	0	0	0	0	0.00115	0	0	0	0.01654	0	0	0	0	0	0	0	0	0.00297	0	0	0	0	0	0	0	0	0	0	0	0	0	0	0	0	0	0	0	0	0	0	0	0	0
Enterococcus devriesei	0	0	0	0	0	0	0	0	0	0	0	0	0	0	0	0	0	0	0	0	0	0	0	0	0	0	0	0	0	0	0	0	0	0	0	0	0	0	0	0	0	0	0	0	0	0	0	0	0
Enterococcus dispar	0	0	0	0	0	0	0	0	0	0	0	0	0	0	0	0	0	0	0	0	0	0	0	0	0	0	0	0	0	0	0.00277	0	0	0	0	0	0	0	0	0	0	0	0	0	0	0	0	0	0
Enterococcus durans	0	0	0	0	0.02163	0	0.09152	0	0.00042	0.05763	0.00126	0.00071	0.00317	0.00487	0.03894	0	0.05621	0.48114	0.00277	0.17736	0	0	0.0147	0	0	1.56746	0.00369	0	0.00288	0.01899	0.04251	0.1386	0.09636	0	0	0.02065	0	0	4.34166	0.0378	0.02359	0	0.11682	0.13162	0	0.00791	0	0.0515	0
Enterococcus faecalis	0.16718	0.08628	0	0.02403	0.94289	1.9712	2.85241	0.10741	0.00042	0.5361	0.19599	0.07252	0.03286	0.06251	4.75967	0.01367	0.24104	6.68441	0.19282	2.02583	0.0175	0.05408	0.87989	0.1429	0.00518	1.32328	0.10353	0.33131	0.09346	1.43616	0.18234	0.22853	0.11032	0	1.37922	0.09772	0	0.0616	1.90583	0.13426	33.41862	0.27782	0.99592	0.52133	0.04624	0.0194	0.0034	1.37411	0
Enterococcus faecium	0	0.01696	0	0.03261	0.10448	2.13198	2.04843	0.00573	0	0.14488	0.20642	0.00037	0.00321	0.032	0.05326	0.00145	0.27839	2.18551	0.04271	0.30911	0.17397	0.0702	0.19605	0	0	0.06436	0	0.06083	0.01051	0.01952	0.33336	0.06023	0.0052	0	0.39338	0	0.00512	0.01377	0.7587	0.06876	0	0.00833	0.11088	0.00297	0	0	0	0.60416	0
Enterococcus gallinarum	0	0	0	0.00032	0.01751	0	0.02126	0	0	0	0	0	0	0	0.00798	0	0	0	0	0.13087	0.3328	0.00803	0.19591	0.06491	0	0.45484	0	0	0	0	0.2005	0.01073	0.00789	0	0.05911	0	0	0	0.01909	0.01357	0	0	0.06074	0	0	0	0	0.00351	0
Enterococcus hirae	0	0	0	0	0	0	0.25302	0	0	0	0	0	0	0	1.76813	0	0	0.02243	0	0.02156	0	0.02293	0.00966	0.0096	0	0.02311	0	0	0	0	0.05861	0.00392	0	0	0	0	0	0	0	0.00573	0	0	1.94671	0	0	0	0	0	0
Enterococcus pseudoavium	0	0	0	0	0	0	0	0	0	0	0	0	0	0	0	0	0	0	0	0	0	0	0	0	0	0	0	0	0	0	0.00149	0.00261	0	0	0	0	0	0	0	0	0	0	0	0	0	0	0	0	0
Enterococcus thailandicus	0	0	0	0	0	0	1.28451	0.00261	0	0	0	0	0	0	0	0	0	0	0	0	0	0	0	0	0	0.00029	0	0	0	0	0.05287	0	0	0	0	0	0	0	0	0	0	0	0	0	0	0	0	0	0
Vagococcus lutrae	0	0	0	0.0044	0.01016	0.00251	0	0	0	0	0	0	0	0	0	0	0	0.0069	0	0	0	0	0	0	0	0	0	0	0	0	0	0	0	0	0	0	0	0	0	0	0	0	0	0	0	0	0	0	0
Lactobacillus amylovorus	3.53734	0.21775	0.79664	0	0	0.41789	0	0	0	0	0.71237	0.8315	0	0	0	0.25339	0	0.04155	0.64466	0	0	0	0	0	0	0	0	1.28838	0	0.03883	0.0004	0	0.01921	0.03638	0	0.61672	0	0	2.54965	0	0	0	0	0.32727	0.76386	1.07293	3.54056	0	0
Lactobacillus animalis	0	0	0	0	0	0	0	0	0	0	0.0316	0.04704	0	0	0	0	0	0	0	0	0	0	0	0	0	0	0	0	0	0	0	0	0	0	0	0	0	0	0	0	0	0	0	0.00244	0	0	0	0	0
Lactobacillus brevis	0	0	0	0	0	0	0	0	0	0	0	0	0	0	0	0	0	0	0	0	0	0	0	0	0	0	0	0	0	0	0	0.00293	0	0	0	0	0	0	0	0	0	0	0	0	0	0	0	0	0
Lactobacillus coryniformis	0	0	0	0	0	0	0	0	0	0	0	0	0	0	0	0	0	0	0	0	0	0	0	0	0	0	0	0	0	0	0.00489	0	0	0	0	0	0	0	0	0	0	0	0	0	0	0	0	0	0
Lactobacillus crispatus	0	0	0	0	0	0	0.76097	0	0	0	0	0	0	0	0	0	0	0	0	0	0	0	0	0	0	0	0	0	0	0	0.00248	0	0	0	0	0	0	0	0	0	0	0	0	0	0	0	0	0	0
Lactobacillus delbrueckii	0	0	0	0	0	0	0	0	0	0	0	0	0	0	0	0	0	0	0	0	0	0	0	0	0	0	0	0	0	0.02339	0	0	0	0	0.21669	0	0	0	0	0	0	0	0	0	0	0	0	0.48475	0.15705
Lactobacillus fermentum	0	0	0	0	0	0	0	0	0	0	0.00109	0	0	0	0	0	0	0	0	0	0	0	0	0	0	0	0	0	0	0	0	0	0	0	0	0	0	0	0	0	0	0	0	0	0	0	0	0	0
Lactobacillus helveticus	0	0	0	0	0	0	0	0	0	0	0	0	0	0	0	0	0	0.00218	0	0	0	0	0	0	0	0	0	0	0	0	0	0	0	0	0	0	0	0	0	0	0	0	0	0	0	0	0	0	0
Lactobacillus ingluviei	0	0.00262	0	0	0	0.0241	0	0	0	0	0.01538	0	0.00025	0	0	0	0	0	0	0	0	0	0	0	0	0	0	0	0	0	0	0	0	0	0	0	0	0	0	0	0	0	0	0	0	0	0	0	0
Lactobacillus johnsonii	2.2284	0.20495	0.50964	0	0	0	3.0088	0	0.17999	0	0.17428	1.83375	0	0	0	0.08679	0	0.22546	0.70482	0	0	0	0.00164	0	0	0	0	1.68355	0.02712	0.0363	0	0	0	0.17716	0.0134	0.25432	0	0	0	0	0	0	0	0.35227	0.62132	0.05123	1.57925	0	0.00283
Lactobacillus kitasatonis	0	0	0	0	0	0	0	0	0	0	0	0	0	0	0	0	0	0	0	0	0	0	0	0	0	0	0	0	0	0	0	0	0.03076	0	0	0	0	0	0	0	0	0	0	0	0	0	0	0	0
Lactobacillus mucosae	0	0.00099	0	0	0	0	0	0	0	0	0.31046	0	0.00111	0	0	0	0	0	0	0.04643	0	0	0	0	0.05123	0.08648	0	0	0	0	0	0	0	0	0	0	0	0	0	0	0	0	0	0	0	0	0	0	0
Lactobacillus murinus	0	0	0	0	0	0	4.70216	0	0	0.05683	0.04505	0.00944	0.00375	0.01688	0	0	0	0	0.01028	0	0.04612	0	0.046	0	0	0	0.00557	0.08731	0	0.00743	0.00184	0	0	0	0	0	0	0	8.18011	0.80068	0	0.01247	0	0	0	0	0	0	0
Lactobacillus parabuchneri	0	0	0	0	0	0	0	0	0	0	0	0	0	0	0	0	0	0.00299	0	0.00239	0	0	0	0	0	0	0	0	0	0	0.01696	0.00159	0.00575	0	0	0	0	0	0	0	0	0.00077	0	0	0	0	0	0	0
Lactobacillus parafarraginis	0	0	0	0	0	0	0	0	0.00132	0	0	0	0	0	0	0	0	0	0	0	0	0	0	0	0	0	0	0	0	0	0	0	0	0	0	0	0	0	0	0	0	0	0	0	0	0	0	0	0
Lactobacillus paragasseri	0.01847	0	0	0	0	0	0	0	0	0	0	0	0	0	0	0	0	0	0	0	0	0	0	0	0	0	0	0	0	0	0	0	0	0	0	0	0	0	0	0	0	0	0	0	0	0	0	0	0
Lactobacillus plantarum	0	0	0	0	0	0	0	0	0	0	0	0	0.00046	0	0	0	0	0	0	0	0	0	0.00337	0	0	0	0	0	0	0	0.0096	0.04944	0	0	0	0	0	0	0	0	0	0	0	0	0	0	0	0	0
Lactobacillus pontis	0	0	0	0	0	0	0.00256	0	0	0	0.0185	0	0	0	0	0	0	0	0	0	0	0	0	0	0	0	0	0	0	0	0	0	0	0	0	0	0	0	0	0	0	0	0	0	0	0	0	0	0
Lactobacillus reuteri	0.00314	0.01038	1.26324	0	0.88313	0	0.0101	0	0.78742	0	0.20758	0.08149	0	0	0	0.02645	0	1.57998	0.6745	0	0.1253	0	0.05048	0	0.04947	0.07107	0	0.25119	0.02203	0.1687	0	0	0	0	0	0.08304	0	0	0	0.04018	0	0	0	0.14812	0.11088	0.20221	0.97706	0	0.68147
Lactobacillus rhamnosus	0	0	0	0	0	0	0	0	0.00125	0	0	0	0	0	0	0	0	0	0	0	0	0	0	0	0	0	0	0	0	0	0.00225	0	0	0	0	0	0	0	0	0.0017	0	0	0	0	0	0	0	0	0
Lactobacillus saerimneri	0	0	0	0	0	0.32671	0	0	0	0	0	0	0.00593	0	0	0	0	0	0	0.08647	0.89141	0	0	0	0	0	0	0	0	0	0	0	0	0	0	0	0	0	0	0	0	0	0	0	0	0	0	0	0
Lactobacillus salivarius	0.12849	0.02994	0	0.00015	0.16493	0.1206	0.47727	0	0.28191	0.1332	0.03299	0	0.00042	0.0066	0	0.00593	0	0.00842	0	0	0.01493	0	0.18116	0	0.51447	0.91608	0.00748	0.00668	0	0.00799	0.07313	0	0.02083	0	0	0	0	0	0	0	0.26699	0.14013	1.02523	0	0.00086	0.00553	0	0	0.11678
Lactobacillus taiwanensis	0	0	0	0	0	0	0.00429	0	0	0	0	0	0	0	0	0	0	0	0	0	0	0	0	0	0	0	0	0	0	0	0	0	0	0	0	0	0	0	0.00087	0	0	0	0	0	0	0	0	0	0
Lactobacillus vaginalis	0	0	0	0	0	0	0	0	0	0	0	0	0	0	0	0	0	0	0	0	0	0	0	0	0	0	0	0	0	0	8.00E-05	0	0	0	0	0	0	0	0.00215	0	0	0	0	0	0	0	0	0	0
Pediococcus acidilactici	0	0	0	0	0	0	0	0	0	0	0	0	0	0.00513	0	0	0	0	0	0	0	0	0	0	0	0	0	0	0	0	0	0	0	0	0	0	0	0	0	0	0	0	0	0	0	0	0	0	0
Sharpea azabuensis	0	0	0	0	0	0	0	0	0	0	0	0	0	0	0	0	0	0	0	0.00239	0	0	0	0	0	0	0	0	0	0	0	0	0	0	0	0	0	0	0	0	0	0	0	0	0	0	0	0	0
Weissella confusa	0	0	0	0	0	0	0.00174	0	0	0	0	0	0	0	0	0	0	0	0	0	0	0	0	0	0	0	0	0	0	0	0	0	0	0	0	0	0	0	0	0	0	0	0	0	0	0	0	0	0
Lactococcus garvieae	0	0	0	0	0	0	0.00171	0	0	0	0	0	0	0	0	0	0	0.04756	0	0	0	0	0	0	0	0.16526	0	0	0	0.03676	0	0	0	0	0.00753	0	0	0	0	0	0	0	0	0	0	0	0	0	0
Lactococcus lactis	0	0	0	0.00776	0	0.11704	0.01981	0	0	0.00154	0	0	0.00733	0	0.08001	0	0	0	0	0.01215	0	0	0.016	0	0	0.01934	0.00342	0	0	0	0.08192	0.00849	0.00244	0	0	0	0	0.11924	0	0.00634	0	0.06237	0	0	0	0	0	0	0
Lactococcus petauri	0	0	0	0	0	0	0.183	0	0	0	0	0	0	0	0	0	0.0109	0.08489	0.00397	0	0	0	0	0	0	0.00344	0	0	0	0.03055	0	0	0	0	0.03774	0	0	0	0	0	0	0	0	0	0	0	0	0	0
Streptococcus equinus	0	0.0028	0	0	0.03909	0	0.31628	0.42659	0	0	0.03044	0	0	0	0	0	0.03247	0.02553	0	0	0	0	0	0	0	0	0.00964	0	0	0	0.02286	0.00949	0.03645	0	0.00501	0	0	0	0.25343	0.03753	0	0.00273	0	0	0	0	0	0	0
Streptococcus gallolyticus	0.10856	0.01678	0	0.00277	0	0	0	0	0.01472	0	0.00372	0	0.00768	0	0	0.00092	0	0.73849	0.10019	0	0	0.00064	0	0	0.01376	0	0	0.01106	0.19714	0.19501	0	0	0	0	0.04541	0.0087	0.00134	0	0	0.05034	0	0	0	0.00041	0.28165	0.02121	0	0.0879	0
Streptococcus hongkongensis	0	0	0	0	0.00059	0	0	0	0	0	0	0	0	0	0	0	0	0	0	0	0	0	0	0	0	0	0	0	0	0	0	0	0	0	0	0	0	0	0	0	0	0	0	0	0	0	0	0	0
Streptococcus infantarius	0	0	0	0	0	0	2.38473	0	0	0	0	0	0	0	0.00467	0	0	0	0	0.02247	0	0	0.33571	0	0	1.58098	0	0	0	0	0.04167	0.12105	0	0	0	0	0	0	0.10772	1.03881	5.14147	0.00682	0	0	0	0	0	0	0
Streptococcus lutetiensis	0	0	0	0.006	0.00577	0.02596	0.80641	0	0.03891	0	0	0	0.03009	0.00523	0	0	0	0	0	0	0	0.07976	0.01772	0	0	0.51622	0	0	0	0	0.03695	0.02495	0	0	0	0	0.00455	0	0.06306	0.5886	0.0282	0.00503	0	0	0	0	0	0	6.657
Streptococcus macedonicus	0	0	0	0	0	0	0	0	0	0	0	0	0	0	0	0	0	0	0	0	0	0	0	0	0	0	0	0	0	0	0	0	0	0	0	0	0	0	0	0.01075	0	0	0	0	0	0	0	0	0
Streptococcus pasteurianus	0	2.25899	0.01217	0.00234	0.84932	26.58977	0	0.39807	0.00354	0.10064	0.16755	0.0276	0.44354	0.03662	0	0	0.04966	0.83855	0.3428	2.4561	0.59498	0	5.23935	0	0.04412	1.31362	0	0.14318	0.6358	0.11351	0.70036	2.47165	0.2452	0.01229	5.14612	0.00581	0.06834	0.54226	1.76368	0.60325	0	0.3227	0	0	0.03783	0.02816	0	5.62349	4.8047
Streptococcus pluranimalium	0	0	0	0	0	0	0.21495	0	0	0	0	0	0	0	0	0	0	0.00799	0	0	0	0	0	0	0	0.14601	0.00225	0	0	0	0	0.03204	0.00049	0	0	0	0	0.02923	0.00093	0.00066	0.0048	0.00548	0.04215	0	0	0	0	0	0
Streptococcus suis	0	0	0	0	0	0	0	0	0	0	0	0	0	0	0	0	0	0	0	0	0	0	0	0	0	0	0	0	0	0	0	0	0	0	0	0	0	0	0	0	0	0	0	0	0	0	0	0	0
Streptococcus thermophilus	0	0	0	0.28098	0.01429	0.68514	0.29315	0	0	0.56873	0	0	0.30203	0.02226	1.14953	0	0	0	0	0.4313	0.00502	0.01452	0.08633	0.25209	0	0.7729	0.8013	0	0	0	0.36307	0.18711	0.09041	0	0	0	0	0.91207	0	0.22355	0	1.44352	0	0	0	0	0	0	0.03822
Streptococcus uberis	0	0	0	0	0.00359	0	0	0	0	0	0	0	0	0	0	0	0.00375	0.19832	0.02504	0	0	0	0	0	0	0	0	0.00954	0	0.01389	0	0	0.00709	0	0.59214	0.031	0	0	0	0.04138	0	0	0	0	0.01581	0	0	0	0
Butyricicoccus pullicaecorum	8.80281	1.72778	6.58341	0.46827	15.0662	0	11.19187	8.52185	2.02959	5.42396	3.32472	7.96274	0.73938	2.25619	0	3.80083	1.87649	0.01697	0.88861	5.89745	3.94418	9.70095	12.07987	0	3.28933	2.32242	3.07071	5.09116	3.55403	10.80678	2.66309	5.13502	5.13352	1.29988	15.87547	3.24658	7.46277	3.52501	26.24792	6.01727	0	5.05063	0.86452	4.51607	1.64566	1.46266	5.39642	20.2975	2.49782
Clostridium bolteae CAG 59	0	0	0	0	0	0	0	0	0	0	0	0	0	0	0	0	0	0	0	0	0.00081	0	1.10033	0	0.00709	0	0	0	0	0	0	0	0	0	0	0	0	0	0	0	0	0	0	0.02137	0	0	0	0	0
Clostridium botulinum	0	0	0	0	0	0	0	0	0	0	0	0	0	0.00065	0	0	0	0	0	0	0	0	0	0	0	0	0	0	0	0	0	0	0	0	0	0	0	0	0	0	0	0	0	0	0	0	0	0	0
Clostridium butyricum	0.02278	0	0	0	0.56824	0.18979	0.00085	0.75108	0.0027	0	0.00162	0	0	0	0	0	0.01931	0.48924	0	0.04679	0	0	0.00675	0.07433	0	0	0	0	0	0.0154	0	0	0	0	0	0	0	0.07159	0	0.05703	1.28517	0	0.52141	0	0.00169	0	0	0.0057	0
Clostridium cadaveris	0	0.04788	0.04991	0.14654	5.35779	0.00728	12.78073	19.26036	0.27577	0.45726	0.01344	0	0.06761	0.08675	3.78408	0.03926	0.06501	0	0.01445	1.99828	0.05268	2.37524	1.57587	0	1.56749	3.20557	0.51643	0.03456	0.11956	0.14419	2.99526	1.05581	0.09198	0	0.37015	0.17605	0.1534	2.18436	0	0.27009	0	0.62904	1.45989	0.03954	0.10374	0.0403	0	0.47597	0.08179
Clostridium paraputrificum	0.3277	0	0	0	0.56551	1.62334	0.7137	0.30985	0.12071	0.06989	0	0	0.0018	0.02199	0.04639	0	0.09878	0	0	0.2041	0.03108	0.11018	0.08246	3.12912	0.1575	0.25546	0.02546	0.00824	0	0.03165	0.04579	0.03657	0.02541	0	0	0	1.05614	0.39085	0.67652	0.7538	0.01511	0.0604	0.72692	0.02356	0	0	0	0.41644	0.04174
Clostridium perfringens	0.19424	0.0116	0.01209	0.01173	1.47857	24.59981	7.20229	1.02358	0	0.2776	0.02521	0	0.01738	0	16.10306	0.00847	0.01412	0.4419	0.1143	2.09283	0.08986	0.01047	0.2813	4.52332	0.00671	0.17776	0.00097	0.00362	0.01479	0.50194	0.0301	0.21037	0	0	0.5059	0	0.0005	6.61427	4.06652	1.71832	27.96036	0.1721	5.18379	0	0	0.01118	0	1.42434	0
Clostridium sp 7 2 43FAA	0.00167	0	0	0	0.27187	0	0.06103	0	0	0	0	0	0	0	0.16505	0	0	0	0	0.0812	0	0	0.00333	0	0	0	0	0	0.00751	0.01376	0	0	0	0	0.00498	0	0	0	0	0.01987	0.22108	0.00149	0	0	0	0	0	0.09137	0
Clostridium sp CAG 242	0	0	0	0.62978	0.01364	0	0	0	0.24323	0	0	0	0.03006	0	0	0	0	0	0	0.13491	0	0	0	0	0	0.01638	0.01314	0	0	0	0.0135	2.0622	0.20853	0	0	0	0	0	0	0	0	0.10062	0	0	0	0	0.01413	0	0
Clostridium sp CAG 299	0	0	0	0	0	0	0	0	0.01149	0	0	0	0	0	0	0	0	0	0	0	0	0	0	0	0	0	0	0	0	0	0	0	0	0	0	0	0	0	0	0	0	0	0	0	0	0	0	0	0
Clostridium sp CAG 58	0	0	0	0.00301	0	0	0	0	0	0	0	0	0	0	0	0	0	0	0	0	0	0	0	0	0	0	0	0	0	0	0	0	0	0	0	0	0	0	0	0	0	0	0	0	0	0	0	0	0
Clostridium sporogenes	0	0	0	0	0	0	0	0	0	0	0	0	0	0.00311	0	0	0	0	0	0	0	0	0	0	0	0	0	0	0	0	0	0	0	0	0	0	0	0	0.02308	0	0	0	0	0	0	0	0	0	0
Clostridium tepidum	0	0	0	0	0	0	0	0	0	0	0	0	0	0	0	0	0	0	0	0	0	0	0	0	0	0	0	0	0	0	0.00035	0	0	0	0	0	0	0	0	0	0	0	0	0	0	0	0	0	0
Hungatella hathewayi	0	0	0	0	0	0	0	0	0	0	0	0	0.00034	0	0	0	0	0	0	0	0	0	0	0	0	0	0	0	0	0	0	0	0	0	0	0	0	0	0	0	0	0	0	0	0	0	0	0	0
Lactonifactor longoviformis	0	0	0	0.00074	0	0	0	0	0	0	0	0	0	0	0	0	0	0	0	0	0	0	0	0	0	0	0	0	0	0	0	0	0	0	0	0	0	0	0	0	0	0	0	0	0	0	0	0	0
Intestinimonas butyriciproducens	0	0	0	0	0	0	0	0	0	0	0	0	0	0	0	0	0	0	0	0	0	0	0	0	0	0	0	0	0	0	0	0	0	0	0	0	0	0	0	0	0	0	0	0	0	0	0.00991	0	0
Eubacterium callanderi	0	0	0	0.05107	0.00236	0	0	0	0.00095	0	0	0	0	0	0	0	0	0	0	0	0	0	0	0	0.47658	0.00085	0	0	0	0	0.04073	0	0	0	0	0	0	0	0	0	0	0.01396	0	0	0	0	0	0	0.04184
Eubacterium limosum	0	0	0	0.0016	0	0	0	0	0	0	0	0	0	0	0	0	0	0	0	0	0	0	0	0	0.0344	0	0	0	0	0	0.00118	0	0	0	0	0	0	0	0	0	0	0.00562	0	0	0	0	0	0	0
Anaerostipes caccae	0	0	0	0.06189	0	0	0	0	0	0	0	0	0.00234	0	0	0	0	0	0	0.00748	0	0	0	0	0.06789	0	0	0	0	0	0.00565	0	0.01282	0	0	0.00686	0	0	0	0	0	0	0	0	0	0	0	0	0.01896
Anaerostipes hadrus	0	0	0	0	0	0	0	0	0.38627	0	0	0	0	0	0	0	0	0	0	0.01888	0	0	0	0	0	0	0	0	0	0	0	0	0	0	0	0	0	0	0	0	0	0	0	0	0	0	0	0	0
Anaerotignum lactatifermentans	0	0.00024	0.00066	0.19481	0.08715	0	0	0.04212	0.2943	0.02223	0	0.00119	0.00228	0	0	0.04286	0	0	0	0.08927	0	0	0	0	0.10091	0.06509	0.06003	0	0	0	0.00136	0.30974	0.14889	0.0223	0.00951	0.006	0	0	0	0.01423	0	0.21814	0	0.16301	0.1017	0	0.00997	0	0.12051
Blautia coccoides	0	0	0	0.03424	0.00995	0	0	0.03684	0.00189	0.10689	0	0	0.00775	0.04628	0	0	0	0	0	0.079	0	0.16695	0.03482	0	0.12891	0.28621	0	0	0	0	0.00127	0.02213	0	0	0	0.00326	0	0	0	0	0	0.00297	0	0.05725	0.0147	0	0	0	0.00248
Blautia hansenii	0	0	0	0	0	0	0	0.14517	0	0	0	0	0	0	0	0	0	0	0	0.00118	0	0	0	0	0	0.00828	0	0	0	0	0.00105	0.0193	0	0	0	0	0	0	0	0	0	0	0	0	0	0	0	0	0
Blautia obeum	0	0	0	0.00424	0	0	0	0	0	0	0	0	0.01055	0	0	0	0	0	0	0.01249	0	0	0	0	0	0	0	0	0	0	0	0	0	0	0	0	0	0	0	0	0	0	0	0	0	0	0	0	0
Blautia producta	0	0	0	0.03139	0	0	0	0.03792	0.2058	0.01129	0	0	0	0.20224	0	0	0	0	0	0	0	0.01731	0	0	0.01288	0.07986	0.01036	0	0	0	0.00261	0.01324	0.00234	0	0	0	0	0	0	0	0	0.20014	0	0	0	0	0	0	0.00352
Blautia sp CAG 257	0	0	0	0.02384	0	0	0	0	0	0.00144	0	0	0	0	0	0	0	0	0	0	0	0	0	0	0	0.36062	0	0	0	0	0.00511	0	0	0	0	0	0	0	0	0.01646	0	0	0	0	0	0	0	0	0
Blautia wexlerae	0	0	0.01876	0.0278	0	0	0.00288	1.02832	0.00028	0	0	0	0.00437	0	0	0	0	0	0	0.02651	0.05561	0	0	0	0.53633	0.02404	0.00549	0	0	0	0.00937	0.98115	1.89869	0	0	0	0	0	0	0.00193	0	0.10515	0	0	0	0	0	0	0.18014
Ruminococcus gnavus	4.07992	4.00876	5.85876	1.50246	4.81862	0.14462	24.03355	31.54741	3.90662	8.98728	2.17249	3.42366	2.0192	1.57194	0	1.76148	5.96644	1.33205	5.06143	3.48178	7.10756	10.94304	43.75088	0.49189	3.48383	19.34908	1.90393	0.4989	5.08878	2.43382	5.44226	1.99006	3.48751	0.71104	9.63453	2.20906	1.38186	24.20504	0	13.96694	0	4.27871	0.13586	8.36933	1.03072	3.95132	5.96394	13.51081	6.40772
Ruminococcus torques	0	0.00121	0.48534	0.04636	0.00846	0	0.02097	0.12832	0.03389	0.00376	0.09131	0.00974	0.46049	0.02946	0	1.2925	0	0	0.11781	1.31875	0	0	0	0	0.00309	0.19923	0.0048	0	0	0	0	4.99581	4.43939	0	0	0	0	0	0	0.03017	0	0.02988	0	0.37485	0.05582	0	0	0	4.47586
Coprococcus comes	0	0	0	0	0	0	0	0	0	0	0	0	0.01901	0	0	0.01014	0	0	0	0	0	0	0	0	0	0	0.01178	0	0	0	0.00246	0	0	0	0	0	0	0	0	0	0	0	0	0.02076	0.05251	0	0	0	0.12395
Dorea formicigenerans	0.07417	0.09088	1.02813	0.26044	0	0	0.00359	0.12292	2.45659	0.19422	0.83469	2.04116	0.34743	0.51169	0	2.45283	0	0	0.32889	0.23287	0.01263	0	0	0	0.72979	1.35722	1.05993	0.4759	0	0	0.00761	2.10952	1.1688	0.21565	0.22123	0.94297	0.00099	0.08478	0	0.02494	0	2.18546	0	2.08481	0.79835	0.55796	1.34851	0	0.47535
Dorea longicatena	0.04103	0	0	0	0	0	0.00158	0	1.9758	1.23658	0.00888	0.02064	0	0.00565	0	0.15977	0	0	0	0.42394	2.09632	0	0	0	1.81827	4.94551	2.95322	0.00956	0	0	0.02752	0.463	11.14776	0	1.1077	0	0	0	0	0	0	6.4984	0	0.0185	0.06774	0	0	0	0
Dorea sp CAG 317	0	0	0	0.11492	0	0	0	0	0	0	0	0	0.00632	0	0	0	0	0	0	0	0	0	0	0	0	0	0	0	0	0	0.00021	0	0	0	0	0	0	0	0	0	0	0	0	0	0	0	0	0	0
Eisenbergiella massiliensis	0	0	0	0.00284	0	0	0	0	0	0	0	0	0	0	0	0	0	0	0	0	0	0	0	0	0	0	0	0	0	0	0	0	0	0	0	0	0	0	0	0	0	0	0	0	0	0	0	0	0
Eisenbergiella tayi	0	0	0	0.00089	0	0	0	0	0	0	0	0	0	0	0	0	0	0	0	0	0	0	0	0	0.00148	0	0	0	0	0	0	0	0	0	0	0	0	0	0	0	0	0	0	0	0	0	0	0	0
Fusicatenibacter saccharivorans	0	0	0	0	0	0	0	2.91571	0.81464	0	0	0	0	0	0	0	0	0	0	0.06474	0	0	0	0	0	0	0.00119	0	0	0	0	1.33784	0.55404	0	0	0	0	0	0	0	0	1.02345	0	0	0	0	0	0	0.00575
Clostridium aldenense	0	0.04506	0	0.00174	0	0	0	0	0	0	0	0	0	0	0	0	0	0	0	0	0	0	0	0	0	0.00052	0	0	0	0	0	0	0	0	0	0	0	0	0	0	0	0	0	0	0	0	0	0	0
Clostridium bolteae	0.00149	0.15773	0	0.00182	0	0	0	0	0	0	0	0	0.00309	0	0	0	0	0	0	0	0.00171	0	0.30797	0	0	0	0	0	0	0	0	0	0	0	0	0	0	0	0	0	0	0	0	0.02604	0.00157	0	0	0	0.00461
Clostridium citroniae	0	0.00614	0	0.00976	0	0	0	0	0	0	0	0	0	0	0	0	0	0	0	0	0	0	0	0	0	0	0	0	0	0	0	0	0	0	0	0	0	0	0	0	0	0	0	0	0	0	0	0	0.00637
Clostridium clostridioforme	0	0.6315	0.59057	0.20902	0.00199	0	0	0.00334	0.02452	0.13757	0.06196	0.0085	0.00652	0	0	0.33469	0	0	0.0671	0.06078	0	0.54949	0	0	1.8544	0.01785	0.00403	0.10104	0	0	0.00109	0.00552	0.05808	0.29989	0.01813	0.24525	0	0	0	0.02128	0	0.00725	0	0.73012	0.41048	0.09535	0.0529	0	0.04024
Clostridium lavalense	0	0.00468	0	0.06309	0	0	0	0	0.00981	0.00181	0	0	0.00476	0.02494	0	0	0	0	0	0.00468	0	0.00224	0	0	0.04315	0.02125	0.00232	0	0	0	0	0	0.01996	0	0	0	0	0	0	0	0	0.00276	0	0	0	0	0	0	0.01282
Clostridium scindens	0	0	0	0.02189	0	0	0	0	0.02011	0	0	0	0.00308	0.2145	0	0.00503	0	0	0	0	0	0	0	0	0.0174	0	0	0	0	0	0	0.00172	0	0	0	0	0	0.00506	0	0	0	0	0	0	0	0	0.00048	0	0.00124
Clostridium symbiosum	0	0.03973	0.18013	0.03219	0.05796	0	0	0.26382	0.01653	0.03584	0	0.01511	0.00512	0.36601	0.05474	0.15961	0.01656	0	0	0.0616	0.01933	0.00708	0.00422	0	0.29132	0.17249	0.00889	0.01845	0	0	0.04138	0.03026	0.08327	0.01873	0	0.26695	0.00871	0.10938	0	0	0	0.06279	0	0.09484	0.11284	0.01557	0.16376	0.2083	0.02537
Tyzzerella nexilis	0	0	0.00074	0	0.0074	0	0.00046	0.02609	0.00045	0	0.01014	0.06065	0.0014	0.00336	0	0.00026	0	0	0	0.02837	0	0	0	0	0	0	0.00046	0.00085	0	0	0.00156	0.00937	0.0186	0	0	0	0	0	0	0.01934	0	0.00169	0	0	0	0	0.00114	0	0.01429
Asaccharospora irregularis	0	0	0	0	0	0	0	0	0	0	0	0	0	0	0	0	0	0	0	0	0	0	0	0	0	0	0	0	0	0	0	0	0	0	0	0	0	0	0.06947	0	0	0	0	0	0	0	0	0	0
Clostridioides difficile	0	0	0	0	0	0	0	0	0	0	0	0	0	0.09789	0	0	0	0	0	0.00104	0.00543	0.08026	0	0	0	0	0	0	0	0	0	0	0	0	0	0	0	0	0	0	0	0	0	0	0	0	0	0	0
Intestinibacter bartlettii	0	0	0	0	0	0	0	0	0	0	0	0	0.08879	0	0	0	0	0	0	0.01728	0	0	0	0	0	0	0	0	0	0	0	0	0	0	0	0	0	0	0	0	0	0	0	0	0	0	0	0	0
Clostridium hiranonis	0	0	0	0	0	0	0	0	0	0	0	0	0	0	0	0	0	0	0	0	0	0	0	0	0	0	0	0	0	0	0.00146	0	0	0	0	0	0	0	0	0	0	0	0	0	0	0	0	0	0
Peptostreptococcus sp D1	0	0	0	0	0	0	0	0	0	0	0	0.00211	0	0	0	0.01728	0	0.00118	0	0	0	0	0	0	0	0	0	0	0.00021	0	0	0	0	0	0	0	0	0	0	0	0	0	0	0	0	0	0.01017	0	0
Terrisporobacter glycolicus	0	0	0	0	0	0	0.00018	0	0	0	0	0	0	0	0	0	0	0	0	0	0	0.00971	0	0	0	0	0	0	0	0	0.01379	0	0	0	0	0	0	0.05176	0	0	0	0	0	0	0	0	0	0	0
Terrisporobacter othiniensis	0	0	0	0	0	0	0.38162	0	0	0.01061	0	0	0.01163	0	0.53624	0	0	0	0	0.1459	0	0.00175	0.01031	0.06519	0	0.04827	0	0	0	0	0.03482	0	0	0	0	0	0	0	0	0	0.96474	0	0.11012	0	0	0	0	0.15291	0
Anaerofilum sp An201	0	0	0	0	0	0	0	0	0	0	0	0	0	0	0	0	0	0	0	0.0113	0	0	0	0	0	0	0	0	0	0	0	0	0	0	0	0	0	0	0	0	0	0	0	0	0	0	0	0	0
Anaeromassilibacillus sp An172	0	0	0	0.01923	0	0	0	0.21173	4.37645	2.40106	0	0.00703	0	1.18027	0	0.04235	0	0	0.01208	0.01294	0.011	1.20959	0.06252	0	0.46965	5.79054	4.3378	0	0	0	0.00918	1.16487	0.32533	0	0.17099	0.03251	0	0.02282	0	0	0	1.75131	0	0.55057	0.00085	0	0	0	0
Faecalibacterium prausnitzii	0.12033	0.14011	0.42761	0.97792	0	0	0.00688	3.18224	1.69344	0.89305	0	0.08875	0.0133	5.61619	0	1.42027	0	0	0.01729	3.43567	0.21716	6.12717	4.49404	0	2.6264	3.29868	3.8698	0.17666	0	0	1.77788	3.26126	7.32045	0.077	0.05722	1.09558	0	0.10449	0	4.78175	0	10.26394	0	0.05559	0.10424	0.12545	0.31174	0.01814	1.26255
Flavonifractor plautii	0	0	0	0.1319	0.06438	0	0	0.00252	0.34898	0.06295	0	0.0064	0.04189	2.50368	0	0.07506	0	0	0	0	0.00674	0.0494	0	0	1.10773	0.68639	0.87116	0	0	0	0.01177	0.35089	0.0183	0.26802	0	0.52111	0	0	0	0	0	0.01418	0	0.07095	0	0	0.15956	0	0.00318
Gemmiger sp An194	0	0	0	0	0	0	0	0.01969	0	0	0	0	0.00261	0	0	0	0	0	0	0.01155	0	0	0	0	0	0.00075	0	0	0	0	0.00148	0.00932	0.00022	0	0	0	0.00111	0	0	0.00046	0	0	0	0	0	0	0	0	0
Gemmiger sp An87	0	0	0	0	0	0	0	0	0	0	0	0	0.00049	0	0	0	0	0	0	0.00123	0	0	0	0	0	0	0	0	0	0	0	0.00107	0	0	0	0	0	0	0	0	0	0	0	0	0	0	0	0	0
Pseudoflavonifractor capillosus	0	0	0	0.01481	0	0	0	0	0.0007	0.00238	0	0	0.00105	0.00334	0	0	0	0	0	0.00352	0	0	0	0	0	0.00484	0	0	0	0	0.00024	0.01422	0.00046	0	0	0	0	0	0	0	0	0.00171	0	0	0	0	0	0	0
Clostridium methylpentosum	0	0	0	0	0	0	0	0	0.00831	0	0	0	0	0	0	0	0	0	0	0	0	0	0	0	0	0	0	0	0	0	0	0	0	0	0	0	0	0	0	0	0	0.00093	0	0	0	0	0	0	0
Ruminococcaceae bacterium D16	0.08308	0.00863	0	0.61293	0.0191	0	0	0.03033	0.02342	0.00313	0.00666	0	0.01692	0.14237	0	0.01545	0	0	0	0.1003	0	0	0	0	0.01462	0.00709	0.00066	0	0	0	0.00872	0.05656	0.01501	0.05678	0.17505	0	0.05594	0	0	0.02702	0	0.08345	0	0.35668	0.02179	0	0.0108	0.10828	0.01203
Ruminococcaceae bacterium D5	0	0	0	0	0	0	0	0	0	0	0	0	0	0	0	0	0	0	0	0	0	0	0	0	0	0	0	0	0	0	0	0	0	0	0	0	0	0	0	0	0	0	0	0	0	0	0.00237	0	0
Ruthenibacterium lactatiformans	0	0	0	0.32422	0	0	0	0	0.02774	0	0	0	0.01135	0	0	0.01667	0	0	0	0	0.00493	0.0164	0	0	0.23022	0.00486	0	0	0	0	0.03547	0.01868	0	0	0	0.01278	0	0	0	0	0	0.06422	0	0	0	0	0.33101	0	0.03166
Catenibacterium mitsuokai	0	0	0	0.00399	0.0022	0	0	0	0	0	0	0	0.32556	0.00828	0	0	0	0	0	0	0	0	0	0	0	0	0	0	0	0	0	0	2.02933	0	0	0	0	0	0	0	0	0.37166	0	0	0	0	0	0	0
Dielma fastidiosa	0	0	0	0.01185	0	0	0	0	0	0	0	0	0	0	0	0	0	0	0	0	0	0	0	0	0	0	0	0	0	0	0	0	0	0	0	0	0	0	0	0	0	0	0	0	0	0	0	0	0
Clostridium innocuum	0	0.00401	0	0.07892	0.01273	0	1.80313	0.3368	0.21125	0.4741	0	0	0.01443	0.86496	0	0	0	0	0	0.04031	0.00723	0.43247	0.19053	0	0.15044	1.36925	0.03168	0	0	0	0.02565	0.50709	0.06586	0	0	0.01356	0	0	0.711	0.23633	0	0.03311	0	0.01402	0	0	0	0	0.00873
Clostridium spiroforme	0	0	0	0.05348	0	0	0	0	0.00131	0	0	0	0	0	0	0	0	0	0	0	0	0	0	0	0	0	0	0	0	0	0	0	0	0	0	0	0	0	0	0	0	0	0	0	0	0	0	0	0.68799
Erysipelatoclostridium ramosum	7.71225	0.87861	1.31316	1.462	0.92103	0	0.00568	2.50476	1.67069	0.53156	2.50818	1.83538	0.27102	0.81588	0	1.0425	0.4797	0.89677	0.87173	4.29335	1.32528	1.48401	0.83126	0	0.66835	1.14356	0.90668	0.57359	3.07734	0.04927	0.5559	0.72282	0.31521	0.13554	3.55546	0.56106	1.07898	0.38941	0	3.47659	0	0.99658	0.84518	0.692	0.67743	0.51365	0.83163	0	0.76373
Erysipelothrix larvae	0	0	0	0	0	0	0	0	0	0	0	0	0	0	0	0	0	0.03773	0.00802	0	0.08077	0	0	0	0	0	0	0.00622	0	0.12332	0.00185	0	0	0	0	0.01158	0	0	0	0	0	0	0	0.01669	0.02559	0	0	0	0
Faecalicoccus pleomorphus	0	0.06178	0.06888	5.25529	0	0	0	0	0.02456	0	0.01506	2.57091	1.89901	3.46864	3.02755	0.71418	0	0	0.72661	0.00738	4.561	0.4633	0	0	2.19666	0.01796	3.90992	0.04755	0	0	0.0054	0.0913	1.56341	0.08275	0	0.88608	0.09545	1.96135	0	0	0	0.12099	0	1.12499	1.62001	0.80988	1.78994	0	0.71076
Holdemanella biformis	0	0	0	0	0	0	0	0	0	0	0	0	0	0	0	0	0	0	0	0	0.00158	0	0	0	0	0	0	0	0	0	0	0	0.03495	0	0	0	0	0	0	0	0	0	0	0	0	0	0	0	0
Solobacterium moorei	0	0	0	0	0	0	0	0	0	0	0	0	0	0	0	0	0	0	0	0	0	0	0	0	0	0	0	0	0	0	0	0	0	0	0	0	0	0	0	0	0	0	0	0	0	0	0.01976	0	0
Turicibacter sanguinis	0	0	0	0	0	0	0.00022	0	0	0	0	0	0	0	0	0	0	0	0	0	0	0	0	0	0	0	0	0	0	0	0	0	0	0	0	0	0	0	0	0	0	0	0	0	0	0	0	0	0
Firmicutes bacterium CAG 424	0	0	0	0	0	0	0	0	0	0	0	0	0	0	0	0	0	0	0	0	0	0	0	0	0	0.00813	0	0	0	0	0	0	0	0	0	0	0	0	0	0	0	0	0	0	0	0	0	0	0
Acidaminococcus fermentans	0	0	0	0	0	0	0	0	0	0	0	0	0.00248	1.26478	0	0	0	0	0	0	7.77823	0	0	0	0	0.00166	0.22746	0.00243	0	0.04044	0	0	0	0	0	0	0	0	0	0	0	0	0	0.37824	0	0	0	0	0
Acidaminococcus sp CAG 542	0	0	0	0	0	0	0	0	0	0	0	0	0	0	0	0	0	0	0	0	0	0	0	0	0	0.33958	0	0	0	0	0	0	0	0	0	0	0	0	0	0	0	0	0	0	0	0	0	0	0
Phascolarctobacterium succinatutens	0.711	0.11807	3.99306	0.00604	0.56036	0	0	0	0.07195	0	0	1.52811	0	3.46592	0	0.89157	0	0	0.11951	0	3.44467	0.92616	0	0	3.61622	0.87776	4.56041	0.08403	0	0	0.14259	0.81994	4.9157	0.27586	0	0.09724	0.09458	1.39681	0	0.00199	0	0.33546	0	2.45471	0.04042	1.6069	1.29133	0	0.03404
Megamonas funiformis	0	0	0	1.0262	0.22716	0	0	0	0.13452	1.18292	0	0	0.09892	0.97103	0	0	0	0	0	0.14421	0.85292	1.19543	0	0	0	0.37956	0.78028	0.0006	0	0	0.19873	1.29698	0	0	0	0	0.14602	0	0	0	0	0	0	0.20787	0	0	0	0	0.07404
Megamonas funiformis CAG 377	0	0	0	0.01617	0.01302	0	0	0	0	0.4993	0	0	0	0	0	0	0	0	0	0	0	0	0	0	0	0.81105	0	0	0	0	0.01142	0.01709	0	0	0	0	0	0	0	0	0	0	0	0.31152	0	0	0	0	0
Megamonas hypermegale	0	0	0	3.60658	0.23362	0	0	0	0.12663	0.16294	0	0	0.0595	0.52816	0	0	0	0	0	0.10981	0.50492	2.17362	0	0	0	1.85809	2.54533	0	0	0	0.13945	4.43236	0	0	0	0	0.08735	0	0	0	0	0.00435	0	0.04743	0	0	0	0	0.01082
Mitsuokella jalaludinii	0	0	0	0	0	0	0	0	0	0	0	0	0	0	0	0	0	0.0027	0	0	0	0	0	0	0	0	0	0	0	0	0	0	0	0	0	0.02795	0	0	0	0	0	0	0	0	0.04405	0	0	0	0
Allisonella histaminiformans	0.04751	0.14503	0.43609	0.05004	0.05084	0	0	0	0.00525	0.11928	0.13555	0.15519	0.09473	0	0	0.29583	0.06041	0.17286	0.13347	0.00254	0	0.57984	0	0	0.61461	0	0	0.26186	0.03558	0.10912	0.05882	0.02145	0.10547	0	0.22072	0.03288	0	0	0	0	0	0.00649	0	0.16353	0.11366	0.04866	0.02242	0	0.00632
Megasphaera elsdenii	0	0	0	0	0.01024	0	0	0	0	0	2.44318	0	0.80228	0	0	0	0	0	0	0	0.06172	0	0	0	0	0	0	0	0	2.24015	0	0	0	0	0	1.16653	0	0	0	0	0	0	0	0	0	0	0	0	0.96873
Veillonella atypica	0.07529	0	0	0	0	0	0	0	0	0	0.00171	0	0	0	0	0	0	0	0.0093	0	0	0	0	0	0	0	0	0	0	0.22634	0	0	0	0	0.02886	0	0	0	0	0	0	0	0	0	0.01902	0	0	0	0.06662
Veillonella dispar	0	0	0	0	0	0	0	0	0	0	0	0	0	0	0	0	0	0	0	0	0	0	0	0	0	0	0	0	0	0	0	0	0	0	0	0	0	0	0	0	0	0	0	0	0	0	0	0	0.00604
Veillonella infantium	0	0	0	0	0	0	0	0	0	0	0	0	0	0	0	0	0	0	0	0	0	0	0	0	0	0	0	0	0	0	0	0	0	0	0	0	0	0	0	0	0	0	0	0	0	0	0	0	0.00308
Veillonella parvula	0.00425	0	0	0	0	0	0	0	0	0	0	0	0	0	0	0	0	0	0.01864	0	0	0	0	0	0	0	0	0	0	0	0	0	0.03034	0	0.03206	0.00623	0	0	0	0	0	0	0	0	0.01134	0	0	0	0.00127
Veillonella rodentium	0	0	0	0	0	0	0	0	0	0	0	0	0	0	0	0	0	0	0	0	0	0	0	0	0	0	0	0	0	0	0	0	0.00575	0	0	0	0	0	0	0	0	0	0	0	0	0	0	0	0
Veillonella sp CAG 933	0	0.31986	0.00173	0.31644	0.00036	0	0	0	0	0.08308	0.5507	0.17399	0.30971	0	0	0.45571	0	1.04047	0.28104	0.30482	0	0	0	0	0	0	0	0.61911	0.09105	0.80743	0.00031	0	0	0.08459	0.18248	0.22381	0.00695	0	0	0	0	0	0	0	0.77832	0.19822	0.13286	0	0
Anaerococcus prevotii	0	0	0	0	0	0	0	0	0	0	0	0.01562	0	0	0	0	0	0	0	0	0	0	0	0	0	0	0	0	0	0	0	0	0	0	0	0	0	0	0	0	0	0	0	0	0	0	0	0	0
Finegoldia magna	0	0	0	0	0	0	0	0	0.07961	0	0	0	0	0	0	0	0	0	0	0	0	0	0	0	0	0	0	0	0	0	0	0	0.01915	0	0	0	0	0	0	0	0	0	0	0	0	0	0	0	0
Peptoniphilus harei	0	0	0	0	0	0	0	0	0	0	0	0	0	0	0	0	0	0	0	0	0	0	0	0	0	0	0	0	0	0	0	0	0	0	0	0	0	0	0	0.01263	0	0	0	0	0	0	0	0	0
Fusobacterium mortiferum	4.18133	3.8801	17.22847	2.19003	2.98881	0	0	0	0.10795	0.60766	2.35035	0.64061	1.2389	0	0	1.19869	22.70344	0.23057	1.3723	0.92652	0	0.04617	0	0	1.18733	0	0	0	8.62934	0	0.15238	0	0	0.18051	2.79407	0.19527	15.23243	1.48169	0	0	0	0	0	1.91886	1.18668	1.19961	0.48484	0	1.56632
Fusobacterium necrophorum	0	7.04415	0.88711	0	0	0	0	0	0	0	0	0	0	0	0	0	0	0.49447	0.42509	0	0	0	0	0	0	0	0	0	0.034	0	0	0	0	0	0	0	0	0	0	0	0	0	0	0	0	0.02138	0.01235	0	0
Fusobacterium ulcerans	0	0.10197	0	0	0	0	0	0	0	0	0	0	0	0	0	0	0	0	0	0	0.01505	0	0	0	0.14247	0	0	0	0	0	0	0	0.10032	0	0.00283	0	0	0	0	0.6551	0	0	0	0	0.01765	0	0	0	0.00359
Fusobacterium varium	0	0.20295	0	0	0	0.07046	0	0	0	0	0.00384	0	0.0184	0	0	0	0	0	0.01459	0	0	0	0	0	0.00646	0	0	0	0.00353	0	0	0	0	0.00454	0.33994	0	0	0	0	0	0	0	0	0.02306	0.11529	0	0	0	0.00169
Enhydrobacter aerosaccus	0	0	0	0	0	0	0.00799	0	0	0	0	0	0	0	0	0	0	0	0	0	0	0	0	0	0	0	0	0	0	0	0	0	0	0	0	0	0	0	0	0	0	0	0	0	0	0	0	0	0
Comamonas kerstersii	0	0.00152	0	0	0	0	0	0	0	0	0	0	0.09982	0.00546	0	0	0	0	0	0	0.10409	0.0674	0	0	0	0	0.00681	0	0	0	0	0	0.01952	0	0	0	0.00869	0	0	0.01147	0	7.12991	0	0	0	0	0	0	0.07679
Sutterella parvirubra	0	0.00096	0.00547	0.00417	0.01047	0	0	0	0.00219	0	0	0.01594	0.00604	0	0	0.01192	0	0	0	0	0	0.01308	0	0	0.00257	0	0	0	0	0.00303	0	0	0	0	0	0	0.04169	0	0	0.00226	0	0	0	0.0105	0.00085	0.00196	0.00611	0	0
Bilophila wadsworthia	0	0	0.00062	0	0	0	0	0	0	0	0	0	0	0	0	0	0	0	0.0032	0	0	0	0	0	0.10177	0	0	0	0	0	0	0	0	0	0	0	0	0	0	0	0	0	0	0	0	0.00499	0.03717	0	0.06605
Desulfovibrio piger	0	0	0	0	0	0	0	0	0	0	0	0	0	0.11071	0	0	0	0	0	0	0	0	0	0	0.69487	0	0	0	0	0	0	0	0	0.04992	0	0	0	0	0	0	0	0	0	0	0	0	0	0	0
Campylobacter coli	0	0	0	0	0	0	0	0	0	0.66528	0	0	0	0	0	0	0	0	0	0	0	0	0	0	7.04224	0	0	0	0	0	0	0.25231	0	0	0	0	0	0	0	0	0	0	0	0	0	0	0	0	0
Campylobacter hyointestinalis	0	0	0	0	0	0	0	0	0	0	0	0	0.07915	0	0	0	0	0	0	0	0	0	0	0	0	0	0	0	0	0	0	0	0	0	0	0	0	0	0	0	0	0	0	0	0.0396	0	0	0	0
Campylobacter jejuni	0	0	0	0	0	0	0	0	0	0	0	0	0.09047	0	0	0	0	0	0	0	0.8494	0	0	0	0	0	0	0	0	0	0	0	0	0	0	0	0	0	0	0	0	0	0	0	0	0	0	0	0
Aeromonas caviae	0	0	0	0	0	0	0	0	0	0	0	0	0	0	0	0	0	0	0	0	0	0	0	0	0	0	0	0	0	0	0	0	0	0	0	0	0	0.09231	0	0	0	0	0	0	0	0	0	0	0
Citrobacter braakii	0	0	0	0	0	0	0	0	0	0	0	0	0	0	0.0576	0	0	0	0	0.00505	0	0.00742	0	0	0	0	0	0	0	0	0	0	0	0	0	0	0	0	0	0	0	0	0	0	0	0	0	0	0
Citrobacter freundii	0	0	0	0	0	0	0	0	0	0	0	0	0	0	0	0	0	0	0	0.01537	0	0	0	0	0	0	0	0	0	0	0	0	0	0	0	0	0	0	0	0	0	0	0	0	0	0	0	0	0
Citrobacter pasteurii	0	0	0	0	0	0	0	0	0	0	0	0	0	0	0	0	0	0	0	0	0	0	0	0	0	0	0	0	0	0	0	0	0	0	0	0	0	0	0	0	0	0	0	0	0	0	0	0	0
Citrobacter portucalensis	0	0	0	0	0	0	0	0	0	0	0	0	0	0	0	0	0	0	0	0.07272	0	0	0	0	0	0	0	0	0	0	0	0	0	0	0	0	0	0	0	0	0	0	0	0	0	0	0	0	0
Citrobacter youngae	0	0	0	0	0.01485	0	0.00433	0	0	0	0	0	0	0	0	0	0	0	0	0.07278	0	0	0	0	0	0	0	0	0	0	0	0	0	0	0	0	0	0	0	0	0	0	0	0	0	0	0	0	0
Enterobacter cloacae complex	0	0	0	0	0	0	0.00096	0	0	0	0	0	0	0	0	0	0	0	0	0.16875	0	0.00616	0.00843	0	0	0.00031	0	0	0	0	0.00033	0	0	0	0	0	0	0.1412	0	0.00967	0.02962	0	0	0	0	0	0	0	0
Escherichia coli	5.08131	4.13458	5.69065	0.68242	10.83248	35.51356	21.15079	10.95865	0.53086	11.39482	7.45843	1.88206	0.76487	3.02937	68.25195	1.16325	8.43407	41.45281	4.8138	24.21217	3.1192	1.81322	14.96952	91.19408	0.25221	7.38729	2.58553	8.21244	17.07184	14.64158	8.2465	1.80034	12.20634	9.7201	16.50035	3.43754	0.43503	19.30686	15.12549	15.90494	29.30019	4.54225	66.11118	1.37499	2.48108	7.00377	3.16015	19.3043	3.74441
Escherichia fergusonii	0	0	0	0	0	0	0	0	0	0	0.01024	0	0.01245	0	0	0	0	0.08879	0	0	0	0	0	0	0	0	0	0	0	0.08999	0	0	0	0	0	0	0	0	0	0.24635	0	0	0	0	0	0	0	0	0
Klebsiella aerogenes	0	0	0	0	0	0	0	0	0	0	0	0	0	0	0	0	0	0.02899	0	0	0	0	0	0	0	0	0	0	0	0	0	0	0	0	0	0	0	0	0	0	0	0	0	0	0	0	0	0	0
Klebsiella michiganensis	0	0	0	0	0	0	0	0.14408	0	0	0	0	0	0	0	0	0	0	0	0	0	0	0	0	0	0	0	0	0	0	0	0	0	0	0	0	0	0	0	0	0	0	0	0	0	0	0	0	0
Klebsiella oxytoca	0	0	0	0	0.00331	0	0	0	0	0	0	0	0	0	0	0	0	0	0	0.02094	0	0.00618	0	0	0	0	0	0	0	0	0	0	0	0	0	0	0	0	0	0	0	0	0	0	0	0	0	0	0
Klebsiella pneumoniae	0	0.15812	0	0.03187	0.71478	2.71956	0	0	0	0	0.00323	0.00962	0.02689	0.01114	0	0	0.01385	6.93951	0.03883	0.51876	0	0	0	0	0	0.01177	0	0.04142	0	0.19602	0	0	0	0.05593	0.09263	0	0.0164	0	0	0.05453	0.99046	0	0	0	0.00268	0.00216	0	0.02795	0.06599
Klebsiella quasipneumoniae	0	0.00421	0	0	0.04123	0.12224	0	0	0	0	0	0.002	0	0	0	0	0	0.42906	0.00193	0.03607	0	0	0	0	0	0	0	0	0	0.00852	0	0	0	0	0	0	0	0	0	0	0.09382	0	0	0	0	0	0	0.01408	0
Klebsiella variicola	0	0.02482	0	0.00232	0.11301	0.50294	0	0	0	0	0	0	0.00185	0	0	0	0.01461	1.53905	0.00205	0.25921	0	0	0	0	0	0	0	0.01543	0	0.04729	0	0	0	0.0143	0.00673	0	0	0	0	0.0124	0.25438	0	0	0	0	0	0	0.01349	0.01347
Kluyvera cryocrescens	0	0	0	0	0	0	0.00014	0	0	0	0	0	0	0	0	0	0	0	0	0	0	0	0	0	0	0	0	0	0	0	0.00048	0	0	0	0	0	0	0.11325	0	0	0	0	0	0	0	0	0	0	0
Raoultella ornithinolytica	0	0	0	0	0	0	0	0	0	0	0	0	0	0	0	0	0	0	0	0	0	0.00102	0	0	0	0	0	0	0	0	0.00076	0	0	0	0	0	0	0	0	0	0	0	0	0	0	0	0	0	0
Raoultella planticola	0	0	0	0	0	0	0.01391	0	0	0	0	0	0	0	0	0	0	0	0	0.00602	0	0	0.00834	0	0	0.00137	0	0	0	0	0.00273	0	0	0	0	0	0	0.08301	0	0	0	0	0	0	0	0	0	0	0
Salmonella enterica	0	0	0	0	0	0	0	0	0	0	0	0	0	0	0	0	0	0	0	0	0	0	0	0	0	0	0	0	0	0	0	0	0	0	0	0	0	0	0	0	0	0	0	0	0	0	0	0	0
Hafnia paralvei	0	0	0	0	0	0	0	0	0	0	0	0	0	0	0	0	0	0	0	0	0	0	0	0	0	0.02992	0	0	0	0.01115	0	0	0	0	0	0	0	0	0	0	0	0	0	0	0	0	0	0	0
Morganella morganii	0	0	0	0	0.07753	0.26405	0	0	0	0	0	0	0	0	0	0	0	0.01319	0	0.00138	0	0	0	0	0	0	0	0.00523	0	0	0	0	0	0	0	0	0	0	0	0	0	0	0	0	0	0	0	0.02494	0
Proteus hauseri	0	0	0	0	0	0	0.05062	0.02559	0	0	0	0	0	0	0	0	0	0	0	0.13217	0	0	0	0	0	0	0	0	0.00241	0	0	0	0.01686	0	0	0	0	0	0.01483	0	0	0	0.02853	0	0	0	0	0	0
Proteus mirabilis	0	0.03213	0	0.04411	0.42286	0.31893	0	0	0	0	0.01231	0.00413	0	0	0	0.04266	0.01829	0.092	0.02967	0	0.087	0	0.00024	0	0	0.00112	0	0.07298	0.00142	0.00233	0	0.07374	0	0	0.03751	0.01961	0	0	0	0.04241	0	0	0	0	0.00342	0	0	0.5431	0
Proteus penneri	0	0	0	0	0	0	0.00022	0	0	0	0	0	0	0	0	0	0	0	0	0.00258	0	0	0	0	0	0	0	0	0	0	0	0	0	0	0	0	0	0	0	0	0	0	0	0	0	0	0	0	0
Proteus vulgaris	0	0	0	0	0	0	0.00528	0	0	0	0	0	0	0	0	0	0	0	0	0.01473	0	0	0	0	0	0	0	0	0	0	0	0	0.00113	0	0	0	0	0	0.00062	0	0	0	0	0	0	0	0	0	0
Providencia rettgeri	0	0	0	0	0	0	0	0	0	0	0	0	0	0	0	0	0	0	0	0	0	0	0.00302	0	0	0	0	0	0	0	0	0	0	0	0	0	0	0	0	0	0	0	0	0	0	0	0	0	0
Providencia stuartii	0	0.0011	0	0	0.26124	0.26614	0	0	0	0	0	0	0	0	0	0	0	0.02016	0	0	0	0	0	0	0	0	0	0	0	0	0	0	0	0	0	0	0	0	0	0	0	0	0	0	0	0	0	0	0
Serratia liquefaciens	0	0	0	0	0	0	0	0	0	0	0	0	0	0	0	0	0	0	0	0	0	0	0	0	0	0	0	0	0	0	0	0	0	0	0	0	0	0	0	0	0	0	0	0.0022	0	0	0	0	0
Bibersteinia trehalosi	0	0	0	0	0	0	0	0	0	0	0	0	0	0	0	0	0	0.01845	0	0	0	0	0	0	0	0	0	0	0	0.05144	0	0	0	0	0	0	0	0	0	0	0	0	0	0	0	0	0	0	0
Gallibacterium anatis	0.01932	0	0	0	0	0	0	0	4.78072	0	0	0	0.00038	0.01043	0	0	0	0.01593	0	0.02435	0.12812	1.2128	0	0	0.07623	0	0	0	0	0	0	0.35503	0	1.3735	0	0.80373	0.00872	8.5963	0	0.0063	0	0	0	0.33623	2.51541	0.08596	0	0	0.09564
Gallibacterium genomosp 3	0	0.02089	0	0.01133	0	0.55507	0	0	0	0	0.50128	0	0.04379	0	0	0	0	0	0	0	0	0	0	0	0	0	0	0.00321	0	0	0	0	0	0.26184	0	0	0.99551	0	0	0	0	0	0	0.04314	0	0	0	0	0.10816
Gallibacterium salpingitidis	15.524	4.0474	3.00495	0	0.00409	0	0	0	0.07354	0	0.60807	1.3112	0.00116	0	0	4.2546	0	13.78375	2.64741	0.00314	0	0.03813	0	0	0.85957	0.39688	0	4.33396	7.8991	12.53735	0.08697	0.02191	0	56.45311	1.065	9.5272	0	0	0	0	0	0	0	1.21324	3.06482	7.86319	1.61656	0	0
Mannheimia sp USDA ARS USMARC 1261	0	0	0	0	0.09098	0	0	0	0	0	0	0	0	0	0	0	0	0.00205	0	0	0	0	0	0	0	0	0	0	0	0	0	0	0	0.04383	0	0	0	0	0	0	0	0	0	0	0	0	0.50767	0	0
Mannheimia varigena	0	0.23969	0	0	0.00195	0	0	0	0	0	0	0	0	0	0	0	0	0.35343	0	0	0	0	0	0	0	0	0	0	0	0.01325	0	0	0	0.13043	0	0	0	0	0	0	0	0	0	0	0.02559	0	0.00444	0	0.12867
Pasteurella canis	0	0	0	0	0	0	0	0	0	0	0	0	0	0	0	0	0	0.02158	0	0	0	0	0	0	0	0	0	0	0	0	0	0	0	0	0	0	0	0	0	0	0	0	0	0	0	0	0	0	0
Acinetobacter indicus	0	0	0	0	0	0	0	0	0	0	0	0	0	0	0	0	0	0	0	0	0	0	0	0	0	0	0	0	0	0	0	0	0	0	0	0	0	0	0	0	0.0014	0	0	0	0	0	0	0	0
Acinetobacter johnsonii	0	0	0	0	0	0	0.01759	0	0	0	0	0	0	0	0	0	0	0	0	0	0	0	0	0	0	0	0	0	0	0	0.00193	0	0	0	0	0	0	0	0	0	0	0	0	0	0	0	0	0	0
Acinetobacter junii	0	0	0	0	0	0	0	0	0	0	0	0	0	0	0	0	0	0	0	0	0	0	0	0	0	0	0	0	0	0	0	0	0	0	0	0	0	0.01253	0	0	0	0	0	0	0	0	0	0	0
Acinetobacter towneri	0	0	0	0	0	0	0	0	0	0	0	0	0	0	0	0	0	0	0	0	0	0	0	0	0	0	0	0	0	0	0	0	0	0	0	0	0	0	0	0	0	0	0	0	0	0	0	0	0
Moraxella osloensis	0	0	0	0	0	0	0.00999	0	0	0	0	0	0	0	0	0	0	0	0	0	0	0	0	0	0	0	0	0	0	0	0	0	0	0	0	0	0	0	0	0	0	0	0	0	0	0	0	0	0
Psychrobacter pasteurii	0	0	0	0	0	0	0	0	0	0	0	0	0	0	0	0	0	0	0	0	0	0	0	0	0	0	0	0	0	0	0	0	0	0	0	0	0	0.00742	0	0	0	0	0	0	0	0	0	0	0
Pseudomonas aeruginosa group	0	0	0.00352	0	0	0	0	0	0.00096	0	0	0.00901	0	0	0	0	0	0	0.00681	0	0	0	0	0	0	0	0	0	0	0	0	0	0	0	0	0.03385	0	0	0	0	0	0.01838	0	0	0.02678	0	0.00462	0	0
Vibrio fluvialis	0	0	0	0	0	0	0	0	0	0	0	0	0	0	0	0	0	0	0	0	0	0	0	0	0	0	0	0	0	0	0	0	0	0	0	0	0	0	0	0	0	0	0	0	0	0	0	0	0
Stenotrophomonas maltophilia	0	0	0	0	0	0	0.0097	0	0	0	0	0	0	0	0	0	0	0	0	0	0	0	0	0	0	0	0	0	0	0	0	0	0	0	0	0	0	0	0	0	0	0	0	0	0	0	0	0	0
Akkermansia muciniphila	0	0	0	0	0	0	0	0	0.75522	0	0	0	0	0	0	0	0	0	0	0	0	0	0	0	0	0	0	0	0	0	0	0	0	0	0	0	0	0	0	0	0	0	0	0.16703	0.06811	0.18115	0.00448	0	0.00228
Cryptosporidium hominis	0	0	0	0	0	0	0	0	0	0	0	0	0	0	0	0	0	0	0	0	0	0	0	0	0	0	0	0	0	0	0	0	0	0	0	0	0	0	0	0	0	0	0	0	0	0	0.00293	0	0
Cryptosporidium parvum	0	0	0	0	0	0	0	0	0	0	0	0	0	0	0	0	0	0	0	0	0	0	0	0	0	0	0	0	0	0	0	0	0	0	0	0	0	0	0	0	0	0	0	0	0	0	0.00414	0	0
[truncated: 14 more columns]
