# Supplementary material for: Specific pathway abundances in the neonatal calf faecal microbiome are associated with susceptibility to Cryptosporidium parvum infection: a metagenomic analysis
Source: Anim Microbiome. 2023 Sep 12;5:43. doi: 10.1186/s42523-023-00265-5 (PMC10496319; doi:10.1186/s42523-023-00265-5)
Supplement: Supplementary file 6 — Additional file 6. Metadata File. [file 42523_2023_265_MOESM6_ESM.txt]

Calf_ID	Crypto	Farm	Diatrim	Synulox	Halocur	SwabDay	SwabTime	CryptoTime
Calf_44	Cryptosporidium-Positive (n=30)	f1	N	N	Y	4	Day 4-7 (n=40)	Cryptosporidium-Positive Day 4-7 (n=17)
Calf_8	Control (n=30)	f3	N	N	Y	4	Day 4-7 (n=40)	Control Day 4-7 (n=23)
Calf_27	Control (n=30)	f3	N	N	Y	7	Day 4-7 (n=40)	Control Day 4-7 (n=23)
Calf_28	Control (n=30)	f2	N	N	N	7	Day 4-7 (n=40)	Control Day 4-7 (n=23)
Calf_9	Control (n=30)	f2	N	N	N	4	Day 4-7 (n=40)	Control Day 4-7 (n=23)
Calf_2	Control (n=30)	f2	N	Y	N	2	Day 1-3 (n=20)	Control Day 1-3 (n=7)
Calf_36	Cryptosporidium-Positive (n=30)	f2	Y	N	N	3	Day 1-3 (n=20)	Cryptosporidium-Positive Day 1-3 (n=13)
Calf_31	Cryptosporidium-Positive (n=30)	f2	Y	N	N	2	Day 1-3 (n=20)	Cryptosporidium-Positive Day 1-3 (n=13)
Calf_22	Control (n=30)	f2	Y	N	N	6	Day 4-7 (n=40)	Control Day 4-7 (n=23)
Calf_45	Cryptosporidium-Positive (n=30)	f2	Y	N	N	4	Day 4-7 (n=40)	Cryptosporidium-Positive Day 4-7 (n=17)
Calf_10	Control (n=30)	f3	N	N	Y	4	Day 4-7 (n=40)	Control Day 4-7 (n=23)
Calf_14	Control (n=30)	f3	N	N	Y	5	Day 4-7 (n=40)	Control Day 4-7 (n=23)
Calf_23	Control (n=30)	f2	N	Y	N	6	Day 4-7 (n=40)	Control Day 4-7 (n=23)
Calf_15	Control (n=30)	f2	Y	N	N	5	Day 4-7 (n=40)	Control Day 4-7 (n=23)
Calf_3	Control (n=30)	f2	Y	N	N	2	Day 1-3 (n=20)	Control Day 1-3 (n=7)
Calf_24	Control (n=30)	f3	N	N	Y	6	Day 4-7 (n=40)	Control Day 4-7 (n=23)
Calf_4	Control (n=30)	f3	N	N	Y	2	Day 1-3 (n=20)	Control Day 1-3 (n=7)
Calf_37	Cryptosporidium-Positive (n=30)	f3	N	N	Y	3	Day 1-3 (n=20)	Cryptosporidium-Positive Day 1-3 (n=13)
Calf_51	Cryptosporidium-Positive (n=30)	f3	N	N	Y	5	Day 4-7 (n=40)	Cryptosporidium-Positive Day 4-7 (n=17)
Calf_11	Control (n=30)	f2	N	N	N	4	Day 4-7 (n=40)	Control Day 4-7 (n=23)
Calf_16	Control (n=30)	f2	Y	N	N	5	Day 4-7 (n=40)	Control Day 4-7 (n=23)
Calf_17	Control (n=30)	f2	Y	N	N	5	Day 4-7 (n=40)	Control Day 4-7 (n=23)
Calf_46	Cryptosporidium-Positive (n=30)	f2	Y	N	N	4	Day 4-7 (n=40)	Cryptosporidium-Positive Day 4-7 (n=17)
Calf_32	Cryptosporidium-Positive (n=30)	f2	Y	N	N	2	Day 1-3 (n=20)	Cryptosporidium-Positive Day 1-3 (n=13)
Calf_59	Cryptosporidium-Positive (n=30)	f2	Y	N	N	7	Day 4-7 (n=40)	Cryptosporidium-Positive Day 4-7 (n=17)
Calf_47	Cryptosporidium-Positive (n=30)	f2	Y	N	N	4	Day 4-7 (n=40)	Cryptosporidium-Positive Day 4-7 (n=17)
Calf_18	Control (n=30)	f2	Y	N	N	5	Day 4-7 (n=40)	Control Day 4-7 (n=23)
Calf_48	Cryptosporidium-Positive (n=30)	f3	N	N	Y	4	Day 4-7 (n=40)	Cryptosporidium-Positive Day 4-7 (n=17)
Calf_7	Control (n=30)	f3	N	N	Y	3	Day 1-3 (n=20)	Control Day 1-3 (n=7)
Calf_38	Cryptosporidium-Positive (n=30)	f3	N	N	Y	3	Day 1-3 (n=20)	Cryptosporidium-Positive Day 1-3 (n=13)
Calf_12	Control (n=30)	f2	Y	N	N	4	Day 4-7 (n=40)	Control Day 4-7 (n=23)
Calf_52	Cryptosporidium-Positive (n=30)	f2	Y	N	N	5	Day 4-7 (n=40)	Cryptosporidium-Positive Day 4-7 (n=17)
Calf_53	Cryptosporidium-Positive (n=30)	f2	Y	N	N	5	Day 4-7 (n=40)	Cryptosporidium-Positive Day 4-7 (n=17)
Calf_25	Control (n=30)	f3	N	N	Y	6	Day 4-7 (n=40)	Control Day 4-7 (n=23)
Calf_39	Cryptosporidium-Positive (n=30)	f3	N	N	Y	3	Day 1-3 (n=20)	Cryptosporidium-Positive Day 1-3 (n=13)
Calf_54	Cryptosporidium-Positive (n=30)	f3	N	N	Y	5	Day 4-7 (n=40)	Cryptosporidium-Positive Day 4-7 (n=17)
Calf_19	Control (n=30)	f2	N	Y	N	5	Day 4-7 (n=40)	Control Day 4-7 (n=23)
Calf_49	Cryptosporidium-Positive (n=30)	f2	Y	N	N	4	Day 4-7 (n=40)	Cryptosporidium-Positive Day 4-7 (n=17)
Calf_40	Cryptosporidium-Positive (n=30)	f2	Y	N	N	3	Day 1-3 (n=20)	Cryptosporidium-Positive Day 1-3 (n=13)
Calf_55	Cryptosporidium-Positive (n=30)	f2	Y	N	N	5	Day 4-7 (n=40)	Cryptosporidium-Positive Day 4-7 (n=17)
Calf_1	Control (n=30)	f2	N	N	N	1	Day 1-3 (n=20)	Control Day 1-3 (n=7)
Calf_56	Cryptosporidium-Positive (n=30)	f2	Y	N	N	5	Day 4-7 (n=40)	Cryptosporidium-Positive Day 4-7 (n=17)
Calf_5	Control (n=30)	f2	Y	N	N	2	Day 1-3 (n=20)	Control Day 1-3 (n=7)
Calf_26	Control (n=30)	f1	N	N	Y	6	Day 4-7 (n=40)	Control Day 4-7 (n=23)
Calf_57	Cryptosporidium-Positive (n=30)	f3	N	N	Y	5	Day 4-7 (n=40)	Cryptosporidium-Positive Day 4-7 (n=17)
Calf_20	Control (n=30)	f3	N	N	Y	5	Day 4-7 (n=40)	Control Day 4-7 (n=23)
Calf_29	Control (n=30)	f3	N	N	Y	7	Day 4-7 (n=40)	Control Day 4-7 (n=23)
Calf_6	Control (n=30)	f3	N	N	Y	2	Day 1-3 (n=20)	Control Day 1-3 (n=7)
Calf_30	Control (n=30)	f2	N	Y	N	7	Day 4-7 (n=40)	Control Day 4-7 (n=23)
Calf_21	Control (n=30)	f2	N	Y	N	5	Day 4-7 (n=40)	Control Day 4-7 (n=23)
Calf_50	Cryptosporidium-Positive (n=30)	f2	Y	N	N	4	Day 4-7 (n=40)	Cryptosporidium-Positive Day 4-7 (n=17)
Calf_41	Cryptosporidium-Positive (n=30)	f2	Y	N	N	3	Day 1-3 (n=20)	Cryptosporidium-Positive Day 1-3 (n=13)
Calf_33	Cryptosporidium-Positive (n=30)	f3	N	N	Y	2	Day 1-3 (n=20)	Cryptosporidium-Positive Day 1-3 (n=13)
Calf_34	Cryptosporidium-Positive (n=30)	f3	N	N	Y	2	Day 1-3 (n=20)	Cryptosporidium-Positive Day 1-3 (n=13)
Calf_42	Cryptosporidium-Positive (n=30)	f2	N	Y	N	3	Day 1-3 (n=20)	Cryptosporidium-Positive Day 1-3 (n=13)
Calf_60	Cryptosporidium-Positive (n=30)	f2	Y	Y	N	7	Day 4-7 (n=40)	Cryptosporidium-Positive Day 4-7 (n=17)
Calf_58	Cryptosporidium-Positive (n=30)	f2	N	Y	N	5	Day 4-7 (n=40)	Cryptosporidium-Positive Day 4-7 (n=17)
Calf_43	Cryptosporidium-Positive (n=30)	f2	Y	N	N	3	Day 1-3 (n=20)	Cryptosporidium-Positive Day 1-3 (n=13)
Calf_13	Control (n=30)	f2	Y	N	N	4	Day 4-7 (n=40)	Control Day 4-7 (n=23)
Calf_35	Cryptosporidium-Positive (n=30)	f2	Y	N	N	2	Day 1-3 (n=20)	Cryptosporidium-Positive Day 1-3 (n=13)
