# Supplementary material for: Specific pathway abundances in the neonatal calf faecal microbiome are associated with susceptibility to Cryptosporidium parvum infection: a metagenomic analysis
Source: Anim Microbiome. 2023 Sep 12;5:43. doi: 10.1186/s42523-023-00265-5 (PMC10496319; doi:10.1186/s42523-023-00265-5)
Supplement: Supplementary file 8 — Additional file 8. Bracken Phyla MaAsLin2 Results Table. [file 42523_2023_265_MOESM8_ESM.txt]

feature	metadata	value	coef	stderr	N	N.not.0	pval	qval
Firmicutes	Crypto	c_Y	0.002522266	0.002180257	60	60	0.25251476	0.649323669
Bacteroidetes	Crypto	c_Y	-0.001847444	0.002765486	60	53	0.507009582	0.912617248
Cyanobacteria	Crypto	c_Y	-0.001732014	0.011656556	60	8	0.88244332	0.93435175
Fusobacteria	Crypto	c_Y	-0.002313633	0.008280954	60	42	0.781031394	0.93435175
Proteobacteria	Crypto	c_Y	-0.000895568	0.003287279	60	60	0.786346651	0.93435175
Actinobacteria	Crypto	c_Y	2.67E-05	0.004059524	60	53	0.994776059	0.994776059
Actinobacteria	Diatrim	Y	-0.00506465	0.007345124	60	53	0.49350068	0.912617248
Bacteroidetes	Diatrim	Y	0.002072941	0.00500375	60	53	0.680342736	0.93435175
Cyanobacteria	Diatrim	Y	0.003310091	0.021090862	60	8	0.875885066	0.93435175
Firmicutes	Diatrim	Y	-0.00152564	0.003944862	60	60	0.700496434	0.93435175
Fusobacteria	Diatrim	Y	-0.004526336	0.014983196	60	42	0.763762623	0.93435175
Proteobacteria	Diatrim	Y	0.003341084	0.005947859	60	60	0.576668585	0.93435175
Firmicutes	Farm	f3	-0.011237039	0.003997862	60	60	0.006911282	0.062201542
Bacteroidetes	Farm	f3	0.01105348	0.005070976	60	53	0.033739249	0.202435497
Bacteroidetes	Farm	f1	0.015117503	0.008318556	60	53	0.074822798	0.269362073
Cyanobacteria	Farm	f3	-0.032002131	0.02137422	60	8	0.140265518	0.420796553
Cyanobacteria	Farm	f1	-0.038107276	0.035062808	60	8	0.282030607	0.676873456
Firmicutes	Farm	f1	-0.006411477	0.006558193	60	60	0.332699509	0.748573896
Actinobacteria	Farm	f1	-0.009888538	0.012211008	60	53	0.421673115	0.892954832
Fusobacteria	Farm	f3	0.010555667	0.015184497	60	42	0.489991243	0.912617248
Actinobacteria	Farm	f3	-0.001495458	0.007443807	60	53	0.841546016	0.93435175
Fusobacteria	Farm	f1	0.005216521	0.02490903	60	42	0.834921038	0.93435175
Proteobacteria	Farm	f1	-0.00259082	0.009888104	60	60	0.794326468	0.93435175
Proteobacteria	Farm	f3	0.001878899	0.006027769	60	60	0.756485945	0.93435175
Proteobacteria	SwabDay	SwabDay	-0.010073874	0.001578002	60	60	4.41E-08	1.59E-06
Actinobacteria	SwabDay	SwabDay	0.007554481	0.001948705	60	53	0.000293871	0.005289685
Bacteroidetes	SwabDay	SwabDay	0.004780498	0.001327524	60	53	0.000698466	0.008381591
Cyanobacteria	SwabDay	SwabDay	0.011443238	0.00559553	60	8	0.04582737	0.206223163
Firmicutes	SwabDay	SwabDay	-0.00037734	0.001046595	60	60	0.71987583	0.93435175
Fusobacteria	SwabDay	SwabDay	0.001259064	0.00397513	60	42	0.752688745	0.93435175
Bacteroidetes	Synulox	Y	0.011691587	0.005356118	60	53	0.033498146	0.202435497
Fusobacteria	Synulox	Y	0.032893758	0.016038325	60	42	0.045230113	0.206223163
Firmicutes	Synulox	Y	-0.007767643	0.004222663	60	60	0.071443593	0.269362073
Cyanobacteria	Synulox	Y	-0.038737539	0.022576098	60	8	0.092027577	0.301181161
Actinobacteria	Synulox	Y	-0.009376396	0.007862374	60	53	0.238351537	0.649323669
Proteobacteria	Synulox	Y	0.000477527	0.006366712	60	60	0.940494156	0.967365418
