# Supplementary material for: Specific pathway abundances in the neonatal calf faecal microbiome are associated with susceptibility to Cryptosporidium parvum infection: a metagenomic analysis
Source: Anim Microbiome. 2023 Sep 12;5:43. doi: 10.1186/s42523-023-00265-5 (PMC10496319; doi:10.1186/s42523-023-00265-5)
Supplement: Supplementary file 9 — Additional file 9. Bracken Genus MaAsLin2 Results Table. [file 42523_2023_265_MOESM9_ESM.txt]

feature	metadata	value	coef	stderr	N	N.not.0	pval	qval
Alistipes	Crypto	c_Y	-0.016922187	0.009239319	60	13	0.0726426	0.385273898
Lactobacillus	Crypto	c_Y	0.013078865	0.007681354	60	54	0.094487266	0.447151005
Veillonella	Crypto	c_Y	0.012680702	0.007666152	60	25	0.10401541	0.47170099
Clostridioides	Crypto	c_Y	0.004712334	0.003222511	60	53	0.149559051	0.55835379
Butyricimonas	Crypto	c_Y	0.015278601	0.010990187	60	13	0.170278086	0.602246705
Acidaminococcus	Crypto	c_Y	-0.040355019	0.029553094	60	7	0.177860792	0.609808429
Prevotella	Crypto	c_Y	-0.014765673	0.011847914	60	20	0.218146661	0.698581425
Eubacterium	Crypto	c_Y	0.004294637	0.003660107	60	42	0.245896171	0.737136461
Citrobacter	Crypto	c_Y	-0.014086922	0.012251472	60	13	0.255382247	0.746160304
Intestinimonas	Crypto	c_Y	0.006020876	0.005227253	60	29	0.254562768	0.746160304
Staphylococcus	Crypto	c_Y	-0.011975516	0.010934855	60	12	0.278394511	0.779504631
Blautia	Crypto	c_Y	0.005499722	0.005092381	60	56	0.28503671	0.788886479
Anaerobutyricum	Crypto	c_Y	0.00563255	0.00568231	60	36	0.326071015	0.817610904
Corynebacterium	Crypto	c_Y	-0.014076939	0.014154614	60	12	0.324492445	0.817610904
Pseudomonas	Crypto	c_Y	0.004940869	0.004941951	60	18	0.321959355	0.817610904
Roseburia	Crypto	c_Y	0.004014829	0.004027107	60	41	0.323318238	0.817610904
Shigella	Crypto	c_Y	-0.004567131	0.004535149	60	49	0.318485507	0.817610904
Anaerostipes	Crypto	c_Y	0.008537485	0.008859342	60	15	0.339587715	0.820873901
Lactococcus	Crypto	c_Y	0.013003467	0.013483709	60	10	0.339233496	0.820873901
Paraprevotella	Crypto	c_Y	-0.010378198	0.010733847	60	9	0.338002117	0.820873901
Paenibacillus	Crypto	c_Y	0.004571033	0.005749168	60	22	0.430114816	0.902314241
Ruminococcus	Crypto	c_Y	0.008517477	0.011775441	60	9	0.472660284	0.934581265
Bacillus	Crypto	c_Y	-0.002968488	0.004939329	60	60	0.550408371	0.9686909
Bacteroides	Crypto	c_Y	-0.001695099	0.002884839	60	50	0.559303675	0.9686909
Clostridium	Crypto	c_Y	0.003441951	0.006137861	60	60	0.577314986	0.969889176
Sutterella	Crypto	c_Y	-0.007804663	0.013536119	60	13	0.566663656	0.969889176
Chryseobacterium	Crypto	c_Y	-0.003324602	0.009085643	60	11	0.715882631	0.974518785
Collinsella	Crypto	c_Y	-0.002063439	0.004326852	60	46	0.635399891	0.974518785
Eggerthella	Crypto	c_Y	0.00456571	0.009198297	60	17	0.62168954	0.974518785
Enterococcus	Crypto	c_Y	0.00263215	0.005532217	60	60	0.636182287	0.974518785
Escherichia	Crypto	c_Y	-0.001285032	0.003662816	60	60	0.727105392	0.974518785
Faecalibacterium	Crypto	c_Y	0.001399824	0.005024624	60	48	0.781641423	0.974518785
Faecalitalea	Crypto	c_Y	-0.003459351	0.011415953	60	9	0.763054908	0.974518785
Flintibacter	Crypto	c_Y	-0.002297416	0.00830186	60	27	0.783059944	0.974518785
Klebsiella	Crypto	c_Y	0.006427092	0.011883862	60	32	0.590893951	0.974518785
Lachnoclostridium	Crypto	c_Y	0.001042221	0.003750801	60	51	0.782196119	0.974518785
Mannheimia	Crypto	c_Y	-0.008854684	0.017006868	60	9	0.604776689	0.974518785
Megamonas	Crypto	c_Y	-0.003564654	0.009698075	60	19	0.714662817	0.974518785
Parabacteroides	Crypto	c_Y	-0.001458898	0.005140698	60	39	0.777674178	0.974518785
Pasteurella	Crypto	c_Y	-0.004951717	0.018106764	60	9	0.785552307	0.974518785
Proteus	Crypto	c_Y	0.004327168	0.012784342	60	12	0.73634322	0.974518785
Salmonella	Crypto	c_Y	0.002502159	0.00815018	60	26	0.760041413	0.974518785
Skunavirus	Crypto	c_Y	0.005520064	0.01028754	60	11	0.593804637	0.974518785
Tequatrovirus	Crypto	c_Y	-0.008701866	0.017195754	60	14	0.614921905	0.974518785
Tequintavirus	Crypto	c_Y	0.006294901	0.018867829	60	13	0.739974091	0.974518785
Bifidobacterium	Crypto	c_Y	0.001043178	0.004684576	60	51	0.824637804	0.977269612
Enterobacter	Crypto	c_Y	-0.001825132	0.009781226	60	20	0.852690289	0.977269612
Flavonifractor	Crypto	c_Y	-0.001153442	0.007943957	60	25	0.885105828	0.977269612
Fusobacterium	Crypto	c_Y	-0.002102531	0.008378153	60	38	0.802820055	0.977269612
Gallibacterium	Crypto	c_Y	0.001851294	0.012977564	60	22	0.887104856	0.977269612
Haemophilus	Crypto	c_Y	-0.002528997	0.017411048	60	11	0.885062581	0.977269612
Actinobacillus	Crypto	c_Y	-0.002320269	0.019641445	60	7	0.906410216	0.979272774
Longibaculum	Crypto	c_Y	0.000546461	0.0066148	60	21	0.9344714	0.992287241
Streptococcus	Crypto	c_Y	0.000584132	0.006614165	60	60	0.929958935	0.992287241
Christensenella	Crypto	c_Y	-0.000544803	0.01425808	60	7	0.969663686	0.997009642
Muribaculum	Crypto	c_Y	-0.000460047	0.013886318	60	7	0.973695785	0.997009642
Flintibacter	Diatrim	Y	-0.042732899	0.015021021	60	27	0.006301594	0.08277604
Clostridium	Diatrim	Y	-0.023190669	0.011105577	60	60	0.04160055	0.297399678
Enterococcus	Diatrim	Y	-0.018195725	0.010009751	60	60	0.074748776	0.385273898
Proteus	Diatrim	Y	-0.041910355	0.023131429	60	12	0.075678801	0.385273898
Alistipes	Diatrim	Y	0.02883986	0.01671722	60	13	0.090326203	0.433565777
Chryseobacterium	Diatrim	Y	0.027190615	0.016439164	60	11	0.104036047	0.47170099
Paraprevotella	Diatrim	Y	0.03016412	0.019421352	60	9	0.126340786	0.514050388
Klebsiella	Diatrim	Y	-0.032775375	0.02150214	60	32	0.133383043	0.521124447
Prevotella	Diatrim	Y	0.027131631	0.021437097	60	20	0.21117787	0.69087014
Shigella	Diatrim	Y	0.010401694	0.0082057	60	49	0.210475424	0.69087014
Sutterella	Diatrim	Y	-0.029317266	0.024491661	60	13	0.236621492	0.716259652
Faecalibacterium	Diatrim	Y	0.010280756	0.009091336	60	48	0.263217877	0.755907748
Acidaminococcus	Diatrim	Y	0.053276023	0.053472075	60	7	0.32361535	0.817610904
Anaerostipes	Diatrim	Y	-0.014871537	0.016029705	60	15	0.357743897	0.830289183
Bacillus	Diatrim	Y	0.008424023	0.008937006	60	60	0.350162455	0.830289183
Bifidobacterium	Diatrim	Y	-0.008037269	0.008476067	60	51	0.347315629	0.830289183
Muribaculum	Diatrim	Y	0.023355197	0.025125297	60	7	0.356819134	0.830289183
Staphylococcus	Diatrim	Y	-0.018098752	0.019785048	60	12	0.364456028	0.833042351
Blautia	Diatrim	Y	0.008193034	0.009213931	60	56	0.377913431	0.836444549
Eggerthella	Diatrim	Y	0.014784025	0.016642996	60	17	0.378391582	0.836444549
Paenibacillus	Diatrim	Y	-0.008911464	0.010402293	60	22	0.395477295	0.857292716
Escherichia	Diatrim	Y	0.005266457	0.006627339	60	60	0.43035759	0.902314241
Intestinimonas	Diatrim	Y	-0.007247344	0.009457963	60	29	0.446915846	0.921249843
Lactococcus	Diatrim	Y	0.018255877	0.024396833	60	10	0.45759379	0.931827355
Longibaculum	Diatrim	Y	-0.008565645	0.01196853	60	21	0.477329899	0.93791138
Veillonella	Diatrim	Y	-0.00905519	0.013870801	60	25	0.516691667	0.953557821
Corynebacterium	Diatrim	Y	-0.015264483	0.02561074	60	12	0.553699711	0.9686909
Eubacterium	Diatrim	Y	0.003899239	0.006622437	60	42	0.558501921	0.9686909
Streptococcus	Diatrim	Y	-0.00716018	0.01196738	60	60	0.552182822	0.9686909
Citrobacter	Diatrim	Y	0.012556524	0.022167277	60	13	0.573482871	0.969889176
Anaerobutyricum	Diatrim	Y	0.00278434	0.010281323	60	36	0.787585018	0.974518785
Bacteroides	Diatrim	Y	0.001718231	0.005219702	60	50	0.743315657	0.974518785
Butyricimonas	Diatrim	Y	-0.006805983	0.019885164	60	13	0.733505559	0.974518785
Clostridioides	Diatrim	Y	0.00210541	0.005830671	60	53	0.71946591	0.974518785
Faecalitalea	Diatrim	Y	-0.007392884	0.020655526	60	9	0.721829841	0.974518785
Fusobacterium	Diatrim	Y	-0.004972463	0.015159064	60	38	0.744189569	0.974518785
Gallibacterium	Diatrim	Y	0.006599513	0.023481036	60	22	0.779760922	0.974518785
Megamonas	Diatrim	Y	-0.007152409	0.017547272	60	19	0.685203298	0.974518785
Roseburia	Diatrim	Y	-0.003313225	0.007286471	60	41	0.651175514	0.974518785
Salmonella	Diatrim	Y	0.006636275	0.014746579	60	26	0.654530421	0.974518785
Tequatrovirus	Diatrim	Y	-0.012723714	0.031113244	60	14	0.684225321	0.974518785
Tequintavirus	Diatrim	Y	0.011272278	0.034138623	60	13	0.742557038	0.974518785
Enterobacter	Diatrim	Y	0.003208221	0.017697723	60	20	0.856840275	0.977269612
Flavonifractor	Diatrim	Y	0.003213855	0.014373449	60	25	0.823930803	0.977269612
Lactobacillus	Diatrim	Y	-0.00217209	0.013898306	60	54	0.876402528	0.977269612
Mannheimia	Diatrim	Y	-0.00731314	0.030771483	60	9	0.813061445	0.977269612
Parabacteroides	Diatrim	Y	0.001686095	0.009301353	60	39	0.856843831	0.977269612
Skunavirus	Diatrim	Y	0.002233824	0.018613824	60	11	0.904929889	0.979272774
Christensenella	Diatrim	Y	-0.002298095	0.025797946	60	7	0.929353676	0.992287241
Collinsella	Diatrim	Y	0.000687138	0.007828817	60	46	0.930389978	0.992287241
Lachnoclostridium	Diatrim	Y	0.000546034	0.006786535	60	51	0.93617576	0.992287241
Pasteurella	Diatrim	Y	0.001387944	0.032761587	60	9	0.966366958	0.997009642
Pseudomonas	Diatrim	Y	0.000563987	0.00894175	60	18	0.949945274	0.997009642
Ruminococcus	Diatrim	Y	-0.000985636	0.021305968	60	9	0.96327607	0.997009642
Actinobacillus	Diatrim	Y	-0.00049629	0.035538372	60	7	0.988910426	0.997031209
Haemophilus	Diatrim	Y	-0.00028288	0.031502788	60	11	0.992869177	0.997031209
Clostridium	Farm	f3	-0.032305755	0.011254782	60	60	0.005878281	0.08277604
Enterococcus	Farm	f3	-0.028656788	0.010144233	60	60	0.006651646	0.08277604
Paenibacillus	Farm	f3	-0.028386705	0.010542049	60	22	0.00946634	0.102602906
Anaerostipes	Farm	f3	-0.042499816	0.016245066	60	15	0.011559032	0.118412369
Flintibacter	Farm	f3	-0.039789557	0.01522283	60	27	0.011629786	0.118412369
Paenibacillus	Farm	f1	-0.039175987	0.017293443	60	22	0.027602059	0.215681204
Bacteroides	Farm	f3	0.011676775	0.005289829	60	50	0.031637441	0.236226227
Megamonas	Farm	f3	-0.036641696	0.017783021	60	19	0.044275351	0.30992746
Anaerostipes	Farm	f1	-0.048626915	0.026648815	60	15	0.07368007	0.385273898
Bacteroides	Farm	f1	0.016283892	0.008677569	60	50	0.066090158	0.385273898
Roseburia	Farm	f3	-0.013789018	0.007384366	60	41	0.06739061	0.385273898
Enterococcus	Farm	f1	-0.028715353	0.016640855	60	60	0.090247253	0.433565777
Flintibacter	Farm	f1	0.041922554	0.024971914	60	27	0.099080588	0.462376075
Faecalitalea	Farm	f3	-0.034258675	0.020933035	60	9	0.107642552	0.475893386
Intestinimonas	Farm	f3	-0.015555446	0.009585032	60	29	0.110547053	0.47620269
Eubacterium	Farm	f3	-0.010563883	0.00671141	60	42	0.121434349	0.510024264
Skunavirus	Farm	f3	-0.029495208	0.018863903	60	11	0.123868296	0.513824042
Anaerobutyricum	Farm	f3	-0.016088766	0.010419454	60	36	0.128512597	0.514050388
Clostridium	Farm	f1	-0.027647689	0.018462627	60	60	0.140196886	0.541450042
Eggerthella	Farm	f1	0.040962911	0.02766839	60	17	0.144661721	0.546138633
Haemophilus	Farm	f3	0.044468505	0.031926031	60	11	0.169477432	0.602246705
Pasteurella	Farm	f3	0.045501073	0.033201742	60	9	0.176325679	0.609808429
Faecalitalea	Farm	f1	-0.043402328	0.034339077	60	9	0.211784596	0.69087014
Flavonifractor	Farm	f3	-0.017982309	0.014566558	60	25	0.222464918	0.698581425
Megamonas	Farm	f1	-0.036049932	0.029171716	60	19	0.221988395	0.698581425
Salmonella	Farm	f1	0.030468113	0.024515663	60	26	0.219411201	0.698581425
Actinobacillus	Farm	f3	0.044007494	0.036015833	60	7	0.227154964	0.703217812
Pseudomonas	Farm	f1	-0.018125385	0.014865341	60	18	0.228127207	0.703217812
Butyricimonas	Farm	f1	-0.037452061	0.033058378	60	13	0.262352558	0.755907748
Mannheimia	Farm	f3	0.034314277	0.031184901	60	9	0.276152749	0.779504631
Skunavirus	Farm	f1	-0.032995098	0.03094482	60	11	0.291141191	0.795312522
Proteus	Farm	f3	-0.024703062	0.023442202	60	12	0.296761465	0.804127842
Lactobacillus	Farm	f1	0.024090232	0.02310544	60	54	0.30185616	0.811389358
Veillonella	Farm	f1	-0.023191979	0.023059713	60	25	0.319112464	0.817610904
Gallibacterium	Farm	f3	0.023133099	0.023796506	60	22	0.335405932	0.820873901
Lachnoclostridium	Farm	f3	-0.006628402	0.006877713	60	51	0.33954768	0.820873901
Proteus	Farm	f1	-0.035833247	0.038455178	60	12	0.355655778	0.830289183
Bifidobacterium	Farm	f1	-0.012681448	0.01409116	60	51	0.372213797	0.836444549
Longibaculum	Farm	f1	-0.017757721	0.019897255	60	21	0.376174901	0.836444549
Salmonella	Farm	f3	0.013470712	0.014944701	60	26	0.371469313	0.836444549
Staphylococcus	Farm	f1	-0.028516243	0.032891939	60	12	0.389868038	0.85618079
Tequatrovirus	Farm	f3	-0.025642802	0.031531253	60	14	0.419713013	0.898239315
Klebsiella	Farm	f1	-0.027174614	0.035746543	60	32	0.450502137	0.922979988
Corynebacterium	Farm	f3	0.019024335	0.025954823	60	12	0.466800981	0.934581265
Pasteurella	Farm	f1	0.039378618	0.054464973	60	9	0.472853616	0.934581265
Ruminococcus	Farm	f3	-0.015952351	0.021592216	60	9	0.463287187	0.934581265
Intestinimonas	Farm	f1	0.01104879	0.015723528	60	29	0.485323094	0.948073021
Haemophilus	Farm	f1	0.036382239	0.052372265	60	11	0.490286888	0.952233493
Actinobacillus	Farm	f1	0.038719273	0.059081279	60	7	0.515073204	0.953557821
Collinsella	Farm	f3	-0.005265383	0.007933998	60	46	0.509792144	0.953557821
Fusobacterium	Farm	f3	0.010344444	0.015362727	60	38	0.503652449	0.953557821
Klebsiella	Farm	f3	-0.013981488	0.021791023	60	32	0.523887279	0.953557821
Ruminococcus	Farm	f1	-0.023855528	0.035420414	60	9	0.503557982	0.953557821
Sutterella	Farm	f3	-0.016302208	0.024820709	60	13	0.514152353	0.953557821
Eubacterium	Farm	f1	-0.00698524	0.011009565	60	42	0.528503371	0.954715768
Staphylococcus	Farm	f3	-0.012447376	0.020050862	60	12	0.537398394	0.955632766
Chryseobacterium	Farm	f1	-0.015771394	0.027329526	60	11	0.566326962	0.969889176
Longibaculum	Farm	f3	-0.006811998	0.012129328	60	21	0.576746451	0.969889176
Streptococcus	Farm	f1	-0.011279792	0.019895344	60	60	0.573137296	0.969889176
Acidaminococcus	Farm	f1	0.025627277	0.088895424	60	7	0.774252518	0.974518785
Alistipes	Farm	f1	-0.008840009	0.027791784	60	13	0.751674261	0.974518785
Alistipes	Farm	f3	0.007877351	0.016941818	60	13	0.643861278	0.974518785
Anaerobutyricum	Farm	f1	-0.009285013	0.017092335	60	36	0.589251252	0.974518785
Bacillus	Farm	f1	0.006961556	0.014857455	60	60	0.641308182	0.974518785
Bacillus	Farm	f3	0.004957916	0.009057076	60	60	0.586396308	0.974518785
Blautia	Farm	f3	-0.002478741	0.009337721	60	56	0.791689125	0.974518785
Christensenella	Farm	f1	-0.011954451	0.042888167	60	7	0.781532583	0.974518785
Chryseobacterium	Farm	f3	-0.005401707	0.016660026	60	11	0.747038849	0.974518785
Citrobacter	Farm	f3	-0.007824332	0.022465097	60	13	0.729003285	0.974518785
Clostridioides	Farm	f1	-0.003926668	0.009693283	60	53	0.687040672	0.974518785
Collinsella	Farm	f1	-0.005809484	0.01301513	60	46	0.65715289	0.974518785
Corynebacterium	Farm	f1	-0.021943598	0.042576944	60	12	0.608425875	0.974518785
Enterobacter	Farm	f1	-0.009938354	0.029421835	60	20	0.736856968	0.974518785
Escherichia	Farm	f3	0.002848801	0.006716378	60	60	0.673167832	0.974518785
Faecalibacterium	Farm	f3	-0.003492741	0.009213479	60	48	0.706135315	0.974518785
Gallibacterium	Farm	f1	0.015666531	0.039036387	60	22	0.689789701	0.974518785
Lachnoclostridium	Farm	f1	0.004661125	0.011282373	60	51	0.681175621	0.974518785
Lactobacillus	Farm	f3	0.004591992	0.014085031	60	54	0.745693537	0.974518785
Muribaculum	Farm	f1	-0.01779614	0.041769912	60	7	0.671795557	0.974518785
Parabacteroides	Farm	f3	-0.004358372	0.009426318	60	39	0.645714299	0.974518785
Paraprevotella	Farm	f1	-0.013965053	0.032287308	60	9	0.667115105	0.974518785
Prevotella	Farm	f3	-0.005763984	0.021725107	60	20	0.791796513	0.974518785
Streptococcus	Farm	f3	-0.005724709	0.012128163	60	60	0.638851757	0.974518785
Tequatrovirus	Farm	f1	-0.014177607	0.051724661	60	14	0.785075083	0.974518785
Flavonifractor	Farm	f1	-0.006230423	0.023895348	60	25	0.795305081	0.975264625
Acidaminococcus	Farm	f3	0.009716391	0.054190478	60	7	0.858385305	0.977269612
Butyricimonas	Farm	f3	-0.004597777	0.020152323	60	13	0.820406662	0.977269612
Christensenella	Farm	f3	0.006349526	0.026144544	60	7	0.809049481	0.977269612
Citrobacter	Farm	f1	-0.005521252	0.03685231	60	13	0.881474493	0.977269612
Clostridioides	Farm	f3	-0.001047095	0.005909007	60	53	0.860024234	0.977269612
Eggerthella	Farm	f3	-0.003114003	0.016866597	60	17	0.854227474	0.977269612
Escherichia	Farm	f1	-0.002561921	0.011017716	60	60	0.817024022	0.977269612
Faecalibacterium	Farm	f1	0.003442619	0.015114022	60	48	0.820696425	0.977269612
Fusobacterium	Farm	f1	0.005152546	0.025201404	60	38	0.838781287	0.977269612
Mannheimia	Farm	f1	0.010552688	0.051156496	60	9	0.837360662	0.977269612
Muribaculum	Farm	f3	-0.004046551	0.025462858	60	7	0.874336137	0.977269612
Prevotella	Farm	f1	-0.007014375	0.035638411	60	20	0.844720712	0.977269612
Shigella	Farm	f1	-0.00225877	0.013641685	60	49	0.869118654	0.977269612
Parabacteroides	Farm	f1	0.002123439	0.015463169	60	39	0.891296362	0.978678358
Roseburia	Farm	f1	-0.00159419	0.012113499	60	41	0.89579552	0.979214594
Tequintavirus	Farm	f3	0.004345246	0.034597279	60	13	0.900527707	0.979214594
Lactococcus	Farm	f3	-0.002068884	0.024724607	60	10	0.933628389	0.992287241
Bifidobacterium	Farm	f3	-0.000278203	0.008589944	60	51	0.974285032	0.997009642
Blautia	Farm	f1	0.000832626	0.015317832	60	56	0.956855398	0.997009642
Enterobacter	Farm	f3	-0.000652913	0.017935493	60	20	0.971097474	0.997009642
Lactococcus	Farm	f1	-0.00226955	0.040558867	60	10	0.955586537	0.997009642
Paraprevotella	Farm	f3	-0.000923329	0.01968228	60	9	0.962759952	0.997009642
Pseudomonas	Farm	f3	0.000271184	0.009061883	60	18	0.976238608	0.997009642
Veillonella	Farm	f3	-0.000778066	0.014057156	60	25	0.956067644	0.997009642
Shigella	Farm	f3	-3.11E-05	0.008315945	60	49	0.997031209	0.997031209
Sutterella	Farm	f1	0.00070968	0.040716516	60	13	0.986159193	0.997031209
Tequintavirus	Farm	f1	0.000307022	0.056754247	60	13	0.995704032	0.997031209
Escherichia	SwabDay	SwabDay	-0.01200516	0.001758272	60	60	8.54E-09	2.87E-06
Shigella	SwabDay	SwabDay	-0.014116129	0.002177021	60	49	3.05E-08	5.12E-06
Clostridium	SwabDay	SwabDay	-0.015694655	0.002946375	60	60	2.08E-06	0.000233037
Lachnoclostridium	SwabDay	SwabDay	0.008325871	0.001800508	60	51	2.45E-05	0.002061518
Collinsella	SwabDay	SwabDay	0.008854141	0.002077031	60	46	8.33E-05	0.005597874
Parabacteroides	SwabDay	SwabDay	0.010000223	0.002467704	60	39	0.000166635	0.009331557
Butyricimonas	SwabDay	SwabDay	0.020257388	0.005275651	60	13	0.000330539	0.014433218
Enterococcus	SwabDay	SwabDay	-0.010148993	0.002655646	60	60	0.000350134	0.014433218
Eubacterium	SwabDay	SwabDay	0.006659612	0.001756972	60	42	0.000386604	0.014433218
Faecalibacterium	SwabDay	SwabDay	0.008989575	0.002411985	60	48	0.000471975	0.015858363
Pseudomonas	SwabDay	SwabDay	0.008448688	0.002372299	60	18	0.000789132	0.024104395
Longibaculum	SwabDay	SwabDay	0.011056802	0.003175322	60	21	0.001005087	0.025977631
Roseburia	SwabDay	SwabDay	0.006745807	0.001933144	60	41	0.000982622	0.025977631
Salmonella	SwabDay	SwabDay	-0.013357973	0.003912355	60	26	0.001233324	0.029599766
Bacteroides	SwabDay	SwabDay	0.004642563	0.001384818	60	50	0.001483673	0.031157142
Streptococcus	SwabDay	SwabDay	-0.010339133	0.003175017	60	60	0.001970156	0.03893956
Bifidobacterium	SwabDay	SwabDay	0.007107657	0.002248751	60	51	0.002601699	0.046008989
Citrobacter	SwabDay	SwabDay	-0.0185906	0.00588111	60	13	0.002599028	0.046008989
Flavonifractor	SwabDay	SwabDay	0.011218995	0.003813361	60	25	0.004827336	0.081099243
Alistipes	SwabDay	SwabDay	0.012580941	0.004435177	60	13	0.006444253	0.08277604
Chryseobacterium	SwabDay	SwabDay	0.012572842	0.004361407	60	11	0.005683163	0.08277604
Klebsiella	SwabDay	SwabDay	-0.016343714	0.005704645	60	32	0.005965867	0.08277604
Paraprevotella	SwabDay	SwabDay	0.014847671	0.005152599	60	9	0.005701244	0.08277604
Enterobacter	SwabDay	SwabDay	-0.012810909	0.00469531	60	20	0.008613614	0.09647248
Tequatrovirus	SwabDay	SwabDay	-0.021286049	0.008254527	60	14	0.012729888	0.125801249
Anaerostipes	SwabDay	SwabDay	0.010534835	0.004252776	60	15	0.01646666	0.149535072
Bacillus	SwabDay	SwabDay	-0.005630047	0.00237104	60	60	0.021225387	0.187677104
Anaerobutyricum	SwabDay	SwabDay	0.006371621	0.002727696	60	36	0.023312212	0.200843672
Tequintavirus	SwabDay	SwabDay	-0.020587985	0.009057178	60	13	0.027098924	0.215681204
Proteus	SwabDay	SwabDay	-0.013753249	0.006136905	60	12	0.029234224	0.223243169
Flintibacter	SwabDay	SwabDay	0.008531068	0.003985166	60	27	0.03691667	0.269652196
Muribaculum	SwabDay	SwabDay	0.01360324	0.00666589	60	7	0.046272985	0.310954456
Clostridioides	SwabDay	SwabDay	0.003003436	0.001546911	60	53	0.057513593	0.351962801
Lactococcus	SwabDay	SwabDay	-0.01257527	0.006472624	60	10	0.057356026	0.351962801
Paenibacillus	SwabDay	SwabDay	0.005365296	0.00275979	60	22	0.057200532	0.351962801
Megamonas	SwabDay	SwabDay	0.008819544	0.004655395	60	19	0.063623322	0.381739933
Eggerthella	SwabDay	SwabDay	0.008002353	0.004415485	60	17	0.075600086	0.385273898
Prevotella	SwabDay	SwabDay	0.010385468	0.005687388	60	20	0.073477776	0.385273898
Faecalitalea	SwabDay	SwabDay	0.00946705	0.005480033	60	9	0.089892082	0.433565777
Mannheimia	SwabDay	SwabDay	0.013053039	0.008163856	60	9	0.115792146	0.492483052
Gallibacterium	SwabDay	SwabDay	0.0095509	0.006229657	60	22	0.131190957	0.518590137
Intestinimonas	SwabDay	SwabDay	0.003740687	0.002509253	60	29	0.141953318	0.542003577
Skunavirus	SwabDay	SwabDay	0.005958206	0.004938357	60	11	0.232976663	0.711637807
Sutterella	SwabDay	SwabDay	0.006504588	0.006497782	60	13	0.321352529	0.817610904
Haemophilus	SwabDay	SwabDay	0.007187969	0.008357876	60	11	0.393649757	0.857292716
Ruminococcus	SwabDay	SwabDay	-0.004692466	0.005652599	60	9	0.410181729	0.88346834
Actinobacillus	SwabDay	SwabDay	0.007459778	0.00942854	60	7	0.432358907	0.902314241
Pasteurella	SwabDay	SwabDay	0.006978872	0.008691842	60	9	0.425605884	0.902314241
Corynebacterium	SwabDay	SwabDay	0.004963912	0.00679468	60	12	0.468266097	0.934581265
Blautia	SwabDay	SwabDay	-0.001587574	0.00244451	60	56	0.518855897	0.953557821
Acidaminococcus	SwabDay	SwabDay	0.005061387	0.014186457	60	7	0.722676097	0.974518785
Christensenella	SwabDay	SwabDay	-0.003166332	0.006844347	60	7	0.645530606	0.974518785
Fusobacterium	SwabDay	SwabDay	0.001426482	0.004021789	60	38	0.72423048	0.974518785
Staphylococcus	SwabDay	SwabDay	-0.00187937	0.00524909	60	12	0.721737537	0.974518785
Veillonella	SwabDay	SwabDay	0.001544542	0.003680005	60	25	0.676392433	0.974518785
Lactobacillus	SwabDay	SwabDay	0.000835982	0.003687303	60	54	0.821514349	0.977269612
Paenibacillus	Synulox	Y	-0.037490675	0.011134831	60	22	0.00142097	0.031157142
Eubacterium	Synulox	Y	-0.019734424	0.007088794	60	42	0.007429472	0.089153665
Flintibacter	Synulox	Y	-0.04405022	0.016078814	60	27	0.008361347	0.09647248
Intestinimonas	Synulox	Y	-0.025799757	0.010124001	60	29	0.013756231	0.132059822
Longibaculum	Synulox	Y	-0.032164056	0.012811363	60	21	0.015139517	0.141302162
Bacteroides	Synulox	Y	0.012695707	0.005587278	60	50	0.027154368	0.215681204
Lachnoclostridium	Synulox	Y	-0.016608669	0.007264448	60	51	0.026261373	0.215681204
Fusobacterium	Synulox	Y	0.033133566	0.016226577	60	38	0.046148683	0.310954456
Faecalitalea	Synulox	Y	-0.042910636	0.022110105	60	9	0.057612959	0.351962801
Roseburia	Synulox	Y	-0.015204662	0.007799591	60	41	0.056545711	0.351962801
Flavonifractor	Synulox	Y	-0.028198426	0.015385639	60	25	0.072455718	0.385273898
Pseudomonas	Synulox	Y	-0.017578275	0.009571435	60	18	0.071889518	0.385273898
Anaerostipes	Synulox	Y	-0.030867277	0.017158531	60	15	0.077721996	0.389770011
Faecalibacterium	Synulox	Y	-0.0160366	0.009731555	60	48	0.105290399	0.47170099
Butyricimonas	Synulox	Y	-0.034691488	0.021285494	60	13	0.109069647	0.47594028
Streptococcus	Synulox	Y	0.019790276	0.012810133	60	60	0.128322954	0.514050388
Bacillus	Synulox	Y	0.01384769	0.009566357	60	60	0.153635213	0.567268479
Tequatrovirus	Synulox	Y	0.047961686	0.033304264	60	14	0.155718498	0.568711037
Clostridioides	Synulox	Y	-0.008932904	0.006241272	60	53	0.158225271	0.571652593
Megamonas	Synulox	Y	-0.025825215	0.018782965	60	19	0.174938849	0.609808429
Parabacteroides	Synulox	Y	-0.01261436	0.009956362	60	39	0.210707147	0.69087014
Skunavirus	Synulox	Y	-0.025258749	0.019924625	60	11	0.210441001	0.69087014
Collinsella	Synulox	Y	-0.009790678	0.008380129	60	46	0.247906012	0.737136461
Chryseobacterium	Synulox	Y	-0.019585796	0.017596824	60	11	0.270718223	0.770858667
Bifidobacterium	Synulox	Y	-0.00976988	0.009072959	60	51	0.286440924	0.788886479
Ruminococcus	Synulox	Y	-0.022667639	0.022806351	60	9	0.324779136	0.817610904
Sutterella	Synulox	Y	0.024293391	0.026216384	60	13	0.35830932	0.830289183
Paraprevotella	Synulox	Y	-0.019032843	0.02078902	60	9	0.364063556	0.833042351
Muribaculum	Synulox	Y	-0.020773046	0.026894641	60	7	0.443316569	0.919471403
Anaerobutyricum	Synulox	Y	-0.007472828	0.011005343	60	36	0.500080957	0.953557821
Blautia	Synulox	Y	-0.006310734	0.009862783	60	56	0.525024396	0.953557821
Christensenella	Synulox	Y	0.018118959	0.027614658	60	7	0.514575502	0.953557821
Proteus	Synulox	Y	0.015884734	0.024760363	60	12	0.523937577	0.953557821
Eggerthella	Synulox	Y	-0.011055425	0.01781501	60	17	0.537543431	0.955632766
Prevotella	Synulox	Y	-0.014414792	0.022946715	60	20	0.532580205	0.955632766
Alistipes	Synulox	Y	-0.008066168	0.017894461	60	13	0.653998833	0.974518785
Citrobacter	Synulox	Y	-0.008851683	0.023728315	60	13	0.710604272	0.974518785
Clostridium	Synulox	Y	0.005589476	0.011887641	60	60	0.640146864	0.974518785
Corynebacterium	Synulox	Y	-0.011175065	0.027414269	60	12	0.685182297	0.974518785
Enterobacter	Synulox	Y	-0.005178673	0.018944011	60	20	0.785633348	0.974518785
Enterococcus	Synulox	Y	-0.004589481	0.010714646	60	60	0.670141439	0.974518785
Gallibacterium	Synulox	Y	-0.011945811	0.02513459	60	22	0.636544771	0.974518785
Klebsiella	Synulox	Y	0.011131274	0.023016338	60	32	0.630644284	0.974518785
Lactobacillus	Synulox	Y	-0.00565328	0.014877036	60	54	0.705463691	0.974518785
Mannheimia	Synulox	Y	-0.017316634	0.032938436	60	9	0.601270581	0.974518785
Shigella	Synulox	Y	0.002643107	0.008783552	60	49	0.764656274	0.974518785
Veillonella	Synulox	Y	-0.004736171	0.014847594	60	25	0.750991119	0.974518785
Actinobacillus	Synulox	Y	-0.00571975	0.038041013	60	7	0.881053371	0.977269612
Escherichia	Synulox	Y	0.001041632	0.007094042	60	60	0.883821776	0.977269612
Haemophilus	Synulox	Y	-0.005422685	0.033721241	60	11	0.87285508	0.977269612
Lactococcus	Synulox	Y	0.004074249	0.026114878	60	10	0.876615846	0.977269612
Salmonella	Synulox	Y	0.003077609	0.015785045	60	26	0.846161987	0.977269612
Staphylococcus	Synulox	Y	0.003280877	0.021178328	60	12	0.877475431	0.977269612
Pasteurella	Synulox	Y	-0.004510304	0.035068685	60	9	0.898150348	0.979214594
Acidaminococcus	Synulox	Y	0.001293471	0.057237623	60	7	0.982055597	0.997031209
Tequintavirus	Synulox	Y	-0.00031515	0.036542693	60	13	0.993151387	0.997031209
