# Supplementary material for: Specific pathway abundances in the neonatal calf faecal microbiome are associated with susceptibility to Cryptosporidium parvum infection: a metagenomic analysis
Source: Anim Microbiome. 2023 Sep 12;5:43. doi: 10.1186/s42523-023-00265-5 (PMC10496319; doi:10.1186/s42523-023-00265-5)
Supplement: Supplementary file 10 — Additional file 10. Bracken Species Maaslin2 Results Table. [file 42523_2023_265_MOESM10_ESM.txt]

feature	metadata	value	coef	stderr	N	N.not.0	pval	qval
Veillonella rodentium	Crypto	c_Y	0.000383467	0.000146614	60	9	0.011579294	0.133805177
Roseburia intestinalis	Crypto	c_Y	0.000539383	0.000270464	60	25	0.051276146	0.329858918
Bacteroides xylanisolvens	Crypto	c_Y	-0.004524157	0.002772602	60	35	0.108663489	0.479903904
Bacteroides ovatus	Crypto	c_Y	-0.002033011	0.001257142	60	36	0.111779023	0.487763008
Streptococcus equinus	Crypto	c_Y	0.000273242	0.000178964	60	7	0.132756716	0.517002866
Clostridioides difficile	Crypto	c_Y	0.00091482	0.0006249	60	53	0.14911507	0.548267447
Veillonella parvula	Crypto	c_Y	0.00034421	0.00023631	60	10	0.151125001	0.548267447
Butyricimonas faecalis	Crypto	c_Y	0.000529148	0.000382517	60	13	0.172362896	0.604238466
Clostridium saccharolyticum	Crypto	c_Y	0.000175334	0.000129442	60	7	0.181311018	0.611557163
Eubacterium limosum	Crypto	c_Y	0.00030511	0.000224778	60	10	0.180411093	0.611557163
Bacteroides thetaiotaomicron	Crypto	c_Y	-0.019428176	0.014474688	60	44	0.185247121	0.615685925
Bacteroides dorei	Crypto	c_Y	-0.001878495	0.001526602	60	45	0.223940783	0.658796661
Prevotella intermedia	Crypto	c_Y	-0.000386847	0.000331629	60	7	0.248632153	0.694356159
Intestinimonas butyriciproducens	Crypto	c_Y	0.000309469	0.000267672	60	29	0.252804873	0.698009916
Parabacteroides sp. CT06	Crypto	c_Y	-0.000226926	0.000195915	60	7	0.251939558	0.698009916
Shigella flexneri	Crypto	c_Y	-0.001261578	0.001098492	60	39	0.255934366	0.700451948
Fusobacterium ulcerans	Crypto	c_Y	0.001207932	0.001151522	60	10	0.298943941	0.774029124
Lactobacillus johnsonii	Crypto	c_Y	0.001377022	0.001322465	60	15	0.302484456	0.775247897
Ruminococcus gnavus	Crypto	c_Y	0.016412202	0.016085407	60	55	0.312213471	0.785569378
Anaerobutyricum hallii	Crypto	c_Y	0.000638397	0.000641453	60	36	0.324143777	0.805839509
Blautia sp. SC05B48	Crypto	c_Y	0.00051636	0.000528832	60	24	0.333294291	0.812404835
Paraprevotella xylaniphila	Crypto	c_Y	-0.000156948	0.000160429	60	9	0.332367075	0.812404835
Eubacterium maltosivorans	Crypto	c_Y	0.000130206	0.000136871	60	10	0.345766791	0.823274494
Lachnosp.iraceae bacterium Choco86	Crypto	c_Y	0.000611102	0.000652287	60	46	0.353079251	0.823274494
Roseburia hominis	Crypto	c_Y	0.000200181	0.000211451	60	18	0.348087278	0.823274494
Bacteroides uniformis	Crypto	c_Y	-0.001184341	0.001275075	60	33	0.357183315	0.825422768
Clostridiales bacterium CCNA10	Crypto	c_Y	0.000316686	0.000343776	60	33	0.361121651	0.825422768
Erysipelotrichaceae bacterium I46	Crypto	c_Y	0.000657717	0.000713981	60	13	0.361122461	0.825422768
Shigella dysenteriae	Crypto	c_Y	-0.000269558	0.000290287	60	22	0.357310935	0.825422768
Blautia hansenii	Crypto	c_Y	0.001412136	0.001579434	60	29	0.375322884	0.829945574
Erysipelotrichaceae bacterium GAM147	Crypto	c_Y	0.000170918	0.000195129	60	9	0.385023679	0.831311541
Lactobacillus salivarius	Crypto	c_Y	0.000661898	0.000762076	60	11	0.38901117	0.831311541
Streptococcus infantarius	Crypto	c_Y	0.001265762	0.001484898	60	12	0.397814587	0.841478991
Bacteroides caccae	Crypto	c_Y	-0.00080705	0.001046323	60	16	0.443942462	0.876422332
Blautia producta	Crypto	c_Y	0.000310907	0.000400885	60	20	0.441460889	0.876422332
Enterococcus durans	Crypto	c_Y	0.003352079	0.004468428	60	11	0.456469965	0.876422332
Fusobacterium varium	Crypto	c_Y	0.000833535	0.001110483	60	11	0.456209552	0.876422332
Shigella boydii	Crypto	c_Y	-0.000253272	0.000331275	60	21	0.447937949	0.876422332
Bacteroides intestinalis	Crypto	c_Y	0.000125768	0.000168937	60	10	0.45988313	0.878537922
Sutterella megalosp.haeroides	Crypto	c_Y	-0.000314825	0.000442956	60	9	0.480363771	0.894767143
Lachnosp.iraceae bacterium GAM79	Crypto	c_Y	0.000119062	0.000170813	60	9	0.488828764	0.898760711
Lactobacillus amylovorus	Crypto	c_Y	0.000763079	0.001108036	60	15	0.494030327	0.898760711
Bacillus cereus	Crypto	c_Y	-0.001031662	0.001508317	60	47	0.496966061	0.899081008
Lachnosp.iraceae bacterium	Crypto	c_Y	0.000463497	0.000720702	60	31	0.522919556	0.929634766
Enterococcus faecalis	Crypto	c_Y	0.005067223	0.007961938	60	33	0.527234804	0.934144268
Lachnoclostridium phocaeense	Crypto	c_Y	8.92E-05	0.000146718	60	8	0.545749805	0.951251057
Bifidobacterium catenulatum	Crypto	c_Y	-0.000765274	0.001304056	60	22	0.559801968	0.957651317
Clostridium butyricum	Crypto	c_Y	0.000577525	0.000986691	60	12	0.56081998	0.957651317
Eggerthella lenta	Crypto	c_Y	0.000220012	0.000370957	60	17	0.555642514	0.957651317
Lachnoclostridium sp. YL32	Crypto	c_Y	0.000709075	0.001224278	60	44	0.564922965	0.957651317
Clostridium botulinum	Crypto	c_Y	0.000133693	0.000237989	60	7	0.576647324	0.962792742
Bifidobacterium pseudocatenulatum	Crypto	c_Y	-0.0022029	0.004009842	60	24	0.585056834	0.963622537
Bacteroides zoogleoformans	Crypto	c_Y	-8.13E-05	0.000154899	60	8	0.601913532	0.964706593
Blautia sp. N6H1 15	Crypto	c_Y	0.000462076	0.000882992	60	31	0.60294162	0.964706593
Collinsella aerofaciens	Crypto	c_Y	-0.00730791	0.014948977	60	46	0.626959907	0.979788279
Enterococcus avium	Crypto	c_Y	0.002561792	0.005537528	60	14	0.645527851	0.979788279
Enterococcus faecium	Crypto	c_Y	0.000610518	0.001320705	60	30	0.645782002	0.979788279
Klebsiella pneumoniae	Crypto	c_Y	0.001510478	0.003189353	60	27	0.637730251	0.979788279
Proteus mirabilis	Crypto	c_Y	0.000259533	0.000524613	60	8	0.622847357	0.979788279
Clostridium perfringens	Crypto	c_Y	0.00522531	0.011912596	60	33	0.662707224	0.980711219
Clostridium scindens	Crypto	c_Y	-0.000186045	0.000414495	60	37	0.655371771	0.980711219
Escherichia virus AKFV33	Crypto	c_Y	0.000288417	0.000707101	60	7	0.685000146	0.982620899
Bacteroides caecimuris	Crypto	c_Y	-0.00018962	0.000576747	60	30	0.743622052	0.989179292
Bifidobacterium breve	Crypto	c_Y	0.000729892	0.001973707	60	38	0.712999323	0.989179292
Enterococcus cecorum	Crypto	c_Y	-0.003614781	0.011298357	60	40	0.75027269	0.989179292
Escherichia coli	Crypto	c_Y	-0.015309185	0.04403097	60	60	0.729449107	0.989179292
Escherichia virus slur09	Crypto	c_Y	0.000212398	0.000576748	60	7	0.714140574	0.989179292
Faecalitalea cylindroides	Crypto	c_Y	-4.80E-05	0.000149085	60	9	0.748968923	0.989179292
Fusobacterium mortiferum	Crypto	c_Y	-0.003207737	0.009296051	60	34	0.731411591	0.989179292
Lactococcus lactis	Crypto	c_Y	-4.21E-05	0.000120274	60	7	0.727801518	0.989179292
Megamonas hypermegale	Crypto	c_Y	-0.000769829	0.002024781	60	19	0.705313934	0.989179292
Salmonella virus sp.C35	Crypto	c_Y	0.000165417	0.000480279	60	7	0.731894892	0.989179292
Salmonella enterica	Crypto	c_Y	0.000205449	0.000660213	60	26	0.756879832	0.992212217
Bacteroides salanitronis	Crypto	c_Y	-0.000194429	0.000913933	60	19	0.832346983	0.998513561
Bifidobacterium longum	Crypto	c_Y	0.008516839	0.029051248	60	49	0.770540102	0.998513561
Escherichia virus DT57C	Crypto	c_Y	0.000133277	0.000530045	60	7	0.802442328	0.998513561
Escherichia virus FFH1	Crypto	c_Y	0.000216803	0.000903939	60	7	0.811377879	0.998513561
Escherichia virus H8	Crypto	c_Y	0.000128948	0.000528636	60	7	0.808229882	0.998513561
Escherichia virus T5	Crypto	c_Y	0.000218745	0.000738173	60	7	0.768134078	0.998513561
Faecalibacterium prausnitzii	Crypto	c_Y	0.008780243	0.033746636	60	48	0.795732107	0.998513561
Flintibacter sp. KGMB00164	Crypto	c_Y	-0.000413006	0.001560081	60	27	0.792241221	0.998513561
Streptococcus pasteurianus	Crypto	c_Y	-0.001413203	0.005307052	60	35	0.791050788	0.998513561
Anaerostipes hadrus	Crypto	c_Y	1.38E-05	0.000216132	60	8	0.949337255	0.998898139
Bacteroides cellulosilyticus	Crypto	c_Y	-2.44E-05	0.000306556	60	13	0.936785019	0.998898139
Bacteroides fragilis	Crypto	c_Y	0.001565683	0.046994687	60	50	0.973547606	0.998898139
Bacteroides helcogenes	Crypto	c_Y	3.26E-05	0.000167844	60	9	0.846921603	0.998898139
Bacteroides heparinolyticus	Crypto	c_Y	-3.34E-05	0.000183325	60	9	0.85612311	0.998898139
Bacteroides sp. A1C1	Crypto	c_Y	-5.10E-05	0.000322472	60	26	0.874875216	0.998898139
Bacteroides vulgatus	Crypto	c_Y	3.63E-05	0.02616492	60	43	0.998898139	0.998898139
Bifidobacterium adolescentis	Crypto	c_Y	-6.66E-06	0.000193083	60	9	0.972603925	0.998898139
Bifidobacterium animalis	Crypto	c_Y	1.14E-05	0.000157038	60	8	0.942482543	0.998898139
Bifidobacterium bifidum	Crypto	c_Y	0.000645691	0.008849203	60	21	0.942107878	0.998898139
Christensenella minuta	Crypto	c_Y	-1.85E-06	0.000128436	60	7	0.988582457	0.998898139
Clostridium bolteae	Crypto	c_Y	-9.61E-05	0.000904642	60	31	0.915807316	0.998898139
Eubacterium rectale	Crypto	c_Y	3.61E-05	0.000210779	60	15	0.864593923	0.998898139
Flavonifractor plautii	Crypto	c_Y	-0.000131082	0.000857448	60	25	0.879077396	0.998898139
Gallibacterium anatis	Crypto	c_Y	0.000439441	0.003131015	60	22	0.888914708	0.998898139
Lachnosp.iraceae bacterium KGMB03038	Crypto	c_Y	1.58E-05	0.000186195	60	11	0.932615884	0.998898139
Lactobacillus reuteri	Crypto	c_Y	5.81E-05	0.00061319	60	14	0.924904393	0.998898139
Longibaculum sp. KGMB06250	Crypto	c_Y	2.01E-05	0.000255337	60	21	0.937564519	0.998898139
Parabacteroides distasonis	Crypto	c_Y	-2.43E-05	0.000979862	60	35	0.980313404	0.998898139
Pasteurella multocida	Crypto	c_Y	-7.89E-05	0.000492853	60	7	0.873446488	0.998898139
Streptococcus gallolyticus	Crypto	c_Y	-1.57E-05	0.00073878	60	18	0.983112517	0.998898139
Streptococcus thermophilus	Crypto	c_Y	3.88E-05	0.000434485	60	16	0.929183788	0.998898139
Flintibacter sp. KGMB00164	Diatrim	Y	-0.008087157	0.002822742	60	27	0.005965597	0.089688291
Enterococcus faecalis	Diatrim	Y	-0.041049593	0.014405983	60	33	0.006223138	0.090307861
Bacteroides vulgatus	Diatrim	Y	-0.11425965	0.04734166	60	43	0.019288438	0.18374858
Clostridium butyricum	Diatrim	Y	-0.004159388	0.001785275	60	12	0.023656403	0.207909794
Clostridium perfringens	Diatrim	Y	-0.041584345	0.02155413	60	33	0.059055321	0.353204104
Bifidobacterium bifidum	Diatrim	Y	-0.029386884	0.016011361	60	21	0.072063503	0.390601972
Streptococcus infantarius	Diatrim	Y	-0.004711087	0.002686709	60	12	0.085301564	0.428745764
Paraprevotella xylaniphila	Diatrim	Y	0.000451332	0.000290272	60	9	0.125931621	0.517002866
Proteus mirabilis	Diatrim	Y	-0.001455863	0.000949212	60	8	0.131036877	0.517002866
Bifidobacterium catenulatum	Diatrim	Y	-0.003531264	0.002359501	60	22	0.140425358	0.532016626
Bifidobacterium pseudocatenulatum	Diatrim	Y	-0.010828634	0.007255233	60	24	0.141490143	0.532016626
Blautia sp. N6H1 15	Diatrim	Y	-0.002328961	0.001597647	60	31	0.150811286	0.548267447
Klebsiella pneumoniae	Diatrim	Y	-0.008465561	0.005770676	60	27	0.148286145	0.548267447
Shigella flexneri	Diatrim	Y	0.002818605	0.001987563	60	39	0.162008739	0.577676875
Bacteroides fragilis	Diatrim	Y	0.116145245	0.085030129	60	50	0.177729265	0.610177745
Bacteroides zoogleoformans	Diatrim	Y	0.000370878	0.000280267	60	8	0.191415175	0.615685925
Lactobacillus reuteri	Diatrim	Y	-0.001471574	0.00110948	60	14	0.190406611	0.615685925
Prevotella intermedia	Diatrim	Y	0.000783214	0.000600035	60	7	0.197435374	0.625286082
Roseburia intestinalis	Diatrim	Y	-0.000603159	0.000489366	60	25	0.223190328	0.658796661
Lachnosp.iraceae bacterium GAM79	Diatrim	Y	0.000368692	0.000309061	60	9	0.238204359	0.67563418
Bacteroides xylanisolvens	Diatrim	Y	0.005955465	0.005016625	60	35	0.240463863	0.678956788
Faecalibacterium prausnitzii	Diatrim	Y	0.06919954	0.061059687	60	48	0.262184864	0.703135211
Shigella boydii	Diatrim	Y	0.000658468	0.000599395	60	21	0.276928126	0.735332555
Bacteroides ovatus	Diatrim	Y	0.002442692	0.002274618	60	36	0.287736567	0.754401757
Bacillus cereus	Diatrim	Y	0.002837768	0.002729082	60	47	0.303141806	0.775247897
Shigella dysenteriae	Diatrim	Y	0.000548564	0.000525232	60	22	0.301030271	0.775247897
Ruminococcus gnavus	Diatrim	Y	0.030062319	0.029104232	60	55	0.306332162	0.780209261
Lachnosp.iraceae bacterium	Diatrim	Y	-0.001312187	0.001304006	60	31	0.318856109	0.795864848
Erysipelotrichaceae bacterium GAM147	Diatrim	Y	0.000348139	0.000353058	60	9	0.328580236	0.809550368
Bifidobacterium adolescentis	Diatrim	Y	-0.000328828	0.000349356	60	9	0.35085248	0.823274494
Enterococcus cecorum	Diatrim	Y	-0.019180742	0.020442752	60	40	0.352363963	0.823274494
Eubacterium limosum	Diatrim	Y	0.000383474	0.000406703	60	10	0.350018986	0.823274494
Lactococcus lactis	Diatrim	Y	0.000207228	0.000217619	60	7	0.34529153	0.823274494
Clostridiales bacterium CCNA10	Diatrim	Y	-0.000554663	0.000622013	60	33	0.376572598	0.829945574
Enterococcus faecium	Diatrim	Y	0.002113756	0.002389625	60	30	0.380391722	0.829945574
Sutterella megalosp.haeroides	Diatrim	Y	-0.000710147	0.000801465	60	9	0.379587716	0.829945574
Bacteroides cellulosilyticus	Diatrim	Y	0.000485974	0.000554669	60	13	0.384900953	0.831311541
Roseburia hominis	Diatrim	Y	-0.000324106	0.00038259	60	18	0.400728091	0.841933767
Eggerthella lenta	Diatrim	Y	0.000559619	0.000671194	60	17	0.408154273	0.852859004
Erysipelotrichaceae bacterium I46	Diatrim	Y	0.001032823	0.001291846	60	13	0.427572774	0.863447931
Intestinimonas butyriciproducens	Diatrim	Y	-0.000389243	0.000484314	60	29	0.425160323	0.863447931
Bacteroides caecimuris	Diatrim	Y	0.000798442	0.001043541	60	30	0.447589748	0.876422332
Escherichia coli	Diatrim	Y	0.060572865	0.079667709	60	60	0.450433203	0.876422332
Streptococcus gallolyticus	Diatrim	Y	-0.001037547	0.001336716	60	18	0.441086329	0.876422332
Clostridium saccharolyticum	Diatrim	Y	-0.000167513	0.000234206	60	7	0.477602875	0.892288005
Longibaculum sp. KGMB06250	Diatrim	Y	-0.000333308	0.000461995	60	21	0.473802121	0.892288005
Bacteroides intestinalis	Diatrim	Y	-0.000191331	0.000305667	60	10	0.534037614	0.934144268
Bacteroides dorei	Diatrim	Y	-0.001604543	0.002762167	60	45	0.563769968	0.957651317
Clostridium bolteae	Diatrim	Y	0.0009519	0.001636819	60	31	0.563332036	0.957651317
Lachnosp.iraceae bacterium KGMB03038	Diatrim	Y	-0.000197234	0.000336893	60	11	0.560730978	0.957651317
Parabacteroides sp. CT06	Diatrim	Y	0.000193824	0.000354479	60	7	0.586821417	0.963622537
Bacteroides thetaiotaomicron	Diatrim	Y	0.014093549	0.026189867	60	44	0.592740207	0.964706593
Fusobacterium mortiferum	Diatrim	Y	-0.008841445	0.016819867	60	34	0.60132054	0.964706593
Bifidobacterium animalis	Diatrim	Y	-0.000129656	0.000284137	60	8	0.650027282	0.979788279
Eubacterium rectale	Diatrim	Y	0.00017774	0.000381375	60	15	0.643089865	0.979788279
Fusobacterium varium	Diatrim	Y	0.000916788	0.00200926	60	11	0.650051839	0.979788279
Lachnosp.iraceae bacterium Choco86	Diatrim	Y	0.00055538	0.001180219	60	46	0.639875837	0.979788279
Veillonella rodentium	Diatrim	Y	-0.00012527	0.000265276	60	9	0.638703923	0.979788279
Enterococcus durans	Diatrim	Y	0.003552014	0.008084979	60	11	0.662204916	0.980711219
Bacteroides heparinolyticus	Diatrim	Y	0.000140029	0.0003317	60	9	0.67461833	0.981263025
Bacteroides sp. A1C1	Diatrim	Y	-0.000246759	0.000583467	60	26	0.674065434	0.981263025
Salmonella enterica	Diatrim	Y	0.00050513	0.00119456	60	26	0.674109338	0.981263025
Bacteroides uniformis	Diatrim	Y	0.000942619	0.002307065	60	33	0.684494757	0.982620899
Megamonas hypermegale	Diatrim	Y	-0.00150573	0.00366355	60	19	0.682727406	0.982620899
Bacteroides salanitronis	Diatrim	Y	0.000630525	0.001653631	60	19	0.704507075	0.989179292
Butyricimonas faecalis	Diatrim	Y	-0.000235371	0.00069211	60	13	0.735141816	0.989179292
Clostridioides difficile	Diatrim	Y	0.000366714	0.001130667	60	53	0.746961903	0.989179292
Escherichia virus DT57C	Diatrim	Y	0.000362917	0.000959041	60	7	0.706632532	0.989179292
Escherichia virus FFH1	Diatrim	Y	0.000591855	0.001635547	60	7	0.718888178	0.989179292
Escherichia virus T5	Diatrim	Y	0.000455949	0.001335617	60	7	0.734169485	0.989179292
Eubacterium maltosivorans	Diatrim	Y	-7.91E-05	0.000247648	60	10	0.750634968	0.989179292
Faecalitalea cylindroides	Diatrim	Y	-9.78E-05	0.000269749	60	9	0.718510387	0.989179292
Fusobacterium ulcerans	Diatrim	Y	0.000682217	0.002083514	60	10	0.744628035	0.989179292
Lachnoclostridium sp. YL32	Diatrim	Y	-0.000762341	0.002215155	60	44	0.732096744	0.989179292
Anaerobutyricum hallii	Diatrim	Y	0.000285166	0.001160617	60	36	0.806862108	0.998513561
Anaerostipes hadrus	Diatrim	Y	0.000105112	0.00039106	60	8	0.789136193	0.998513561
Bacteroides caccae	Diatrim	Y	-0.000416827	0.001893172	60	16	0.826581471	0.998513561
Bacteroides helcogenes	Diatrim	Y	8.42E-05	0.00030369	60	9	0.782588214	0.998513561
Bifidobacterium longum	Diatrim	Y	-0.014791387	0.052564056	60	49	0.779501398	0.998513561
Blautia sp. SC05B48	Diatrim	Y	-0.000279325	0.000956846	60	24	0.771485255	0.998513561
Escherichia virus AKFV33	Diatrim	Y	0.000273155	0.001279397	60	7	0.831753631	0.998513561
Escherichia virus slur09	Diatrim	Y	0.00021589	0.001043542	60	7	0.83689518	0.998513561
Flavonifractor plautii	Diatrim	Y	0.000329287	0.001551429	60	25	0.832728152	0.998513561
Gallibacterium anatis	Diatrim	Y	0.001584582	0.005665122	60	22	0.780789944	0.998513561
Lactobacillus salivarius	Diatrim	Y	0.000358363	0.001378866	60	11	0.79595025	0.998513561
Streptococcus equinus	Diatrim	Y	7.69E-05	0.000323809	60	7	0.813184907	0.998513561
Bifidobacterium breve	Diatrim	Y	0.000159889	0.003571139	60	38	0.964456774	0.998898139
Blautia hansenii	Diatrim	Y	-5.62E-05	0.002857759	60	29	0.984385079	0.998898139
Blautia producta	Diatrim	Y	-2.80E-05	0.000725344	60	20	0.969316699	0.998898139
Christensenella minuta	Diatrim	Y	-1.63E-05	0.000232386	60	7	0.944473512	0.998898139
Clostridium botulinum	Diatrim	Y	-6.05E-05	0.000430607	60	7	0.888839558	0.998898139
Clostridium scindens	Diatrim	Y	3.05E-05	0.00074997	60	37	0.967728419	0.998898139
Collinsella aerofaciens	Diatrim	Y	0.002403244	0.027048024	60	46	0.929535232	0.998898139
Enterococcus avium	Diatrim	Y	0.000652346	0.010019361	60	14	0.948332545	0.998898139
Escherichia virus H8	Diatrim	Y	0.000158544	0.000956491	60	7	0.868979819	0.998898139
Lachnoclostridium phocaeense	Diatrim	Y	3.71E-05	0.000265465	60	8	0.889423397	0.998898139
Lactobacillus amylovorus	Diatrim	Y	-0.000210888	0.002004832	60	15	0.916622307	0.998898139
Lactobacillus johnsonii	Diatrim	Y	-7.14E-05	0.00239281	60	15	0.976315402	0.998898139
Parabacteroides distasonis	Diatrim	Y	0.000123842	0.001772919	60	35	0.944574497	0.998898139
Pasteurella multocida	Diatrim	Y	3.75E-06	0.000891747	60	7	0.996661561	0.998898139
Salmonella virus sp.C35	Diatrim	Y	0.000158305	0.000868995	60	7	0.856143833	0.998898139
Streptococcus pasteurianus	Diatrim	Y	-7.79E-05	0.009602347	60	35	0.993560216	0.998898139
Streptococcus thermophilus	Diatrim	Y	-2.03E-05	0.000786139	60	16	0.979513674	0.998898139
Veillonella parvula	Diatrim	Y	5.25E-05	0.000427569	60	10	0.902805757	0.998898139
Bacteroides xylanisolvens	Farm	f1	0.042306631	0.008339961	60	35	5.14E-06	0.000400722
Bacteroides ovatus	Farm	f1	0.018160715	0.003781472	60	36	1.33E-05	0.000826871
Blautia sp. N6H1 15	Farm	f3	-0.005163044	0.001619112	60	31	0.002398828	0.054470936
Bacteroides ovatus	Farm	f3	0.007233804	0.002305178	60	36	0.002776823	0.055894752
Lactobacillus amylovorus	Farm	f1	0.009013417	0.003332963	60	15	0.009181075	0.116301452
Enterococcus faecalis	Farm	f3	-0.038940466	0.014599529	60	33	0.010120664	0.123829302
Flintibacter sp. KGMB00164	Farm	f3	-0.007519606	0.002860666	60	27	0.011192061	0.131770677
Clostridium perfringens	Farm	f3	-0.056584268	0.021843712	60	33	0.012352961	0.138795094
Streptococcus infantarius	Farm	f3	-0.006653069	0.002722805	60	12	0.017910661	0.1805341
Bacteroides intestinalis	Farm	f3	-0.000741274	0.000309774	60	10	0.020288653	0.186178225
Bacteroides xylanisolvens	Farm	f3	0.012060497	0.005084024	60	35	0.02134333	0.190260545
Blautia producta	Farm	f3	-0.001744605	0.000735089	60	20	0.021286644	0.190260545
Bacteroides fragilis	Farm	f3	0.191497304	0.086172518	60	50	0.03055659	0.25088569
Roseburia hominis	Farm	f3	-0.000821626	0.00038773	60	18	0.0387879	0.298810491
Megamonas hypermegale	Farm	f3	-0.007674651	0.00371277	60	19	0.043624361	0.320254136
Clostridium scindens	Farm	f3	-0.001559923	0.000760046	60	37	0.045082883	0.323353093
Clostridium butyricum	Farm	f3	-0.00361369	0.001809261	60	12	0.050934487	0.329858918
Roseburia intestinalis	Farm	f3	-0.000991803	0.000495941	60	25	0.050653845	0.329858918
Clostridium saccharolyticum	Farm	f3	-0.000467419	0.000237353	60	7	0.054156179	0.341348038
Bacteroides caecimuris	Farm	f1	0.003389808	0.001734851	60	30	0.055993399	0.345939413
Parabacteroides sp. CT06	Farm	f3	0.000658039	0.000359242	60	7	0.072611905	0.390601972
Lachnosp.iraceae bacterium KGMB03038	Farm	f3	-0.000619792	0.000341419	60	11	0.075131169	0.400699567
Bacteroides salanitronis	Farm	f3	-0.00302267	0.001675847	60	19	0.076968491	0.406946859
Lachnosp.iraceae bacterium	Farm	f3	-0.002349152	0.001321526	60	31	0.081206216	0.41878247
Blautia sp. N6H1 15	Farm	f1	-0.004648352	0.002656032	60	31	0.085886571	0.428745764
Enterococcus cecorum	Farm	f3	-0.036359109	0.020717403	60	40	0.085037847	0.428745764
Bacteroides intestinalis	Farm	f1	-0.000879997	0.000508161	60	10	0.089139011	0.436967397
Clostridiales bacterium CCNA10	Farm	f3	-0.001089897	0.00063037	60	33	0.089634338	0.436967397
Blautia sp. SC05B48	Farm	f3	-0.00165616	0.000969701	60	24	0.093505469	0.445400099
Lactobacillus johnsonii	Farm	f1	0.006746597	0.003977962	60	15	0.09575435	0.452656928
Parabacteroides sp. CT06	Farm	f1	0.000992608	0.000589309	60	7	0.097993741	0.45976011
Streptococcus thermophilus	Farm	f3	-0.001331562	0.000796701	60	16	0.10054863	0.468226458
Intestinimonas butyriciproducens	Farm	f3	-0.000810628	0.000490821	60	29	0.104534619	0.479629428
Enterococcus faecalis	Farm	f1	-0.039029393	0.023949434	60	33	0.109103598	0.479903904
Faecalitalea cylindroides	Farm	f3	-0.000448296	0.000273373	60	9	0.106955058	0.479903904
Flintibacter sp. KGMB00164	Farm	f1	0.007645182	0.004692708	60	27	0.109208901	0.479903904
Anaerobutyricum hallii	Farm	f3	-0.001866693	0.00117621	60	36	0.118452076	0.506260928
Bacteroides fragilis	Farm	f1	0.216438298	0.141359566	60	50	0.131687566	0.517002866
Bacteroides helcogenes	Farm	f3	-0.000474068	0.00030777	60	9	0.129428933	0.517002866
Bacteroides thetaiotaomicron	Farm	f3	0.041390919	0.02654173	60	44	0.124838089	0.517002866
Bifidobacterium catenulatum	Farm	f3	-0.003652568	0.002391202	60	22	0.132582411	0.517002866
Bacteroides salanitronis	Farm	f1	-0.004177909	0.002749102	60	19	0.134521067	0.518155221
Bacteroides cellulosilyticus	Farm	f3	-0.000838895	0.000562121	60	13	0.141530064	0.532016626
Bifidobacterium pseudocatenulatum	Farm	f3	-0.010725598	0.007352708	60	24	0.150541387	0.548267447
Streptococcus infantarius	Farm	f1	-0.006463122	0.004466558	60	12	0.153785157	0.554693282
Bifidobacterium catenulatum	Farm	f1	-0.005635102	0.003922587	60	22	0.156715043	0.562012567
Clostridium butyricum	Farm	f1	-0.004156613	0.002967957	60	12	0.167192166	0.592772225
Eggerthella lenta	Farm	f1	0.001539424	0.001115836	60	17	0.173498325	0.604820977
Clostridium perfringens	Farm	f1	-0.047531619	0.035832974	60	33	0.190369323	0.615685925
Clostridium saccharolyticum	Farm	f1	-0.000517309	0.00038936	60	7	0.189667659	0.615685925
Bacteroides sp. A1C1	Farm	f1	-0.001254781	0.000969994	60	26	0.201414267	0.625286082
Lachnoclostridium phocaeense	Farm	f3	-0.00034915	0.000269031	60	8	0.199973707	0.625286082
Lachnosp.iraceae bacterium KGMB03038	Farm	f1	-0.000728134	0.000560073	60	11	0.199202731	0.625286082
Bifidobacterium pseudocatenulatum	Farm	f1	-0.015466065	0.012061568	60	24	0.205331816	0.628073789
Faecalitalea cylindroides	Farm	f1	-0.000568409	0.000448447	60	9	0.210515875	0.637679155
Flavonifractor plautii	Farm	f3	-0.00195076	0.001572273	60	25	0.220171128	0.657353033
Megamonas hypermegale	Farm	f1	-0.007564468	0.006090522	60	19	0.219702155	0.657353033
Salmonella enterica	Farm	f1	0.002457214	0.001985913	60	26	0.221421631	0.657938562
Eubacterium maltosivorans	Farm	f3	-0.000308194	0.000250975	60	10	0.224877706	0.658796661
Eubacterium maltosivorans	Farm	f1	-0.000500623	0.000411706	60	10	0.229383041	0.661197234
Lactobacillus amylovorus	Farm	f3	0.002467608	0.002031768	60	15	0.229935577	0.661197234
Pasteurella multocida	Farm	f3	0.001099557	0.000903728	60	7	0.229112692	0.661197234
Bacteroides helcogenes	Farm	f1	-0.00060812	0.000504874	60	9	0.233747975	0.669076772
Bacteroides cellulosilyticus	Farm	f1	-0.001085723	0.000922117	60	13	0.24428646	0.686643023
Enterococcus cecorum	Farm	f1	-0.039162573	0.033985349	60	40	0.254353894	0.699193084
Anaerostipes hadrus	Farm	f3	-0.000453322	0.000396314	60	8	0.25782737	0.702551437
Bacteroides heparinolyticus	Farm	f3	-0.000380675	0.000336156	60	9	0.262548885	0.703135211
Butyricimonas faecalis	Farm	f1	-0.00130598	0.001150608	60	13	0.261467918	0.703135211
Bifidobacterium adolescentis	Farm	f1	-0.000645241	0.000580792	60	9	0.271596982	0.72425862
Blautia sp. SC05B48	Farm	f1	-0.001726521	0.001590723	60	24	0.282670388	0.744246086
Bacteroides heparinolyticus	Farm	f1	-0.000590286	0.00055144	60	9	0.289269443	0.755247416
Streptococcus thermophilus	Farm	f1	-0.001286172	0.001306928	60	16	0.329528515	0.809550368
Gallibacterium anatis	Farm	f3	0.005553323	0.005741233	60	22	0.337802333	0.820189323
Bacteroides vulgatus	Farm	f3	-0.04490081	0.0479777	60	43	0.35358584	0.823274494
Bifidobacterium adolescentis	Farm	f3	-0.00033407	0.00035405	60	9	0.349672379	0.823274494
Parabacteroides distasonis	Farm	f3	-0.001656955	0.001796738	60	35	0.360602589	0.825422768
Blautia hansenii	Farm	f3	-0.002608406	0.002896153	60	29	0.37185139	0.829945574
Lactobacillus reuteri	Farm	f1	-0.001670276	0.00184447	60	14	0.369267988	0.829945574
Longibaculum sp. KGMB06250	Farm	f1	-0.000689982	0.000768051	60	21	0.373060182	0.829945574
Salmonella enterica	Farm	f3	0.001073603	0.001210609	60	26	0.37917759	0.829945574
Clostridium botulinum	Farm	f3	-0.000379429	0.000436393	60	7	0.388511973	0.831311541
Lachnosp.iraceae bacterium	Farm	f1	-0.001891497	0.002167864	60	31	0.38686254	0.831311541
Bifidobacterium longum	Farm	f1	-0.075077909	0.087385875	60	49	0.394124969	0.839365122
Bacteroides uniformis	Farm	f3	-0.001997078	0.002338061	60	33	0.396860646	0.841478991
Lachnoclostridium phocaeense	Farm	f1	-0.000374514	0.000441325	60	8	0.399914119	0.841933767
Lachnosp.iraceae bacterium Choco86	Farm	f3	-0.000983072	0.001196075	60	46	0.414807584	0.85993333
Proteus mirabilis	Farm	f3	-0.000792793	0.000961964	60	8	0.413553447	0.85993333
Bacillus cereus	Farm	f3	0.002264407	0.002765748	60	47	0.416605324	0.860800405
Eubacterium rectale	Farm	f1	-0.000507423	0.000634022	60	15	0.427096032	0.863447931
Anaerostipes hadrus	Farm	f1	-0.000509716	0.000650123	60	8	0.436512513	0.876422332
Bifidobacterium breve	Farm	f3	0.002739013	0.003619117	60	38	0.452510232	0.876422332
Blautia producta	Farm	f1	-0.000941687	0.001205859	60	20	0.438320119	0.876422332
Lactobacillus salivarius	Farm	f3	-0.001062128	0.001397391	60	11	0.450575186	0.876422332
Bacteroides thetaiotaomicron	Farm	f1	0.032377204	0.043539722	60	44	0.460387661	0.878537922
Erysipelotrichaceae bacterium I46	Farm	f3	-0.000967458	0.001309202	60	13	0.463186945	0.881184919
Eubacterium limosum	Farm	f3	-0.000295094	0.000412168	60	10	0.4771611	0.892288005
Klebsiella pneumoniae	Farm	f1	-0.006886879	0.009593543	60	27	0.475992373	0.892288005
Bacteroides caccae	Farm	f3	-0.001324486	0.001918607	60	16	0.492994073	0.898760711
Lachnosp.iraceae bacterium GAM79	Farm	f3	-0.000217207	0.000313213	60	9	0.491037289	0.898760711
Pasteurella multocida	Farm	f1	0.001025398	0.001482498	60	7	0.492164372	0.898760711
Proteus mirabilis	Farm	f1	-0.001091032	0.00157803	60	8	0.492338892	0.898760711
Bacillus cereus	Farm	f1	0.003102347	0.004537002	60	47	0.497088057	0.899081008
Intestinimonas butyriciproducens	Farm	f1	0.000546754	0.000805155	60	29	0.500050532	0.899226318
Lachnoclostridium sp. YL32	Farm	f1	0.002503673	0.003682617	60	44	0.4995505	0.899226318
Collinsella aerofaciens	Farm	f3	-0.018291703	0.027411417	60	46	0.507474173	0.90995369
Sutterella megalosp.haeroides	Farm	f3	-0.000534397	0.000812233	60	9	0.513427273	0.91799031
Lactobacillus johnsonii	Farm	f3	0.001586089	0.002424958	60	15	0.515895615	0.919768182
Klebsiella pneumoniae	Farm	f3	-0.003680847	0.005848205	60	27	0.531792509	0.934144268
Lachnosp.iraceae bacterium GAM79	Farm	f1	-0.000307341	0.000513803	60	9	0.552274709	0.957651317
Veillonella rodentium	Farm	f1	-0.000254516	0.000441012	60	9	0.566303423	0.957651317
Anaerobutyricum hallii	Farm	f1	-0.001101784	0.001929484	60	36	0.570396069	0.961965263
Bifidobacterium animalis	Farm	f1	0.00026566	0.000472368	60	8	0.576214494	0.962792742
Longibaculum sp. KGMB06250	Farm	f3	-0.000263661	0.000468202	60	21	0.575718508	0.962792742
Bacteroides sp. A1C1	Farm	f3	-0.000326131	0.000591306	60	26	0.583579446	0.963622537
Clostridium scindens	Farm	f1	-0.000688039	0.001246798	60	37	0.583374469	0.963622537
Clostridium botulinum	Farm	f1	-0.000378455	0.000715869	60	7	0.599245091	0.964706593
Erysipelotrichaceae bacterium GAM147	Farm	f3	-0.000189339	0.000357801	60	9	0.598893383	0.964706593
Fusobacterium mortiferum	Farm	f3	0.008934644	0.017045844	60	34	0.602356823	0.964706593
Bacteroides zoogleoformans	Farm	f1	-0.000227591	0.000465933	60	8	0.627238055	0.979788279
Bifidobacterium animalis	Farm	f3	-0.00013757	0.000287954	60	8	0.634792373	0.979788279
Bifidobacterium breve	Farm	f1	-0.002870975	0.005936891	60	38	0.630674365	0.979788279
Blautia hansenii	Farm	f1	-0.00221404	0.004750922	60	29	0.643108464	0.979788279
Clostridium bolteae	Farm	f1	0.001337728	0.002721154	60	31	0.625029854	0.979788279
Collinsella aerofaciens	Farm	f1	-0.020631454	0.044966378	60	46	0.648239858	0.979788279
Erysipelotrichaceae bacterium I46	Farm	f1	-0.001011	0.002147649	60	13	0.639752722	0.979788279
Lachnoclostridium sp. YL32	Farm	f3	-0.001090002	0.002244916	60	44	0.629292839	0.979788279
Lachnosp.iraceae bacterium Choco86	Farm	f1	-0.000908945	0.001962072	60	46	0.645076398	0.979788279
Bacteroides dorei	Farm	f1	0.001995806	0.004592005	60	45	0.665598243	0.980711219
Clostridioides difficile	Farm	f1	-0.000814926	0.001879694	60	53	0.6663807	0.980711219
Fusobacterium varium	Farm	f3	0.00088613	0.002036254	60	11	0.665201282	0.980711219
Lactobacillus salivarius	Farm	f1	-0.001030221	0.002292316	60	11	0.654958647	0.980711219
Escherichia coli	Farm	f3	0.034149235	0.080738053	60	60	0.674033323	0.981263025
Paraprevotella xylaniphila	Farm	f1	-0.000207854	0.000482567	60	9	0.668415502	0.981263025
Bacteroides caccae	Farm	f1	-0.001271523	0.003147331	60	16	0.687837902	0.984428556
Bacteroides vulgatus	Farm	f1	-0.028063275	0.078703827	60	43	0.722830814	0.989179292
Enterococcus avium	Farm	f3	-0.003654815	0.010153972	60	14	0.720322772	0.989179292
Faecalibacterium prausnitzii	Farm	f3	-0.023247497	0.06188003	60	48	0.708649423	0.989179292
Gallibacterium anatis	Farm	f1	0.003704876	0.009418064	60	22	0.695617002	0.989179292
Parabacteroides distasonis	Farm	f1	-0.000967452	0.002947414	60	35	0.744025455	0.989179292
Streptococcus equinus	Farm	f1	-0.000172791	0.000538321	60	7	0.749486708	0.989179292
Streptococcus gallolyticus	Farm	f3	0.000484098	0.001354675	60	18	0.722246193	0.989179292
Streptococcus pasteurianus	Farm	f3	0.003290592	0.009731355	60	35	0.736591061	0.989179292
Veillonella parvula	Farm	f1	-0.000251412	0.000710819	60	10	0.724972124	0.989179292
Roseburia hominis	Farm	f1	0.000198174	0.000636041	60	18	0.756587151	0.992212217
Bifidobacterium bifidum	Farm	f1	0.006276452	0.026618318	60	21	0.814500976	0.998513561
Bifidobacterium longum	Farm	f3	0.011528896	0.05327026	60	49	0.829489105	0.998513561
Butyricimonas faecalis	Farm	f3	-0.000161675	0.000701408	60	13	0.81859007	0.998513561
Christensenella minuta	Farm	f1	-0.000108881	0.000386334	60	7	0.779170846	0.998513561
Christensenella minuta	Farm	f3	6.09E-05	0.000235508	60	7	0.797049889	0.998513561
Clostridium bolteae	Farm	f3	-0.000393901	0.00165881	60	31	0.81321575	0.998513561
Eggerthella lenta	Farm	f3	-0.000142378	0.000680211	60	17	0.835004902	0.998513561
Enterococcus faecium	Farm	f3	0.000710659	0.00242173	60	30	0.770323432	0.998513561
Erysipelotrichaceae bacterium GAM147	Farm	f1	-0.000162621	0.000586946	60	9	0.782808961	0.998513561
Escherichia coli	Farm	f1	-0.032947634	0.132444734	60	60	0.80450392	0.998513561
Escherichia virus AKFV33	Farm	f3	0.000312014	0.001296586	60	7	0.810760672	0.998513561
Escherichia virus H8	Farm	f3	-0.00021961	0.000969342	60	7	0.821640577	0.998513561
Escherichia virus slur09	Farm	f3	0.00025591	0.001057562	60	7	0.8097286	0.998513561
Eubacterium limosum	Farm	f1	0.000190182	0.00067613	60	10	0.779590266	0.998513561
Faecalibacterium prausnitzii	Farm	f1	0.023217722	0.101509558	60	48	0.819963323	0.998513561
Flavonifractor plautii	Farm	f1	-0.000701889	0.002579196	60	25	0.786575822	0.998513561
Roseburia intestinalis	Farm	f1	-0.000202131	0.000813553	60	25	0.804742969	0.998513561
Ruminococcus gnavus	Farm	f1	0.011871505	0.04838475	60	55	0.807128123	0.998513561
Shigella dysenteriae	Farm	f3	-0.000126861	0.000532289	60	22	0.81254394	0.998513561
Streptococcus equinus	Farm	f3	-8.62E-05	0.00032816	60	7	0.793802441	0.998513561
Streptococcus gallolyticus	Farm	f1	-0.00050075	0.002222244	60	18	0.822585069	0.998513561
Veillonella rodentium	Farm	f3	5.91E-05	0.00026884	60	9	0.826840344	0.998513561
Bacteroides caecimuris	Farm	f3	-0.000149696	0.001057562	60	30	0.887973314	0.998898139
Bacteroides dorei	Farm	f3	-0.000179884	0.002799277	60	45	0.949004259	0.998898139
Bacteroides uniformis	Farm	f1	-0.00071624	0.003835414	60	33	0.852574446	0.998898139
Bacteroides zoogleoformans	Farm	f3	-5.18E-05	0.000284032	60	8	0.856050029	0.998898139
Bifidobacterium bifidum	Farm	f3	-0.002084708	0.016226475	60	21	0.898258803	0.998898139
Clostridiales bacterium CCNA10	Farm	f1	-8.35E-05	0.001034075	60	33	0.935971778	0.998898139
Clostridioides difficile	Farm	f3	-0.000225351	0.001145858	60	53	0.844841099	0.998898139
Enterococcus avium	Farm	f1	-0.002117568	0.016656831	60	14	0.89931934	0.998898139
Enterococcus durans	Farm	f1	4.98E-05	0.01344099	60	11	0.997056964	0.998898139
Enterococcus durans	Farm	f3	-0.001468996	0.008193601	60	11	0.858397007	0.998898139
Enterococcus faecium	Farm	f1	-0.000288525	0.003972667	60	30	0.942375935	0.998898139
Escherichia virus AKFV33	Farm	f1	5.24E-06	0.002126952	60	7	0.998044441	0.998898139
Escherichia virus DT57C	Farm	f1	3.08E-05	0.001594372	60	7	0.984645148	0.998898139
Escherichia virus DT57C	Farm	f3	2.00E-05	0.000971926	60	7	0.983670081	0.998898139
Escherichia virus FFH1	Farm	f1	1.27E-05	0.002719039	60	7	0.996304888	0.998898139
Escherichia virus FFH1	Farm	f3	-3.35E-05	0.001657521	60	7	0.983962831	0.998898139
Escherichia virus H8	Farm	f1	-0.000191668	0.001590132	60	7	0.904514263	0.998898139
Escherichia virus slur09	Farm	f1	-4.84E-06	0.001734852	60	7	0.99778344	0.998898139
Escherichia virus T5	Farm	f1	4.36E-05	0.002220416	60	7	0.984396918	0.998898139
Escherichia virus T5	Farm	f3	0.000118535	0.001353562	60	7	0.930546443	0.998898139
Eubacterium rectale	Farm	f3	-3.40E-05	0.000386499	60	15	0.930171691	0.998898139
Fusobacterium mortiferum	Farm	f1	0.005709329	0.027962431	60	34	0.838995985	0.998898139
Fusobacterium ulcerans	Farm	f1	-0.000491443	0.003463768	60	10	0.887712028	0.998898139
Fusobacterium ulcerans	Farm	f3	0.000211053	0.002111506	60	10	0.920758172	0.998898139
Fusobacterium varium	Farm	f1	-0.000191454	0.003340323	60	11	0.954508948	0.998898139
Lactobacillus reuteri	Farm	f3	0.000118818	0.001124386	60	14	0.916240414	0.998898139
Lactococcus lactis	Farm	f1	4.23E-05	0.000361784	60	7	0.907422804	0.998898139
Lactococcus lactis	Farm	f3	4.27E-05	0.000220543	60	7	0.847383738	0.998898139
Paraprevotella xylaniphila	Farm	f3	-1.22E-05	0.000294172	60	9	0.967120047	0.998898139
Prevotella intermedia	Farm	f1	-0.000151476	0.000997536	60	7	0.879881354	0.998898139
Prevotella intermedia	Farm	f3	3.96E-05	0.000608096	60	7	0.948384817	0.998898139
Ruminococcus gnavus	Farm	f3	0.002061727	0.02949525	60	55	0.944536082	0.998898139
Salmonella virus sp.C35	Farm	f1	-6.34E-05	0.001444674	60	7	0.965159079	0.998898139
Salmonella virus sp.C35	Farm	f3	9.44E-05	0.000880671	60	7	0.91507156	0.998898139
Shigella boydii	Farm	f1	-9.43E-05	0.000996473	60	21	0.924967153	0.998898139
Shigella boydii	Farm	f3	-0.000107792	0.000607448	60	21	0.85983073	0.998898139
Shigella dysenteriae	Farm	f1	-0.000164631	0.00087318	60	22	0.851172313	0.998898139
Shigella flexneri	Farm	f1	-0.000524706	0.003304253	60	39	0.874432239	0.998898139
Shigella flexneri	Farm	f3	0.000251466	0.002014266	60	39	0.901120402	0.998898139
Streptococcus pasteurianus	Farm	f1	-0.001478538	0.01596356	60	35	0.926555042	0.998898139
Sutterella megalosp.haeroides	Farm	f1	2.74E-05	0.001332408	60	9	0.983656877	0.998898139
Veillonella parvula	Farm	f3	1.29E-05	0.000433314	60	10	0.976300442	0.998898139
Escherichia coli	SwabDay	SwabDay	-0.144769464	0.021136314	60	60	7.88E-09	4.02E-06
Shigella dysenteriae	SwabDay	SwabDay	-0.000935909	0.000139347	60	22	1.29E-08	4.02E-06
Shigella boydii	SwabDay	SwabDay	-0.001021153	0.000159023	60	21	3.84E-08	7.99E-06
Bacteroides sp. A1C1	SwabDay	SwabDay	0.000945689	0.000154797	60	26	1.21E-07	1.51E-05
Shigella flexneri	SwabDay	SwabDay	-0.003252584	0.000527312	60	39	9.76E-08	1.51E-05
Bacteroides ovatus	SwabDay	SwabDay	0.003379403	0.00060347	60	36	7.78E-07	8.09E-05
Bacteroides uniformis	SwabDay	SwabDay	0.003372152	0.000612078	60	33	1.08E-06	9.62E-05
Clostridium perfringens	SwabDay	SwabDay	-0.028789161	0.005718438	60	33	5.88E-06	0.000407802
Bacteroides dorei	SwabDay	SwabDay	0.003378064	0.000732819	60	45	2.58E-05	0.001341253
Lachnoclostridium sp. YL32	SwabDay	SwabDay	0.002718965	0.000587694	60	44	2.43E-05	0.001341253
Bacteroides caecimuris	SwabDay	SwabDay	0.00123781	0.000276858	60	30	4.14E-05	0.001987285
Collinsella aerofaciens	SwabDay	SwabDay	0.030403236	0.007176	60	46	9.09E-05	0.003779361
Parabacteroides distasonis	SwabDay	SwabDay	0.001996584	0.000470366	60	35	8.85E-05	0.003779361
Enterococcus faecalis	SwabDay	SwabDay	-0.014910602	0.003821992	60	33	0.000271628	0.009970359
Butyricimonas faecalis	SwabDay	SwabDay	0.000707518	0.000183621	60	13	0.000316775	0.01098153
Faecalibacterium prausnitzii	SwabDay	SwabDay	0.060737087	0.016199495	60	48	0.000440076	0.014453026
Bacteroides vulgatus	SwabDay	SwabDay	0.045978281	0.012560022	60	43	0.000580682	0.018117285
Bacteroides salanitronis	SwabDay	SwabDay	0.001565763	0.000438718	60	19	0.000771032	0.022910665
Longibaculum sp. KGMB06250	SwabDay	SwabDay	0.000430046	0.00012257	60	21	0.000927404	0.026304555
Salmonella enterica	SwabDay	SwabDay	-0.001062322	0.000316924	60	26	0.001485853	0.040311844
Bacteroides xylanisolvens	SwabDay	SwabDay	0.004404359	0.00133094	60	35	0.001686701	0.043854233
Bacteroides heparinolyticus	SwabDay	SwabDay	0.000287828	8.80E-05	60	9	0.001889251	0.047155715
Enterococcus faecium	SwabDay	SwabDay	-0.002043527	0.000633982	60	30	0.002170043	0.05208103
Clostridium butyricum	SwabDay	SwabDay	-0.001493899	0.000473644	60	12	0.002652093	0.055894752
Roseburia intestinalis	SwabDay	SwabDay	0.00040744	0.000129832	60	25	0.002775622	0.055894752
Bacteroides cellulosilyticus	SwabDay	SwabDay	0.000458432	0.000147157	60	13	0.002964335	0.057804537
Streptococcus pasteurianus	SwabDay	SwabDay	-0.00788889	0.002547559	60	35	0.003126123	0.059112135
Bacteroides helcogenes	SwabDay	SwabDay	0.000244738	8.06E-05	60	9	0.003696241	0.067836886
Bacteroides intestinalis	SwabDay	SwabDay	0.000244759	8.11E-05	60	10	0.003903528	0.069594332
Flavonifractor plautii	SwabDay	SwabDay	0.001217146	0.000411603	60	25	0.004629817	0.080250162
Streptococcus gallolyticus	SwabDay	SwabDay	-0.001043688	0.000354639	60	18	0.0048148	0.081200948
Bifidobacterium catenulatum	SwabDay	SwabDay	0.001817503	0.00062599	60	22	0.005370057	0.085920919
Paraprevotella xylaniphila	SwabDay	SwabDay	0.000222151	7.70E-05	60	9	0.005653312	0.088191664
Bifidobacterium pseudocatenulatum	SwabDay	SwabDay	0.005506348	0.001924856	60	24	0.006036712	0.089688291
Bacteroides zoogleoformans	SwabDay	SwabDay	0.000209255	7.44E-05	60	8	0.006847196	0.097105685
Bifidobacterium bifidum	SwabDay	SwabDay	0.011833283	0.004247908	60	21	0.007394016	0.102530358
Bacillus cereus	SwabDay	SwabDay	-0.001981326	0.000724042	60	47	0.00843191	0.111947066
Clostridium scindens	SwabDay	SwabDay	0.000539154	0.000198971	60	37	0.009051655	0.116301452
Klebsiella pneumoniae	SwabDay	SwabDay	-0.004131647	0.001530994	60	27	0.009319027	0.116301452
Escherichia virus slur09	SwabDay	SwabDay	-0.000692039	0.000276858	60	7	0.015564096	0.164610104
Bifidobacterium adolescentis	SwabDay	SwabDay	0.000230663	9.27E-05	60	9	0.015999286	0.166392572
Escherichia virus AKFV33	SwabDay	SwabDay	-0.000826993	0.000339432	60	7	0.018227	0.1805341
Lactobacillus reuteri	SwabDay	SwabDay	0.000717686	0.000294352	60	14	0.018146355	0.1805341
Salmonella virus sp.C35	SwabDay	SwabDay	-0.000555726	0.00023055	60	7	0.019434946	0.18374858
Anaerobutyricum hallii	SwabDay	SwabDay	0.000737983	0.000307918	60	36	0.020103666	0.186178225
Bifidobacterium breve	SwabDay	SwabDay	0.002130777	0.000947444	60	38	0.028694283	0.241962603
Proteus mirabilis	SwabDay	SwabDay	-0.000559769	0.000251831	60	8	0.030518106	0.25088569
Escherichia virus T5	SwabDay	SwabDay	-0.000772659	0.000354347	60	7	0.033679894	0.272938358
Flintibacter sp. KGMB00164	SwabDay	SwabDay	0.001611862	0.00074889	60	27	0.03594411	0.283912969
Bifidobacterium longum	SwabDay	SwabDay	0.029719344	0.013945555	60	49	0.037737576	0.294353094
Escherichia virus DT57C	SwabDay	SwabDay	-0.000531635	0.000254439	60	7	0.041484631	0.311884454
Blautia sp. SC05B48	SwabDay	SwabDay	0.000521159	0.000253857	60	24	0.045027021	0.323353093
Escherichia virus FFH1	SwabDay	SwabDay	-0.000888053	0.00043392	60	7	0.04567305	0.323863444
Bacteroides caccae	SwabDay	SwabDay	0.001019096	0.00050227	60	16	0.047496509	0.328490467
Escherichia virus H8	SwabDay	SwabDay	-0.000514423	0.000253763	60	7	0.047686442	0.328490467
Bifidobacterium animalis	SwabDay	SwabDay	0.000150577	7.54E-05	60	8	0.050917514	0.329858918
Eubacterium maltosivorans	SwabDay	SwabDay	0.000131686	6.57E-05	60	10	0.050161253	0.329858918
Clostridioides difficile	SwabDay	SwabDay	0.000595048	0.000299973	60	53	0.05248275	0.334175878
Clostridiales bacterium CCNA10	SwabDay	SwabDay	0.000317692	0.000165024	60	33	0.059587144	0.353204104
Lactococcus lactis	SwabDay	SwabDay	-0.00011071	5.77E-05	60	7	0.060565447	0.353204104
Blautia producta	SwabDay	SwabDay	0.000365315	0.000192438	60	20	0.063100926	0.354268774
Lachnosp.iraceae bacterium GAM79	SwabDay	SwabDay	0.000155579	8.20E-05	60	9	0.063228052	0.354268774
Megamonas hypermegale	SwabDay	SwabDay	0.001844332	0.000971961	60	19	0.063210523	0.354268774
Eubacterium rectale	SwabDay	SwabDay	0.000182092	0.000101181	60	15	0.077606853	0.406946859
Eggerthella lenta	SwabDay	SwabDay	0.000313584	0.000178072	60	17	0.084007047	0.428745764
Faecalitalea cylindroides	SwabDay	SwabDay	0.000124961	7.16E-05	60	9	0.086588667	0.428820068
Clostridium bolteae	SwabDay	SwabDay	0.000662688	0.000434258	60	31	0.132950066	0.517002866
Clostridium botulinum	SwabDay	SwabDay	-0.00017446	0.000114243	60	7	0.132683359	0.517002866
Gallibacterium anatis	SwabDay	SwabDay	0.002293802	0.00150299	60	22	0.132916242	0.517002866
Intestinimonas butyriciproducens	SwabDay	SwabDay	0.000195852	0.000128491	60	29	0.133393368	0.517002866
Prevotella intermedia	SwabDay	SwabDay	0.000245081	0.000159193	60	7	0.129625611	0.517002866
Streptococcus infantarius	SwabDay	SwabDay	-0.001111802	0.0007128	60	12	0.124766624	0.517002866
Blautia sp. N6H1 15	SwabDay	SwabDay	0.000578972	0.000423865	60	31	0.177728411	0.610177745
Enterococcus avium	SwabDay	SwabDay	-0.003628873	0.002658196	60	14	0.177968509	0.610177745
Enterococcus durans	SwabDay	SwabDay	-0.002893372	0.002144993	60	11	0.183105644	0.614289902
Lactobacillus amylovorus	SwabDay	SwabDay	0.00067739	0.000531894	60	15	0.20838233	0.634295484
Clostridium saccharolyticum	SwabDay	SwabDay	7.60E-05	6.21E-05	60	7	0.226684605	0.660986886
Lachnosp.iraceae bacterium KGMB03038	SwabDay	SwabDay	9.73E-05	8.94E-05	60	11	0.281193814	0.743495508
Lachnosp.iraceae bacterium Choco86	SwabDay	SwabDay	0.000320666	0.000313119	60	46	0.310438938	0.785174002
Anaerostipes hadrus	SwabDay	SwabDay	0.000102949	0.00010375	60	8	0.325571583	0.806177254
Bacteroides fragilis	SwabDay	SwabDay	0.020049212	0.022558995	60	50	0.378155734	0.829945574
Bacteroides thetaiotaomicron	SwabDay	SwabDay	-0.006323253	0.006948326	60	44	0.366921756	0.829945574
Streptococcus equinus	SwabDay	SwabDay	-7.66E-05	8.59E-05	60	7	0.37648252	0.829945574
Ruminococcus gnavus	SwabDay	SwabDay	-0.006753537	0.007721524	60	55	0.38571737	0.831311541
Lachnosp.iraceae bacterium	SwabDay	SwabDay	0.000259717	0.000345961	60	31	0.456146294	0.876422332
Pasteurella multocida	SwabDay	SwabDay	0.000178268	0.000236586	60	7	0.454483486	0.876422332
Roseburia hominis	SwabDay	SwabDay	7.83E-05	0.000101503	60	18	0.444073003	0.876422332
Erysipelotrichaceae bacterium GAM147	SwabDay	SwabDay	-6.52E-05	9.37E-05	60	9	0.489603968	0.898760711
Eubacterium limosum	SwabDay	SwabDay	6.34E-05	0.000107901	60	10	0.559267857	0.957651317
Lactobacillus johnsonii	SwabDay	SwabDay	0.000370103	0.000634827	60	15	0.56236685	0.957651317
Enterococcus cecorum	SwabDay	SwabDay	-0.003012864	0.005423583	60	40	0.580882086	0.963622537
Lachnoclostridium phocaeense	SwabDay	SwabDay	3.86E-05	7.04E-05	60	8	0.58564353	0.963622537
Veillonella parvula	SwabDay	SwabDay	-5.97E-05	0.000113437	60	10	0.601078059	0.964706593
Fusobacterium mortiferum	SwabDay	SwabDay	0.002192614	0.00446241	60	34	0.625206187	0.979788279
Sutterella megalosp.haeroides	SwabDay	SwabDay	9.85E-05	0.000212633	60	9	0.645146345	0.979788279
Blautia hansenii	SwabDay	SwabDay	-0.000333129	0.00075818	60	29	0.662172724	0.980711219
Streptococcus thermophilus	SwabDay	SwabDay	-8.75E-05	0.000208567	60	16	0.676623689	0.981891121
Christensenella minuta	SwabDay	SwabDay	-1.96E-05	6.17E-05	60	7	0.751395808	0.989179292
Fusobacterium ulcerans	SwabDay	SwabDay	-0.000179066	0.000552769	60	10	0.747256106	0.989179292
Lactobacillus salivarius	SwabDay	SwabDay	-0.000120133	0.000365821	60	11	0.743908267	0.989179292
Parabacteroides sp. CT06	SwabDay	SwabDay	-3.18E-05	9.40E-05	60	7	0.736263542	0.989179292
Fusobacterium varium	SwabDay	SwabDay	-0.000131886	0.000533068	60	11	0.805547243	0.998513561
Erysipelotrichaceae bacterium I46	SwabDay	SwabDay	1.97E-05	0.000342734	60	13	0.954391935	0.998898139
Veillonella rodentium	SwabDay	SwabDay	-1.12E-05	7.04E-05	60	9	0.873632625	0.998898139
Bacteroides fragilis	Synulox	Y	0.370507814	0.091018021	60	50	0.000156994	0.006122773
Bacteroides vulgatus	Synulox	Y	-0.161266585	0.050675499	60	43	0.002444209	0.054470936
Clostridiales bacterium CCNA10	Synulox	Y	-0.001935356	0.000665816	60	33	0.005321017	0.085920919
Flintibacter sp. KGMB00164	Synulox	Y	-0.008335476	0.003021522	60	27	0.007947512	0.107809734
Bacteroides sp. A1C1	Synulox	Y	-0.001644751	0.000624556	60	26	0.011051951	0.131770677
Intestinimonas butyriciproducens	Synulox	Y	-0.001341248	0.00051842	60	29	0.01245597	0.138795094
Bacteroides intestinalis	Synulox	Y	-0.00084036	0.000327192	60	10	0.013070802	0.143090886
Longibaculum sp. KGMB06250	Synulox	Y	-0.001245408	0.00049453	60	21	0.014844816	0.159709745
Bacteroides salanitronis	Synulox	Y	-0.004281028	0.001770081	60	19	0.019050222	0.18374858
Bacteroides uniformis	Synulox	Y	-0.005680322	0.002469531	60	33	0.025405151	0.220177974
Blautia sp. N6H1 15	Synulox	Y	-0.003868031	0.001710155	60	31	0.027836375	0.237943812
Fusobacterium mortiferum	Synulox	Y	0.038866118	0.018004336	60	34	0.03542055	0.283364397
Blautia producta	Synulox	Y	-0.001624664	0.000776423	60	20	0.041198639	0.311884454
Roseburia intestinalis	Synulox	Y	-0.001089918	0.000523827	60	25	0.042312052	0.314318099
Streptococcus gallolyticus	Synulox	Y	0.002897641	0.001430849	60	18	0.04790486	0.328490467
Lachnoclostridium sp. YL32	Synulox	Y	-0.004774012	0.002371149	60	44	0.049165683	0.329858918
Enterococcus faecalis	Synulox	Y	-0.030175208	0.015420464	60	33	0.055644613	0.345939413
Faecalitalea cylindroides	Synulox	Y	-0.000562185	0.000288745	60	9	0.056842834	0.347744399
Bacteroides cellulosilyticus	Synulox	Y	-0.001149524	0.000593729	60	13	0.058195399	0.352562418
Streptococcus pasteurianus	Synulox	Y	0.019717456	0.010278552	60	35	0.060465569	0.353204104
Bacteroides helcogenes	Synulox	Y	-0.000614579	0.000325076	60	9	0.064154441	0.354268774
Clostridium saccharolyticum	Synulox	Y	-0.000474453	0.0002507	60	7	0.063889195	0.354268774
Clostridium scindens	Synulox	Y	-0.001524965	0.000802783	60	37	0.062933471	0.354268774
Flavonifractor plautii	Synulox	Y	-0.003059539	0.001660682	60	25	0.071022673	0.388755686
Eubacterium maltosivorans	Synulox	Y	-0.000474458	0.000265087	60	10	0.079196533	0.411821969
Bacillus cereus	Synulox	Y	0.005025719	0.002921267	60	47	0.09119589	0.437740271
Bacteroides heparinolyticus	Synulox	Y	-0.000611965	0.000355059	60	9	0.090617001	0.437740271
Faecalibacterium prausnitzii	Synulox	Y	-0.108135645	0.06535956	60	48	0.103942464	0.479629428
Butyricimonas faecalis	Synulox	Y	-0.001210415	0.000740849	60	13	0.108223288	0.479903904
Streptococcus infantarius	Synulox	Y	-0.004723685	0.002875909	60	12	0.106406892	0.479903904
Roseburia hominis	Synulox	Y	-0.000658534	0.000409532	60	18	0.113773064	0.49301661
Clostridium butyricum	Synulox	Y	-0.003033439	0.001910996	60	12	0.118379714	0.506260928
Blautia sp. SC05B48	Synulox	Y	-0.001614742	0.001024228	60	24	0.120851009	0.513000202
Lachnosp.iraceae bacterium KGMB03038	Synulox	Y	-0.000554078	0.000360617	60	11	0.130372064	0.517002866
Bacteroides caecimuris	Synulox	Y	-0.001678733	0.001117029	60	30	0.138811614	0.531401517
Clostridioides difficile	Synulox	Y	-0.001770374	0.00121029	60	53	0.149436012	0.548267447
Megamonas hypermegale	Synulox	Y	-0.005440262	0.00392154	60	19	0.171163612	0.60342426
Bifidobacterium animalis	Synulox	Y	-0.000411998	0.000304146	60	8	0.181290576	0.611557163
Bifidobacterium bifidum	Synulox	Y	-0.022950973	0.017138894	60	21	0.186247845	0.615685925
Enterococcus avium	Synulox	Y	0.014280279	0.010724932	60	14	0.188722258	0.615685925
Parabacteroides distasonis	Synulox	Y	-0.002511604	0.001897769	60	35	0.19136628	0.615685925
Lactobacillus reuteri	Synulox	Y	-0.001562269	0.00118761	60	14	0.194013653	0.620843691
Lachnoclostridium phocaeense	Synulox	Y	-0.000367998	0.000284159	60	8	0.200918203	0.625286082
Lachnosp.iraceae bacterium Choco86	Synulox	Y	-0.00163917	0.001263331	60	46	0.200078817	0.625286082
Bacteroides caccae	Synulox	Y	0.002608823	0.002026491	60	16	0.203562376	0.626810937
Eubacterium rectale	Synulox	Y	-0.000525126	0.000408232	60	15	0.203914456	0.626810937
Anaerostipes hadrus	Synulox	Y	-0.00052113	0.000418599	60	8	0.218630249	0.657353033
Clostridium bolteae	Synulox	Y	-0.002105175	0.001752086	60	31	0.234889146	0.669273182
Collinsella aerofaciens	Synulox	Y	-0.033728514	0.028952768	60	46	0.249256057	0.694356159
Bacteroides dorei	Synulox	Y	-0.00336292	0.002956681	60	45	0.260488457	0.703135211
Sutterella megalosp.haeroides	Synulox	Y	0.000912406	0.000857905	60	9	0.292364427	0.760147511
Lachnosp.iraceae bacterium GAM79	Synulox	Y	-0.000338545	0.000330825	60	9	0.310798042	0.785174002
Proteus mirabilis	Synulox	Y	0.001033313	0.001016056	60	8	0.313781029	0.78634282
Bifidobacterium longum	Synulox	Y	-0.054200771	0.056265661	60	49	0.339771193	0.821772188
Bacteroides zoogleoformans	Synulox	Y	-0.000284112	0.000300003	60	8	0.347922621	0.823274494
Bifidobacterium pseudocatenulatum	Synulox	Y	0.007057405	0.007766153	60	24	0.367601875	0.829945574
Paraprevotella xylaniphila	Synulox	Y	-0.000283889	0.000310714	60	9	0.365029893	0.829945574
Lactococcus lactis	Synulox	Y	0.00019401	0.000232944	60	7	0.408661606	0.852859004
Bacteroides xylanisolvens	Synulox	Y	0.004345942	0.0053699	60	35	0.421952383	0.862094994
Bifidobacterium catenulatum	Synulox	Y	0.002043539	0.002525659	60	22	0.422068826	0.862094994
Enterococcus faecium	Synulox	Y	0.002066537	0.002557905	60	30	0.422758122	0.862094994
Eubacterium limosum	Synulox	Y	-0.000354453	0.000435344	60	10	0.419178261	0.862094994
Erysipelotrichaceae bacterium I46	Synulox	Y	-0.001057889	0.001382819	60	13	0.447650972	0.876422332
Anaerobutyricum hallii	Synulox	Y	-0.000894661	0.001242348	60	36	0.474604428	0.892288005
Clostridium perfringens	Synulox	Y	0.016634113	0.023071989	60	33	0.474098916	0.892288005
Christensenella minuta	Synulox	Y	0.000171724	0.000248751	60	7	0.492988712	0.898760711
Bacteroides thetaiotaomicron	Synulox	Y	0.017635245	0.028034179	60	44	0.532010394	0.934144268
Bifidobacterium breve	Synulox	Y	-0.002419991	0.003822621	60	38	0.529409564	0.934144268
Eggerthella lenta	Synulox	Y	-0.000449274	0.00071846	60	17	0.534438307	0.934144268
Lactobacillus salivarius	Synulox	Y	-0.000828243	0.001475967	60	11	0.57705847	0.962792742
Blautia hansenii	Synulox	Y	-0.001618726	0.003059004	60	29	0.598898755	0.964706593
Fusobacterium ulcerans	Synulox	Y	0.001193896	0.002230237	60	10	0.594666082	0.964706593
Gallibacterium anatis	Synulox	Y	-0.002867879	0.006064064	60	22	0.638204908	0.979788279
Lachnosp.iraceae bacterium	Synulox	Y	-0.000686957	0.001395835	60	31	0.624647445	0.979788279
Prevotella intermedia	Synulox	Y	-0.000297734	0.00064229	60	7	0.644867476	0.979788279
Klebsiella pneumoniae	Synulox	Y	0.002765454	0.006177052	60	27	0.656195714	0.980711219
Shigella boydii	Synulox	Y	0.000284205	0.000641605	60	21	0.659597743	0.980711219
Lactobacillus johnsonii	Synulox	Y	-0.001060401	0.002561314	60	15	0.68053978	0.982620899
Ruminococcus gnavus	Synulox	Y	-0.012746756	0.031153776	60	55	0.684073934	0.982620899
Clostridium botulinum	Synulox	Y	-0.000162801	0.000460931	60	7	0.725338815	0.989179292
Fusobacterium varium	Synulox	Y	0.000815156	0.002150753	60	11	0.706194995	0.989179292
Lactobacillus amylovorus	Synulox	Y	-0.000813128	0.002146014	60	15	0.706274799	0.989179292
Shigella dysenteriae	Synulox	Y	0.000211905	0.000562219	60	22	0.707747306	0.989179292
Shigella flexneri	Synulox	Y	0.00081151	0.002127529	60	39	0.704406815	0.989179292
Bacteroides ovatus	Synulox	Y	0.000709257	0.002434798	60	36	0.771958903	0.998513561
Parabacteroides sp. CT06	Synulox	Y	8.43E-05	0.000379442	60	7	0.824972363	0.998513561
Streptococcus thermophilus	Synulox	Y	-0.000174357	0.000841499	60	16	0.836649079	0.998513561
Bifidobacterium adolescentis	Synulox	Y	6.17E-05	0.000373958	60	9	0.869672865	0.998898139
Enterococcus cecorum	Synulox	Y	0.000913156	0.021882348	60	40	0.966870552	0.998898139
Enterococcus durans	Synulox	Y	-0.00051002	0.00865433	60	11	0.953227631	0.998898139
Erysipelotrichaceae bacterium GAM147	Synulox	Y	-3.86E-05	0.00037792	60	9	0.918932419	0.998898139
Escherichia coli	Synulox	Y	0.011986171	0.085277975	60	60	0.888755024	0.998898139
Escherichia virus AKFV33	Synulox	Y	7.15E-06	0.001369493	60	7	0.995856648	0.998898139
Escherichia virus DT57C	Synulox	Y	2.12E-06	0.001026578	60	7	0.998356284	0.998898139
Escherichia virus FFH1	Synulox	Y	-3.42E-05	0.001750724	60	7	0.984474363	0.998898139
Escherichia virus H8	Synulox	Y	-0.000195368	0.001023848	60	7	0.849397832	0.998898139
Escherichia virus slur09	Synulox	Y	-5.28E-06	0.00111703	60	7	0.996247156	0.998898139
Escherichia virus T5	Synulox	Y	1.40E-05	0.001429673	60	7	0.99223526	0.998898139
Pasteurella multocida	Synulox	Y	-0.000129601	0.000954545	60	7	0.892515312	0.998898139
Salmonella enterica	Synulox	Y	0.00023374	0.001278682	60	26	0.855654415	0.998898139
Salmonella virus sp.C35	Synulox	Y	-6.25E-05	0.000930191	60	7	0.946670852	0.998898139
Streptococcus equinus	Synulox	Y	5.10E-05	0.000346612	60	7	0.88355537	0.998898139
Veillonella parvula	Synulox	Y	6.91E-05	0.000457679	60	10	0.880491606	0.998898139
Veillonella rodentium	Synulox	Y	-2.69E-05	0.000283957	60	9	0.924918802	0.998898139
