# Supplementary material for: Specific pathway abundances in the neonatal calf faecal microbiome are associated with susceptibility to Cryptosporidium parvum infection: a metagenomic analysis
Source: Anim Microbiome. 2023 Sep 12;5:43. doi: 10.1186/s42523-023-00265-5 (PMC10496319; doi:10.1186/s42523-023-00265-5)
Supplement: Supplementary file 11 — Additional file 11. MetaPhlAn2 Species Maaslin2 Results Table. [file 42523_2023_265_MOESM11_ESM.txt]

feature	metadata	value	coef	stderr	N	N.not.0	pval	qval
Veillonella_sp_CAG_933	Crypto	c_Y	0.001322131	0.000541516	60	26	0.01799647	0.191509609
Streptococcus_gallolyticus	Crypto	c_Y	0.001038991	0.000492757	60	26	0.039729209	0.303772488
Streptococcus_uberis	Crypto	c_Y	0.000543002	0.000280957	60	14	0.058626188	0.375748987
Enterococcus_hirae	Crypto	c_Y	-0.001829262	0.001008801	60	18	0.075449154	0.44326378
Fusobacterium_ulcerans	Crypto	c_Y	0.000608357	0.000334817	60	10	0.074875764	0.44326378
Lactococcus_petauri	Crypto	c_Y	0.000225396	0.000137507	60	10	0.107104333	0.510324673
Clostridium_paraputrificum	Crypto	c_Y	0.003398563	0.002180783	60	42	0.125086946	0.531059934
Blautia_wexlerae	Crypto	c_Y	0.001280049	0.000872597	60	20	0.148300894	0.584907021
Acidaminococcus_fermentans	Crypto	c_Y	-0.004289882	0.002970138	60	10	0.154530098	0.595815562
Streptococcus_equinus	Crypto	c_Y	0.000434261	0.000304115	60	18	0.159172529	0.602505411
Faecalicoccus_pleomorphus	Crypto	c_Y	-0.004415686	0.00326527	60	35	0.182015496	0.646880665
Bacteroides_thetaiotaomicron	Crypto	c_Y	-0.01547539	0.011923087	60	31	0.199930038	0.687564278
Bacteroides_sp_CAG_530	Crypto	c_Y	-0.003435502	0.002811026	60	9	0.227057726	0.723601352
Bacteroides_xylanisolvens	Crypto	c_Y	-0.001931866	0.001573684	60	33	0.225018971	0.723601352
Phascolarctobacterium_succinatutens	Crypto	c_Y	-0.003755517	0.003107896	60	34	0.232265332	0.727764708
Ruminococcus_gnavus	Crypto	c_Y	0.027267442	0.024023967	60	55	0.261478222	0.760173801
Corynebacterium_amycolatum	Crypto	c_Y	-0.000908257	0.000810335	60	17	0.267408904	0.761710211
Streptococcus_pluranimalium	Crypto	c_Y	0.000121383	0.000113977	60	16	0.291715085	0.808958046
Lactobacillus_johnsonii	Crypto	c_Y	0.001683792	0.001618387	60	24	0.302870837	0.813579921
Lactococcus_lactis	Crypto	c_Y	-7.44E-05	7.46E-05	60	20	0.323131129	0.813598021
Clostridium_sp_CAG_242	Crypto	c_Y	0.0008117	0.000800665	60	14	0.315292596	0.813598021
Anaerotignum_lactatifermentans	Crypto	c_Y	0.000178314	0.000176765	60	28	0.317671957	0.813598021
Bifidobacterium_pseudocatenulatum	Crypto	c_Y	-0.003522251	0.003590708	60	41	0.331081448	0.818990951
Ruminococcus_torques	Crypto	c_Y	0.002890242	0.002971323	60	29	0.335115145	0.819137301
Butyricicoccus_pullicaecorum	Crypto	c_Y	0.013887045	0.015101937	60	54	0.3619723	0.823195069
Clostridium_innocuum	Crypto	c_Y	0.000829864	0.000896594	60	29	0.358862998	0.823195069
Fusobacterium_necrophorum	Crypto	c_Y	-0.002493697	0.002688797	60	7	0.357902618	0.823195069
Lactobacillus_murinus	Crypto	c_Y	0.003238735	0.003542382	60	19	0.364709634	0.826089291
Collinsella_intestinalis	Crypto	c_Y	0.000177514	0.000198584	60	37	0.375418616	0.829690596
Fusicatenibacter_saccharivorans	Crypto	c_Y	0.001129406	0.001281875	60	9	0.3822644	0.829690596
Parabacteroides_merdae	Crypto	c_Y	0.000353456	0.00040869	60	13	0.39101767	0.838602114
Megamonas_funiformis_CAG_377	Crypto	c_Y	0.000321589	0.000370723	60	10	0.389598057	0.838602114
Comamonas_kerstersii	Crypto	c_Y	0.00235982	0.002737413	60	13	0.39253716	0.838602114
Klebsiella_variicola	Crypto	c_Y	0.000511404	0.000603509	60	21	0.400591838	0.839902591
Dorea_longicatena	Crypto	c_Y	0.004262214	0.005097036	60	22	0.406788851	0.841817263
Megamonas_funiformis	Crypto	c_Y	-0.001606442	0.002003445	60	24	0.426226333	0.864718173
Lactobacillus_salivarius	Crypto	c_Y	0.000810644	0.001018426	60	35	0.429596201	0.86480516
Klebsiella_pneumoniae	Crypto	c_Y	0.002157931	0.002742725	60	29	0.434912531	0.86480516
Flavonifractor_plautii	Crypto	c_Y	-0.000815091	0.001059179	60	24	0.444983317	0.865771373
Faecalibacterium_prausnitzii	Crypto	c_Y	0.004050824	0.00529534	60	43	0.447677076	0.867662786
Klebsiella_quasipneumoniae	Crypto	c_Y	0.000119533	0.00016668	60	13	0.476434266	0.892720685
Collinsella_aerofaciens	Crypto	c_Y	-0.015764521	0.022890822	60	49	0.494026477	0.900210937
Enterococcus_durans	Crypto	c_Y	0.00492887	0.007193955	60	36	0.496240967	0.900210937
Blautia_coccoides	Crypto	c_Y	9.28E-05	0.000134616	60	22	0.493457968	0.900210937
Lactobacillus_amylovorus	Crypto	c_Y	0.00127059	0.001923544	60	22	0.511764117	0.904811794
Fusobacterium_varium	Crypto	c_Y	0.000117865	0.00018064	60	13	0.516909305	0.90821448
Ruthenibacterium_lactatiformans	Crypto	c_Y	0.000106562	0.00016635	60	15	0.524547539	0.91592821
Kocuria_rhizophila	Crypto	c_Y	1.61E-05	2.63E-05	60	13	0.543033121	0.918385072
Bacteroides_coprophilus	Crypto	c_Y	-0.006219229	0.009976773	60	14	0.535714458	0.918385072
Bacteroides_ovatus	Crypto	c_Y	0.000101273	0.000165758	60	17	0.543833295	0.918385072
Prevotella_copri	Crypto	c_Y	-0.000951231	0.001556235	60	18	0.543654516	0.918385072
Enterococcus_avium	Crypto	c_Y	0.002620339	0.004364689	60	45	0.55083184	0.918385072
Enterococcus_cecorum	Crypto	c_Y	-0.008701759	0.014638184	60	53	0.554736335	0.918385072
Enterococcus_gallinarum	Crypto	c_Y	0.000164772	0.000313753	60	24	0.601658443	0.918385072
Clostridium_butyricum	Crypto	c_Y	0.000383616	0.000757262	60	26	0.614548375	0.918385072
Clostridium_sp_7_2_43FAA	Crypto	c_Y	0.00010641	0.000207755	60	17	0.610646127	0.918385072
Dorea_formicigenerans	Crypto	c_Y	-0.000857911	0.001707022	60	40	0.617343214	0.918385072
Tyzzerella_nexilis	Crypto	c_Y	-1.63E-05	2.98E-05	60	23	0.58724563	0.918385072
Anaeromassilibacillus_sp_An172	Crypto	c_Y	-0.001890249	0.003065096	60	26	0.540071789	0.918385072
Fusobacterium_mortiferum	Crypto	c_Y	-0.008537613	0.014063943	60	34	0.546405158	0.918385072
Proteus_mirabilis	Crypto	c_Y	0.000256595	0.000448973	60	25	0.570065799	0.918385072
Gallibacterium_genomosp_3	Crypto	c_Y	-0.000285056	0.00045496	60	13	0.533641785	0.918385072
Prevotella_sp_CAG_520	Crypto	c_Y	-0.001107861	0.002347176	60	10	0.638866255	0.926133957
Enterococcus_faecalis	Crypto	c_Y	0.005415499	0.011922687	60	55	0.651526669	0.926133957
Proteus_hauseri	Crypto	c_Y	2.50E-05	5.82E-05	60	11	0.668684275	0.926133957
Bacteroides_plebeius	Crypto	c_Y	0.002208258	0.005228819	60	15	0.674496673	0.927844203
Streptococcus_infantarius	Crypto	c_Y	0.000860108	0.002052866	60	17	0.676924731	0.928157848
Clostridium_clostridioforme	Crypto	c_Y	0.000298936	0.000754116	60	35	0.693397079	0.93113322
Streptococcus_pasteurianus	Crypto	c_Y	-0.003793137	0.01018473	60	45	0.711055085	0.941813556
Escherichia_coli	Crypto	c_Y	-0.015312741	0.043025916	60	60	0.723331361	0.950953118
Gallibacterium_anatis	Crypto	c_Y	0.001122463	0.003865024	60	22	0.772631757	0.973458395
Bifidobacterium_longum	Crypto	c_Y	0.008483375	0.031209039	60	53	0.786813214	0.979608505
Clostridium_symbiosum	Crypto	c_Y	6.50E-05	0.000244066	60	41	0.791120596	0.980641794
Erysipelatoclostridium_ramosum	Crypto	c_Y	0.000852124	0.003351889	60	50	0.800307648	0.983384561
Lactobacillus_reuteri	Crypto	c_Y	0.000221779	0.000895061	60	27	0.805261644	0.987320799
Allisonella_histaminiformans	Crypto	c_Y	8.47E-05	0.000351841	60	33	0.810601961	0.987508641
Collinsella_stercoris	Crypto	c_Y	-1.21E-05	8.59E-05	60	43	0.8887351	0.98796939
Bacteroides_vulgatus	Crypto	c_Y	-0.003771829	0.026235356	60	41	0.886228186	0.98796939
Parabacteroides_distasonis	Crypto	c_Y	-0.000156526	0.000835194	60	28	0.852052718	0.98796939
Megasphaera_elsdenii	Crypto	c_Y	0.000238356	0.001360744	60	7	0.861616832	0.98796939
Bacteroides_fragilis	Crypto	c_Y	-0.004914411	0.040763618	60	52	0.904496422	0.994214138
Bacteroides_uniformis	Crypto	c_Y	7.06E-05	0.000952262	60	29	0.941214539	0.994214138
Enterococcus_faecium	Crypto	c_Y	0.000129529	0.00137703	60	47	0.925412896	0.994214138
Clostridium_cadaveris	Crypto	c_Y	-0.000693229	0.009394625	60	50	0.94145529	0.994214138
Clostridium_perfringens	Crypto	c_Y	0.001538272	0.014058669	60	49	0.91328419	0.994214138
Blautia_producta	Crypto	c_Y	-1.01E-05	0.000192242	60	17	0.958262706	0.994214138
Terrisporobacter_othiniensis	Crypto	c_Y	-3.41E-05	0.000597743	60	18	0.954756696	0.994214138
Ruminococcaceae_bacterium_D16	Crypto	c_Y	1.26E-05	0.000226525	60	33	0.95581689	0.994214138
Gallibacterium_salpingitidis	Crypto	c_Y	0.001021086	0.021605866	60	30	0.9624839	0.994214138
Bifidobacterium_bifidum	Crypto	c_Y	-0.000572681	0.014318121	60	19	0.968245884	0.996648243
Eggerthella_lenta	Crypto	c_Y	-8.15E-06	0.000411722	60	34	0.984276462	0.996648243
Streptococcus_lutetiensis	Crypto	c_Y	-7.15E-05	0.002454181	60	23	0.976860972	0.996648243
Megamonas_hypermegale	Crypto	c_Y	6.14E-05	0.002332811	60	24	0.979108412	0.996648243
Streptococcus_thermophilus	Crypto	c_Y	5.46E-07	0.00085254	60	31	0.999491193	0.999491193
Ruminococcaceae_bacterium_D16	Diatrim	Y	-0.001434601	0.000409864	60	33	0.000951364	0.033535587
Parabacteroides_merdae	Diatrim	Y	-0.002534152	0.000739466	60	13	0.001187137	0.036047968
Enterococcus_faecalis	Diatrim	Y	-0.061743508	0.021572387	60	55	0.006012073	0.088720299
Clostridium_sp_7_2_43FAA	Diatrim	Y	-0.001062346	0.000375903	60	17	0.006630412	0.093488808
Veillonella_sp_CAG_933	Diatrim	Y	-0.002400119	0.000979796	60	26	0.017638953	0.191314795
Clostridium_butyricum	Diatrim	Y	-0.00327679	0.001370156	60	26	0.020358757	0.202587419
Streptococcus_infantarius	Diatrim	Y	-0.008582469	0.003714365	60	17	0.024776307	0.21980908
Bacteroides_vulgatus	Diatrim	Y	-0.108346835	0.047469105	60	41	0.026501936	0.22647109
Proteus_hauseri	Diatrim	Y	-0.000221805	0.000105265	60	11	0.039856674	0.303772488
Anaerotignum_lactatifermentans	Diatrim	Y	-0.000595311	0.00031983	60	28	0.068246716	0.418382043
Ruthenibacterium_lactatiformans	Diatrim	Y	-0.000557837	0.000300986	60	15	0.069400175	0.420878481
Clostridium_perfringens	Diatrim	Y	-0.044720576	0.025437141	60	49	0.084507281	0.462738896
Enterococcus_hirae	Diatrim	Y	0.003169607	0.001825281	60	18	0.088284662	0.471006796
Phascolarctobacterium_succinatutens	Diatrim	Y	0.009757369	0.00562329	60	34	0.088522554	0.471006796
Bacteroides_fragilis	Diatrim	Y	0.121416913	0.073755906	60	52	0.105640715	0.510324673
Proteus_mirabilis	Diatrim	Y	-0.001319527	0.000812352	60	25	0.110238602	0.517518746
Bifidobacterium_bifidum	Diatrim	Y	-0.040904004	0.025906581	60	19	0.120308546	0.522171593
Fusobacterium_varium	Diatrim	Y	0.000501838	0.000326842	60	13	0.130630579	0.541655873
Klebsiella_variicola	Diatrim	Y	-0.001663002	0.001091963	60	21	0.133716812	0.546169398
Bacteroides_ovatus	Diatrim	Y	0.000452438	0.000299916	60	17	0.13735285	0.553335767
Anaeromassilibacillus_sp_An172	Diatrim	Y	0.008327842	0.005545851	60	26	0.139126306	0.556505226
Klebsiella_quasipneumoniae	Diatrim	Y	-0.000438785	0.000301583	60	13	0.151583852	0.589608914
Bacteroides_xylanisolvens	Diatrim	Y	0.004104806	0.002847355	60	33	0.155292354	0.595815562
Klebsiella_pneumoniae	Diatrim	Y	-0.006412658	0.004962566	60	29	0.201891766	0.690102763
Lactobacillus_reuteri	Diatrim	Y	-0.002065125	0.001619484	60	27	0.207808951	0.701821845
Erysipelatoclostridium_ramosum	Diatrim	Y	-0.007522517	0.00606476	60	50	0.220303545	0.723601352
Ruminococcus_gnavus	Diatrim	Y	0.048901113	0.043467915	60	55	0.26566093	0.760572408
Prevotella_sp_CAG_520	Diatrim	Y	0.004382432	0.004246878	60	10	0.306796316	0.813579921
Acidaminococcus_fermentans	Diatrim	Y	0.005596759	0.005374037	60	10	0.302397052	0.813579921
Kocuria_rhizophila	Diatrim	Y	4.76E-05	4.77E-05	60	13	0.322578362	0.813598021
Clostridium_sp_CAG_242	Diatrim	Y	-0.001455729	0.001448689	60	14	0.319530145	0.813598021
Terrisporobacter_othiniensis	Diatrim	Y	-0.001064967	0.00108153	60	18	0.329252453	0.818054552
Blautia_producta	Diatrim	Y	0.000329741	0.000347835	60	17	0.347441073	0.823195069
Megamonas_hypermegale	Diatrim	Y	-0.004033489	0.004220886	60	24	0.343611627	0.823195069
Lactococcus_lactis	Diatrim	Y	0.000122113	0.000134899	60	20	0.369448647	0.829690596
Flavonifractor_plautii	Diatrim	Y	0.001709211	0.001916432	60	24	0.376493112	0.829690596
Clostridium_innocuum	Diatrim	Y	0.001459615	0.001622259	60	29	0.372327376	0.829690596
Prevotella_copri	Diatrim	Y	0.002331604	0.002815784	60	18	0.41135661	0.846734043
Fusobacterium_ulcerans	Diatrim	Y	0.000483093	0.000605803	60	10	0.428752724	0.86480516
Escherichia_coli	Diatrim	Y	0.058275019	0.077849209	60	60	0.457429995	0.883065957
Enterococcus_cecorum	Diatrim	Y	-0.019383167	0.02648569	60	53	0.467492805	0.886431934
Dorea_formicigenerans	Diatrim	Y	0.00212476	0.003088611	60	40	0.494494323	0.900210937
Dorea_longicatena	Diatrim	Y	0.006374767	0.009222355	60	22	0.492437791	0.900210937
Tyzzerella_nexilis	Diatrim	Y	-3.67E-05	5.39E-05	60	23	0.498652522	0.900210937
Bacteroides_coprophilus	Diatrim	Y	0.01207372	0.018051537	60	14	0.506495925	0.903546176
Streptococcus_pluranimalium	Diatrim	Y	0.000137334	0.000206225	60	16	0.50833475	0.903546176
Ruminococcus_torques	Diatrim	Y	-0.003570822	0.005376182	60	29	0.509446248	0.903546176
Bacteroides_plebeius	Diatrim	Y	-0.004857169	0.009460797	60	15	0.609805522	0.918385072
Bacteroides_thetaiotaomicron	Diatrim	Y	0.01206373	0.021573111	60	31	0.578379236	0.918385072
Bacteroides_uniformis	Diatrim	Y	-0.000870053	0.001722981	60	29	0.615673699	0.918385072
Enterococcus_gallinarum	Diatrim	Y	0.000342027	0.000567692	60	24	0.549419303	0.918385072
Streptococcus_gallolyticus	Diatrim	Y	-0.000519138	0.000891573	60	26	0.562852461	0.918385072
Streptococcus_uberis	Diatrim	Y	-0.000292762	0.000508351	60	14	0.567116217	0.918385072
Clostridium_cadaveris	Diatrim	Y	0.009684456	0.016998224	60	50	0.571265663	0.918385072
Fusicatenibacter_saccharivorans	Diatrim	Y	0.001172097	0.002319368	60	9	0.615406916	0.918385072
Clostridium_symbiosum	Diatrim	Y	0.000218484	0.000441603	60	41	0.622819465	0.918385072
Faecalibacterium_prausnitzii	Diatrim	Y	0.005638015	0.009581157	60	43	0.558730963	0.918385072
Gallibacterium_genomosp_3	Diatrim	Y	-0.000467844	0.000823184	60	13	0.572207708	0.918385072
Collinsella_aerofaciens	Diatrim	Y	0.019905781	0.041417651	60	49	0.632770948	0.923848203
Lactobacillus_murinus	Diatrim	Y	0.003055197	0.006409431	60	19	0.635555147	0.923848203
Eggerthella_lenta	Diatrim	Y	0.000318879	0.000744952	60	34	0.670347497	0.926133957
Enterococcus_faecium	Diatrim	Y	0.00109508	0.002491537	60	47	0.662071917	0.926133957
Faecalicoccus_pleomorphus	Diatrim	Y	-0.002625604	0.005908036	60	35	0.658553937	0.926133957
Gallibacterium_anatis	Diatrim	Y	0.003258368	0.006993205	60	22	0.643172389	0.926133957
Enterococcus_durans	Diatrim	Y	0.005433027	0.013016428	60	36	0.678073556	0.928157848
Lactobacillus_salivarius	Diatrim	Y	0.000750223	0.001842696	60	35	0.685549501	0.928157848
Clostridium_paraputrificum	Diatrim	Y	-0.001514318	0.003945813	60	42	0.702677942	0.936903923
Streptococcus_lutetiensis	Diatrim	Y	-0.001629562	0.004440489	60	23	0.715096602	0.944530406
Fusobacterium_necrophorum	Diatrim	Y	0.001699291	0.004864992	60	7	0.728255929	0.9552008
Streptococcus_thermophilus	Diatrim	Y	0.000529286	0.001542548	60	31	0.732862016	0.959012012
Corynebacterium_amycolatum	Diatrim	Y	0.000435208	0.001466185	60	17	0.767756394	0.973066531
Megasphaera_elsdenii	Diatrim	Y	-0.000707461	0.002462071	60	7	0.774969538	0.973458395
Megamonas_funiformis_CAG_377	Diatrim	Y	0.00019102	0.00067077	60	10	0.776925089	0.973746111
Bacteroides_sp_CAG_530	Diatrim	Y	0.001424701	0.005086148	60	9	0.780480496	0.976008879
Blautia_coccoides	Diatrim	Y	-5.53E-05	0.000243569	60	22	0.821367598	0.987508641
Blautia_wexlerae	Diatrim	Y	0.000354211	0.001578838	60	20	0.82334848	0.987508641
Lactobacillus_amylovorus	Diatrim	Y	-0.000484806	0.003480377	60	22	0.889743434	0.98796939
Streptococcus_equinus	Diatrim	Y	0.000108048	0.000550253	60	18	0.845079333	0.98796939
Butyricicoccus_pullicaecorum	Diatrim	Y	-0.003666779	0.027324784	60	54	0.89375871	0.98796939
Clostridium_clostridioforme	Diatrim	Y	-0.000261804	0.001364464	60	35	0.848575095	0.98796939
Megamonas_funiformis	Diatrim	Y	-0.000536322	0.003624946	60	24	0.882941246	0.98796939
Bifidobacterium_pseudocatenulatum	Diatrim	Y	-0.000364919	0.006496869	60	41	0.955418898	0.994214138
Parabacteroides_distasonis	Diatrim	Y	-0.000118674	0.001511164	60	28	0.93770079	0.994214138
Enterococcus_avium	Diatrim	Y	-0.00040101	0.007897277	60	45	0.959693105	0.994214138
Lactobacillus_johnsonii	Diatrim	Y	-0.000322973	0.002928238	60	24	0.912591317	0.994214138
Lactococcus_petauri	Diatrim	Y	-2.20E-05	0.0002488	60	10	0.929855312	0.994214138
Streptococcus_pasteurianus	Diatrim	Y	-0.001983716	0.018427805	60	45	0.914681396	0.994214138
Allisonella_histaminiformans	Diatrim	Y	5.06E-05	0.000636607	60	33	0.936898179	0.994214138
Fusobacterium_mortiferum	Diatrim	Y	-0.001965139	0.025446683	60	34	0.938734779	0.994214138
Comamonas_kerstersii	Diatrim	Y	0.00032171	0.004952955	60	13	0.94845567	0.994214138
Gallibacterium_salpingitidis	Diatrim	Y	-0.003010202	0.039092708	60	30	0.938912206	0.994214138
Bifidobacterium_longum	Diatrim	Y	0.001750774	0.056468268	60	53	0.975382357	0.996648243
Collinsella_intestinalis	Diatrim	Y	8.23E-06	0.00035931	60	37	0.981807907	0.996648243
Collinsella_stercoris	Diatrim	Y	-1.98E-06	0.00015539	60	43	0.989898601	0.996969305
Bacteroides_xylanisolvens	Farm	f1	0.033073401	0.004733626	60	33	4.73E-09	2.67E-06
Ruminococcaceae_bacterium_D16	Farm	f3	-0.001457068	0.00041537	60	33	0.000929371	0.033535587
Parabacteroides_merdae	Farm	f3	-0.002537524	0.000749401	60	13	0.001342212	0.036047968
Anaerotignum_lactatifermentans	Farm	f3	-0.00099385	0.000324127	60	28	0.003408367	0.06201029
Lactobacillus_amylovorus	Farm	f1	0.017364638	0.005786002	60	22	0.004094435	0.067919452
Streptococcus_infantarius	Farm	f3	-0.01075446	0.003764268	60	17	0.006097354	0.088720299
Enterococcus_faecalis	Farm	f3	-0.059748326	0.021862215	60	55	0.008511353	0.111637279
Bacteroides_ovatus	Farm	f3	0.000812773	0.000303945	60	17	0.009941187	0.121887591
Parabacteroides_merdae	Farm	f1	-0.003297553	0.001229336	60	13	0.009726786	0.121887591
Erysipelatoclostridium_ramosum	Farm	f1	0.025196505	0.010082448	60	50	0.015586478	0.179069576
Clostridium_perfringens	Farm	f3	-0.063201077	0.025778892	60	49	0.017549293	0.191314795
Bacteroides_fragilis	Farm	f3	0.180788949	0.074746824	60	52	0.019043893	0.195286466
Fusobacterium_varium	Farm	f3	0.000786725	0.000331233	60	13	0.021192656	0.202587419
Proteus_hauseri	Farm	f3	-0.000249294	0.000106679	60	11	0.023258051	0.215041653
Lactobacillus_johnsonii	Farm	f1	0.011234697	0.004868092	60	24	0.024942874	0.21980908
Bacteroides_xylanisolvens	Farm	f3	0.006628434	0.002885609	60	33	0.025594154	0.222078508
Megamonas_hypermegale	Farm	f3	-0.00959226	0.004277594	60	24	0.029139948	0.241690157
Clostridium_butyricum	Farm	f3	-0.002795124	0.001388564	60	26	0.04921082	0.346936282
Ruthenibacterium_lactatiformans	Farm	f1	-0.000963147	0.000500379	60	15	0.059624592	0.37784573
Clostridium_sp_7_2_43FAA	Farm	f3	-0.000729342	0.000380954	60	17	0.060959057	0.38201009
Ruthenibacterium_lactatiformans	Farm	f3	-0.00057643	0.00030503	60	15	0.064266198	0.398309182
Bacteroides_plebeius	Farm	f3	-0.017103367	0.009587904	60	15	0.08017381	0.456747767
Bacteroides_fragilis	Farm	f1	0.209926475	0.122616571	60	52	0.092732462	0.484269526
Corynebacterium_amycolatum	Farm	f3	0.002457906	0.001485884	60	17	0.104004027	0.510324673
Enterococcus_faecalis	Farm	f1	-0.059404466	0.035863327	60	55	0.103547662	0.510324673
Clostridium_sp_CAG_242	Farm	f3	-0.002402528	0.001468152	60	14	0.107674887	0.510324673
Terrisporobacter_othiniensis	Farm	f3	-0.001811772	0.00109606	60	18	0.104246026	0.510324673
Streptococcus_infantarius	Farm	f1	-0.009981267	0.006175	60	17	0.111945544	0.517518746
Enterococcus_cecorum	Farm	f3	-0.042890253	0.026841528	60	53	0.11600935	0.519279946
Streptococcus_gallolyticus	Farm	f3	0.001437951	0.000903551	60	26	0.117457442	0.521622027
Clostridium_sp_7_2_43FAA	Farm	f1	-0.000986753	0.000624926	60	17	0.120288493	0.522171593
Gallibacterium_salpingitidis	Farm	f3	0.062544241	0.039617923	60	30	0.1203587	0.522171593
Blautia_coccoides	Farm	f3	-0.00038463	0.000246841	60	22	0.125135738	0.531059934
Proteus_hauseri	Farm	f1	-0.000271296	0.000174999	60	11	0.127027496	0.534653042
Faecalibacterium_prausnitzii	Farm	f3	-0.014871512	0.00970988	60	43	0.131572437	0.541655873
Megamonas_hypermegale	Farm	f1	-0.010800425	0.007017073	60	24	0.129713845	0.541655873
Bacteroides_thetaiotaomicron	Farm	f3	0.033218542	0.021862948	60	31	0.134605579	0.546169398
Veillonella_sp_CAG_933	Farm	f1	-0.002399105	0.001628875	60	26	0.14670315	0.582680115
Streptococcus_thermophilus	Farm	f3	-0.002282234	0.001563273	60	31	0.150217812	0.588353096
Faecalicoccus_pleomorphus	Farm	f3	-0.008471924	0.005987411	60	35	0.162930207	0.612617577
Bacteroides_sp_CAG_530	Farm	f3	0.007191975	0.00515448	60	9	0.168748889	0.630293865
Collinsella_stercoris	Farm	f3	-0.000217041	0.000157477	60	43	0.173921447	0.636959067
Clostridium_butyricum	Farm	f1	-0.003119917	0.002277836	60	26	0.176560812	0.638335243
Faecalibacterium_prausnitzii	Farm	f1	-0.020151559	0.015928332	60	43	0.211355611	0.709550979
Clostridium_perfringens	Farm	f1	-0.052032255	0.042288342	60	49	0.223974519	0.723601352
Bacteroides_plebeius	Farm	f1	-0.019109118	0.015728238	60	15	0.229767878	0.723961359
Ruminococcus_torques	Farm	f3	-0.006526732	0.005448412	60	29	0.236280032	0.736253801
Lactobacillus_amylovorus	Farm	f3	0.004156052	0.003527136	60	22	0.243937316	0.739680893
Phascolarctobacterium_succinatutens	Farm	f1	0.011083341	0.00934852	60	34	0.241079859	0.739680893
Clostridium_sp_CAG_242	Farm	f1	-0.002816818	0.002408393	60	14	0.247401508	0.742204524
Dorea_formicigenerans	Farm	f1	0.005855084	0.005134706	60	40	0.2592899	0.760173801
Megamonas_funiformis	Farm	f3	-0.004200713	0.003673648	60	24	0.257981348	0.760173801
Fusobacterium_necrophorum	Farm	f3	0.005657446	0.004930353	60	7	0.256339738	0.760173801
Gallibacterium_salpingitidis	Farm	f1	0.073362928	0.064990237	60	30	0.264053269	0.760572408
Enterococcus_cecorum	Farm	f1	-0.045134265	0.044031518	60	53	0.309998056	0.813579921
Faecalicoccus_pleomorphus	Farm	f1	-0.010098124	0.0098219	60	35	0.308561257	0.813579921
Megamonas_funiformis_CAG_377	Farm	f1	0.001170864	0.001115131	60	10	0.298492102	0.813579921
Fusobacterium_mortiferum	Farm	f3	0.025846172	0.025788562	60	34	0.320784616	0.813598021
Fusobacterium_varium	Farm	f1	0.000543871	0.000543363	60	13	0.321406576	0.813598021
Streptococcus_uberis	Farm	f3	0.000507969	0.000515181	60	14	0.328612952	0.818054552
Erysipelatoclostridium_ramosum	Farm	f3	-0.006063755	0.006146241	60	50	0.32833155	0.818054552
Lactobacillus_johnsonii	Farm	f3	0.002876845	0.002967579	60	24	0.336736677	0.819137301
Allisonella_histaminiformans	Farm	f3	0.000627017	0.000645159	60	33	0.335525814	0.819137301
Bacteroides_vulgatus	Farm	f3	-0.046358296	0.048106857	60	41	0.339596532	0.822027658
Eggerthella_lenta	Farm	f1	0.001158994	0.001238456	60	34	0.35360174	0.823195069
Lactobacillus_salivarius	Farm	f3	-0.001745577	0.001867453	60	35	0.354163304	0.823195069
Clostridium_cadaveris	Farm	f3	-0.016004751	0.017226597	60	50	0.357063972	0.823195069
Tyzzerella_nexilis	Farm	f1	-8.52E-05	8.95E-05	60	23	0.345653115	0.823195069
Terrisporobacter_othiniensis	Farm	f1	-0.001657592	0.001798005	60	18	0.360755134	0.823195069
Megasphaera_elsdenii	Farm	f3	0.002299698	0.002495149	60	7	0.360878516	0.823195069
Lactobacillus_reuteri	Farm	f1	-0.002384112	0.002692334	60	27	0.379877129	0.829690596
Anaerotignum_lactatifermentans	Farm	f1	-0.000476821	0.000531706	60	28	0.373894852	0.829690596
Proteus_mirabilis	Farm	f3	-0.00073079	0.000823266	60	25	0.378728359	0.829690596
Dorea_formicigenerans	Farm	f3	0.002701446	0.003130107	60	40	0.39199738	0.838602114
Streptococcus_thermophilus	Farm	f1	-0.0021626	0.002564432	60	31	0.402847511	0.841503689
Ruminococcus_torques	Farm	f1	-0.007481412	0.008937712	60	29	0.406316813	0.841817263
Tyzzerella_nexilis	Farm	f3	-4.40E-05	5.46E-05	60	23	0.424329409	0.863977568
Bacteroides_uniformis	Farm	f3	0.001384979	0.00174613	60	29	0.431215045	0.86480516
Blautia_wexlerae	Farm	f3	-0.001242466	0.00160005	60	20	0.440895741	0.86480516
Veillonella_sp_CAG_933	Farm	f3	0.000779286	0.000992959	60	26	0.436057937	0.86480516
Proteus_mirabilis	Farm	f1	-0.001052561	0.001350506	60	25	0.439220675	0.86480516
Bifidobacterium_longum	Farm	f1	-0.070064408	0.093876488	60	53	0.458755896	0.883065957
Enterococcus_gallinarum	Farm	f3	-0.000424506	0.000575319	60	24	0.463853199	0.884254397
Clostridium_innocuum	Farm	f3	-0.00119043	0.001644054	60	29	0.472199575	0.890704216
Klebsiella_variicola	Farm	f1	-0.001304966	0.001815349	60	21	0.475390147	0.892720685
Collinsella_stercoris	Farm	f1	-0.000180225	0.00025833	60	43	0.48844222	0.900210937
Bacteroides_thetaiotaomicron	Farm	f1	0.024574489	0.035864531	60	31	0.49620179	0.900210937
Lactococcus_petauri	Farm	f3	0.000171408	0.000252142	60	10	0.499585148	0.900210937
Clostridium_clostridioforme	Farm	f1	0.001562646	0.002268374	60	35	0.493901115	0.900210937
Klebsiella_quasipneumoniae	Farm	f1	-0.000342962	0.000501371	60	13	0.496925213	0.900210937
Dorea_longicatena	Farm	f3	-0.006025381	0.009346258	60	22	0.521912867	0.91415794
Bifidobacterium_bifidum	Farm	f1	0.024041293	0.04306877	60	19	0.579053573	0.918385072
Bifidobacterium_longum	Farm	f3	0.029065923	0.057226925	60	53	0.613626347	0.918385072
Bifidobacterium_pseudocatenulatum	Farm	f3	0.003693541	0.006584155	60	41	0.577179322	0.918385072
Kocuria_rhizophila	Farm	f1	-3.90E-05	7.92E-05	60	13	0.624447397	0.918385072
Kocuria_rhizophila	Farm	f3	-2.91E-05	4.83E-05	60	13	0.549494851	0.918385072
Eggerthella_lenta	Farm	f3	-0.000408753	0.000754961	60	34	0.590484748	0.918385072
Bacteroides_coprophilus	Farm	f1	-0.01593235	0.030010039	60	14	0.597705426	0.918385072
Bacteroides_coprophilus	Farm	f3	-0.011171478	0.018294061	60	14	0.544033703	0.918385072
Bacteroides_vulgatus	Farm	f1	-0.039175604	0.078915698	60	41	0.621648395	0.918385072
Enterococcus_faecium	Farm	f3	0.001348323	0.002525011	60	47	0.595583408	0.918385072
Enterococcus_hirae	Farm	f1	0.001829433	0.003034464	60	18	0.549156418	0.918385072
Enterococcus_hirae	Farm	f3	0.001010601	0.001849804	60	18	0.587132527	0.918385072
Streptococcus_lutetiensis	Farm	f3	-0.002317131	0.004500147	60	23	0.608762955	0.918385072
Blautia_wexlerae	Farm	f1	-0.001583044	0.002624763	60	20	0.54900189	0.918385072
Dorea_longicatena	Farm	f1	-0.008817362	0.015331837	60	22	0.567656211	0.918385072
Ruminococcaceae_bacterium_D16	Farm	f1	0.000379546	0.000681384	60	33	0.579857053	0.918385072
Phascolarctobacterium_succinatutens	Farm	f3	0.003055599	0.00569884	60	34	0.594078136	0.918385072
Megamonas_funiformis	Farm	f1	-0.003561667	0.006026344	60	24	0.557021794	0.918385072
Megamonas_funiformis_CAG_377	Farm	f3	-0.000336128	0.000679782	60	10	0.623021258	0.918385072
Fusobacterium_mortiferum	Farm	f1	0.023484044	0.042304206	60	34	0.581145935	0.918385072
Klebsiella_pneumoniae	Farm	f1	-0.004678077	0.00825009	60	29	0.573085295	0.918385072
Klebsiella_quasipneumoniae	Farm	f3	-0.000153957	0.000305635	60	13	0.616538686	0.918385072
Klebsiella_variicola	Farm	f3	-0.000552236	0.001106633	60	21	0.619827802	0.918385072
Collinsella_aerofaciens	Farm	f3	-0.020069078	0.041974102	60	49	0.634524007	0.923848203
Collinsella_intestinalis	Farm	f3	-0.000167335	0.000364137	60	37	0.647726348	0.926133957
Enterococcus_gallinarum	Farm	f1	-0.000403501	0.000943767	60	24	0.670715896	0.926133957
Streptococcus_lutetiensis	Farm	f1	-0.003216987	0.007382154	60	23	0.664766927	0.926133957
Streptococcus_pluranimalium	Farm	f3	-9.32E-05	0.000208995	60	16	0.657293038	0.926133957
Clostridium_cadaveris	Farm	f1	-0.013127448	0.028258943	60	50	0.644162658	0.926133957
Fusicatenibacter_saccharivorans	Farm	f3	-0.001091671	0.002350529	60	9	0.644237513	0.926133957
Clostridium_innocuum	Farm	f1	-0.001220877	0.002696947	60	29	0.65262079	0.926133957
Bacteroides_ovatus	Farm	f1	0.000204112	0.0004986	60	17	0.683918346	0.928157848
Enterococcus_avium	Farm	f3	-0.003250827	0.008003377	60	45	0.686244366	0.928157848
Blautia_producta	Farm	f3	-0.000144572	0.000352508	60	17	0.683369087	0.928157848
Comamonas_kerstersii	Farm	f3	-0.002025785	0.005019499	60	13	0.688143072	0.928499265
Blautia_coccoides	Farm	f1	-0.000162021	0.000404925	60	22	0.690672726	0.929688348
Collinsella_intestinalis	Farm	f1	-0.000230242	0.00059734	60	37	0.701450278	0.936903923
Clostridium_paraputrificum	Farm	f3	-0.001540772	0.003998825	60	42	0.701552593	0.936903923
Fusobacterium_ulcerans	Farm	f3	0.000228392	0.000613942	60	10	0.711369813	0.941813556
Lactobacillus_salivarius	Farm	f1	-0.001038666	0.003063416	60	35	0.735908088	0.960768893
Comamonas_kerstersii	Farm	f1	-0.002753706	0.008234112	60	13	0.739377555	0.963069148
Lactococcus_lactis	Farm	f3	-4.48E-05	0.000136712	60	20	0.744283722	0.964890662
Prevotella_copri	Farm	f3	-0.000917083	0.002853614	60	18	0.74918936	0.96610984
Acidaminococcus_fermentans	Farm	f1	0.00285833	0.008934146	60	10	0.750276791	0.96610984
Collinsella_aerofaciens	Farm	f1	-0.021540957	0.068855372	60	49	0.75562728	0.968576786
Ruminococcus_gnavus	Farm	f1	0.022376879	0.072263863	60	55	0.758037416	0.969462817
Flavonifractor_plautii	Farm	f1	-0.00097651	0.003185999	60	24	0.760424605	0.97031556
Blautia_producta	Farm	f1	-0.000175847	0.000578263	60	17	0.762245629	0.970443645
Butyricicoccus_pullicaecorum	Farm	f1	0.013118958	0.045426482	60	54	0.773864534	0.973458395
Fusicatenibacter_saccharivorans	Farm	f1	-0.001131043	0.003855867	60	9	0.77041515	0.973458395
Streptococcus_gallolyticus	Farm	f1	0.000411865	0.001482208	60	26	0.782191513	0.976008879
Klebsiella_pneumoniae	Farm	f3	-0.001344214	0.005029239	60	29	0.790291034	0.980641794
Clostridium_symbiosum	Farm	f3	0.000115918	0.000447536	60	41	0.796628148	0.981000601
Anaeromassilibacillus_sp_An172	Farm	f3	-0.001468136	0.00562036	60	26	0.794937215	0.981000601
Prevotella_sp_CAG_520	Farm	f1	-0.001689954	0.007060284	60	10	0.811749217	0.987508641
Prevotella_sp_CAG_520	Farm	f3	-0.000932179	0.004303935	60	10	0.829361304	0.987508641
Lactobacillus_murinus	Farm	f3	-0.001409808	0.006495542	60	19	0.829008696	0.987508641
Streptococcus_pluranimalium	Farm	f1	-7.70E-05	0.000342841	60	16	0.823247357	0.987508641
Ruminococcus_gnavus	Farm	f3	0.010131425	0.044051911	60	55	0.818986198	0.987508641
Clostridium_symbiosum	Farm	f1	-0.000170279	0.000734149	60	41	0.817476762	0.987508641
Bifidobacterium_bifidum	Farm	f3	0.005164053	0.026254639	60	19	0.844821596	0.98796939
Bifidobacterium_pseudocatenulatum	Farm	f1	-0.002052934	0.010800814	60	41	0.849978722	0.98796939
Parabacteroides_distasonis	Farm	f1	0.000350755	0.002512256	60	28	0.889491451	0.98796939
Parabacteroides_distasonis	Farm	f3	-0.000293325	0.001531466	60	28	0.84884045	0.98796939
Enterococcus_avium	Farm	f1	-0.002140534	0.013128941	60	45	0.871107546	0.98796939
Enterococcus_durans	Farm	f3	-0.002076771	0.013191305	60	36	0.875500436	0.98796939
Lactobacillus_reuteri	Farm	f3	0.000263278	0.001641242	60	27	0.873164751	0.98796939
Streptococcus_equinus	Farm	f1	-0.000123541	0.000914776	60	18	0.893083458	0.98796939
Streptococcus_equinus	Farm	f3	0.000100557	0.000557646	60	18	0.857586028	0.98796939
Streptococcus_pasteurianus	Farm	f3	0.002887788	0.018675384	60	45	0.877699825	0.98796939
Streptococcus_uberis	Farm	f1	-0.000134542	0.000845116	60	14	0.8741167	0.98796939
Clostridium_paraputrificum	Farm	f1	-0.000937042	0.006559773	60	42	0.886952965	0.98796939
Flavonifractor_plautii	Farm	f3	-0.000297362	0.001942179	60	24	0.878894858	0.98796939
Acidaminococcus_fermentans	Farm	f3	0.001061064	0.005446238	60	10	0.846274842	0.98796939
Allisonella_histaminiformans	Farm	f1	0.000214018	0.001058336	60	33	0.840518017	0.98796939
Megasphaera_elsdenii	Farm	f1	-0.000710962	0.004093105	60	7	0.862764907	0.98796939
Fusobacterium_necrophorum	Farm	f1	0.001398815	0.008087875	60	7	0.863347906	0.98796939
Escherichia_coli	Farm	f1	-0.026915854	0.129421542	60	60	0.836049172	0.98796939
Gallibacterium_anatis	Farm	f1	-0.001766908	0.011625954	60	22	0.879780061	0.98796939
Gallibacterium_genomosp_3	Farm	f3	0.000116778	0.000834243	60	13	0.88920581	0.98796939
Corynebacterium_amycolatum	Farm	f1	0.000237208	0.002437481	60	17	0.922841824	0.994214138
Bacteroides_sp_CAG_530	Farm	f1	-0.000817738	0.008455539	60	9	0.923321212	0.994214138
Bacteroides_uniformis	Farm	f1	-0.000145333	0.002864395	60	29	0.959725217	0.994214138
Lactobacillus_murinus	Farm	f1	-0.001120076	0.010655451	60	19	0.91667925	0.994214138
Lactococcus_lactis	Farm	f1	-1.22E-05	0.000224265	60	20	0.956742863	0.994214138
Lactococcus_petauri	Farm	f1	-2.13E-05	0.00041362	60	10	0.959143362	0.994214138
Streptococcus_pasteurianus	Farm	f1	-0.001607174	0.03063557	60	45	0.958358558	0.994214138
Butyricicoccus_pullicaecorum	Farm	f3	-0.003043005	0.027691895	60	54	0.91291329	0.994214138
Clostridium_clostridioforme	Farm	f3	0.000110612	0.001382796	60	35	0.936545397	0.994214138
Fusobacterium_ulcerans	Farm	f1	5.25E-05	0.001007127	60	10	0.958637378	0.994214138
Prevotella_copri	Farm	f1	-7.87E-05	0.004681141	60	18	0.986657117	0.996648243
Anaeromassilibacillus_sp_An172	Farm	f1	0.000141499	0.00921978	60	26	0.987812709	0.996648243
Escherichia_coli	Farm	f3	-0.001293351	0.078895122	60	60	0.986982185	0.996648243
Gallibacterium_genomosp_3	Farm	f1	2.29E-05	0.001368514	60	13	0.986732735	0.996648243
Enterococcus_durans	Farm	f1	0.000106526	0.021639348	60	36	0.99609068	0.999491193
Enterococcus_faecium	Farm	f1	4.11E-06	0.004142092	60	47	0.999211254	0.999491193
Gallibacterium_anatis	Farm	f3	4.01E-05	0.007087159	60	22	0.995510882	0.999491193
Escherichia_coli	SwabDay	SwabDay	-0.128321648	0.020653855	60	60	8.28E-08	2.34E-05
Clostridium_perfringens	SwabDay	SwabDay	-0.034402424	0.006748624	60	49	4.70E-06	0.000884307
Collinsella_aerofaciens	SwabDay	SwabDay	0.052808868	0.010988347	60	49	1.31E-05	0.001846805
Ruthenibacterium_lactatiformans	SwabDay	SwabDay	0.00037177	7.99E-05	60	15	2.20E-05	0.002484443
Dorea_formicigenerans	SwabDay	SwabDay	0.003708551	0.000819427	60	40	3.44E-05	0.003229705
Anaerotignum_lactatifermentans	SwabDay	SwabDay	0.000354641	8.49E-05	60	28	0.000109838	0.007743556
Parabacteroides_merdae	SwabDay	SwabDay	0.000766871	0.000196185	60	13	0.000265037	0.016609005
Enterococcus_faecalis	SwabDay	SwabDay	-0.020911553	0.005723282	60	55	0.000593299	0.026304476
Clostridium_clostridioforme	SwabDay	SwabDay	0.001320138	0.000362	60	35	0.000606309	0.026304476
Phascolarctobacterium_succinatutens	SwabDay	SwabDay	0.00548074	0.001491892	60	34	0.000557656	0.026304476
Bacteroides_ovatus	SwabDay	SwabDay	0.000282882	7.96E-05	60	17	0.000804378	0.032404939
Enterococcus_hirae	SwabDay	SwabDay	-0.001641731	0.000484258	60	18	0.00132573	0.036047968
Clostridium_paraputrificum	SwabDay	SwabDay	-0.003489783	0.001046847	60	42	0.001569161	0.040227578
Bacteroides_vulgatus	SwabDay	SwabDay	0.041090312	0.012593834	60	41	0.001933947	0.041951775
Enterococcus_faecium	SwabDay	SwabDay	-0.002177525	0.00066102	60	47	0.001763119	0.041951775
Clostridium_butyricum	SwabDay	SwabDay	-0.001193131	0.000363511	60	26	0.00182624	0.041951775
Faecalicoccus_pleomorphus	SwabDay	SwabDay	0.005128822	0.001567437	60	35	0.00188147	0.041951775
Terrisporobacter_othiniensis	SwabDay	SwabDay	-0.000908329	0.000286936	60	18	0.002565211	0.053584403
Collinsella_stercoris	SwabDay	SwabDay	0.000127722	4.12E-05	60	43	0.003113171	0.06201029
Bacteroides_uniformis	SwabDay	SwabDay	0.001407832	0.000457117	60	29	0.003279582	0.06201029
Streptococcus_pasteurianus	SwabDay	SwabDay	-0.015001719	0.004889005	60	45	0.003386922	0.06201029
Allisonella_histaminiformans	SwabDay	SwabDay	0.00050694	0.000168895	60	33	0.004090356	0.067919452
Clostridium_sp_7_2_43FAA	SwabDay	SwabDay	-0.000294133	9.97E-05	60	17	0.004730862	0.074116831
Faecalibacterium_prausnitzii	SwabDay	SwabDay	0.007256545	0.002541937	60	43	0.006134914	0.088720299
Bacteroides_xylanisolvens	SwabDay	SwabDay	0.002119621	0.00075542	60	33	0.007002797	0.096331157
Parabacteroides_distasonis	SwabDay	SwabDay	0.001096239	0.000400921	60	28	0.008480774	0.111637279
Ruminococcaceae_bacterium_D16	SwabDay	SwabDay	0.0002954	0.000108739	60	33	0.00888839	0.113932996
Bifidobacterium_bifidum	SwabDay	SwabDay	0.018274406	0.006873169	60	19	0.010346391	0.124156689
Lactobacillus_reuteri	SwabDay	SwabDay	0.001040942	0.000429659	60	27	0.018855037	0.195286466
Megamonas_hypermegale	SwabDay	SwabDay	0.00266548	0.001119826	60	24	0.020928935	0.202587419
Clostridium_symbiosum	SwabDay	SwabDay	0.00027441	0.00011716	60	41	0.022960138	0.215041653
Bifidobacterium_longum	SwabDay	SwabDay	0.034814493	0.014981365	60	53	0.023999812	0.218320874
Eggerthella_lenta	SwabDay	SwabDay	0.000425935	0.00019764	60	34	0.035716006	0.28776896
Ruminococcus_torques	SwabDay	SwabDay	0.003063396	0.001426333	60	29	0.036325406	0.288556746
Proteus_mirabilis	SwabDay	SwabDay	-0.000452653	0.000215522	60	25	0.040480791	0.304415549
Streptococcus_equinus	SwabDay	SwabDay	-0.000296175	0.000145985	60	18	0.047515718	0.33922614
Flavonifractor_plautii	SwabDay	SwabDay	0.001034179	0.000508441	60	24	0.046967963	0.33922614
Streptococcus_gallolyticus	SwabDay	SwabDay	-0.000468086	0.00023654	60	26	0.053034507	0.36927731
Bifidobacterium_pseudocatenulatum	SwabDay	SwabDay	0.003384336	0.001723658	60	41	0.05484855	0.372705807
Bacteroides_coprophilus	SwabDay	SwabDay	0.009373477	0.004789179	60	14	0.05559741	0.373260546
Lactococcus_petauri	SwabDay	SwabDay	-0.000127572	6.60E-05	60	10	0.058627501	0.375748987
Bacteroides_sp_CAG_530	SwabDay	SwabDay	0.002427711	0.001349385	60	9	0.077693472	0.447133861
Clostridium_sp_CAG_242	SwabDay	SwabDay	0.000677603	0.000384346	60	14	0.083664571	0.462615861
Klebsiella_pneumoniae	SwabDay	SwabDay	-0.002300845	0.001316598	60	29	0.086330612	0.468177552
Streptococcus_infantarius	SwabDay	SwabDay	-0.001694745	0.000985443	60	17	0.091307823	0.481286096
Dorea_longicatena	SwabDay	SwabDay	0.00404628	0.002446745	60	22	0.104092067	0.510324673
Klebsiella_quasipneumoniae	SwabDay	SwabDay	-0.000131333	8.00E-05	60	13	0.106630926	0.510324673
Klebsiella_variicola	SwabDay	SwabDay	-0.000480371	0.000289704	60	21	0.103196702	0.510324673
Gallibacterium_genomosp_3	SwabDay	SwabDay	-0.000357881	0.000218396	60	13	0.107202928	0.510324673
Lactococcus_lactis	SwabDay	SwabDay	-5.79E-05	3.58E-05	60	20	0.111386786	0.517518746
Clostridium_cadaveris	SwabDay	SwabDay	-0.007209814	0.004509729	60	50	0.115827138	0.519279946
Blautia_coccoides	SwabDay	SwabDay	9.24E-05	6.46E-05	60	22	0.158432393	0.602505411
Anaeromassilibacillus_sp_An172	SwabDay	SwabDay	0.002041871	0.001471347	60	26	0.171018223	0.634489751
Bacteroides_plebeius	SwabDay	SwabDay	0.003442266	0.002510005	60	15	0.176023297	0.638335243
Enterococcus_avium	SwabDay	SwabDay	-0.002836531	0.002095194	60	45	0.181536683	0.646880665
Enterococcus_durans	SwabDay	SwabDay	-0.004666212	0.003453335	60	36	0.182365294	0.646880665
Kocuria_rhizophila	SwabDay	SwabDay	1.68E-05	1.26E-05	60	13	0.188430774	0.656018251
Prevotella_sp_CAG_520	SwabDay	SwabDay	0.001502851	0.001126722	60	10	0.187964463	0.656018251
Bacteroides_thetaiotaomicron	SwabDay	SwabDay	-0.007050592	0.005723474	60	31	0.22343416	0.723601352
Lactobacillus_amylovorus	SwabDay	SwabDay	0.001151722	0.000923364	60	22	0.217767425	0.723601352
Streptococcus_lutetiensis	SwabDay	SwabDay	0.001439709	0.001178088	60	23	0.227087658	0.723601352
Streptococcus_uberis	SwabDay	SwabDay	-0.000167838	0.000134869	60	14	0.218806383	0.723601352
Enterococcus_gallinarum	SwabDay	SwabDay	-0.000183378	0.000150612	60	24	0.22878691	0.723961359
Blautia_wexlerae	SwabDay	SwabDay	0.000493817	0.000418875	60	20	0.243699104	0.739680893
Gallibacterium_anatis	SwabDay	SwabDay	0.002090868	0.001855338	60	22	0.26484155	0.760572408
Collinsella_intestinalis	SwabDay	SwabDay	0.000105105	9.53E-05	60	37	0.275192898	0.779943689
Proteus_hauseri	SwabDay	SwabDay	-2.88E-05	2.79E-05	60	11	0.307827934	0.813579921
Gallibacterium_salpingitidis	SwabDay	SwabDay	0.010733349	0.010371526	60	30	0.305421102	0.813579921
Veillonella_sp_CAG_933	SwabDay	SwabDay	0.000261696	0.000259946	60	26	0.318636323	0.813598021
Fusobacterium_ulcerans	SwabDay	SwabDay	0.00015574	0.000160723	60	10	0.336950095	0.819137301
Erysipelatoclostridium_ramosum	SwabDay	SwabDay	0.001511576	0.001609017	60	50	0.351766471	0.823195069
Megamonas_funiformis	SwabDay	SwabDay	0.000887711	0.00096172	60	24	0.360166554	0.823195069
Streptococcus_pluranimalium	SwabDay	SwabDay	-4.87E-05	5.47E-05	60	16	0.377438008	0.829690596
Enterococcus_cecorum	SwabDay	SwabDay	-0.005975732	0.00702681	60	53	0.398917911	0.839902591
Lactobacillus_johnsonii	SwabDay	SwabDay	0.000663381	0.000776879	60	24	0.397000275	0.839902591
Comamonas_kerstersii	SwabDay	SwabDay	0.001125834	0.001314048	60	13	0.395430867	0.839902591
Bacteroides_fragilis	SwabDay	SwabDay	0.015258884	0.019567877	60	52	0.438981523	0.86480516
Ruminococcus_gnavus	SwabDay	SwabDay	-0.008986691	0.011532294	60	55	0.439290574	0.86480516
Corynebacterium_amycolatum	SwabDay	SwabDay	0.000288941	0.000388988	60	17	0.460881249	0.884139538
Prevotella_copri	SwabDay	SwabDay	0.000504911	0.000747044	60	18	0.502056373	0.901782785
Tyzzerella_nexilis	SwabDay	SwabDay	9.57E-06	1.43E-05	60	23	0.505966483	0.903546176
Blautia_producta	SwabDay	SwabDay	5.87E-05	9.23E-05	60	17	0.527201016	0.917720288
Lactobacillus_murinus	SwabDay	SwabDay	-0.000982146	0.00170046	60	19	0.565995554	0.918385072
Lactobacillus_salivarius	SwabDay	SwabDay	-0.000284915	0.000488878	60	35	0.562504028	0.918385072
Streptococcus_thermophilus	SwabDay	SwabDay	-0.000222178	0.000409247	60	31	0.589479034	0.918385072
Butyricicoccus_pullicaecorum	SwabDay	SwabDay	-0.003127991	0.007249427	60	54	0.667868718	0.926133957
Acidaminococcus_fermentans	SwabDay	SwabDay	0.000530404	0.001425764	60	10	0.711365845	0.941813556
Megamonas_funiformis_CAG_377	SwabDay	SwabDay	6.38E-05	0.000177959	60	10	0.721327817	0.950534787
Fusobacterium_mortiferum	SwabDay	SwabDay	0.002130062	0.006751155	60	34	0.753612988	0.968195273
Clostridium_innocuum	SwabDay	SwabDay	9.29E-05	0.000430395	60	29	0.829927475	0.987508641
Megasphaera_elsdenii	SwabDay	SwabDay	0.000136417	0.000653202	60	7	0.835371438	0.98796939
Fusobacterium_varium	SwabDay	SwabDay	1.83E-05	8.67E-05	60	13	0.833362952	0.98796939
Fusicatenibacter_saccharivorans	SwabDay	SwabDay	-3.16E-05	0.000615342	60	9	0.959237212	0.994214138
Fusobacterium_necrophorum	SwabDay	SwabDay	-0.000140384	0.001290711	60	7	0.91379992	0.994214138
Bacteroides_fragilis	Synulox	Y	0.340995032	0.078949858	60	52	6.90E-05	0.005562814
Parabacteroides_merdae	Synulox	Y	-0.002923627	0.00079154	60	13	0.000524073	0.026304476
Ruminococcaceae_bacterium_D16	Synulox	Y	-0.001510015	0.000438727	60	33	0.001135345	0.036047968
Gallibacterium_genomosp_3	Synulox	Y	0.003012587	0.000881153	60	13	0.001216364	0.036047968
Anaerotignum_lactatifermentans	Synulox	Y	-0.00104168	0.000342353	60	28	0.003642879	0.06420574
Bacteroides_vulgatus	Synulox	Y	-0.151426824	0.050811918	60	41	0.004341996	0.069968169
Fusobacterium_mortiferum	Synulox	Y	0.071960513	0.027238659	60	34	0.010813856	0.12706281
Fusobacterium_varium	Synulox	Y	0.000871762	0.000349859	60	13	0.015874962	0.179069576
Bacteroides_ovatus	Synulox	Y	0.000766103	0.000321036	60	17	0.020619829	0.202587419
Ruthenibacterium_lactatiformans	Synulox	Y	-0.000732772	0.000322182	60	15	0.027015712	0.227415848
Streptococcus_infantarius	Synulox	Y	-0.00879047	0.003975934	60	17	0.031378423	0.2564845
Proteus_hauseri	Synulox	Y	-0.000238766	0.000112678	60	11	0.038792413	0.303772488
Enterococcus_faecalis	Synulox	Y	-0.047346455	0.023091533	60	55	0.045287274	0.331714579
Streptococcus_pasteurianus	Synulox	Y	0.040508219	0.019725506	60	45	0.044963268	0.331714579
Fusobacterium_ulcerans	Synulox	Y	0.001276239	0.000648465	60	10	0.054298559	0.372705807
Clostridium_sp_7_2_43FAA	Synulox	Y	-0.000785358	0.000402375	60	17	0.056253806	0.373260546
Megamonas_hypermegale	Synulox	Y	-0.008781392	0.004518124	60	24	0.057262788	0.375537353
Faecalibacterium_prausnitzii	Synulox	Y	-0.018600158	0.01025587	60	43	0.075400991	0.44326378
Faecalicoccus_pleomorphus	Synulox	Y	-0.011381737	0.006324085	60	35	0.07759418	0.447133861
Bacteroides_plebeius	Synulox	Y	-0.017863653	0.010127034	60	15	0.0835024	0.462615861
Erysipelatoclostridium_ramosum	Synulox	Y	-0.011492207	0.006491846	60	50	0.082436674	0.462615861
Clostridium_butyricum	Synulox	Y	-0.002425741	0.001466644	60	26	0.104051186	0.510324673
Clostridium_sp_CAG_242	Synulox	Y	-0.002494414	0.001550706	60	14	0.11365254	0.519279946
Blautia_coccoides	Synulox	Y	-0.000416971	0.000260721	60	22	0.115699816	0.519279946
Clostridium_paraputrificum	Synulox	Y	0.006579654	0.00422368	60	42	0.125232218	0.531059934
Enterococcus_avium	Synulox	Y	0.011700545	0.008453409	60	45	0.17212222	0.634489751
Clostridium_clostridioforme	Synulox	Y	-0.001956225	0.001460551	60	35	0.186164441	0.656018251
Terrisporobacter_othiniensis	Synulox	Y	-0.001514193	0.001157692	60	18	0.196538008	0.680045623
Dorea_formicigenerans	Synulox	Y	-0.004258115	0.003306113	60	40	0.203357827	0.690926593
Bacteroides_xylanisolvens	Synulox	Y	0.003760912	0.003047868	60	33	0.222665936	0.723601352
Bifidobacterium_bifidum	Synulox	Y	-0.03271461	0.027730944	60	19	0.2433819	0.739680893
Clostridium_symbiosum	Synulox	Y	-0.000557756	0.000472701	60	41	0.243294855	0.739680893
Streptococcus_lutetiensis	Synulox	Y	0.00556078	0.004753191	60	23	0.24727352	0.742204524
Collinsella_aerofaciens	Synulox	Y	-0.0503447	0.044334316	60	49	0.261245941	0.760173801
Parabacteroides_distasonis	Synulox	Y	-0.001840165	0.001617581	60	28	0.260403168	0.760173801
Bifidobacterium_pseudocatenulatum	Synulox	Y	0.007541023	0.006954384	60	41	0.283115454	0.797678797
Lactobacillus_reuteri	Synulox	Y	-0.001875174	0.001733529	60	27	0.284279146	0.797678797
Eggerthella_lenta	Synulox	Y	-0.000855098	0.000797412	60	34	0.288425396	0.805306552
Tyzzerella_nexilis	Synulox	Y	-6.13E-05	5.77E-05	60	23	0.292601846	0.808958046
Enterococcus_faecium	Synulox	Y	0.00273297	0.002666993	60	47	0.310141282	0.813579921
Allisonella_histaminiformans	Synulox	Y	-0.000709357	0.000681437	60	33	0.302613776	0.813579921
Proteus_mirabilis	Synulox	Y	0.000894891	0.000869558	60	25	0.308091134	0.813579921
Enterococcus_hirae	Synulox	Y	0.001970099	0.001953819	60	18	0.317876234	0.813598021
Bacteroides_coprophilus	Synulox	Y	-0.018218969	0.019322741	60	14	0.350022102	0.823195069
Dorea_longicatena	Synulox	Y	-0.009379081	0.0098718	60	22	0.346379951	0.823195069
Bifidobacterium_longum	Synulox	Y	-0.053890665	0.06044481	60	53	0.376654362	0.829690596
Veillonella_sp_CAG_933	Synulox	Y	-0.000923624	0.001048794	60	26	0.38248148	0.829690596
Lactococcus_lactis	Synulox	Y	0.000122656	0.000144399	60	20	0.399464191	0.839902591
Butyricicoccus_pullicaecorum	Synulox	Y	-0.024422437	0.029249018	60	54	0.407475377	0.841817263
Kocuria_rhizophila	Synulox	Y	-4.18E-05	5.10E-05	60	13	0.416262948	0.853717465
Phascolarctobacterium_succinatutens	Synulox	Y	-0.004882648	0.006019287	60	34	0.420897624	0.860095146
Flavonifractor_plautii	Synulox	Y	-0.00159046	0.002051388	60	24	0.441602635	0.86480516
Clostridium_innocuum	Synulox	Y	-0.001335783	0.0017365	60	29	0.445166132	0.865771373
Bacteroides_thetaiotaomicron	Synulox	Y	0.017030358	0.023092308	60	31	0.464076776	0.884254397
Blautia_wexlerae	Synulox	Y	-0.001234389	0.001690021	60	20	0.468362972	0.886431934
Collinsella_stercoris	Synulox	Y	-0.000113987	0.000166332	60	43	0.49614234	0.900210937
Anaeromassilibacillus_sp_An172	Synulox	Y	-0.003888613	0.005936394	60	26	0.515271052	0.908165228
Collinsella_intestinalis	Synulox	Y	-0.000196882	0.000384613	60	37	0.610850532	0.918385072
Prevotella_sp_CAG_520	Synulox	Y	-0.002282928	0.004545947	60	10	0.617614143	0.918385072
Enterococcus_gallinarum	Synulox	Y	-0.000330058	0.000607669	60	24	0.589300714	0.918385072
Lactobacillus_salivarius	Synulox	Y	-0.000965977	0.00197246	60	35	0.626344654	0.918385072
Clostridium_perfringens	Synulox	Y	0.015847394	0.027228445	60	49	0.563023506	0.918385072
Blautia_producta	Synulox	Y	-0.000199466	0.00037233	60	17	0.594390145	0.918385072
Megamonas_funiformis_CAG_377	Synulox	Y	-0.000370415	0.000718006	60	10	0.608073817	0.918385072
Megasphaera_elsdenii	Synulox	Y	0.001621027	0.002635452	60	7	0.541130671	0.918385072
Gallibacterium_anatis	Synulox	Y	-0.003659934	0.007485672	60	22	0.626911795	0.918385072
Prevotella_copri	Synulox	Y	-0.001321073	0.003014074	60	18	0.662949132	0.926133957
Lactobacillus_johnsonii	Synulox	Y	-0.001414271	0.003134447	60	24	0.653684237	0.926133957
Clostridium_cadaveris	Synulox	Y	-0.007849997	0.018195253	60	50	0.667904858	0.926133957
Fusicatenibacter_saccharivorans	Synulox	Y	-0.001129192	0.0024827	60	9	0.65109334	0.926133957
Megamonas_funiformis	Synulox	Y	0.001684043	0.003880218	60	24	0.66604486	0.926133957
Comamonas_kerstersii	Synulox	Y	-0.002260167	0.005301747	60	13	0.671611327	0.926133957
Bacteroides_uniformis	Synulox	Y	-0.000751932	0.001844315	60	29	0.685134173	0.928157848
Lactobacillus_amylovorus	Synulox	Y	-0.001215327	0.003725468	60	22	0.745541509	0.964890662
Streptococcus_pluranimalium	Synulox	Y	-7.19E-05	0.000220747	60	16	0.745908384	0.964890662
Ruminococcus_gnavus	Synulox	Y	-0.013814417	0.046528961	60	55	0.767703857	0.973066531
Bacteroides_sp_CAG_530	Synulox	Y	-0.001425263	0.005444318	60	9	0.79449876	0.981000601
Enterococcus_cecorum	Synulox	Y	0.006193191	0.028350834	60	53	0.827918837	0.987508641
Streptococcus_thermophilus	Synulox	Y	-0.000360768	0.001651176	60	31	0.827885499	0.987508641
Klebsiella_pneumoniae	Synulox	Y	0.001281234	0.005312034	60	29	0.810335038	0.987508641
Gallibacterium_salpingitidis	Synulox	Y	-0.009640058	0.041845649	60	30	0.818689772	0.987508641
Corynebacterium_amycolatum	Synulox	Y	0.000207875	0.001569435	60	17	0.895128295	0.98796939
Streptococcus_equinus	Synulox	Y	-8.28E-05	0.000589002	60	18	0.888784877	0.98796939
Ruminococcus_torques	Synulox	Y	-0.001023879	0.005754778	60	29	0.859465535	0.98796939
Fusobacterium_necrophorum	Synulox	Y	0.000874691	0.005207588	60	7	0.867250299	0.98796939
Escherichia_coli	Synulox	Y	0.01396815	0.083331415	60	60	0.867518896	0.98796939
Klebsiella_variicola	Synulox	Y	-0.000155078	0.00116886	60	21	0.894953221	0.98796939
Klebsiella_quasipneumoniae	Synulox	Y	-4.07E-05	0.000322821	60	13	0.900033809	0.991443493
Lactobacillus_murinus	Synulox	Y	-0.000671284	0.006860788	60	19	0.92242561	0.994214138
Streptococcus_gallolyticus	Synulox	Y	8.07E-05	0.000954358	60	26	0.932904887	0.994214138
Streptococcus_uberis	Synulox	Y	-2.64E-05	0.00054415	60	14	0.961528693	0.994214138
Enterococcus_durans	Synulox	Y	-0.000504094	0.013933055	60	36	0.971274996	0.996648243
Lactococcus_petauri	Synulox	Y	9.64E-06	0.00026632	60	10	0.971274683	0.996648243
Acidaminococcus_fermentans	Synulox	Y	0.000200725	0.005752482	60	10	0.972295686	0.996648243
