# Supplementary material for: Specific pathway abundances in the neonatal calf faecal microbiome are associated with susceptibility to Cryptosporidium parvum infection: a metagenomic analysis
Source: Anim Microbiome. 2023 Sep 12;5:43. doi: 10.1186/s42523-023-00265-5 (PMC10496319; doi:10.1186/s42523-023-00265-5)
Supplement: Supplementary file 12 — Additional file 12. Destratified Pathway Abundance Table. [file 42523_2023_265_MOESM12_ESM.txt]

Pathway	Calf_44	Calf_8	Calf_27	Calf_28	Calf_9	Calf_2	Calf_36	Calf_31	Calf_22	Calf_45	Calf_10	Calf_14	Calf_23	Calf_15	Calf_3	Calf_24	Calf_4	Calf_37	Calf_51	Calf_11	Calf_16	Calf_17	Calf_46	Calf_32	Calf_59	Calf_47	Calf_18	Calf_48	Calf_7	Calf_38	Calf_12	Calf_52	Calf_53	Calf_25	Calf_39	Calf_54	Calf_19	Calf_49	Calf_40	Calf_55	Calf_1	Calf_56	Calf_5	Calf_26	Calf_57	Calf_20	Calf_29	Calf_6	Calf_30
1CMET2-PWY: N10-formyl-tetrahydrofolate biosynthesis	5639.02	6511.45	6771.01	7630.01	6286.97	4275.98	4229.84	5998.25	7288.07	5875.12	6424.06	7459.22	7749.83	7089	3511.63	5811.88	6665.29	4202.07	6742.23	5316.3	6464.71	6700.08	4632.01	3160.3	7236.83	5454.11	6288.2	6123.76	5001.31	5055.5	6109.05	6280.07	5703.6	4677.98	5407.46	5973.22	8255.55	5097.41	4850.66	5738.47	4339.99	6248.41	3476.64	6854.78	6467.49	5563.96	6363.01	4995.44	7530.53
3-HYDROXYPHENYLACETATE-DEGRADATION-PWY: 4-hydroxyphenylacetate degradation	164.111	102.369	26.4027	17.9285	227.487	166.125	556.73	310.471	17.6453	389.34	65.6332	45.9448	56.2068	107.982	108.554	37.3955	17.121	331.037	97.978	491.107	163.11	27.1305	481.569	503.021	16.5492	161.042	6.07457	374.229	2.55799	235.858	415.67	68.5842	174.674	58.7284	323.974	133.29	3.38397	140.193	19.9498	514.007	1233.85	218.205	1143.32	65.3745	66.3476	14.5037	104.98	97.0318	18.1461
7ALPHADEHYDROX-PWY: cholate degradation (bacteria, anaerobic)	0	0	0	9.44495	0	0	0	0	0	0	0	0	2.82048	55.1958	0	0	0	0	0	0	0	0	0	0	0	0	0	0	0	0	0	0	0	0	0	0	0	0	0	0	0	0	0	0	0	0	0	0	0
AEROBACTINSYN-PWY: aerobactin biosynthesis	247.866	414.301	625.998	0	402.575	572.299	1126.38	190.053	20.7647	159.712	854.156	164.85	45.2897	45.0509	103.673	173.506	1581.83	2217.97	378.9	301.027	154.065	90.2647	711.702	929.493	0	178.757	134.54	594.39	1764.61	698.986	631.72	56.9185	450.779	1127.45	481.805	388.964	80.6814	104.523	164.012	18.17	0	38.6887	825.392	191.387	310.066	921.588	382.586	207.355	10.8336
ALL-CHORISMATE-PWY: superpathway of chorismate metabolism	0	152.199	0	0	0	0	283.239	0	8.10939	306.798	127.779	0	135.915	0	0	73.0876	0	0	0	202.814	323.433	66.8642	160.566	0	173.385	0	0	0	0	223.594	148.034	141.695	0	0	29.2806	0	54.8843	224.198	0	213.231	6.39306	0	0	70.555	0	26.1758	37.666	0	0
ALLANTOINDEG-PWY: superpathway of allantoin degradation in yeast	126.922	122.565	315.461	135.71	87.6811	0	64.5192	168.718	85.1248	97.4902	318.065	167.215	83.9929	102.478	0	151.874	6.97909	21.1322	267.074	163.6	113.273	236.679	231.682	0	38.042	201.611	86.5646	296.949	15.8365	46.2124	153.143	87.7478	218.644	60.7421	92.9867	209.074	53.0473	247.46	5.87789	183.499	7.86556	164.841	8.15016	126.296	133.488	164.358	166.061	37.1501	114.404
ANAEROFRUCAT-PWY: homolactic fermentation	5793.95	6772.46	5447.6	7742.35	5153.45	3829.98	4460.39	5565.1	7120.65	5538.11	6317.97	7299.73	7954.56	5700.76	3439.83	7003.88	4397.86	3877.88	6655.22	4646.57	6246.86	5633.99	4475.13	3230.61	6037.78	5609.86	5593.51	6146.69	4949.41	5206.81	6408.85	4626.11	4647.11	4234.24	5576.42	6591.85	8129.94	4147.34	5472.79	5088.35	4152.75	5347.65	3578.26	7613.21	6834.44	6182.09	7287.17	4398.49	7464.38
ANAGLYCOLYSIS-PWY: glycolysis III (from glucose)	7522.67	7913.48	7170.86	9914.75	6415.21	4839.37	5233.79	6055.96	9192.73	6811.74	7686.81	8541.46	9334.29	9925.34	4326.86	9026.35	6765.13	4612.47	7976.93	6204.04	9240.78	8371.88	5117.91	3623.01	9808.11	7036.88	10281	7407.47	5618.38	5921.32	8051.67	9128.43	8026.36	5307.66	6236.11	7722.81	8905.8	4927.6	6366.71	5835.58	5246.66	9153.49	4721.49	9140.19	7958.88	7360.95	8317.83	4982.85	8255.56
ARG???SYN: superpathway of arginine and polyamine biosynthesis	2716	2564.12	3082.64	2103.04	3766.9	3830.85	4009.76	3999.24	2482.16	3581.59	3243.25	2630.6	1898.22	2647.54	3935.67	2916.66	3079.7	3691.62	2585.69	4028.74	3480.26	3344.16	4341.86	3744.14	2898.63	3606.79	2360.14	3212.55	3152.56	3523.98	3044.12	1971.37	3779.79	2730.66	3785.38	2563.3	2752.42	3029.48	4055.01	3547.68	3522.26	2614.02	4173.53	2110.1	2324.23	3048.62	2717.73	4005.7	2746.37
ARGDEG-PWY: superpathway of L-arginine, putrescine, and 4-aminobutanoate degradation	782.685	734.223	849.805	141.755	1152.92	2568.24	1938.47	1285.55	182.545	1371.82	1313.18	316.29	206.316	384.774	3022.99	330.682	1059.64	2540.04	825.119	1610.46	482.367	280.601	1568.02	3230.77	78.232	925.367	421.343	955.926	1696.69	1578.94	1109.99	287.548	1464.9	1672.68	1386.83	757.798	130.249	1371.38	1427.32	1734.73	2145.44	657.246	3597.62	336.427	514.112	1121.33	730.161	1464.36	439.643
ARGININE-SYN4-PWY: L-ornithine de novo biosynthesis	2305.41	1885.92	2847.11	882.872	2399.43	2286.02	1983.74	938.247	3073.96	2609.9	1116.77	3184.82	464.074	833.354	2597.88	922.697	1605.37	2877.39	1991.03	2833.42	515.519	346.907	1446.93	3296.21	522.769	1505.68	309.116	2114.77	2617.59	2934	975.562	412.516	942.838	3354.83	1537.15	3215.97	333.904	1750.95	1520.64	1509.51	2341.38	607.025	2749.35	2001.33	1227.99	2200.88	2522.12	1831.93	453.396
ARGORNPROST-PWY: arginine, ornithine and proline interconversion	947.697	650.026	852.229	1040.66	1443.59	214.406	2145.98	2523.99	2178.74	574.267	1224.63	1936.7	1046.09	792.686	594.05	597.449	242.285	308.331	535.355	1332.1	1104.64	657.84	346.393	0	944.807	1661.02	813.317	1061.72	183.492	1042.34	1584.08	1091.63	1412.74	192.739	1234.57	1150.31	896.715	617.626	873.679	759.467	0	1468.65	220.183	667.232	563.779	390.232	1447.75	702.885	1049.53
ARGSYN-PWY: L-arginine biosynthesis I (via L-ornithine)	5675.1	5595.09	5280.3	7556.6	5531.21	4186.63	4827.83	7289.16	7564.43	4939	6361.8	7171.82	7529.85	6756.23	3615.11	7487.58	3482.17	3993.72	6448.21	5097.38	7168.16	7198.69	6887.08	3794.85	7124.86	7664.81	8145.54	5537.64	4081.15	5061.34	6421.97	8174.7	6348.74	4515.98	5985.4	5653.06	6075.56	4141.82	4930.63	4858.58	3548.08	7677.61	3869.64	6702.07	6257.52	5763.2	6444.12	4915.65	6146.67
ARGSYNBSUB-PWY: L-arginine biosynthesis II (acetyl cycle)	6149.09	5598.89	5042.26	7681.29	5717.38	4283.59	5231.31	7983.94	8008.23	5097.4	6538.66	7818.61	7349.04	7879.79	3669.31	7861.93	3501.51	4020.63	6463.99	5356.1	7199.03	8043.43	8194.7	3748.05	7168.4	8901.93	9448.52	5586.64	3914.31	5067.27	6520.87	9039.47	6917.8	4302.45	6278.32	5551.04	5914.85	4397.62	5087.92	5000.34	3494.02	8782.48	3916.6	6959.72	6176.53	5955.75	6853.31	5328.11	6359.51
ARO-PWY: chorismate biosynthesis I	6809.51	6596	6905.7	7788.33	6018.43	4268.95	4945.12	8407.94	8430.63	5987.54	6079.31	7423.9	7400.64	8381.24	4215.96	7542.81	6778.94	4307.83	5994.97	6121.75	6867.13	7595.38	6477.83	3479.59	7983.58	7667.94	8288.32	6237.31	5305.12	5440.78	5998.53	8882.16	7763.35	5004.32	5902.49	6489.38	7917.96	5772.46	5631.39	5980.04	4385.05	7618.86	3712.07	7302.22	6986.9	6222.56	6833.35	5566.56	7728.85
ASPASN-PWY: superpathway of L-aspartate and L-asparagine biosynthesis	3560.64	4232.29	4654.81	5194.74	3676.57	4600.76	3922.11	3466.41	4580.18	3876.61	3382.75	4921.74	3841.71	4833.41	4950.6	4225.7	3889.16	4559.71	4155.33	4561.72	5043.68	4800.2	3501.62	4221.18	4787.23	4358.49	5600.21	4030.6	3967.29	4358.25	4161	5292.48	4515.99	3943.86	3971.88	4725.2	4458.65	4221.13	3625.54	4423.89	3701.56	4741.88	4871.48	4383.57	4130.63	4168.76	4412.11	4030.42	5437.8
AST-PWY: L-arginine degradation II (AST pathway)	306.153	331.805	350.526	45.5205	765.664	1790.67	960.371	480.411	34.557	486.555	519.388	120.209	81.5592	136.339	2021.71	68.9989	784.594	1899.31	351.875	869.75	163.289	100.55	674.406	1954.06	10.8255	422.15	131.596	385.308	1058.92	674.426	397.214	91.8743	500.499	747.819	672.169	263.015	46.3636	916.814	851.112	710.264	1128.39	179.9	1633.03	103.354	186.374	522.709	207.931	951.274	222.091
BIOTIN-BIOSYNTHESIS-PWY: biotin biosynthesis I	2183.6	2025.97	2935.21	2313.77	2220.02	3431.15	2884.84	1447.12	1658.35	2393.75	1500.71	2130.09	1600.2	2196.54	3530.91	1679.27	2017.32	3503.06	1873.85	2539.37	1514.67	2315.28	1671.68	3750.63	2515.48	1763.75	2281.18	2064.41	3215.57	2806.16	1738.89	2058.45	1951.89	3903.89	1976.48	2651.31	1049.56	3049.67	2697.98	2193.98	3165.5	2493.15	3373.97	1932.22	2124.37	2316.15	1790.25	2664.7	1060.46
BRANCHED-CHAIN-AA-SYN-PWY: superpathway of branched amino acid biosynthesis	7295.07	6464.26	6644.07	8398.34	5912.77	4514.22	5639.98	8254.43	6912.07	5788.25	7643.22	7612.41	7649.02	7882.53	4147	8332.32	5804.32	5238	6833.36	6433.03	6673.87	8768.8	8762.23	4936.2	8221.2	8933.37	9159.92	6164.85	5352.2	5377.7	7483.08	8974.82	7504.04	3896.26	6333.89	5915.95	6661.04	4579.44	5405.96	6167.32	4662.48	8368.98	4741.05	7135.26	6744.49	6529.33	7168.1	5036.48	6978.03
CALVIN-PWY: Calvin-Benson-Bassham cycle	9673.92	8363.94	9691.24	9671.29	8273.49	5772.41	7299.16	8262.14	9932.92	7856.94	7440.16	9396.1	8707.44	10542.7	7286.21	8748.11	8210.94	6875.99	8162.24	7486.87	9984.87	9394.3	8113.66	6768.73	10325.2	8676.18	10369.1	7355.49	7687.77	7605.04	7897.51	10152.5	9411.5	8128.04	7164.87	8480.9	9545.73	8287.54	7733.73	6901.91	7133.37	9099.84	6056.52	9547.2	7702.8	7885.29	8646.38	7668.71	8089.47
CATECHOL-ORTHO-CLEAVAGE-PWY: catechol degradation to &beta;-ketoadipate	0	12.1966	0	1.80348	67.0821	46.8081	1.99407	0	0	0	0	2.18957	9.38764	8.0077	0	3.43022	0	165.605	4.06045	20.3074	0	0	0	0	0	3.06484	0	3.79597	0	9.80354	0.139864	2.09337	0	0	0	0	0	14.7906	0	13.2375	33.7829	61.8325	0	0	1.69258	0	0	0	0
CENTFERM-PWY: pyruvate fermentation to butanoate	1116.04	984.038	1387.65	507.072	1133.81	1408.83	1455.13	1377.5	643.838	1024.41	779.533	1072.32	460.478	1163.79	1013.17	878.032	620.491	189.495	573.656	1349.31	602.401	955.889	822.037	315.997	522.232	1155.12	804.904	1036.89	800.096	999.723	859.19	805.566	1250.67	656.618	911.623	1110.63	332.567	1183.04	1223.27	908.519	1782	1108.11	424.777	993.2	666.89	1075.67	1067.12	870.26	767.399
CHLOROPHYLL-SYN: chlorophyllide a biosynthesis I (aerobic, light-dependent)	0	0	0	0	0	0	0.423486	0	0	0	0	0	0	0	0	0	0	0	0	0	0	0	0	0	0	0	0	0	0	0	0	0	0	0	0	0	0	0	0	0	0	0	0	0	0	0	0	0	0
CITRULBIO-PWY: L-citrulline biosynthesis	3103.72	2491.72	3586.82	1265.81	3052.45	2793.54	2547.22	1579.75	4199.2	3251.08	1559.43	4290.75	679.821	1200.51	2803	1332.76	1736.7	3227.93	2677.24	3589.22	752.198	512.77	2045.97	3542.67	766.56	2146.05	458.321	2813.69	2808.9	3649.46	1386.64	609.167	1352.46	3824.7	2125.39	4099.4	2192.94	2163.91	1943.75	2010.58	2928.02	889.822	2997.89	2691.76	1709.8	2902.37	3408.68	2356.01	661.779
COA-PWY-1: coenzyme A biosynthesis II (mammalian)	7712.53	7293.52	7172.86	9257.35	6448.44	3645.5	4785.44	8337.11	9738.16	6441.3	7036.67	8778.84	8777.58	9645.9	3183.77	9157	7147.74	3257.22	7418.34	5688.64	8780.13	9211.68	7094.15	2800.72	9360.84	8103.79	10635.9	6935.84	4754.94	5475.78	7127.93	9784.4	8045.28	4602.39	5982.17	7112.51	9528.32	5400.54	6257.5	5905.16	4443.32	8860.5	3263.1	8254.79	7910.05	6709.14	8342.31	5583.66	8410.05
COA-PWY: coenzyme A biosynthesis I	6877.69	5457.95	6593.77	5581.73	5280.71	3658.52	4631.48	7285.08	8181.1	5329.4	4394.2	7339.99	5349.19	7858.55	3358.77	7184.76	6649.78	3339.32	5118.99	5374.46	5058.22	7258.5	6625.85	3269.49	7627.08	6690.33	8616.88	6094.91	4865.12	4674.61	5090.95	7757.44	7270.31	4400.82	5803.08	5861.36	7568.22	5011.35	5600.45	5717.75	4600.44	7257.74	3374.96	6470.9	5482.06	5231.29	7325.45	4933.98	7734.02
COBALSYN-PWY: adenosylcobalamin salvage from cobinamide I	4172.81	2577.67	2626.55	2603.23	2085.94	2916.35	2914.33	4354.12	4698.17	3470.95	1970.7	4346.59	2053.7	4878.57	2873.21	4103.01	3102.14	2469.06	2155.74	3208.28	2407.63	4400.94	5088.07	2695.77	4404.55	4882.2	5912.72	3161.21	2718.2	2972.2	2428.41	4909.74	4627.66	1734.53	2543.67	2527.89	1911.37	2667.33	2733.72	3305.03	2778.14	4998.86	2779.45	3000.6	2421.23	2914.51	3773.96	2478.63	3128.1
COLANSYN-PWY: colanic acid building blocks biosynthesis	2111.17	3105.59	4419.51	2540.81	2763.08	1187.44	1989.43	1847.79	2847.28	3008.04	2206	3488.64	2533.96	3448.98	3378.48	2348.19	1921.9	2704.82	3082.15	2714.4	3079.61	2503.21	2691.12	2767.23	3059.63	2682.78	2403.76	2569.61	2894.2	2563.02	2946.08	2271.63	2051.4	2689.89	2640.28	3063.53	1422.91	2598.98	2407.86	2358.83	3839.49	2007.29	2924.53	2222.05	2451.41	3085.32	2561.86	2012.12	962.747
COMPLETE-ARO-PWY: superpathway of aromatic amino acid biosynthesis	6550.72	6403.28	6481.34	7695.87	5849.35	4228.43	4744.79	7681.99	7904.41	5935.57	6258.58	7033.61	7220.1	7915.95	4241.77	7275.84	6415.68	4347.88	6114.72	5800.65	6981.39	7328.14	6238.24	3588.71	7423.91	7464.08	8220.83	6082.96	5263.63	5373.3	6111.79	8351.4	7307.01	5288.97	5619.91	6494.69	7737.79	5480.32	5403.76	5670.51	4383.86	7385.48	3864.79	7042.61	6847.81	6077	6640.03	5438.14	7612.65
CRNFORCAT-PWY: creatinine degradation I	0	13.421	2.09728	2.7682	0	12.4958	0.558769	3.00714	0	0	4.18907	5.23015	0	0	0	4.80856	0	39.7075	0	3.43863	0	1.07822	2.81878	0	3.43507	3.89062	0	0	0	11.0654	0.964275	3.43386	0	0	1.99512	31.3522	0	4.5304	0	0	0	0	0	3.98292	19.8535	3.74122	7.70351	0	0
DAPLYSINESYN-PWY: L-lysine biosynthesis I	4788.61	4092.56	3436.18	4950.68	2952.88	3790.05	3365.7	4228.46	4541.43	3586.42	5747.69	4911.27	5021.25	5193.18	3577.2	5148.16	2813.41	3861.99	4793.17	3476.76	3442.58	5214.89	5208.65	3601.76	5271.82	5534.06	6342.26	4725.64	3510.46	3843.47	5080.32	5367.29	5420.25	4407.05	4143.96	3726.3	2913.69	3244.3	3970.76	3364.24	3504.15	5883.13	3940.45	3621.33	4806.78	4417.03	4649.33	3069.52	4101.5
DENITRIFICATION-PWY: nitrate reduction I (denitrification)	0	36.9686	3.95267	0	0	5.522	0.31042	0	169.992	0	13.2902	10.5553	7.30148	0	0	27.6674	0	0	0	0	13.1924	57.7666	0	0	0	0	1.04455	0	0	28.998	0	13.4032	0	98.4602	0	113.124	0	332.828	0	0	0	4.15825	0	29.8569	218.561	21.529	21.276	0	10.735
DENOVOPURINE2-PWY: superpathway of purine nucleotides de novo biosynthesis II	5825.07	5690.57	6409.16	6698.58	5723.22	4674.93	4869.48	4154.34	7136.96	5508.82	5476.8	7281.84	6761.14	7023.24	3950.01	6341.84	5471.01	4212.43	5976.56	4827.57	5997.93	6797.28	4526.92	3811.34	7231.1	4817.43	6509.93	5755.65	4876.14	5175.05	5267.94	6392.05	5537.13	4349	5229.85	5880.68	7293.08	4881.99	5638.75	5094	5272.95	5886.6	4005.09	6913.9	6152.87	5290.27	6232.02	5159.46	6271.86
DHGLUCONATE-PYR-CAT-PWY: glucose degradation (oxidative)	0	1.51229	0	0	3.55679	12.9385	0.996697	0	0.898309	0	0	0.581615	1.1432	0	0	2.68921	0	4.82802	0.606621	2.19695	1.93831	2.35452	0	0	0	0.61235	0	0	0	0	1.13833	0	0	0	0	0	0	0	0	0	5.13156	11.7874	0	0	3.40877	0	0	0	0.991195
DTDPRHAMSYN-PWY: dTDP-L-rhamnose biosynthesis I	9554.87	9187.75	8784.4	8194.68	6006.62	2652.18	5087.92	6885.95	8192.96	7219.83	7327.1	8888.68	10516.7	11349.2	6186.84	10299.7	14733.1	3498.16	7357.48	5898.69	8569.56	9666.74	7772.25	2298.43	12344.8	7885.22	11149.1	8164.66	7763.24	5383.94	7318.65	11115.2	9593.56	4133.39	5910.7	8081.95	13092	6188.8	7812	7277.01	4551.91	11579.5	2514.28	10938.1	9143.66	8251.49	8383.26	6683	9989.03
ECASYN-PWY: enterobacterial common antigen biosynthesis	259.239	293.484	299.354	60.4818	507.078	1032.54	637.83	343.034	45.1481	584.407	432.775	136.751	116.178	182.477	1251.24	120.46	579.33	1087.65	298.49	696.868	228.571	100.318	463.583	940.643	22.5049	294.093	105.906	548.724	489.587	668.062	440.996	106.289	422.05	511.47	659.608	314.967	61.8738	783.283	686.134	872.808	1181.63	214.817	1146.42	173.518	227.972	416.367	330.702	583.262	277.955
ENTBACSYN-PWY: enterobactin biosynthesis	1460.57	1539.78	1540.25	485.963	2044.52	3974.18	3243.26	2413.62	590.039	2273.22	2257.51	664.872	444.452	902.48	4066.69	804.143	2036.57	3630.24	1896.44	2751.52	1149.64	483.531	2856.99	4263.17	153.037	2041.35	877.778	2051.6	2764.74	2417.74	2412.76	828.103	2422.04	1696.72	2863.82	1553.29	351.244	2753.71	2388.25	2565.15	4050.58	1447.82	4339.46	911.538	1269.35	2133.98	1232.47	2601.14	1323.59
FAO-PWY: fatty acid &beta;-oxidation I	1722.82	1857.45	1965.93	402.213	2838.54	4443.29	3871.7	2087.22	429.082	2874.22	2424.46	949.767	506.355	995.642	5898.77	878.903	3585.11	4692.71	2184.1	3278.24	1159.66	753.315	2516.65	7365.42	212.97	1744.39	683.026	2398.13	4267.39	3223.69	2389.6	696.558	2307.68	3066.34	2899.75	1897.9	447.96	4298.57	3415.76	3732.94	4269.9	1856.98	6008.81	1055.32	1768.78	2688.28	1395.6	3709.32	1135.16
FASYN-ELONG-PWY: fatty acid elongation -- saturated	2852.85	2386.86	3875.57	3240.77	2540.04	4158.09	3414.51	1809.94	3139.81	2900.72	1413.65	3065.77	2153.98	2836.3	4159.58	2250.4	2056.24	4369.35	2077.92	3186.43	2328.65	3464.01	1865.26	4611.77	3912.38	2197.87	3041.19	2375.16	3874.68	3330.37	2039.47	3057.89	1996.46	5585.84	2233.77	3309.61	1484.73	3568.44	2876.6	2443.42	4148.97	3293.59	4778.2	2680.32	2561.96	3014.15	2225.59	2787.45	1078.1
FASYN-INITIAL-PWY: superpathway of fatty acid biosynthesis initiation (E. coli)	4640.28	4931.44	4173.99	3663.5	4532.07	4403.14	4351.89	3750.97	4681.91	4941.14	3537.77	4127.24	4087.47	3204.38	4218.11	4232.72	6820.77	4834.71	3770.92	4668.43	2769.76	3609	3285.4	4008.1	4319.65	3446.12	3275.55	4374.42	5309.73	4237.93	3848.83	3396.68	4222.01	5332.86	4426.58	4951.21	5734.79	5039.45	5240.24	5733.48	4662.21	3875.13	4205.85	4714	4385.61	4411.49	3848.37	5296.67	4887.64
FERMENTATION-PWY: mixed acid fermentation	3483.03	4415.31	2783.97	5316.76	3305.63	3849.78	3027.96	3613.81	3638.53	3277.72	5291.59	4059.29	5879.37	4305.38	4658.64	5071.62	2710.39	4034.87	5446.65	3618.92	4747.04	3605.37	4203.36	4529.72	4051.1	4304.85	5259.19	4333.62	3390.12	3728.72	5274.35	4528.18	4415.46	4320.65	4152.39	4129.43	3966.86	3227.9	2905.46	3616.31	3499.74	4901.79	4103.98	4036.07	5191.49	4625.11	4501.6	3213.16	3723.34
FOLSYN-PWY: superpathway of tetrahydrofolate biosynthesis and salvage	2346.7	2557.38	1659.28	766.555	1779.82	3437.51	2021.03	1130.2	1170.07	1389.95	1573.12	635.598	1441.63	616.443	2361.93	1214.54	3045.83	2379.92	1726.19	1872.27	1427.28	1249.88	2163.1	2190.96	1542.38	1478.67	696.157	1543.03	2606.5	2188	1495.77	1213.12	1112.65	2874.58	2638.23	1783.93	1608.9	2705.7	1990.22	2418.01	3108.8	1178.08	2284.93	1139.87	1567.72	1939.88	1084.81	2485.16	3173.94
FUC-RHAMCAT-PWY: superpathway of fucose and rhamnose degradation	1528.09	1387.94	1360.82	962.296	1856.3	2698.82	2329.55	1353.06	1176.66	1716.9	1310.88	759.67	773.763	788.13	3673.15	752.804	1476.81	2639.41	1208.02	1988.45	831.968	870.404	1950.04	3104.07	737.062	1456.83	522.094	1287.58	1942.95	1932.49	1369.86	873.538	1323.02	2175.42	1757.31	1844.55	406.871	2330.28	1758.06	1527.87	2334.05	715.762	3215.19	1565.25	1134.58	1695.72	1163.59	2264.47	1013.73
FUCCAT-PWY: fucose degradation	1440.27	1047.75	884.953	858.305	1624.29	3081.63	2322.9	1196.76	768.648	1315.08	1198.95	458.378	832.868	700.71	3098.66	722.423	2148.29	3003.86	988.203	1603.19	1558.89	1142.39	1596.19	3876.58	1197.81	1370.34	697.885	1009.41	2787.31	1845.39	1608.13	1025.08	1394.38	3234.17	2078.07	1459.34	805.075	2643.45	1776.5	1577.28	1763.46	738.786	3172.93	1218.96	977.028	1578.06	796.473	1822.12	851.599
GALACT-GLUCUROCAT-PWY: superpathway of hexuronide and hexuronate degradation	3342.88	1659.98	1852.52	871.873	2248.28	1963.41	2577.33	1606.8	1677.25	1999.09	1271.23	954.885	1198.08	1326.47	2066.25	1976.34	1586.46	2011.66	1209.72	2560.32	1735.19	1029.16	3140.12	2399.9	1387.03	2425.55	1235.79	1898.43	2252.2	2365.15	1860.72	1259.94	1964.71	2977.08	2157.14	1863.79	883.924	2309.22	1835.41	2298.79	1830.56	1605.39	2127.27	2159.05	1129.26	1654.87	2596.14	2714.84	1023.76
GALACTARDEG-PWY: D-galactarate degradation I	1403.61	1389.34	1642.41	411.826	1529.54	2741.24	2674.39	1192.03	159.885	1512.89	1320.14	391.164	378.709	520.931	3390.19	611.153	2790.35	3463.56	1074.83	2153.76	540.584	251.058	1691.17	4124.44	224.463	1186.91	229.562	1465.1	2581.91	2602.16	1227.89	284.626	1074.55	3864.59	1707.39	1498.14	1344.58	1813.98	1605.78	2140.67	3760.69	573.377	3741.44	756.605	924.636	1489.18	688.779	2000.02	876.305
GALACTUROCAT-PWY: D-galacturonate degradation I	3048.95	1891.43	2494.08	813.816	2655.87	1840.96	2826.66	2989.97	2527.74	2442.48	1515.8	3160.77	859.865	1287.07	1735.63	2108.75	1410.28	1828.4	1067.35	2351.41	1417.43	1632.6	3514.72	1990.24	1481.09	2021.02	1398.35	1864.18	2236.57	2603.1	1504.53	1699.79	2089.01	3313.44	2121.6	2515.23	1011.47	2523.32	2357.69	2366.43	1614.92	1500.4	1925.02	2539.53	1465.29	1735.12	2617.95	3644.83	1356.97
GALLATE-DEGRADATION-I-PWY: gallate degradation II	594.304	227.974	139.101	1.60737	0	35.8772	0	0	0	0	41.9517	82.2139	0.661303	0	0	238.849	0	392.679	172.485	0	0	0	0	0	30.7563	18.3839	0	214.835	351.491	489.96	7.28179	0	0	2022.29	48.5612	472.244	0	0	0	0	0	1.27316	0	95.4731	179.564	435.945	95.9385	0	0
GALLATE-DEGRADATION-II-PWY: gallate degradation I	0	14.5744	0	1.60737	20.535	80.5518	0	0	0	0	0	0	0	0	0	9.3107	0	114.72	0	10.7997	0	0	0	0	12.3591	3.43113	0	0	0	1.3446	4.97066	0	0	0	4.70791	0	0	0	0	0	16.455	0	0	0	0	3.87365	3.2607	0	1.28597
GLCMANNANAUT-PWY: superpathway of N-acetylglucosamine, N-acetylmannosamine and N-acetylneuraminate degradation	3567.15	2585.35	3030.86	2778.58	3163.62	3566.54	3910.14	2996.55	3606.32	2455.61	1910.58	3007.26	1529.32	3498.61	4987.79	2713.38	2237.18	3267.92	1579.95	2874.26	2444.81	3702.94	3638.19	4163.99	2964.13	4285.35	3872.57	2520.25	3055.9	3187.4	2144.11	4322.51	2998.43	3890.87	3154.4	2602.72	2857.54	3376.26	4238.25	3214.98	4048.21	3199.96	4685.67	2256.53	1838.36	2673.15	2409.48	2648.37	1436.9
GLUCARDEG-PWY: D-glucarate degradation I	1362.45	1186.46	1493.17	405.684	1354.75	2447.08	2193.33	1131.47	136.116	1189.09	1158.54	348.582	339.284	432.834	2983.34	578.555	1539.24	2901.6	918.737	1903.6	503.391	221.018	1452.34	3676.7	204.892	931.114	214.704	1192.04	2235.99	2237.74	1098.22	274.518	971.195	3713.51	1591.06	1367.13	1269.56	1621.37	1398.44	1661.33	3273.75	473.05	3346.77	544.547	836.98	1402.84	631.754	1705.98	740.082
GLUCARGALACTSUPER-PWY: superpathway of D-glucarate and D-galactarate degradation	1403.61	1389.34	1642.41	411.826	1529.54	2741.24	2674.39	1192.03	159.885	1512.89	1320.14	391.164	378.709	520.931	3390.19	611.153	2790.35	3463.56	1074.83	2153.76	540.584	251.058	1691.17	4124.44	224.463	1186.91	229.562	1465.1	2581.91	2602.16	1227.89	284.626	1074.55	3864.59	1707.39	1498.14	1344.58	1813.98	1605.78	2140.67	3760.69	573.377	3741.44	756.605	924.636	1489.18	688.779	2000.02	876.305
GLUCONEO-PWY: gluconeogenesis I	4336.8	3914.5	6663.76	4332.63	4253.22	3634.71	3975.26	4210.21	4423.73	4008.6	3750.17	5278.77	3900.25	4635.78	3836.02	4224.4	4088.89	4074.88	3890.32	4430.52	4532.54	6231.89	3910.24	3716.43	6587.93	3941.94	4440.42	4352.94	4037.4	4290.59	3715.67	5445.97	3811.89	4465.1	3785.81	4365.69	3057.63	4934.27	4103.76	4208.62	3511.02	4397.46	3644.08	3147.99	4441.8	4054.7	3871.5	4189.56	3368.68
GLUCOSE1PMETAB-PWY: glucose and glucose-1-phosphate degradation	1402.75	2659.93	1111.66	2736.26	1659.51	2669	2269.43	1331.76	599.101	2525.78	4565.29	1358.46	2839.23	1690.65	2926.61	1701.8	2066.55	2778.79	3996.97	2136.34	2180.01	1715.73	1753.46	3051.56	1592.21	1935.31	1792.17	2754.85	2958.3	2513.72	3779.26	1089.18	1756.9	2387.99	2466.43	1899.43	797.279	2028.98	2163.14	2331.21	2103.9	1894.53	2787.11	1351.76	2656.55	2507.66	1644.67	1979.58	728.465
GLUCUROCAT-PWY: superpathway of &beta;-D-glucuronide and D-glucuronate degradation	3379.39	1422.12	1469.88	699.365	1985.57	1666.7	2366.02	1260.15	1283.42	1699.86	1103.38	693.997	1060.37	1104.75	1701.23	1740.78	1293.92	1739.69	996.156	2233.2	1833.19	828.873	2743.9	2010.6	1168.84	2113.06	1011.44	1745.41	1961.31	2185.5	1703.68	1051.76	1677.14	2698.45	2084.4	1478.64	779.21	1863.9	1610.8	2004.37	1723.38	1491.29	1750.55	1861.72	908.249	1357.47	2322.67	2338.08	809.082
GLUDEG-I-PWY: GABA shunt	853.332	361.018	197.147	12.4815	72.6114	119.021	71.0381	0	418.941	16.9624	58.7593	107.769	82.7721	56.9833	0.590756	366.92	9.44131	675.997	278.98	15.5597	170.011	128.575	53.9211	20.3818	122.617	69.509	5.00251	288.184	531.987	788.497	24.1953	40.755	5.18953	2220.91	59.6919	760.406	54.7694	564.523	9.06655	63.0801	185.45	408.226	0	153.897	531.927	589.495	146.534	48.9349	84.6503
GLUDEG-II-PWY: L-glutamate degradation VII (to butanoate)	98.5447	197.768	539.543	249.301	786.162	437.002	1238.68	1235.48	263.26	95.2446	43.5998	89.7124	198.972	69.3043	266.017	120.871	31.334	143.192	132.909	355.943	33.888	217.389	139.357	349.338	189.509	564.919	71.0447	52.0057	87.6912	113.15	282.698	361.314	103.034	49.8516	212.222	58.0535	240.494	976.814	140.859	209.659	60.9757	82.2952	46.5838	157.263	120.245	47.1131	53.9939	174.896	138.195
GLUTORN-PWY: L-ornithine biosynthesis	5278.47	4807.88	4240.21	6924.14	4613.31	3584.78	4103.75	6264.69	6658.67	4764.44	6009.35	6848.69	6251.67	7230.76	3705.98	7063.73	4415.11	3885.58	5609.02	4261.6	6681.63	7435.41	7382.41	3532.06	6652.58	7865.54	8885.74	5315.94	4136.75	4348.5	5936.27	8132.3	6545.19	4460.47	5145.64	4923.19	4641.42	4119.81	4355.81	4528.49	2722.9	8016.06	3760.83	6025.55	5486.73	5366.15	6005.15	4494.38	4967.04
GLYCOCAT-PWY: glycogen degradation I (bacterial)	2488.55	4134.32	1641.52	4453.42	1836.4	3170.45	2603.42	1570.1	1153.69	2861.48	6442.88	2352.57	4618.94	2957.58	4014.21	2958.19	2220.51	3763.01	5913.51	2407.35	3614.72	3016.45	3124.09	4599.23	2775.01	3465.88	3139.31	4323.57	3895.97	3444.42	5767.58	2048.56	2938.91	3786.9	4022.83	3183.18	1484.46	2854.58	2211.35	2239.23	3033.28	3486.12	3650.55	2401.5	4101.7	3930.64	2880.19	2293.66	924.547
GLYCOGENSYNTH-PWY: glycogen biosynthesis I (from ADP-D-Glucose)	4591.04	5042.09	5950.23	5891.62	4342.27	3620.34	4264.48	5261.51	6963.29	5152.91	4864.81	7071.29	5343.23	6833.83	4408.97	5743.49	6379.34	3175.13	4573.6	4686.75	5821.11	6584.72	5784.91	3981.39	6373.46	6009	5671.23	4718.27	4596.68	3514.47	5340.75	6920.75	5190.86	3336.8	4597.17	4913.02	6530.6	5036.64	4647.73	4320.3	4320.43	5289.88	4154.32	5306.46	4657.74	5251.9	5404.36	3927.96	5911.07
GLYCOL-GLYOXDEG-PWY: superpathway of glycol metabolism and degradation	912.605	955.544	2079.17	395.039	1299.64	463.363	361.4	399.546	351.051	1614.78	192.287	1182.25	272.695	378.472	465.781	233.715	223.78	709.002	969.002	1829.8	71.1982	110.589	320.949	829.663	106.803	652.183	116.996	1167.93	524.052	1361.21	156.832	199.836	144.956	483.353	313.407	1716.1	143.175	356.44	209.783	563.483	666.662	210.064	855.622	883.67	473.904	962.096	1361.71	295.098	102.487
GLYCOLYSIS-E-D: superpathway of glycolysis and Entner-Doudoroff	2895.71	2924.26	3373.72	1501.7	3982.93	3566.87	4111.57	2452.25	1468.95	3277.43	3355.31	2633.81	1912.84	1694.27	4073.2	3191.04	2962.97	3995.83	2192.21	3566.61	2502.53	2372.39	3470.08	3562.83	2126.68	2740.22	1308.07	3590.22	3967.52	4087.99	2501.87	1096.78	2594.29	4168.91	3744.71	2919.15	2045.56	2995.01	4129.56	3469.21	3443.81	2043.77	3878.47	2818.42	2915.25	2910.86	2577.32	4050.51	1964.62
GLYCOLYSIS-TCA-GLYOX-BYPASS: superpathway of glycolysis, pyruvate dehydrogenase, TCA, and glyoxylate bypass	2374.49	2444.67	2826.86	914.409	2801.54	3874.35	3352.17	2174.85	540.87	3212.48	3604.12	1872.04	856.821	1376.6	4340.36	1170	3294.01	4318.31	2615.52	3452.76	1989.24	1261.44	3135.19	4248.37	412.939	2614.22	1345.43	2913.67	3880.67	3227.53	2713.79	1033.62	2643.77	2643.91	3059.01	2634.08	704.26	3078.67	3524.52	3184.24	3503.07	1932.71	4203.39	1531.64	2218.65	3285.82	2183.92	3271.04	1619.58
GLYCOLYSIS: glycolysis I (from glucose 6-phosphate)	7580.66	7184.9	8115.7	8093.89	6725.4	4671.18	5698.31	7179.16	9217.36	6375.6	6417.15	8702.04	7922.33	6975.53	4722.88	7693.33	7585.14	4877.62	6709.5	6514.96	6888.47	6805.61	5742.79	4346.39	7527.09	6585.78	6840.1	6781.63	5906.2	5655.36	6461.12	5758.4	5874.23	5051.83	6132.02	7286.98	9144.23	6065.84	6744.05	6435.64	4991.29	6661.83	4654.26	8130.86	6965.76	6453.59	7875.77	5869.24	8204.56
GLYOXYLATE-BYPASS: glyoxylate cycle	1768.91	1737.22	1463.06	470.45	1362.94	2831.41	1947.22	1375.35	345.681	1794.09	2171.71	1105.84	444.764	722.182	3344.55	904.809	1506.82	2866.99	1791.73	1938.7	1019.91	880.191	1715.1	3463.08	110.767	1892.27	898.352	1715.59	1959.11	1690.44	1632.97	767.212	1291.55	1239.8	1745.83	1760.66	274.651	1823.38	1978.81	1733.33	2075.02	963.407	3058.8	923.886	1385.13	2448.01	1406.57	1662.13	891.267
GOLPDLCAT-PWY: superpathway of glycerol degradation to 1,3-propanediol	264.053	393.933	185.415	481.541	858.528	1450.8	598.491	521.592	511.574	170.767	222.877	253.964	722.558	302.332	307.465	431.839	107.991	727.043	353.361	368.571	579.589	177.037	379.893	72.6287	288.481	564.496	194.692	135.2	206.165	204.239	354.565	503.767	300.373	138.651	524.351	305.618	336.548	1251.41	452.785	369.044	945.123	428.109	139.071	352.99	263.892	208.367	368.314	545.448	797.251
HCAMHPDEG-PWY: 3-phenylpropanoate and 3-(3-hydroxyphenyl)propanoate degradation to 2-oxopent-4-enoate	347.784	475.422	414.004	80.9076	772.597	1914.03	1604.16	714.823	70.5543	775.511	644.053	177.987	114.986	231.534	2601.89	125.886	746.063	1771.36	810.93	1205.12	262.492	166.157	1026.45	3153.34	14.3082	558.883	181.405	536.287	1123.05	994.597	612.455	135.244	732.89	848.66	1633.03	335.023	55.4994	1256.6	1249.57	1131.2	2340.45	391.337	2967.35	173.787	290.219	587.597	325.31	2690.5	285.501
HEME-BIOSYNTHESIS-II: heme biosynthesis I (aerobic)	1298.87	1078.77	736.06	423.35	1237.85	1877.46	1936.01	816.508	486.829	1105.64	1219.94	452.45	1059.55	307.589	2229.03	1106.66	1392.2	2806.36	1022.04	1243.35	692.654	697.153	1184.73	3221.04	814.764	627.136	200.857	1358.34	1992.46	1978.43	836.995	198.731	759.181	2749.58	1282.6	1239.71	828.519	1405.59	1158.71	1274.17	1781.49	687.322	2698.79	605.204	1460.22	1302.72	719.447	1299.63	667.746
HEMESYN2-PWY: heme biosynthesis II (anaerobic)	1221.83	1020.28	873.268	483.709	967.446	1738.8	1452.21	817.055	521.993	932.048	822.344	328.508	679.841	317.658	2050.98	601.542	948.926	2210.65	836.744	1060.06	397.577	448.61	981.97	2379.35	526.237	509.129	186.218	965.915	1550.63	1593.58	757.878	229.238	632.641	2656.11	1002.39	1061.45	768.528	1519.13	993.989	1008.75	1494.49	526.575	2223.47	506.803	836.733	1115.41	613.748	1024.15	394.995
HEXITOLDEGSUPER-PWY: superpathway of hexitol degradation (bacteria)	2372.1	2987.14	3292.17	3089.69	4320.84	4220.15	4601.72	3167.95	1970.56	3375.13	3495.62	1961.67	3088.89	2547.16	4035.24	2032.92	4296.44	4289.46	3242.69	4045.11	3297.87	2616.92	3560.23	4066.84	1533.58	3781.14	2267.15	3346.07	4605.76	3986.5	3232.59	2956.56	2612.94	2955.62	4161.79	2871.88	2168.09	4469.8	4881.83	3788.37	4707.72	1918.28	4291.91	2365.41	2852.85	3142.53	2105.93	4121.66	2161.94
HISDEG-PWY: L-histidine degradation I	1601.01	3307.45	2164.19	1463.71	1220.61	149.151	792.698	952.104	2624.19	2069.62	1256.64	2050.66	2247.08	594.486	94.3615	2090.62	3175.61	1126.46	1845.2	1430.49	1028.92	2145.65	221.411	2.85835	1638.19	889.576	135.083	2555	1865.66	1663.69	767.874	512.991	382.034	923.887	1168.97	2483.97	3455.57	673.568	1347.74	1647.11	79.3596	264.266	33.4467	2654.5	2766.15	1504.79	1994.05	1407.33	2519.22
HISTSYN-PWY: L-histidine biosynthesis	6048.93	5638.78	5519.62	7974.43	4539.93	2444.72	2548.53	5015.57	8016.43	4862.66	6241.71	7813.1	7517.2	8437.54	2061.17	7654.94	4217.63	2632.46	6309.95	4565.96	7958.24	7856.32	5487.5	2091.34	8506.02	6321.41	9102.13	5885.48	4019.31	4526.43	5919.88	8370.73	6348.19	4414.99	4483.48	6273.77	7011.4	3239.43	3956.9	4810.86	1615.66	7795.73	1879.88	7184.18	6960.98	5886.47	6996.76	3990.3	7182.41
HOMOSER-METSYN-PWY: L-methionine biosynthesis I	4015.67	3729.41	2640.45	3818.78	3986.91	4003.79	3057.83	3721.11	4655.3	4233.09	4161.5	4133.63	3936.71	4287.39	4610.56	4139.76	5536.44	3380.1	3820.76	3934.15	4459.37	4062.29	3177.85	3755.26	4559.72	3426.42	4667.51	4006.67	4155.29	3339.2	4194.79	4549.73	4014.37	3242.24	3719.9	4254.86	6078.65	3277.97	4372.16	4806.73	3765.98	4512.97	4306.49	4576.68	3720.06	3635.46	4243.16	3503	5509.56
HSERMETANA-PWY: L-methionine biosynthesis III	4893.49	5275.59	3389.23	5891.73	4954.72	216.176	3186.43	4282.42	5497.73	4817.81	5926.3	5081.68	7227.61	5046.32	224.17	5505.64	6120.8	1724.32	5749.53	4464.85	6563.01	5262.76	3804.15	165.759	5976.38	4126.46	5773.14	5316.16	4505.47	4100.45	5392.92	5432.58	4851.15	3221.95	4633.41	5187.73	8240.08	3893.73	4909.84	5263.04	461.291	5757.76	1013.44	5756.89	5593.62	5218.19	5471.15	3599.3	6797.46
ILEUDEG-PWY: L-isoleucine degradation I	0	0	0	0	0	0	1.08181	0	0	0	2.348	0	0	0	0	3.46711	0	0	0	0	0	0	0	0	0	0	2.67752	0	0	0	0	0	0	0	0	0	0	0	0	0	0	407.925	0	0	0	2.63926	0	0	0
ILEUSYN-PWY: L-isoleucine biosynthesis I (from threonine)	9912.47	9753.23	7817.96	10529.3	7188.41	6076.77	5946.67	8851	9620.55	8452.66	9836.8	9319.15	9763.52	9760.39	5717.85	11707.8	7590.81	6332.75	8770.63	7660.17	9140.37	11202.7	10837.4	6644.44	10434.3	11321	10828.4	8660.44	7246.5	7704.75	9867.57	10570.7	8893.47	7619.32	8459.45	8974.99	9236.6	6309.22	6552.26	7916.91	4875.51	10112.6	5970.04	10631.1	9938.29	9497.53	10184.5	6785.44	10517.4
KDO-NAGLIPASYN-PWY: superpathway of (Kdo)2-lipid A biosynthesis	88.8802	193.61	219.591	30.6802	366.891	694.07	255.813	155.493	25.9126	257.376	187.008	95.3985	53.4581	111.137	300.312	80.0743	346.89	629.897	294.876	636.037	107.644	57.8592	161.229	516.825	95.3472	215.936	60.1607	335.152	88.8164	551.581	145.536	57.2222	176.213	456.629	461.214	113.199	34.6658	467.922	141.322	613.035	777.445	90.1715	554.463	65.5766	97.028	169.229	82.6579	629.649	121.942
KETOGLUCONMET-PWY: ketogluconate metabolism	1478.61	1053.5	728.995	457.346	1371.19	2732.52	2071.41	780.653	437.438	1173.26	1007.45	346.476	230.269	308.409	3952.17	748.142	2009.28	3097.86	1063.9	1875.8	601.324	410.145	1655.88	3888.45	94.4321	1106.09	202.75	1477.73	3011.38	2256.34	1310.4	432.265	778.895	2610.37	2117.82	1427.9	513.706	1803.08	1931.89	1597.85	2377.98	414.708	3274.18	472.412	1065.52	1310.64	755.625	2139.83	457.873
LACTOSECAT-PWY: lactose and galactose degradation I	1319.84	1816.91	865.239	2210.93	3141.76	4933.41	4286	3020.59	1869.09	682.945	1542.32	1640.74	3756.79	1577.78	880.982	1641.71	366.711	1280.52	2832.47	1078.75	3212.07	1221.37	1312.65	396.334	1601.51	1946.55	2055.19	985.209	1054.88	1666	2602.58	2552.12	1527.89	644.077	2408.02	1724.35	2479.01	1718.06	2302.11	1464.95	4991.52	1803.42	1558.35	2251.08	1711.32	1633.96	1749.38	1937.77	2964.9
LEU-DEG2-PWY: L-leucine degradation I	0	7.02779	0	0	0	0	1.37348	0	0	0	0.302957	0	0	0	0	12.5687	0	0	0	0	0	0	0	0	0	0	0	0	0	0	0	0	0	0	0	0	0	3.06599	0	0	0	1.05047	0	0	0	3.54738	7.6153	0	0
LIPASYN-PWY: phospholipases	51.8236	0	0	0	121.512	0	335.994	7.41804	0	32.2005	0	0	5.9375	0	0	0	0	24.2884	0	86.2705	0	0	31.7123	0	0	19.8359	0	0	0	42.4436	0	14.786	0	0	39.9463	0	0	61.2066	30.0326	17.4458	0	9.34846	43.1366	0	0	2.76402	0	11.9359	0
LPSSYN-PWY: superpathway of lipopolysaccharide biosynthesis	232.854	302.099	113.476	26.7367	674.073	1325.46	512.857	339.532	75.3695	554.711	174.384	20.7229	70.8607	35.5191	867.498	55.8481	580.549	1208.58	319.525	890.95	207.489	82.0348	383.905	960.89	0	401.56	168.626	255.015	310.085	472.511	113.055	109.283	461.959	175.554	307.547	66.1398	91.4606	135.849	431.23	193.493	1237.63	138.046	0	60.397	218.775	281.388	202.357	337.281	286.707
LYSINE-AMINOAD-PWY: L-lysine biosynthesis IV	12.6486	7.17985	25.8479	17.3467	19.4577	0	6.05795	36.831	31.1016	2.87811	4.78071	14.1669	14.8031	17.3531	0	5.8371	3.28593	0.465512	6.89905	16.3596	14.8469	14.1614	2.59284	0	32.6071	14.0911	8.49445	10.7257	0.646194	1.93005	13.9075	17.7611	6.1043	7.68034	11.1641	14.5192	21.9474	5.74786	0	4.863	3.83552	17.5858	0	20.5802	10.7671	4.26415	13.9293	10.9464	14.683
LYSINE-DEG1-PWY: L-lysine degradation XI (mammalian)	0	0	0	0	0	0	0	0	0	0	0	0	0	0	0	0	0	0	0	0	0	0	0	0	0	0	0	0	0	0	0	0	0	0	0	0	0	0	0	0	0	0	0	0	0	2.03309	0	0	0
MET-SAM-PWY: superpathway of S-adenosyl-L-methionine biosynthesis	5445.54	5323.32	3594.06	5407.61	5274.66	4768.48	4433.28	5817.69	6151.84	5297.82	5565.31	5608.18	5534.49	5711.74	4900.48	5900.21	6274.28	4481.06	5199.32	5231.34	6052.48	5615.77	4948.02	4675.47	6214.73	5417.17	6515.72	5507.28	5162.38	4626.72	5732.02	6431.78	5625.83	4244.37	5338.56	5553.99	7332.97	4540.7	5269.07	5988.94	4818.87	6332.36	4822.36	6105.11	5171.82	5168.43	5807.36	4681.05	7139.91
METH-ACETATE-PWY: methanogenesis from acetate	0	0	0	18.0776	0	0	1.46132	27.3268	136.911	20.8729	0	0	28.6967	43.3909	0	0	0	0	0	66.9464	9.62511	15.3479	0	0	7.09187	107.833	4.81511	0	0	0	36.7166	19.793	19.4565	0	0	0	20.4374	0	0	68.2314	0	10.2892	0	0	0	0	14.6368	0	17.67
METHGLYUT-PWY: superpathway of methylglyoxal degradation	604.328	455.278	499.681	111.403	1087.41	1797.17	1188.56	716.428	195.168	930.325	722.785	215.244	222.834	196.012	3466.31	263.026	1084.92	1799.26	631.409	845.027	203.117	333.625	984.096	2726.3	171.147	697.213	146.443	482.705	1560.15	1241.89	290.321	230.939	705.264	717.208	777.29	428.146	134.641	1526.78	1470.24	760.51	1267.96	526.399	3260.56	356.325	398.736	789.286	365.778	1411.55	497.031
METHYLGALLATE-DEGRADATION-PWY: methylgallate degradation	675.126	273.347	168.568	2.00838	0	44.1196	0	0	0	0	50.9015	100.077	0.826517	0	0	283.367	0	455.928	198.447	0	0	0	0	0	38.2659	22.8921	0	256.484	395.493	506.075	9.08496	0	0	1430.03	60.0358	535.701	0	0	0	0	0	1.59114	0	117.854	211.575	465.255	117.245	0	0
METSYN-PWY: L-homoserine and L-methionine biosynthesis	5208.51	5058.21	3706.77	5412.37	5037.58	4976.65	4330.78	5339.7	5803.23	5219.38	5831.12	5304.04	5525.99	5656.96	5174.26	5634.61	6375.23	4479.33	5291.47	5028.06	5929.9	5504.31	4683.99	4781.19	5908.31	4974.27	6255.16	5263.2	5179.82	4506.7	5752.6	6097.82	5486.24	4352.77	5011.77	5244.74	6953.84	4291	5499.2	5971.34	4894.92	5959.39	5155.55	5759.84	5178.71	5009.22	5503.41	4639.77	6919.77
NAD-BIOSYNTHESIS-II: NAD salvage pathway II	1229.33	702.063	994.986	393.648	1084.92	1505.44	1085.3	589.968	1421.83	1169.32	284.728	683.16	191.325	322.698	344.293	426.447	428.842	1590.44	786.102	1431.76	375.13	626.898	626.622	1544.27	544.953	473.902	373.377	964.32	1359.11	1606.26	563.349	510.152	567.089	3065.02	723.595	1405.2	200.362	1517.84	193.213	1011.66	1463.06	527.467	1730.56	551.53	788.9	1004.89	996.219	659.898	314.33
NAGLIPASYN-PWY: lipid IVA biosynthesis	2800.11	1756.1	2738.3	813.038	2112.89	2686.99	1803.97	709.324	1120.25	2339.92	1609.28	1068.99	698.376	1045.83	3012.24	1317.18	2400.06	3163.13	1372.58	2202.36	1231.37	1081.59	1461.21	3174.28	867.392	1236.12	615.275	1656.84	3156.94	2317.67	1461.45	688.23	1654.41	3284.55	1370.84	2225.56	616.267	2815.02	2240.09	2179.9	2008.85	1155.02	2893.06	1227.98	1436.34	2507.97	1407.92	1910.6	972.838
NONMEVIPP-PWY: methylerythritol phosphate pathway I	1353.58	716.28	1714.7	930.47	1571.71	637.424	2212.8	1852.48	1239.35	2304.75	230.217	856.692	1499.78	1287.69	680.271	385.415	259.156	941.739	1446.7	1881.5	1741.59	1939.95	2060.14	1546.45	2135.13	1050.16	1523.04	2269.09	96.4525	742.128	2298.36	1855.74	1004.66	165.597	2330.33	650.934	1080.1	1206.09	213.477	2594.22	12.1742	2194.69	1525.3	553.161	396.422	183.462	833.144	2533.17	742.93
NONOXIPENT-PWY: pentose phosphate pathway (non-oxidative branch)	8280.93	8912.62	7680.91	9990.63	7891.31	10095.9	8386.71	7650.44	7501.51	7182.72	8591.63	7282.94	8565.66	7372.85	10276.1	7928.66	8755.57	8878.51	9016.71	7676.8	9725.13	6988.7	7932.77	9327.41	7397.73	7528.14	7473.28	7449.6	9300.86	8794.51	7983.07	7977.93	7368.82	11531.5	8442.25	8500.6	9164.57	7923.97	7691.93	7831.38	7887.97	6263.84	9739.84	8330.81	8402.69	8373.66	7774.31	9565.1	8113.79
OANTIGEN-PWY: O-antigen building blocks biosynthesis (E. coli)	5178.95	5999.89	5387.57	6809.89	4695.8	2628.07	3688.36	4832.56	5408.72	4174.2	6110.91	5478.38	7551.06	6288.56	3220.3	6947.7	4451.2	3050.92	6113.67	4149.81	6618.69	5857.27	4651.58	1805	6298.26	5927.44	7085.37	5404.34	3812.29	4036.59	5752.72	7018.43	5425	3586.29	4235.21	5365.17	6846.44	4389.71	3795.28	4279.11	4258.71	5965.85	2693.02	6161.99	6299.87	5418.42	5675.26	3062.2	6157.75
ORNARGDEG-PWY: superpathway of L-arginine and L-ornithine degradation	782.685	734.223	849.805	141.755	1152.92	2568.24	1938.47	1285.55	182.545	1371.82	1313.18	316.29	206.316	384.774	3022.99	330.682	1059.64	2540.04	825.119	1610.46	482.367	280.601	1568.02	3230.77	78.232	925.367	421.343	955.926	1696.69	1578.94	1109.99	287.548	1464.9	1672.68	1386.83	757.798	130.249	1371.38	1427.32	1734.73	2145.44	657.246	3597.62	336.427	514.112	1121.33	730.161	1464.36	439.643
ORNDEG-PWY: superpathway of ornithine degradation	790.315	1429.98	1225.74	995.133	1870.21	4987.34	2802.13	1421.5	267.228	1857.57	2676.89	731.338	1452.12	852.415	6232.34	841.091	2314.99	3489.71	1877.16	2190.83	1301.08	1048.02	2376.76	5245.61	834.659	1197.24	720.735	1717.47	2192.33	2215.28	2203.12	477.358	1628.8	1804.23	1807.17	883.436	437.917	2216.28	2918.42	2230.44	3347.62	1053.96	5665.76	711.867	1446.94	1322.44	1114.43	3234.43	1060.97
P101-PWY: ectoine biosynthesis	0	0	0	0	0	0	0	0	0	6.81222	0	0	0	11.779	0	0	0	0	0	0	0	7.92216	1.62807	0	0	0	0	0	0	0	0	4.37597	0	0	0	0	0	0	0	0	0	0	0	0	0	0	0	0	0
P105-PWY: TCA cycle IV (2-oxoglutarate decarboxylase)	1746.73	1813.25	1860.97	539.091	1762.17	2056.76	1657.97	1480.58	431.796	2425.57	2556.04	1356.75	760.655	1246.71	2847.06	1044.9	1802.52	2706.72	2034.49	2494.2	1347.76	975.555	2112.08	3138.64	149.047	2010.15	1070.11	2316.79	2281.94	2190.38	2138	864.954	1802.72	1772.64	2123.75	1499.95	610.707	1739.15	1719.16	2452.9	1809.79	1384.09	2475.8	1041.08	1379.6	2472.18	1850.64	1917.5	1295.96
P108-PWY: pyruvate fermentation to propanoate I	2249.32	1545.21	1995.4	1953.04	721.898	210.546	126.448	258.361	2866.95	1270	897.311	2597.45	1053.34	1930.24	0	1904.47	531.925	1053.72	932.802	1380.16	1379.72	2062.08	404.637	37.5643	1431.29	1213.18	1512.4	1870.85	1271.91	1354.57	585.565	2133.65	838.3	1514.97	665.103	1707.03	471.101	919.737	357.813	845.398	26.2018	486.175	39.228	1192.13	1641.89	1870.79	2202.36	412.576	1323.53
P122-PWY: heterolactic fermentation	2145	3517.33	955.171	2802.76	3037.82	1430.31	1594.4	1189.66	1345.85	3302.67	3767.64	2139.51	4572.5	1508.15	2002.35	3331.45	3163.51	2830.54	3913.12	1603.25	2070.24	2138.55	1783.87	1158.47	1825.83	2154.73	1571.94	2969.18	3142.86	3156.83	3623.02	1782.09	1699.58	2044.2	2999.75	3037.83	3915.57	1756.74	3077.77	2677.23	3164.6	1648.94	2401.14	3130.63	4277.27	3046.28	2578.23	1267.69	3251.91
P124-PWY: Bifidobacterium shunt	967.368	3928.07	615.041	5724.84	301.678	233.693	1058.08	1192.39	1680.33	1551.51	6008.77	2581.49	6526.39	2829.62	32.313	4694.86	113.348	264.463	5811.28	616.319	3832.14	2726.47	1293.15	67.3136	2808.59	2571.31	3899.01	3515.82	880.844	2445.94	5100.43	2609.12	2165.28	1021.73	2718.27	3192.64	2778.3	452.424	1701.11	1375.8	78.4689	3258.19	262.289	3963.29	5419.42	3789.16	3504.35	265.893	3511.01
P125-PWY: superpathway of (R,R)-butanediol biosynthesis	2.15365	23.3091	43.6992	11.3629	40.6087	16.9785	27.3485	52.0043	27.9472	18.9891	14.8646	19.8691	27.8793	13.205	27.1614	32.3104	11.5819	18.7727	19.7352	7.04693	20.7579	31.0394	5.43056	7.44357	22.9609	29.0441	23.8139	10.13	7.25227	23.6914	27.9588	9.90566	39.5248	18.1	29.2239	34.4824	0	27.4837	18.8828	45.2175	46.8611	297.03	29.955	20.8303	17.6535	4.93499	8.04973	13.6253	2.37561
P161-PWY: acetylene degradation	3168.27	2450.51	3189.66	2578.62	4318.19	4453.59	5999.59	6551.81	3913.2	3624.93	2699.95	2557.97	3468.09	2020.4	4458.61	2170.68	3670.31	4303.35	3050.69	4125.42	3493.51	2097.51	4090.39	4395.58	2414.77	3683.98	2251.4	1909.8	5223.24	3246.49	3802.95	3234.28	3097.95	4173.62	3764.31	3063.23	3921.29	4817.18	2906.27	3698.14	5895.84	3558.58	5319.26	3194.93	2152.03	2808.71	2347.84	4882.16	2645.63
P162-PWY: L-glutamate degradation V (via hydroxyglutarate)	332.603	1786.74	1281.77	1010.74	69.9387	0	734.374	616.428	421.437	171.205	33.7118	107.499	106.713	778.835	0	587.989	72.7226	406.04	604.354	259.21	1237.55	49.5029	0	0	153.931	393.955	142.354	440.832	388.707	274.603	265.603	428.451	369.232	255.294	985.56	408.686	319.126	82.5009	0	55.1147	0	411.059	0	1439.5	651.507	72.5258	220.01	536.027	234.279
P163-PWY: L-lysine fermentation to acetate and butanoate	0	599.944	91.4511	128.864	501.372	0	742.267	766.877	250.358	158.868	0	2.89346	150.943	267.413	179.542	42.1954	0	27.7278	59.2885	132.97	11.8796	142.622	135.901	0	298.094	290.751	143.009	5.22057	154.115	17.4669	280.321	245.989	167.237	29.9107	46.6421	131.997	28.9933	782.431	0	77.8717	0	221.657	81.8285	81.8483	267.865	31.141	107.429	56.2308	26.6855
P164-PWY: purine nucleobases degradation I (anaerobic)	1057.77	1633.05	1987.09	989.027	2547.5	199.522	4616.51	3710.7	1806.66	1750.89	1309.39	1644.51	1596.37	1036.86	2045.11	2443.31	1827.59	752.638	1110.04	2106.73	1437.82	1961.47	1734.52	140.395	1922.25	2585.18	1050.62	1358.49	710.347	1282.77	2340.83	2212.63	2803.74	732.585	2207.04	1366.57	927.617	1239	2869.42	1407.26	2143.72	2537.21	2971.24	2390.74	2077.74	1142.88	1375.87	2903.45	1481.31
P165-PWY: superpathway of purines degradation in plants	0	5.03994	0	0	0	34.4715	1.36834	0	0	0	0	5.88742	0	0	0	0	0	19.4933	0	13.314	0	8.93738	3.67663	0	0	4.36142	0	0	0	0	4.13285	0	0	0	0	19.6257	0	13.6364	0	0	0	0	0	0	0	0	0	0	0
P184-PWY: protocatechuate degradation I (meta-cleavage pathway)	0	0	0	0	0	0	0	0	0	0	0	0	0.950286	0	0	26.9367	0	0	0	0	0	0	0	0	7.3372	3.97905	0	0	0	0	0	0	0	32.1806	0	0	0	0	0	0	0	1.96396	0	1.09235	0	15.9999	22.6358	0	0
P185-PWY: formaldehyde assimilation III (dihydroxyacetone cycle)	430.618	496.813	243.096	494.83	616.836	1802.69	686.131	247.142	644.391	190.021	137.149	144.509	404.164	265.491	90.3922	225.864	118.522	869.397	330.166	380.803	455.879	170.804	408.73	0	413.314	698.505	245.245	145.034	151.569	176.139	418.064	494.324	282.855	187.292	710.211	391.182	424.583	673.94	945.715	441.637	160.618	336.218	60.1387	332.968	265.717	178.111	482.297	739.525	720.741
P221-PWY: octane oxidation	844.37	578.462	1731.52	393.123	724.451	790.113	182.607	694.952	879.204	354.704	793.558	857.773	586.731	356.207	852.232	848.121	1274.9	362.071	426.434	995.978	433.78	188.829	196.574	560.296	661.138	535.722	500.129	592.754	783.819	179.24	135.548	946.898	1016.63	194.628	931.066	535.129	872.515	1061.75	484.164	279.412	174.947	316.044	740.685	1230.58	345.76	599.352	1047.86	906.134	1310.69
P23-PWY: reductive TCA cycle I	159.632	194.155	743.351	380.101	535.397	0	10.718	46.1153	731.21	287.012	20.4097	439.643	293.307	212.438	0	433.967	0	40.9011	147.009	346.64	169.065	443.142	32.9775	0	259.029	379.748	109.012	54.7047	83.0123	25.4143	329.372	177.076	242.167	89.8074	20.2135	70.519	480.244	941.975	3.2236	18.4631	40.0951	203.746	0	739.024	438	374.708	432.283	74.1734	148.451
P241-PWY: coenzyme B biosynthesis	13.1721	22.1022	37.0057	20.9301	22.5496	0	5.25946	45.9018	38.6437	3.31463	6.68327	13.6702	23.6774	15.5926	0	22.2858	5.60054	24.3319	22.0269	12.9549	22.7007	19.1457	2.96034	0	33.6028	29.4899	9.36239	21.9218	6.95215	21.9971	20.5751	26.1849	11.144	9.57719	28.7411	15.8634	21.7663	4.73792	0	23.838	0	18.6316	0	20.9787	23.079	5.84358	17.2407	11.518	15.5763
P281-PWY: 3-phenylpropanoate degradation	6.85319	0.408971	129.55	0	0.573045	0	0.181029	0	8.20849	0	0	49.5626	0	0	0	1.36513	0	0	25.1431	0	7.52914	0	0	0	37.3203	0	0	0	0	2.0117	5.17342	0	0	140.041	0	101.768	0	0	0	0	0	189.557	0	50.9445	172.369	10.5142	2.813	0	0
P381-PWY: adenosylcobalamin biosynthesis II (late cobalt incorporation)	0	5.47191	0	0	0	0	0	0	0	0	11.1946	0	0	0	0	0	0	0	0	0	0	0	0	0	0	0	0	0	0	0	0	0	0	0	0	0	0	0	0	0	0	0	0	0	0	0	0	0	39.9256
P4-PWY: superpathway of L-lysine, L-threonine and L-methionine biosynthesis I	3708.3	3923.67	3252.93	4186.75	3071.86	3745.46	3361.69	3966.21	3224.51	3601.65	4642.26	3557.65	4666.52	4038.47	3861.43	4806.6	2731.42	3811.98	4392.65	3625.77	3511.13	4029.71	4624.41	3799.1	3920.75	4361.69	4734.01	4310.91	3148.09	3762.47	4556.52	4019.68	4603.47	3959.05	4007.85	3654.92	3194.44	3298.27	4028.76	3595.98	3526.05	4572	4114.78	3779.6	4386.84	4302.15	4237.3	3267.41	4351.27
P42-PWY: incomplete reductive TCA cycle	1029.03	752.758	996.235	1166.58	1111.21	499.718	684.382	300.104	1035.33	1110.45	523.723	556.239	798.011	1294.07	433.468	851.909	473.606	1422.77	577.027	479.956	1155.23	1501.24	438.608	266.422	1589.77	1271.33	828.227	760.62	1016.16	1507.14	1040.28	979.216	1063.16	977.649	553.676	1169.6	856.416	885.617	457.65	638.485	732.25	906.889	726.11	1151.08	777.935	878.821	672.333	457.977	344.467
P441-PWY: superpathway of N-acetylneuraminate degradation	3920.91	3548.92	4210.34	2947.09	4412.28	4200.79	4851.3	4343.07	2611.36	3763.04	3232.69	3461.84	3058.21	2923.58	4354.86	3687.96	3960.54	4076.42	2979.53	4222.33	3715.83	3190.79	4178.53	3968.95	3184.66	4047.74	2460.82	3508.04	4467.5	4110.34	3385.14	1931.26	3577.75	4305.54	4150.74	3601.69	2974.28	4245.05	4642.29	4170.73	4642.82	3173.55	4365.46	3438.95	3162.83	3706.31	3158.96	4034.74	2549.47
P461-PWY: hexitol fermentation to lactate, formate, ethanol and acetate	1157.14	1649.61	1516.84	1950.18	3007.85	4517.37	3711.24	1752.95	1174.3	2296.61	1919.48	753.036	1635.45	1619.52	5536.19	682.885	2807.3	4630.31	1834.25	3053.25	1966.3	1723.47	2645.53	5806.17	480.048	2659.89	1506.67	2049.27	3447.72	3135.42	2141.75	2249.12	1602.32	2457.54	3009.54	1562.23	1016.6	4067.67	3660.84	2669.51	4751.23	856.813	5364.95	940.562	1351.89	1874.46	878.345	3130.91	966.653
P562-PWY: myo-inositol degradation I	857.983	365.988	203.971	112.408	172.252	331.642	171.632	313.214	278.821	483.463	132.62	138.481	133.042	114.469	219.732	345.456	54.857	767.389	266.087	117.563	144.232	86.3823	564.554	2.35404	131.223	164.334	159.506	566.031	428.751	565.957	428.55	184.678	503.64	913.794	334.263	520.814	194.572	104.95	61.3394	830.739	66.8932	362.979	0	241.849	291.857	403.028	129.579	358.211	280.694
P621-PWY: nylon-6 oligomer degradation	0	0	0	2.21777	0	0	3.84653	6.76075	0	14.0789	0	0	0	3.84982	0	0	0	1.74526	0	4.77797	0	0	0	0	0	46.4016	46.9339	0	0.870738	0	7.1117	9.3491	6.56676	0	0	0	24.1007	0	0	3.3706	0	67.8128	0	0	0	0	4.02736	12.0398	2.74643
PANTO-PWY: phosphopantothenate biosynthesis I	3378.31	3819.47	5275.07	4293.61	3628.75	4109.5	3272.39	2540.37	4677.24	4526.29	3070.27	4737.2	3305.4	5978.66	3621.13	3541.87	5874.37	3434.49	2979.59	3764.8	4462.42	5387.98	2538.66	3076.2	5672.01	3046.7	5156.41	4034.93	3927.94	3573.57	2979.89	5328.71	4561.66	2406.73	3621.88	5236.79	5096.52	3710.27	4187.96	3799.95	2978.15	4579.52	3899.28	4138.55	3460.51	3642.06	3695.28	3997.47	4359.91
PANTOSYN-PWY: pantothenate and coenzyme A biosynthesis I	4044.95	4125.31	5524.91	4497.89	3976	3639.04	3244.16	3361.51	5551.58	4765.37	3171.54	5305.1	3800.1	6447.39	3040.62	4243.57	5994.97	3114.72	3457.65	4031.48	4386.53	5599.16	2886.33	2875.58	5880.77	3547.64	5835.6	4406.03	4065.4	3682.1	3271.51	5784.74	5217.45	2649.83	3600.34	4802.63	5817.76	3914.98	4318.42	4329.41	3197.44	4802.15	3250.08	4722.54	3983.47	3919.74	4435.85	4114.09	5210.66
PENTOSE-P-PWY: pentose phosphate pathway	4433.43	4952.03	3778.74	6015.14	4991.18	4245.33	4228.72	2583.35	3731.4	4306.07	6542.43	3669.02	6510.02	3167.25	5261.62	4866.42	5134.73	4979.52	5863.79	3975.15	4282.8	4032.69	3758.21	4198.45	2925.48	3513.32	3109.95	4768.48	5144.1	4973.47	5137.33	3174.58	2664	5921.1	4432.7	5049.83	5732.88	3552.34	5124.94	4426.11	4690.03	2275.62	4703.87	4658.74	6113.55	4464.86	4521.82	5140.85	5365.57
PEPTIDOGLYCANSYN-PWY: peptidoglycan biosynthesis I (meso-diaminopimelate containing)	6564.77	6855.19	7866.48	8468.64	6482.8	5043.72	5739.7	8060.81	8656.85	6331.92	6961.07	8390.45	8230.71	8569.08	4670.16	7676.2	7273.4	4094.07	7031.62	6135.96	8283.73	8447.57	6873.13	3757.45	8623.34	7079.26	8590.75	6884.55	5285.74	5777.31	6770.77	8397.77	7604.14	4786.75	6570.37	6609.64	8941.32	6675.96	6826.65	6366.11	5319.58	7642.62	4440.13	7855	7166.01	6197.07	7306.39	6301.16	8116.58
PHOSLIPSYN-PWY: superpathway of phospholipid biosynthesis I (bacteria)	4408.06	3945.51	3718	1605.76	3854.96	4853.08	4813.04	5243.02	2746.45	4550.87	3565.71	2178.52	1569.28	2677.5	5394.65	2565.36	5721.14	4591.9	3531.04	3956.14	2634.03	2646.1	4823.02	5411.34	2559.95	3920.26	2005.45	3733.37	4569.45	3899.27	4296.12	2143.6	4463.88	5406.72	4293.56	4078.14	1288.48	5316.78	4348.82	4637.96	4586.33	2987.1	5969.37	2795.57	3199.97	4236.09	2857.92	4759.13	2768.23
POLYAMINSYN3-PWY: superpathway of polyamine biosynthesis II	388.022	261.554	1198.58	278.679	539.481	444.67	780.935	784.415	278.002	571.969	492.874	702.226	187.583	829.817	406.339	353.241	281.841	538.202	306.868	490.909	1282.76	1055.85	285.738	0	1178.78	413.352	865.797	228.427	258.505	434.86	572.282	745.987	967.597	452.052	568.669	409.874	8.86174	654.326	589.059	288.658	1116.64	749.527	211.478	752.171	271.051	620.583	504.596	337.165	227.156
POLYAMSYN-PWY: superpathway of polyamine biosynthesis I	1796.6	1675.5	2179.06	1249.9	2883.89	3601.08	3592.89	2893.06	1496.18	2812.89	2278.35	1625.14	1103.27	1649.55	4682.39	1854.67	3235.06	3702.74	1650.2	3349.58	2318.38	2244.69	3312.68	3873.92	1846.9	2535.42	1397.99	2283.95	2614.97	2723.13	2044.52	1139.81	2730.06	2008.24	2942.56	1663.57	1784.27	2411.27	3447.02	2801.52	3790.04	1606.22	4690.87	1260.28	1441.27	2094.37	1741.12	3392.53	1773.91
POLYISOPRENSYN-PWY: polyisoprenoid biosynthesis (E. coli)	1003.9	807.385	1132.33	378.992	1078.08	2353.65	1906.46	1207.13	545.98	867.904	827.647	697.318	613.174	609.847	1922.57	693.162	921.027	1944.96	847.122	1505.72	786.376	613.591	1257.55	2287.93	906.005	925.333	596.21	969.442	1277.77	1204.59	1028	668.609	968.13	1076.47	1132.09	749.733	369.271	1419.33	1236.87	1115.24	1899.08	909.41	2262.34	653.389	888.274	992.919	933.851	1389.65	493.825
PPGPPMET-PWY: ppGpp biosynthesis	1449.16	1168.14	1348.11	486.742	1905.18	2395.92	1878.81	1136.34	1028.92	714.058	690.525	916.096	1688.55	530.22	1016.53	802.649	541.878	1749.89	1308.59	1014.36	1055.37	686.556	1140.89	1207.48	1224.59	957.541	427.426	1113.69	1290.69	1447.48	1118.89	760.765	558.111	2555.22	1341.17	1403.48	1120.07	1572.04	1656.28	1206.85	2536.91	779.432	1886.79	822.837	1098.73	1099.27	1084.3	1373.62	1325.29
PROPFERM-PWY: L-alanine fermentation to propanoate and acetate	0	992.597	294.075	173.779	171.092	0	0	148.148	165.42	70.4231	35.5618	12.2892	31.4364	47.7539	0	240.159	0	59.9018	127.689	116.152	6.28608	81.9403	149.466	0	392.07	169.056	147.095	11.407	10.2498	74.596	13.4753	252.976	266.552	17.5012	35.6906	97.6084	0	1.05687	0	40.9549	1.25238	179.599	0	537.116	179.125	31.1625	55.8603	0	420.915
PROTOCATECHUATE-ORTHO-CLEAVAGE-PWY: protocatechuate degradation II (ortho-cleavage pathway)	96.8446	99.5424	76.8363	48.1491	94.4245	155.08	8.10508	30.9336	18.1769	12.0172	72.0748	35.5347	51.7227	7.57154	0	77.4955	0	367.912	70.261	71.1392	17.1675	5.51881	9.07133	0	13.4977	11.9888	8.72803	85.4443	80.0255	85.0675	14.4163	4.38757	7.18011	23.9141	57.8971	39.372	43.6441	130.017	3.62193	33.5913	43.1935	20.9628	0	115.925	127.931	47.6134	46.2525	26.4727	41.6931
PRPP-PWY: superpathway of histidine, purine, and pyrimidine biosynthesis	4011.36	4397.61	3210.04	5689.1	4156.19	4074.01	4037.18	3076.49	1894.51	4252.69	4817.64	3307.97	5710.04	3876.48	3024.65	4913.88	3894.28	3807.02	5100.21	4041.42	4327.73	3876.25	3835.53	2620.24	4089.65	3860	4350.1	4386.94	4232.74	4186.92	4640.42	3411.29	4238.5	3537.43	4279.84	3818.38	4708.15	3833.12	4577.22	4358.9	4046.16	3860.69	3219.96	4373.11	5043.94	4239.64	4059.1	4048.92	4861.52
PWY-101: photosynthesis light reactions	0	2.51341	3.40039	4.162	6.90391	0	12.7742	0	6.70705	0	0.331044	7.27183	3.02042	23.718	0	12.4971	0	0	0	3.47415	4.69585	17.7344	0	0	29.6963	8.41779	0	0	0	0	3.1033	2.24278	9.94887	0	0	24.2745	0	0	0	0	0	8.36582	0	15.8659	5.82444	3.47994	14.1777	12.4718	0
PWY-1042: glycolysis IV (plant cytosol)	9760.61	8811.16	11057.9	9955.07	8721.82	7127.04	7450.83	9821.8	12629.8	8704.52	7421.69	11628.8	8683.03	11805.8	7241.77	9559.84	9804.63	6469.72	7544.57	8609.14	9123.96	10809.1	8793.88	6739.92	12009.4	9674.94	12024.9	8387.36	7689.94	6965.45	8106.96	11326.7	10299.5	6761.29	7448.98	9197.19	11091.5	8098.01	7861.8	8064.71	6888.8	11275	7620.81	10053.9	7694.19	8083.15	9907.57	7760.51	10179.6
PWY-1269: CMP-3-deoxy-D-manno-octulosonate biosynthesis I	1967.15	2476.17	2856.38	1357.03	2180.71	3486.99	1690.7	794.572	1071.11	2770.92	2149.83	1660.59	1464.86	1684.99	3799.05	1700.21	3991.24	3506.4	2044.13	2400.71	2789.79	1614.16	1826.72	2861.5	1948.64	1299.63	1146.06	2653.88	3285.65	3150.13	1662.2	936.023	2076.57	3365.44	2076.46	2350.04	945.532	3374.57	2399.83	2441.86	2481.72	1341.17	3566.74	1677.11	2417.71	2560.84	1680.91	2473.88	1660.49
PWY-1361: benzoyl-CoA degradation I (aerobic)	0	0	23.03	0	0	0	0	0	0	0	0	3.33887	0	0	0	0	0	0	0	0	0	21.5053	0	0	0	0	0	0	0	0	0	0	0	0	0	0	0	0	0	8.60043	0	0	0	0	0	14.3521	0	0	22.2259
PWY-1501: mandelate degradation I	0	0	0	0	0	0	0.196761	0	0	0	0	0	0	0	0	0	0	0	0	0	0	0	0	0	0	0	0	0	0	0	0	0	0	0	0	0	0	0	0	0	0	0	0	0	0	0	0	0	0
PWY-1541: superpathway of taurine degradation	0	0	0	3.21469	21.3367	58.2987	0	0	0	0	0	0	0	0	0	0	0	118.307	0	5.63727	0	0	0	0	0	0	0	0	0	10.788	0	0	0	0	0	0	0	0	0	0	16.6135	0	0	0	6.23951	0	0	0	4.28938
PWY-1622: formaldehyde assimilation I (serine pathway)	41.8023	7.04218	31.1489	38.8149	17.1938	0	0	14.9803	25.4191	14.5172	1.84075	15.1304	24.9069	0	0	27.5025	0	0	3.50799	7.27317	2.4346	3.01964	2.04295	0	8.59333	5.52034	5.85461	6.75838	19.789	14.9399	1.45787	7.07509	4.47592	0	3.67933	11.9756	0	276.511	0	0	0	0	0	9.18049	20.8327	9.95358	45.3876	0	14.9488
PWY-181: photorespiration	65.1746	11.2412	49.6994	65.7187	27.1391	0	0	24.1808	41.8633	22.9124	2.94545	24.5293	41.0265	0	0	43.6454	0	0	5.6108	11.563	3.90575	4.85055	3.26127	0	13.9881	8.85379	9.45177	10.7384	31.0169	23.7015	2.33239	11.4248	7.16639	0	5.87421	19.0273	0	323.35	0	0	0	0	0	14.7514	33.1053	15.8515	73.8711	0	24.1526
PWY-1861: formaldehyde assimilation II (RuMP Cycle)	318.64	446.236	142.454	1085.32	480.836	675.422	805.964	409.968	199.449	87.2961	156.661	422.22	1382.51	749.569	309.166	331.447	1089.38	2280.98	245.659	84.016	825.669	282.462	55.8976	1646.91	424.208	475.578	500.932	270.904	2090.1	789.303	303.806	224.607	237.181	885.288	245.058	387.329	182.463	330.865	480.8	127.442	23.6723	67.5912	667.58	439.613	575.184	479.089	429.15	99.1489	153.269
PWY-2201: folate transformations I	0	8.53431	30.3453	45.1404	0	0	4.97883	0	19.6816	0	0	5.17933	47.8086	21.4278	0	38.0744	0	0	0	7.44758	7.66613	6.13679	58.6272	0	27.2358	0	17.1334	58.811	29.0655	0	17.5258	40.5836	24.1316	0	0	0	0	0	0	0	0	0	0	3.23106	0	0	0	0	58.1352
PWY-2221: Entner-Doudoroff pathway III (semi-phosphorylative)	0	5.26106	0	0	14.6867	25.2087	4.55883	9.55553	11.4199	0	14.5803	19.1497	0	11.5551	0	60.2975	0	7.7437	27.8432	4.97084	9.58617	0	15.5251	0	0	4.50919	39.8654	0	10.8644	0	11.8635	0	0	0	0	91.9873	0	17.5976	0	0	6.2464	36.6653	0	54.5902	19.1065	22.9833	52.7527	0	0
PWY-241: C4 photosynthetic carbon assimilation cycle, NADP-ME type	1825.46	1844.39	2043.45	2319.54	2167	1492.56	2416.55	1953.14	1204.15	1801.05	2191.54	1858.25	2002.8	2032.65	1144.32	2023.48	1579.57	1080.1	2164.64	2268.66	2529.85	2467.16	2020.18	486.672	2648.09	1822.25	2518.83	2251.27	1905.81	2387.97	2235.82	2537.36	1964.02	2220.04	2158.49	1986.68	1166.77	3062.96	2104.64	2069.05	2619.01	2991.11	521.496	1221.92	2452.53	2121.75	1658.62	2033.67	1423.95
PWY-2723: trehalose degradation V	1536.29	3027.38	922.18	3203.69	1031.47	1909.53	1512.29	855.232	614.615	1853.08	4970	1388.98	3388.62	1798.73	1978.99	1881.37	1249.6	2123.74	4677.65	1378.33	2466.97	1781.81	1712.26	2044.01	1674.16	2048	2111.49	3246.28	2380.97	2539.33	4363.18	1140.27	1938.2	2797.7	2705.41	2148.61	820.496	1587.62	1316.48	1369.73	1614	2234.96	2043.78	1506.62	3125.43	2709.35	1844.54	1359.65	489.039
PWY-2941: L-lysine biosynthesis II	3485.38	3340.59	2714.04	2634.12	3783.59	3224.76	3153.97	3774.22	2449.64	2448.88	2907.63	2233.83	4811.35	1743.32	1684.7	3488.06	4873.5	1596.33	3018.18	1947.06	2477.98	2583.08	1392.77	625.745	2603.28	2354.97	1484.15	2818.91	3276.64	1379.22	2506.36	2293.68	1263.91	1337.07	2823.98	2220.05	6573.93	2239.76	3806.64	3640.26	3705.24	1880.87	1892.92	3943.69	3393.99	2506.72	2756.14	1871.32	5625.25
PWY-2942: L-lysine biosynthesis III	5726.22	5989.84	5398.43	7761.39	5581.34	4655.65	4702.32	6703.9	6837.83	5121.27	7507.52	6250.38	7996.23	6881.8	3478.35	6648.94	5763.59	4143.19	6920.55	5042.81	6511.68	6393.9	5112.3	3726.31	7175.08	6416.12	7157.11	5934.81	4598.25	4854.34	6698.92	6716.62	6382.81	4604.3	5620.84	5540.05	7462.57	4769.63	5261.18	5281.2	4547.37	6459.08	4371.3	6501.08	6885.07	5992.17	6221.77	4565.35	7469.86
PWY-3001: superpathway of L-isoleucine biosynthesis I	6492.41	5947.88	5338.59	7904.83	5002.94	4909.28	5222.89	7796.8	5824.36	5068.52	7657.7	6573.23	7357.09	6824.67	4886.57	7700.7	4475.67	5104.41	6702.29	5556.09	6529.41	7832.01	7434.33	5135.5	7158.05	7606.58	8564.45	5893.5	4940.88	5370.63	7060.26	7702.82	6772.49	5406.89	5924.49	5300.52	5833.8	4464.62	5438.01	5769.7	4297.33	7273.59	5146.8	6402.85	6671.96	6211.28	6763.15	4768.39	6912.16
PWY-3481: superpathway of L-phenylalanine and L-tyrosine biosynthesis	0	3.53717	0	3.18733	2.68253	0	0	0	0	0	0	1.98256	2.48897	0	0	0	0	0	0	0	0	0	0	0	0	0	1.58893	0	0	0	2.51714	3.74854	0	0	0	0	0	0	0	0	0	0	0	3.02177	0	0	0	0	0
PWY-3781: aerobic respiration I (cytochrome c)	50.2379	85.8695	70.3335	15.7701	183.942	91.104	25.4939	96.1627	40.4271	231.432	329.129	433.054	65.3206	48.0658	16.6754	130.298	9.76698	79.3241	123.862	37.1093	358.85	60.5632	117.801	60.1787	1392.87	92.1925	26.5037	83.5274	7.48563	25.1141	17.6657	94.0488	24.2971	91.0708	44.7093	138.355	92.7959	195.216	12.2905	49.7291	50.0678	529.212	37.3121	35.4167	54.1371	22.5157	65.0354	113.858	83.6866
PWY-3801: sucrose degradation II (sucrose synthase)	0	105.175	0	0	272.337	336.293	29.9244	0	0	0	15.534	54.5479	0	0	0	0	0	274.899	44.708	27.4405	7.73112	12.1033	17.4864	0	0	19.3493	0	22.0769	0	0	39.7376	0	0	154.713	0	0	0	53.941	0	23.4575	103.892	0	0	0	0	0	0	0	0
PWY-3841: folate transformations II	6571.47	6805.62	7102.47	8258.35	6292.59	4415.31	4509.42	6850.82	8462.96	5905.4	6391.97	7770.91	8049.93	7954.88	2950.85	6551.85	6818.89	3807.15	6881.77	5637.44	8049.8	7820.23	5223.18	2308.45	8283.55	6530.97	7553.77	6587.36	5012.43	5324.71	6408.99	7789.94	6237.49	4582.74	5805.57	6302.35	8858.11	4940.46	5216.67	5810.69	4671.88	6826.88	2911.7	7534.63	6664.78	5961.64	7141.79	5158.57	7857.95
PWY-3941: &beta;-alanine biosynthesis II	0	0	0	0	0	0	0	0	0	0	0	3.37062	0	0	0	0	0	0	0	0	0	0	0	0	0	0	0	0	0	0	0	0	0	0	0	0	0	5.55263	0	0	0	0	0	0	0	0	0	0	0
PWY-4041: &gamma;-glutamyl cycle	1788.11	2028.74	2065.39	2018.31	2989.81	5720.9	3654.65	2242.14	1505.51	2047.02	1730.72	1860.12	1189.52	1936.95	6056.13	1161.13	1600.02	3883.82	2270.3	2850.31	1289.81	1113.25	2110.63	5188.58	1563.78	1898.33	2038.27	2168.78	2815.91	2969.93	2104.69	1273.53	2625.63	4299.4	2429.13	2438.55	765.313	3373.36	3118.28	2045.43	5630.96	2017.05	4757.7	1511.17	1892.18	2633.38	2092.88	2649.49	1085.75
PWY-4202: arsenate detoxification I (glutaredoxin)	14.9744	0	1.41192	1.96692	3.85279	0	0	23.7792	6.0123	9.72457	0	18.199	6.0085	10.2357	0	7.81987	0	0.0656332	2.37631	26.2785	1.48923	2.74998	4.12305	0	8.03415	13.2388	39.2339	0.478884	2.51609	0	10.734	7.79418	12.53	11.4448	8.18107	11.1232	55.1033	8.77229	0	14.4475	0	8.5316	0	26.0602	3.49951	0	6.85141	13.8461	22.797
PWY-4221: pantothenate and coenzyme A biosynthesis II (plants)	0	0	0	0	0	0	0	0	0	0	0	8.75522	0	0	0	0	0	0	0	0	0	0	0	0	0	0	0	0	0	0	0	0	0	0	0	0	0	14.4042	0	0	0	0	0	0	0	0	0	0	0
PWY-4242: pantothenate and coenzyme A biosynthesis III	7065.86	5372.92	6703.7	5626.81	5088.71	3590.42	4711.99	7645.07	8610.36	5464.98	4002.14	7799.98	5428.85	8188.11	2938.18	7172.48	6433.12	2892.34	4887.17	5599.98	5032.54	7461.34	6975.37	2681.52	8022.18	7047.93	9145.66	5498.85	4529.3	4271.4	4773.93	8128.65	7489.76	4445.63	5305.87	5931.43	7684.87	4898.98	5808.58	5807.97	4255.01	7711.34	3041.48	6552.1	4970.89	5400.22	7419.75	4896.46	7764.36
PWY-4321: L-glutamate degradation IV	1013.05	486.736	281.5	7.69256	107.32	176.294	105.376	0	545.405	0	86.9548	150.901	58.3778	0	0.886094	457.402	0.834636	938.589	388.102	23.2757	53.2868	135.822	19.5641	30.5259	99.7429	102.031	0.432522	399.937	740.987	1046.39	23.4442	59.1636	0	2427.64	80.9482	940.145	16.7277	788.8	13.5819	93.8037	272.935	512.883	0	213.808	687.454	778.105	208.837	72.9128	40.4562
PWY-4361: S-methyl-5-thio-&alpha;-D-ribose 1-phosphate degradation	0	0	0	0	0	0	1.0933	0	0	0	0	0	0	0	0	0	0	0	0	0	0	5.60006	4.11407	0	0	0	0	0	0	0	0	0	0	0	0	0	0	0	0	0	0	0	0	0	0	0	0	0	0
PWY-4702: phytate degradation I	848.919	718.188	1053.19	596.187	1430.11	2775.24	2320.6	1471.13	80.9858	2213.24	1821.05	242.053	223.149	503.25	2723.77	431.037	2444.89	3020.43	1744.33	1870.58	494	287.866	1986.36	2757.37	19.7765	964.997	294.843	864.751	1982.04	2296.87	1405.01	167.556	1530.44	1218.05	3248.78	1211.37	18.8566	2501.45	2650.49	2180.11	2026.68	855.249	2741.5	314.515	495.452	1379.74	573.526	4235.79	588.512
PWY-4722: creatinine degradation II	0	15.3649	2.25171	3.48785	54.966	0	1.23593	0	1.63027	0	3.99968	8.49382	7.57266	11.0995	0	5.66649	0	55.9867	0	8.81893	5.42392	15.2666	0	0	4.71747	24.1541	0	0	0	15.0493	6.74758	7.46553	0	0	2.19678	0	0	4.12186	0	28.7372	0	0	0	5.32839	41.9786	3.6008	0	0	0
PWY-4981: L-proline biosynthesis II (from arginine)	2369.45	1906.56	2914.06	3595.04	2445.55	2329.44	2364.69	2383.72	4105.59	2640.54	1676.07	3355.92	4508.42	2745.49	2514.45	3446.04	1411.09	2891.49	3770.49	2945.06	4793.46	1705.86	1474.93	3259.03	2867.08	2332.41	4089.11	2162.22	2436.67	3043.85	3093.91	4139.39	1759.07	3317.45	1589.27	3343.84	1582.01	1713.49	1486.41	1527.6	3700.49	3601.31	2623.94	3418.65	2626.96	2294.97	3183.91	1850.12	1577.99
PWY-4984: urea cycle	1405.7	867.455	1543.35	880.096	824.309	212.662	1136.2	1341.7	274.222	224.032	369.267	197.326	456.25	318.849	278.433	808.747	1630.48	721.824	515.007	322.523	5.37826	329.941	138.202	126.631	557.302	560.188	119.769	375.036	1277.61	961.646	396.641	218.837	197.28	2815.07	507.359	1165.26	1898.89	1213.64	71.4078	210.213	193.615	132.029	136.143	1430.71	612.489	943.824	466.263	243.514	195.303
PWY-5004: superpathway of L-citrulline metabolism	68.1901	132.312	269.822	104.695	53.8332	0	62.095	161.511	89.6049	54.7268	26.5697	36.2401	82.2251	80.8403	0	101.151	35.3834	57.4522	120.116	42.0944	8.14178	95.9066	108.243	0	125.845	100.102	43.4404	83.5924	103.793	44.0831	47.7067	47.6991	53.2999	83.5691	114.617	216.561	11.1488	574.943	4.1829	56.9756	0	75.8971	0	130.533	104.496	51.5234	41.1503	114.526	66.0743
PWY-5005: biotin biosynthesis II	240.517	807.311	828.967	1605.35	448.995	0	59.9243	79.3276	497.232	602.424	954.577	533.009	792.246	1060.26	47.1653	872.312	0	1055.55	780.535	493.084	1308.88	1447.59	214.287	0	994.189	732.294	969.041	1024.77	262.263	1049.02	304.201	1261.48	521.733	517.417	597.819	748.544	404.237	174.983	0	46.8618	129.601	319.085	39.9434	872.064	1408.56	646.026	488.994	92.2271	459.162
PWY-5022: 4-aminobutanoate degradation V	2045.42	1860.05	2219.76	505.672	2882.26	1980.45	2171.74	2259.03	1931.62	2983.12	3014.84	882.583	526.505	1009.86	2062.1	1044.34	2812.7	2211.88	2022.28	3042.77	1233.35	1122.29	2903.77	786.681	622.111	2233.09	921.668	2066.79	3459.52	3238.95	2600.22	1530.44	3004.42	3550.88	2763.3	2189.16	441.301	3625.78	3781.37	3475.51	2818.98	1747.74	1899.34	1104.31	1982.84	2944.78	1754.22	3213.99	1520
PWY-5028: L-histidine degradation II	0	0	0	0	0	0	0	0	0	0	0	0	0	0	0	0	0	0	0	2.2148	0	0	0	0	0	0	0	0	0	0	0	0	0	0	0	0	0	0	0	0	0	0	0	0	2.47269	0	0	0	0
PWY-5030: L-histidine degradation III	1875.5	3123.33	2148.46	1578.91	1399.21	0	843.293	1093.41	2892.56	2311.38	1401.69	2317.7	2419.1	607.845	99.3132	2336.85	3477.51	1063.4	1868.88	1543.79	987.996	2225.93	220.265	0	1386.35	848.396	137.324	2702.06	2013.11	1720.32	834.233	593.489	465.451	979.372	1065.46	2698.37	3823.14	622.443	1554.24	1843.26	0	258.981	36.0748	2905.7	2931.35	1656.82	2225.85	1570.19	2764.14
PWY-5044: purine nucleotides degradation I (plants)	24.1604	115.613	17.3683	273.1	99.1988	0	0.744856	25.2769	95.9821	0	6.73498	127.846	156.786	30.3971	0	179.871	0	50.2614	199.058	166.089	7.94759	25.439	0	0	27.3128	1.32729	0	57.1207	16.5914	62.2498	93.5538	262.124	9.25256	133.852	0	73.1569	385.57	8.20916	0	65.8597	0	4.3498	0	146.877	100.157	28.0793	325.361	21.8456	184.997
PWY-5055: nicotinate degradation III	0	0	0	32.9849	0	0	0	0	0	0	0	0	4.634	26.0751	0	0	0	0	0	2.84619	0	10.0071	2.97582	0	7.3484	8.33735	0	0	0	0	2.05893	26.2957	0	0	0	0	0	0	0	0	0	10.3496	0	0	0	0	0	0	0
PWY-5083: NAD/NADH phosphorylation and dephosphorylation	913.44	1130.09	1619.67	240.67	971.431	311.61	116.832	361.048	520.28	768.367	624.476	791.201	302.829	787.748	163.795	732.227	2106.56	970.397	843.094	430.493	730.612	438.244	282.59	385.717	128.516	516.705	501.56	307.742	1056.94	151.397	587.823	410.451	1786.38	948.746	658.869	740.849	409.925	1076.81	79.1717	197.854	268.881	1193.82	285.435	689.896	928.549	1285.24	1006.88	1708.65	715.902
PWY-5088: L-glutamate degradation VIII (to propanoate)	725.787	748.045	914.276	372.864	515.035	0	0	92.5033	445.856	160.912	386.887	177.805	305.289	119.388	0	240.778	121.168	708.133	412.883	482.01	63.9107	327.875	203.456	0	222.98	395.653	91.634	150.298	299.538	225.754	272.036	197.501	159.745	132.126	405.862	124.182	426.734	548.142	3.1122	324.406	0	126.27	0	387.766	301.182	609.821	186.549	223.021	168.063
PWY-5097: L-lysine biosynthesis VI	5890.97	5956.79	5620.95	7766.46	5678.17	4227.24	4763.47	7107.98	7334.59	5210.38	7358.47	6573.49	7912.83	7394.11	3384.81	6741.64	5134.24	4071.76	6745.1	5268.02	6743.84	7380.14	6301.91	3419.09	7384.91	6654.65	8044.59	5943.53	4421.01	4851.6	6627.43	7864.7	6539.18	4571	5591.49	5665.55	7632.15	4875.27	5206.07	5368.38	4479.31	6873.82	4039.85	6620.37	6713.84	5893.23	6380.19	4666.32	7562.43
PWY-5100: pyruvate fermentation to acetate and lactate II	4068.38	4682.68	3203.94	4527.13	5478.32	3604.02	4776.65	5402.33	4383.63	3708.35	4199.96	4554.25	5611.86	5029.41	2653.98	4537.17	1996.45	2267.72	4475.31	2976.26	6204.09	4377.57	4107.61	2722.72	4379.31	3790.6	4323.2	4096.8	2786.21	3958.42	3833.26	4647.42	3944.56	3328.53	4530.62	4263.76	6604.13	3027.16	5935.75	3619.7	4440.12	3937.89	2641.42	5232.16	4894.1	3909.98	4734.33	4583.39	6077.01
PWY-5101: L-isoleucine biosynthesis II	4902.86	2570.44	3007.11	3862.26	2824.06	106.991	2629.52	6725.28	4244.8	3407.47	2580.04	5727.3	2051.27	5534.14	133.387	5277.84	1192.79	1348.11	1874.85	3896.83	3321.66	6528.27	7184.61	39.1059	4873.86	6775.83	7026.14	3427.31	1012.02	2643.49	2269.64	6726.67	5165.99	947.38	3399.63	2556.99	1974.79	1914.86	3369.92	3410.37	177.386	5951.49	84.3629	3008.89	2799.57	2951.28	4451.05	2811.42	3097.22
PWY-5103: L-isoleucine biosynthesis III	6918.92	6041.26	6493.96	8033.25	5578.19	4376.23	5405.62	8068.42	6437.08	5290.06	7299.46	7306.97	7266.76	7413.9	3996.92	7922.67	5518.74	5080.91	6539.13	6194.71	6204.59	8406.38	8437.14	4663.7	7821.39	8725.94	8806.88	5657.63	5088.7	4942.59	7084.04	8649.9	7260.75	3452.57	6000.41	5481.38	6213.59	4337.93	5256.57	5781.09	4459.22	7997.61	4397.12	6624.3	6221.66	6144.03	6752.84	4751.07	6408.92
PWY-5104: L-isoleucine biosynthesis IV	1515.12	1273.08	1913.02	1243.92	1795.51	3376.97	3066.3	2092.75	1173.83	1884.36	2300.67	1396.48	982.989	1516.9	3737.11	1242.5	2432.81	3379.58	1435.42	2600.47	1182.81	1553.13	2460.97	4426.92	1794.56	1636.79	900.273	1560.39	3109.41	2081.46	1597.29	956.91	1919.71	1850.36	2293.82	1673.9	1101.76	2516.41	2639.31	2193.6	3918.92	1200.15	4026.25	1556.35	1061.18	1682.87	1339.13	2326.75	977.621
PWY-5109: 2-methylbutanoate biosynthesis	0	0	0	0	0	0	0	0	0	0	2.17381	0	0	0	0	3.44808	0	0	0	0	0	0	0	0	0	0	1.75865	0	0	0	0	0	0	0	0	0	0	0	0	0	0	14.4014	0	0	0	2.48034	0	0	0
PWY-5121: superpathway of geranylgeranyl diphosphate biosynthesis II (via MEP)	392.503	458.55	632.654	536.251	536.871	248.913	1010.55	553.599	501.224	827.545	170.15	453.283	817.593	512.567	250.421	276.86	101.963	643.259	796.712	785.36	781.964	747.905	765.413	899.113	895.46	395.81	624.796	1232	68.7155	513.766	795.345	737.462	379.671	107.082	1031.45	406.527	363.836	390.49	71.2794	1152.45	5.60574	797.433	883.174	218.704	292.531	131.685	435.726	1131.04	272.401
PWY-5136: fatty acid &beta;-oxidation II (peroxisome)	1694.85	1873.6	1991.23	418.493	2683.08	3224.75	3291.3	2040.28	419.501	2690.11	2421.89	966.737	525.335	1030.02	4696.51	927.063	3689.49	3633.2	2175.68	2963.87	1117.13	801.423	2124.29	6464.67	215.511	1522.62	662.193	2407.91	3404.09	2790.19	2306.1	698.066	2185.74	2290.41	2783.47	1963.49	481.006	3832.68	3259.66	3740.59	3187.36	1907.73	5196.89	1014.3	1723.25	2601.33	1403.34	3253.38	1137.67
PWY-5138: unsaturated, even numbered fatty acid &beta;-oxidation	1057.85	942.244	1174.62	181.562	1489.24	2908.1	2588.73	1251.74	201.853	2159.17	1218.79	541.599	347.648	516.878	3329.93	402.115	1690.68	2183.57	1049.63	2206.96	793.597	364.488	1626.37	3938.02	31.0664	862.941	355.931	1336.57	1688.24	1502.88	1332.52	315.87	1415.79	1138.97	1683.71	871.928	152.293	2247.92	1816.24	2734.02	3297.52	1484.28	3747.97	506.745	622.789	1129.52	833.694	2388.38	868.708
PWY-5154: L-arginine biosynthesis III (via N-acetyl-L-citrulline)	4077.42	4120.19	4527.25	3140.72	4192.27	3635.71	3461.97	2345.49	4770.8	4331.03	3113.29	4515.25	3476.68	5198.7	3228.59	3624.88	4921.91	3653.15	3481.56	3950.09	5391.58	3601.12	2999.14	3508.44	4281.9	2408.97	4179.2	4105.59	3698.59	4070.44	3550.09	3609.45	4210.93	3430.76	3343.76	4477.83	4986.95	3783.47	4503.51	4331.76	2598.85	3641.64	3468.2	4610.73	4161.69	4207.12	4135.23	4207.71	4614.24
PWY-5156: superpathway of fatty acid biosynthesis II (plant)	0	0	0	0	0	0	0	0	0	0	0	0	0	0	0	0	0	0	0	0	0	0	0	0	0	0	0	0	0	0	9.81473	29.1902	0	0	0	0	0	0	0	0	0	0	0	0	0	0	0	0	0
PWY-5173: superpathway of acetyl-CoA biosynthesis	1379.12	1136.87	874.722	261.153	1594.66	3121.55	2141.74	998.099	445.989	1136.42	1018.73	405.713	527.629	314.821	3562.93	768.418	1618.55	3358.43	1170.09	1738.47	471.218	309.198	1384.55	3226.64	130.712	1005.87	359.169	1109.35	2581.02	2150.54	978.457	425.651	1005.47	3408.76	1426.13	1511.31	1248.04	1748.75	2078.41	1613.91	3034.21	650.473	3092.27	495.511	891.108	1495.83	1088.79	1795.21	1623.19
PWY-5177: glutaryl-CoA degradation	1829.87	1621.42	2166.15	787.313	2326.87	1643.8	3021.89	2597.88	1787.58	1580.01	1633.02	1526.37	529.499	1832.52	993.139	1272.41	2055.2	1516.42	1257.1	2235.72	1617.41	1248.7	3469.59	385.499	1236.92	2393.39	1353.21	1563.17	2862.54	1838.28	1505.23	1434.55	2985.92	1364.96	1779.21	1494.52	635.054	2537.58	3157.99	1611.66	2285.23	2209.26	953.652	1499.91	1228.77	1767.92	1777.67	1952.59	1197.66
PWY-5178: toluene degradation IV (aerobic) (via catechol)	0	13.0847	0	0	0	133.039	0.681616	0	0	0	0	0	0	0	0	0	0	173.291	3.72734	24.1298	0	0	0	0	0	3.70941	0	5.43404	0	6.30804	0	0	0	0	0	0	0	0	0	3.76199	34.6142	0	0	0	0	0	0	0	0
PWY-5180: toluene degradation I (aerobic) (via o-cresol)	0	614.352	499.105	102.393	0	2157.12	1720.1	0	0	1050.27	619.809	225.272	0	272.305	2691.58	272.61	737.463	2042.74	848.319	1384.13	375.224	0	1310.23	3522.48	0	644.593	0	801.836	1356.84	1390.51	901.13	161.009	933.834	1323.65	1286.46	738.601	0	1495.63	1345.96	1249.45	2157.53	0	2087.69	364.762	0	0	0	2410.59	0
PWY-5181: toluene degradation III (aerobic) (via p-cresol)	0	18.7271	6.7613	3.9269	77.5092	87.0111	3.02427	0	1.90859	0	5.77931	3.34242	11.0353	6.26241	0	36.9817	0	262.589	6.04918	33.6835	0	0	0	0	0	3.88799	3.49447	7.89145	0	21.5786	2.48011	0	0	0	0	0	18.3959	0	0	19.2336	40.2186	9.46659	0	0	0	13.4887	15.8316	14.6958	9.34897
PWY-5182: toluene degradation II (aerobic) (via 4-methylcatechol)	0	614.352	499.105	102.393	0	2157.12	1720.1	0	0	1050.27	619.809	225.272	0	272.305	2691.58	272.61	737.463	2042.74	848.319	1384.13	375.224	0	1310.23	3522.48	0	644.593	0	801.836	1356.84	1390.51	901.13	161.009	933.834	1323.65	1286.46	738.601	0	1495.63	1345.96	1249.45	2157.53	0	2087.69	364.762	0	0	0	2410.59	0
PWY-5183: superpathway of aerobic toluene degradation	0	7.66415	0	0	0	0	0	0	0	0	0	0	0	0	0	0	0	0	0	0	0	0	0	0	0	0	0	0	0	0	0	0	0	0	0	0	0	0	0	0	0	0	0	0	0	0	0	0	0
PWY-5188: tetrapyrrole biosynthesis I (from glutamate)	2298.62	2230.97	1843.31	2104.32	2990.24	2989.59	3465.51	3158.22	2349.15	2317.41	2222.85	1759.75	1557.9	1761.98	3197.6	1943.55	1517.16	3377.93	1778.02	2557.54	2331.96	2622.01	2506.83	3424.17	1867.48	2702.45	1665.41	2248.18	2811.18	3416.78	1722.58	2453.06	1714.68	3477.07	2699.01	2148.71	1918.43	3622.61	3419.94	2615.7	3227.53	1500.54	3400.48	1844.64	2213.52	1818.66	1678.38	3176.96	1330.69
PWY-5189: tetrapyrrole biosynthesis II (from glycine)	1149.01	757.664	1403.42	250.833	2176.6	2185.29	2665.58	2018.87	435.151	1524.87	1327.28	961.673	380.517	791.711	2832.29	673.954	1265.74	2042.34	771.52	1634.73	1068.42	1186.15	1902.12	2785.5	1097.65	1145.06	807.026	1007.23	1763.41	1874.96	1126.24	806.17	1404.25	1094.53	1967.7	1053.93	1069.25	2101.71	2931.16	1574.64	1755.28	845.031	2838.49	1002.3	615.449	1067.62	1039.08	2592.04	729.323
PWY-5265: peptidoglycan biosynthesis II (staphylococci)	40.2109	139.585	66.5044	1589.22	369.075	838.299	1306.16	141.089	110.757	328.602	122.509	868.51	1087.21	943.578	1325.76	454.781	261.234	1203.09	570.18	573.675	1606.02	305.621	387.446	0	766.826	795.014	1101.34	147.136	76.7171	414.682	120.72	299.091	985.313	176.153	441.876	332.781	170.698	585.896	1041.08	218.965	4248.89	239.379	184.027	917.876	802.325	369.988	756.762	757.254	446.113
PWY-5304: superpathway of sulfur oxidation (Acidianus ambivalens)	9.48919	7.25468	0.671164	6.09615	11.5294	0	0.298155	0	5.49969	4.3959	7.09919	1.87905	5.89429	33.0709	0	10.527	0	2.5943	0	0.585556	12.3242	28.5808	16.7375	0	95.9929	4.01643	4.07295	1.14603	1.01378	0	1.83718	8.35145	7.89563	37.8531	0	44.5065	2.99191	0	0	1.78134	0	14.3946	0	43.5728	9.79269	11.7016	0	2.08722	16.4762
PWY-5345: superpathway of L-methionine biosynthesis (by sulfhydrylation)	3285.47	3449.25	3201.34	1726.48	2869.51	686.819	2520.27	1977.77	1708.37	3073.35	3607.1	2108.52	1301.14	2079.6	708.374	3294.6	2934.75	3007.69	3419.44	2836.63	1873.46	1337.88	2422.69	552.172	679.025	2050.51	1911.74	3572.92	3496.28	3574.17	2985.08	1451.93	3415.91	4038.94	2651.37	3593.56	1746.56	2385.23	2328.41	2789.49	1194.26	2813.69	2174.58	2489.93	3011.03	3965.2	3762	2837.26	2650.77
PWY-5347: superpathway of L-methionine biosynthesis (transsulfuration)	4596.86	4898.73	3701.05	5603.7	4519.52	4883.11	4229.41	5382.61	5310.88	4814.22	5891.92	5183.75	5537.76	5317.38	5034.99	5682.93	4185.29	4464.37	5259.41	4920.71	5821.7	5559.57	4714.49	4500.05	5568.6	4992.12	6059.33	5019.77	4599.66	4548.04	5630.2	5965.27	5210.37	4276.23	4872.91	5015.19	5626.1	4218.59	5155.14	5613.75	4568.94	5698.91	4825.12	5618.86	5326.14	4951.22	5229.62	4474.17	6757.74
PWY-5367: petroselinate biosynthesis	359.02	428.398	1156.13	366.692	609.146	1411.29	1033.42	482.695	32.7945	587.537	624.953	234.839	483.139	230.053	1666.45	545.19	579.531	1374.74	391.165	834.102	244.536	102.983	876.877	2013.74	20.7707	371.989	126.915	588.836	629.224	862.585	490.792	102.909	547.119	1270.39	793.343	447.544	71.4158	820.943	832.976	929.827	1373.4	226.765	1793.43	623.426	691.868	718.603	230.545	1160.93	226.392
PWY-5384: sucrose degradation IV (sucrose phosphorylase)	1251.09	2758.82	794.414	3810.52	1987.6	2167.25	2179.38	1685.66	595.737	1882.46	4473.87	1089.13	3438.67	1531.89	2500.2	2318.91	994.337	2088.35	3847.65	1350.21	2328.9	1645.88	2018.65	2387.82	1115.24	1780.48	1755.35	2559.91	2067.87	2153.42	3370.44	1855.48	1425.54	2768.66	2391.3	2037.18	2365.38	1576.1	1581.54	2038.39	2034.22	1414.88	3293.39	1896.78	3463.59	2535.52	1670.46	2240.83	2925.55
PWY-5392: reductive TCA cycle II	86.8963	163.196	471.849	256.748	503.056	0	10.6563	45.5149	419.411	242.74	19.9612	166.751	281.822	162.081	0	165.624	0	40.1005	137.431	311.979	149.78	351.552	31.7596	0	216.513	319.456	79.8576	52.5926	78.3914	25.0833	261.74	161.081	180.275	82.4773	20.0584	64.3667	435.729	567.06	3.21077	18.3412	21.8587	166.2	0	154.462	234.214	222.162	280.136	72.5393	129.432
PWY-5415: catechol degradation I (meta-cleavage pathway)	0	16.1558	5.10152	10.3794	0	189.372	402.319	0	0	32.2902	23.8621	10.3705	0	9.22272	84.1364	5.23687	63.9897	159.476	21.9659	41.3698	17.3827	4.37811	27.7606	13.718	0	145.704	0	14.4754	12.1627	6.29156	119.776	39.3503	12.8971	6.64542	97.874	9.76269	0	10.8743	650.337	31.0638	30.6206	0	133.924	12.9975	0	0	0	57.7678	0
PWY-5417: catechol degradation III (ortho-cleavage pathway)	0	14.1722	0	2.41626	77.4372	65.802	2.71728	0	0	0	0	1.92824	12.5395	8.94281	0	4.95148	0	211.161	4.04385	25.9594	0	0	0	0	0	3.81328	0	4.44655	0	13.0729	0.200852	2.7707	0	0	0	0	0	20.6496	0	16.5798	40.2543	87.6581	0	0	0	0	0	0	0
PWY-5419: catechol degradation to 2-oxopent-4-enoate II	0	0	0	0	0	0	0	0	0	1.06625	0	0	0	0	0	0	0	0	0.607572	0	0	0	0	0	0	0	0	0	0	0	0	1.5592	0	0	0	0	0	0	0	0	0	0	0	0	0	0	0	0	0
PWY-5420: catechol degradation II (meta-cleavage pathway)	0	0	0	0	0	0	0	0	0	1.86472	0	0	0	0	0	0	0	0	1.06273	0	0	0	0	0	0	0	0	0	0	0	0	2.71241	0	0	0	0	0	0	0	0	0	0	0	0	0	0	0	0	0
PWY-5431: aromatic compounds degradation via &beta;-ketoadipate	0	14.1722	0	2.41626	77.4372	65.802	2.71728	0	0	0	0	1.92824	12.5395	8.94281	0	4.95148	0	211.161	4.04385	25.9594	0	0	0	0	0	3.81328	0	4.44655	0	13.0729	0.200852	2.7707	0	0	0	0	0	20.6496	0	16.5798	40.2543	87.6581	0	0	0	0	0	0	0
PWY-5464: superpathway of cytosolic glycolysis (plants), pyruvate dehydrogenase and TCA cycle	1114.25	1327.52	1230.23	783.739	1946.81	2284.45	2005.49	1606.21	1070.5	541.968	1130.54	1003.96	1239.56	843.099	2224.05	1232.9	290.182	615.672	1338.79	2341.93	1164.97	801.173	1418.44	667.074	647.783	1494.65	875.678	901.677	812.225	997.653	1488	1075.92	855.924	859.817	1787.25	1295.28	1577.02	1672.64	1522.25	1677.24	2299.9	1067.46	1154.07	1135.98	1079	974.298	1140.64	1889.65	2373.09
PWY-5484: glycolysis II (from fructose 6-phosphate)	7166.72	6872.33	7005.23	7233.88	6118.41	4103.2	5135.68	5830.83	8051.06	5779.42	5814.61	8035.16	7404.95	5232.91	4182.96	6867.26	6763.57	4560.43	6135.15	5922.94	5556.64	5195.17	4543.93	3974.86	5746.55	5392.24	4990.99	6426.93	5568	5245.95	5898.83	3936.22	4383.83	4628.98	5573.59	7013.41	8357.63	4825.92	6389.72	5819.31	4470.35	4989.44	4169.75	7473.09	6661.45	6041.08	7436.66	5017.96	7669.59
PWY-5499: vitamin B6 degradation	0	0	0	0	0	0	0	0	0	0	0	0	0	0	0	0	0	0	0	0.9003	0	0	0	0	0	0	0	0	0	0	0	0	0	0	0	0	0	0	0	0	0	0	0	0	0	0	0	0	0
PWY-5505: L-glutamate and L-glutamine biosynthesis	52.972	85.6294	122.012	296.64	52.6924	11.3267	2.50473	18.9648	296.815	24.577	24.9167	176.241	251.851	116.095	0	283.113	34.3256	114.589	100.744	53.5379	262.547	251.179	78.5282	0	238.062	156.207	219.981	74.3978	38.6411	68.7096	94.0431	182.945	68.6293	77.9781	68.716	107.535	114.093	127.571	0	63.5136	8.72943	696.759	0	255.304	161.832	118.426	229.81	20.5893	126.017
PWY-5507: adenosylcobalamin biosynthesis I (early cobalt insertion)	0	7.7153	0	4.00501	25.6569	36.5963	0	53.8258	8.0198	0	0	0	13.5111	0	0	0	0	0	0	11.2573	0	0	0	0	0	17.4194	0	0	0	18.2219	5.67531	0	0	0	0	0	0	0	0	0	0	0	0	0	0	0	0	0	11.9541
PWY-5508: adenosylcobalamin biosynthesis from cobyrinate a,c-diamide II	0	6.08394	36.6799	2.17497	12.4798	45.2687	9.32007	42.0737	9.26993	0	18.3338	19.299	24.6041	20.2115	0	6.4656	10.9769	5.23833	22.2393	37.8793	12.2761	17.1424	0	0	0	36.1851	5.53885	18.1446	3.73646	15.0742	9.42899	5.26461	0	0	20.598	0	0	34.7077	0	28.2809	22.5193	6.29763	0	10.6718	11.2467	3.90224	0	0	57.4835
PWY-5509: adenosylcobalamin biosynthesis from cobyrinate a,c-diamide I	10.9754	107.392	70.7214	7.98771	421.441	873.808	51.4189	104.151	18.1891	14.5564	27.843	29.4454	109.43	75.8132	0	9.93204	52.1746	1042.96	36.3291	233.45	77.022	119.583	71.1273	31.7756	115.44	160.965	15.9472	29.067	21.6134	175.359	63.8127	53.2602	43.4146	70.1762	74.7729	0	81.6075	186.2	15.211	105.941	466.612	51.4337	0	61.8429	46.9158	30.1802	12.5424	49.6433	164.547
PWY-5514: UDP-N-acetyl-D-galactosamine biosynthesis II	0	6.78946	27.9889	52.5779	4.53088	0	147.824	329.433	17.705	0	5.60127	35.8433	5.477	30.1561	0	6.68195	0	0	2.0069	14.5877	5.98815	14.3906	0	0	17.6955	11.9405	9.05498	21.2351	0	0	5.67273	17.4918	18.269	0	9.62806	17.9282	0	96.7789	0	0	0	4.74031	0	12.0429	0	10.6526	14.932	0	27.2062
PWY-5531: chlorophyllide a biosynthesis II (anaerobic)	3.90081	5.4522	0	0	0	0	0	3.52685	0	0	5.72135	24.3889	9.29931	0	0	0	0	0	6.5154	0	0	0	0	0	20.5255	0	0	4.93986	0	0	0	0	0	0	0	0	0	0	0	0	0	0	0	20.5303	0	0	12.3455	0	21.7937
PWY-5534: propylene degradation	0	0	0	0	0	0	1.58512	0	0	0	0.691667	0	0	0	0	0	0	0	0	0	0	3.90689	0	0	0	0	0	0	0	6.29368	0	0	0	0	0	0	0	0	0	0	0	3.8924	0	0	0	0	0	0	0
PWY-561: superpathway of glyoxylate cycle and fatty acid degradation	1249.06	1333.54	1599.3	316.993	1859.61	2247.66	1919.02	1502.67	229.185	2277.49	2085.67	906.317	481.058	730.473	3193.87	630.001	1906.57	2742.29	1596.86	2471.57	959.062	607.376	2113.69	3615.97	94.2065	1570.12	630.748	1714.19	2355.03	2099.01	1760.21	539.809	1791.18	1737.51	2077.08	1038.51	277.199	2008.69	1818.71	2572.33	2073.5	1350.3	2832.24	632.719	940.4	2047.86	1203.98	2094	1047.86
PWY-5654: 2-amino-3-carboxymuconate semialdehyde degradation to 2-oxopentenoate	0	0	0	0	0	0	0	0	0	0	0	0	0	0	0	0	0	1.4738	0	0	0	0	0	0	0	0	0	0	0	0	0	0	0	0	0	0	0	0	0	0	0	0	0	0	0	0	0	0	1.59568
PWY-5656: mannosylglycerate biosynthesis I	324.02	472.071	596.098	115.755	795.676	906.955	967.069	676.349	39.7365	614.843	383.502	195.016	87.4017	238.723	1985.56	180.629	380.133	887.171	468.977	863.592	277.98	147.589	1064.73	1449.07	46.3445	606.009	159.274	379.006	615.393	789.739	642.964	255.626	413.89	1256.19	646.464	519.361	59.7515	1107.54	889.697	626.031	1517.29	294.289	1721.13	166.957	342.08	743.65	344.617	368.716	253.405
PWY-5659: GDP-mannose biosynthesis	2192.44	2736.13	4159.45	3444.34	3993.76	2537.43	3023.73	1940.71	4051.13	4086.7	1736.26	4544.15	2945.04	3893.44	3962.58	2226.38	1605.79	2957.97	2926.5	3279.33	4814.24	3566.3	2934.4	3534.62	2749.53	3595.52	2505.21	2266.9	2711.72	2813.35	2540.02	3803.48	2500.75	3104.52	2824.74	3260.19	1915.18	2937.62	2471.42	2374.38	5072.23	1886.67	3211.4	2844.77	2035.78	2902.84	2950.11	2363.42	2476.53
PWY-5667: CDP-diacylglycerol biosynthesis I	7009.36	4333.9	6014.25	4559.37	5546.59	5432.21	5884.88	8368.66	8423.36	6219.57	3411.7	6935.31	3633.43	6476.62	5692.35	5909.35	5927.16	5191.63	3728.51	5368.4	4950.35	7271.41	7087.54	5792.32	6798.12	7122.82	7434.8	4722.45	5070.63	4669.22	4599.49	7621.49	7144.18	6488.77	5317.22	5777.2	6189.59	5874.78	5211.7	5690.29	5707.24	6839.08	6314.27	6040.33	3448.46	5057.53	6407.47	5507.77	5740.6
PWY-5675: nitrate reduction V (assimilatory)	1057.39	1288.8	2015.9	217.032	2047.78	4006.9	2992.93	2547.35	341.86	2461.91	2072.2	676.197	325.233	519.878	4592.94	478.528	1800.57	2483.84	1647.01	3020.74	977.297	478.784	2881.74	4377.44	126.878	1343.11	899.503	1150.36	1424.24	2123.34	2012.21	467.973	2688.04	2105.6	2665.47	1101.75	456.952	4167.16	2060.95	2855.95	3243.89	1292.57	3447.53	604.814	974.341	1791.46	1134.67	3865.18	1387.88
PWY-5676: acetyl-CoA fermentation to butanoate II	1875	2806.83	3004.73	1123.49	2529.28	3615.48	2905.61	3111.96	888.215	1847.86	2068.82	1488.05	969.058	1211.89	3240.92	1168.67	1765.79	902.094	1225.63	2307.54	1033.94	1138.48	2813.83	2424.3	1300.42	1728.68	1207.89	1922	1848.99	2112.99	1595.91	1310.34	2238.25	1415.47	2103.38	1717.16	1145.27	2834.04	3025.91	1486.45	2566.86	1189.23	2554.62	1583.5	1222.56	1814.81	1842.4	2145.86	1678.47
PWY-5677: succinate fermentation to butanoate	117.608	570.995	433.08	179.694	364.06	42.7633	679.694	275.658	249.948	412.789	398.903	318.549	167.305	416.599	184.403	424.554	0	231.762	358.231	363.151	416.209	688.031	50.0537	0	438.755	528.197	321.148	326.735	140.586	629.93	254.921	544.056	317.515	121.798	245.685	439.608	201.931	333.472	393.819	166.61	0	402.798	118.396	426.064	410.006	217.511	359.021	210.343	136.64
PWY-5686: UMP biosynthesis	5982.51	6193.04	7221.81	8562.69	5778.96	3739.65	5332.09	8428.36	8891.18	5615.93	6152.05	7625.15	7940.61	8566.21	2988.13	7620.68	5568.82	3639.36	6466.96	5534.77	8817.48	8183.22	6205.97	3294.67	9058.02	6949.4	8780.91	5559.67	4456.29	4828.39	6296.85	8862.74	7520.46	3332.29	5612.92	5835.53	7359.68	5030.06	5195.14	5336.23	3625.56	8074.08	3555.45	7543.39	6604.72	5399.49	6731.53	5357.13	7440.78
PWY-5690: TCA cycle II (plants and fungi)	2820.37	3323.46	1908.33	2921.85	1622.46	1655.45	1380.76	1455.94	2285.58	2492.25	3120.96	2488.74	3098.11	2259.27	2470.73	3263.97	1540.06	2243.56	3163.25	2456.02	2300.63	3294.2	2035.55	2667.71	2568.53	2565.75	1766.5	3340.05	2010.37	2323.72	2462.44	2636.93	1691.42	1761.43	2409.69	3223.13	2567.86	1442.42	1367.99	2427.71	1525.68	1442.3	1995.12	2762.97	3700.62	3394.29	3068.89	1738.97	1873.23
PWY-5692: allantoin degradation to glyoxylate II	80.8896	96.4642	38.1857	21.8568	477.034	508.007	868.371	833.663	19.0818	159.426	80.0176	22.5552	36.5153	55.6203	570.939	17.9261	189.769	621.149	106.104	385.738	50.6969	102.65	261.191	529.086	82.7898	316.39	52.5728	248.761	294.651	310.93	240.239	80.2726	131.412	119.641	309.271	75.7858	24.9648	177.075	310.114	258.908	481.411	81.8227	394.222	64.8415	52.7681	99.1754	26.1982	262.785	77.083
PWY-5695: urate biosynthesis/inosine 5-phosphate degradation	7234.37	6705.11	8150.48	8142.73	7170.87	6725.65	6572.68	5296.09	8829.25	7748.86	5252.18	7627.45	7272.72	9664.45	7839.29	7103.87	7716.55	5436.4	5699.97	6532.65	7649.14	7865.4	5590.79	7195.53	8493.12	5998.04	8249.44	6276.62	6023.83	5881.26	5981.42	8093.55	7665.01	5798.8	6040.78	7058.48	9159.78	7074.43	6362.37	7707.21	6984.48	7213.26	8597.09	7662.06	6213.62	5945.75	7192.6	5876.7	7987.76
PWY-5705: allantoin degradation to glyoxylate III	118.144	192.404	161.148	40.8272	586.666	999.137	1133.26	843.847	46.0124	237.915	236.437	35.8623	51.8409	96.4874	1328.19	61.1973	416.676	822.523	157.468	538.719	74.6114	154.248	362.444	792.861	98.7131	437.425	122.808	335.413	412.459	511.545	356.056	136.455	305.09	361.893	453.105	172.769	42.3904	369.265	566.389	482.104	1754.78	150.355	943.639	101.061	108.254	214.131	141.533	401.629	171.857
PWY-5723: Rubisco shunt	1278.26	1422.55	1709.84	992.17	2629.68	4781.28	3678.3	1768.48	183.731	2307.17	2180.48	607.389	339.075	742.378	5146.22	741.676	2760.7	5102.97	1684.6	3050.17	1098.77	470.987	2740.81	5168.22	72.6107	1751.61	609.381	2163.49	3295.2	2928.68	2046.1	437.89	2051.02	2693.53	3145.14	1390.75	143.512	3084.16	2992.72	2948.64	4285.81	1185.07	4843.84	716.993	1051.9	2049.58	1063.66	3419.7	1006.64
PWY-5724: superpathway of atrazine degradation	0	2.63956	0	8.11688	0	0	0	0	0	0	0	0	0	0	0	0	0	0	2.35081	0	0	0	0	0	0	0	0	0.923241	0	0	1.0322	0	0	0	0	0	0	0	0	0	0	0	0	0	0	0	0	0	0
PWY-5741: ethylmalonyl-CoA pathway	0	0	0	0	0	0	0	0	0	0	1.35208	0	0	0	0	0	0	0	0	0	6.87692	0	0	0	0	0	0	0	0	0	0	0	0	0	0	0	0	7.35164	0	0	0	0	0	0	0	0	0	0	2.74081
PWY-5747: 2-methylcitrate cycle II	460.325	416.192	558.351	67.5854	891.744	1834.96	1298.58	466.38	250.137	1039.17	772.003	170.771	100.058	142.458	2429.81	187.483	861.259	1629.78	468.568	1098.34	222.967	139.609	1041.28	2951.29	81.7726	592.969	165.42	478.626	1146.28	965.912	540.283	144.352	669.77	1253.47	880.128	456.056	43.7798	1233.03	1106.31	806.829	1260.17	413.92	2147.55	172.793	361.609	724.641	261.275	1015.33	492.194
PWY-5754: 4-hydroxybenzoate biosynthesis I (eukaryotes)	0	12.596	1.80599	19.6849	5.46155	0	0.436784	0	2.4127	3.03004	0	0	9.25636	2.48352	0	0.581524	0	0	0	9.30049	29.8528	33.3862	0	0	7.57165	1.63449	54.394	0	0	0	22.8064	45.9478	1.89004	0	0	0	4.14361	61.2627	0	1.60896	0	87.0554	0	0	2.31062	0	0	0	0
PWY-5791: 1,4-dihydroxy-2-naphthoate biosynthesis II (plants)	585.457	1066.77	649.852	395.526	2031.15	1713.99	1684.83	905.833	410.979	990.852	1201.16	504.639	634.114	272.254	2265.78	745.699	968.368	2691.21	1218.74	1347.98	711.992	570.2	1077.47	2553.77	331.591	648.852	235.696	1216.67	1862.38	1847.58	873.653	216.66	744.154	1569.35	1068.78	927.613	511.697	1213.99	1505.84	1150.44	2352.21	455.562	2896.43	371.772	1313.01	1073.63	774.392	1422.63	516.064
PWY-5823: superpathway of CDP-glucose-derived O-antigen building blocks biosynthesis	67.189	0	214.449	118.839	225.907	0	0	25.9368	71.7374	1364.32	0	69.8372	872.443	76.3212	0	1077.06	0	297.017	78.1924	91.9851	69.035	523.011	0	0	465.157	0	0	726.049	50.1775	584.737	346.549	100.475	0	0	39.4324	1487.42	3126.82	337.761	1207.45	1553.3	0	0	0	0	34.122	0	134.802	0	2082.64
PWY-5837: 1,4-dihydroxy-2-naphthoate biosynthesis I	585.457	1066.77	649.852	395.526	2031.15	1713.99	1684.83	905.833	410.979	990.852	1201.16	504.639	634.114	272.254	2265.78	745.699	968.368	2691.21	1218.74	1347.98	711.992	570.2	1077.47	2553.77	331.591	648.852	235.696	1216.67	1862.38	1847.58	873.653	216.66	744.154	1569.35	1068.78	927.613	511.697	1213.99	1505.84	1150.44	2352.21	455.562	2896.43	371.772	1313.01	1073.63	774.392	1422.63	516.064
PWY-5838: superpathway of menaquinol-8 biosynthesis I	1321.92	1942.18	1494.73	922.583	2216.05	2350.16	2284.28	908.805	1005.24	1962.66	2034.54	1167.83	1283.12	760.398	3306.06	1465.66	2091.56	3520.25	1992.68	2209.56	1480.31	1302.53	1557.66	3157.45	896.773	1110.35	650.461	2174.75	3008.11	2748.6	1641.44	585.362	1597.44	2724.73	1714	1871.94	1115.89	2075.87	2261.35	2119.62	2172.76	999.418	3212.73	947.17	2230.21	2081.46	1592.88	1898.52	1117.5
PWY-5840: superpathway of menaquinol-7 biosynthesis	842.466	982.7	624.399	209.819	1511.31	1953.63	1793.84	815.475	247.941	1486.91	1171.13	521.005	750.445	477.591	2869.34	378.739	1597.67	2428.7	1021.81	1710.7	549.005	496.94	1236.68	2672.83	459.141	854.01	387.616	1368.7	1753.45	1713.77	1174.3	351.136	1166	1625.93	1380.64	1010.35	537.415	1521.78	1747.27	1809.7	1760.89	606.147	2806.15	295.244	809.76	1273.56	665.508	1574.02	746.853
PWY-5845: superpathway of menaquinol-9 biosynthesis	842.466	982.7	624.399	109.969	1511.31	1953.63	1793.84	815.475	61.3468	1486.91	1171.13	521.005	375.697	477.591	2869.34	378.739	1597.67	2428.7	1021.81	1710.7	549.005	389.228	1236.68	2672.83	162.012	854.01	387.616	1368.7	1753.45	1713.77	1174.3	265.07	1166	1625.93	1380.64	1010.35	154.249	1521.78	1747.27	1809.7	1760.89	606.147	2806.15	295.244	809.76	1273.56	665.508	1574.02	746.853
PWY-5850: superpathway of menaquinol-6 biosynthesis I	842.466	982.7	624.399	109.969	1511.31	1953.63	1793.84	815.475	61.3468	1486.91	1171.13	521.005	375.697	477.591	2869.34	378.739	1597.67	2428.7	1021.81	1710.7	549.005	389.228	1236.68	2672.83	162.012	854.01	387.616	1368.7	1753.45	1713.77	1174.3	265.07	1166	1625.93	1380.64	1010.35	154.249	1521.78	1747.27	1809.7	1760.89	606.147	2806.15	295.244	809.76	1273.56	665.508	1574.02	746.853
PWY-5855: ubiquinol-7 biosynthesis (prokaryotic)	742.949	357.953	319.244	24.2064	310.162	538.968	578.52	346.822	272.593	367.714	306.219	194.334	40.0512	127.044	762.876	362.571	242.643	936.192	351.429	414.391	153.186	121.681	523.081	808.652	260.067	198.54	84.1658	518.146	574.511	839.615	395.955	79.5259	287.737	2194.45	564.407	690.879	87.2783	734.649	389.391	532.552	795.823	182.843	898.943	187.067	407.337	571.889	307.853	630.88	125.114
PWY-5856: ubiquinol-9 biosynthesis (prokaryotic)	742.949	357.953	319.244	24.2064	310.162	538.968	578.52	346.822	272.593	367.714	306.219	194.334	40.0512	127.044	762.876	362.571	242.643	936.192	351.429	414.391	153.186	121.681	523.081	808.652	260.067	198.54	84.1658	518.146	574.511	839.615	395.955	79.5259	287.737	2194.45	564.407	690.879	87.2783	734.649	389.391	532.552	795.823	182.843	898.943	187.067	407.337	571.889	307.853	630.88	125.114
PWY-5857: ubiquinol-10 biosynthesis (prokaryotic)	742.949	357.953	319.244	24.2064	310.162	538.968	578.52	346.822	272.593	367.714	306.219	194.334	40.0512	127.044	762.876	362.571	242.643	936.192	351.429	414.391	153.186	121.681	523.081	808.652	260.067	198.54	84.1658	518.146	574.511	839.615	395.955	79.5259	287.737	2194.45	564.407	690.879	87.2783	734.649	389.391	532.552	795.823	182.843	898.943	187.067	407.337	571.889	307.853	630.88	125.114
PWY-5860: superpathway of demethylmenaquinol-6 biosynthesis I	625.161	733.08	442.33	74.5442	1240.15	1604.41	1488	732.241	41.1451	1135.4	933.629	368.067	264.329	333.069	2290.07	265.815	1188.18	1988.97	781.516	1385.87	385.879	270.256	1020.77	2296.48	109.618	690.407	271.24	1047.94	1365.33	1374.66	955.063	183.313	875.325	1261.56	1152.26	749.083	104.122	1220.76	1405.42	1424.73	1533.5	447.954	2527.19	203.628	588.731	971.047	475.435	1305.06	532.696
PWY-5861: superpathway of demethylmenaquinol-8 biosynthesis	1048.43	1639.27	1160.13	714.039	2037.83	2025.37	2030.42	849.783	743.328	1571.8	1895.61	891.045	1042.09	545.177	2720.27	1212.21	1613.1	3212.71	1772	1909.85	1146.04	1001.98	1370.4	2862.78	650.759	958.843	471.028	1824.62	2662.27	2513.03	1463.01	423.952	1257.88	2377.36	1523.11	1534.58	817.133	1798.37	1936.58	1722.07	2038.21	794.534	3048.33	707.195	1927.71	1746.21	1264.05	1657.38	825.699
PWY-5862: superpathway of demethylmenaquinol-9 biosynthesis	625.161	733.08	442.33	74.5442	1240.15	1604.41	1488	732.241	41.1451	1135.4	933.629	368.067	264.329	333.069	2290.07	265.815	1188.18	1988.97	781.516	1385.87	385.879	270.256	1020.77	2296.48	109.618	690.407	271.24	1047.94	1365.33	1374.66	955.063	183.313	875.325	1261.56	1152.26	749.083	104.122	1220.76	1405.42	1424.73	1533.5	447.954	2527.19	203.628	588.731	971.047	475.435	1305.06	532.696
PWY-5863: superpathway of phylloquinol biosynthesis	347.731	809.426	544.799	409.741	807.252	1216.92	1055.64	652.781	401.699	667.416	980.793	490.181	645.818	281.137	1783.67	738.971	685.941	1331.15	968.197	878.65	712.01	464.772	723.942	1767.91	343.173	431.317	252.258	983.528	810.696	1206.87	566.729	229.211	578.022	741.821	742.242	774.883	361.201	766.499	950.275	904.185	1298.2	416.181	2137.07	381.886	1246.88	817.101	688.703	970.53	340.389
PWY-5870: ubiquinol-8 biosynthesis (eukaryotic)	0	17.2691	0	0	21.3845	72.734	32.2141	2.03865	0	39.2113	14.0148	0	0	0	0	8.17503	0	0.625771	3.34898	22.5478	79.9645	7.72713	17.3206	0	0	3.02694	0	0	0	0	16.2325	0	4.29425	0	0	0	7.31639	24.7771	0	23.6071	9.43507	4.60786	0	0	13.2347	2.56792	4.68843	0	0
PWY-5871: ubiquinol-9 biosynthesis (eukaryotic)	0	13.9016	0	0	17.1905	58.5626	25.9171	1.63242	0	31.7514	11.2577	0	0	0	0	6.56901	0	0.500647	2.68248	18.1176	67.496	6.2338	13.9154	0	0	2.42469	0	0	0	0	13.0633	0	3.44042	0	0	0	5.90677	19.8961	0	18.9893	7.55771	3.70027	0	0	10.6316	2.05549	3.75873	0	0
PWY-5872: ubiquinol-10 biosynthesis (eukaryotic)	0	5.73973	0	0	0	0	2.77062	0	0	20.3277	0.6875	0	0	0	0	2.33229	0	0	0	2.08893	55.7884	2.16874	0.819831	0	0	0	0	0	0	0	2.07542	0	0	0	0	0	2.88776	8.72512	0	1.05203	0.597148	0	0	0	8.94069	0.793823	2.72024	0	0
PWY-5873: ubiquinol-7 biosynthesis (eukaryotic)	0	13.9016	0	0	17.1905	58.5626	25.9171	1.63242	0	31.7514	11.2577	0	0	0	0	6.56901	0	0.500647	2.68248	18.1176	67.496	6.2338	13.9154	0	0	2.42469	0	0	0	0	13.0633	0	3.44042	0	0	0	5.90677	19.8961	0	18.9893	7.55771	3.70027	0	0	10.6316	2.05549	3.75873	0	0
PWY-5896: superpathway of menaquinol-10 biosynthesis	842.466	982.7	624.399	109.969	1511.31	1953.63	1793.84	815.475	61.3468	1486.91	1171.13	521.005	375.697	477.591	2869.34	378.739	1597.67	2428.7	1021.81	1710.7	549.005	389.228	1236.68	2672.83	791.215	854.01	387.616	1368.7	1753.45	1713.77	1174.3	265.07	1166	1625.93	1380.64	1010.35	154.249	1521.78	1747.27	1809.7	1760.89	606.147	2806.15	295.244	809.76	1273.56	665.508	1574.02	746.853
PWY-5897: superpathway of menaquinol-11 biosynthesis	1253.52	1991.83	1415.5	931.01	2422.09	2312.52	2275.09	922.825	990.8	1962.68	2045.92	1161.93	1337.92	716.128	3238.89	1498.07	2065.34	3506.39	2104.58	2210.09	1520.85	1248.35	1520.81	3163.4	834.069	1096.67	612.045	2227.07	2957.55	2749.58	1608.42	553.444	1560.86	2644.87	1703.3	1849.86	1237.05	2012.77	2257.82	2111.2	2205.13	978.123	3169.89	916.125	2378.44	2058.7	1603.3	1900.52	1228.88
PWY-5898: superpathway of menaquinol-12 biosynthesis	1253.52	1991.83	1415.5	931.01	2422.09	2312.52	2275.09	922.825	990.8	1962.68	2045.92	1161.93	1337.92	716.128	3238.89	1498.07	2065.34	3506.39	2104.58	2210.09	1520.85	1248.35	1520.81	3163.4	834.069	1096.67	612.045	2227.07	2957.55	2749.58	1608.42	553.444	1560.86	2644.87	1703.3	1849.86	1237.05	2012.77	2257.82	2111.2	2205.13	978.123	3169.89	916.125	2378.44	2058.7	1603.3	1900.52	1228.88
PWY-5899: superpathway of menaquinol-13 biosynthesis	1253.52	1991.83	1415.5	931.01	2422.09	2312.52	2275.09	922.825	990.8	1962.68	2045.92	1161.93	1337.92	716.128	3238.89	1498.07	2065.34	3506.39	2104.58	2210.09	1520.85	1248.35	1520.81	3163.4	834.069	1096.67	612.045	2227.07	2957.55	2749.58	1608.42	553.444	1560.86	2644.87	1703.3	1849.86	1237.05	2012.77	2257.82	2111.2	2205.13	978.123	3169.89	916.125	2378.44	2058.7	1603.3	1900.52	1228.88
PWY-5910: superpathway of geranylgeranyldiphosphate biosynthesis I (via mevalonate)	20.6043	48.2198	49.6253	15.976	133.735	63.9304	84.3342	34.4708	63.9193	12.8584	128.998	113.866	23.5392	18.9059	0	50.091	50.5463	178.169	166.568	62.2426	7.89687	17.0987	38.1879	0	84.7603	107.076	14.3138	77.1457	21.178	50.175	66.5407	28.1287	21.2746	0	110.113	6.47828	9.58587	29.7447	11.5104	109.283	85.6972	33.4362	90.1774	37.7324	49.6371	32.8231	17.7824	63.8559	87.1709
PWY-5913: TCA cycle VI (obligate autotrophs)	2357.84	3727.27	2045.52	5515.15	2986.04	5016.56	3145.17	2710.95	2364.31	2493.45	5923.73	3088.73	5901.91	2877.8	4861.08	4431.02	2062.44	3991.15	5390.05	2999.37	4482.38	2677.22	3296.24	4077.1	2763.33	3402.38	3974.22	3509.69	2835.8	3763.11	5062.01	3557.46	3175.28	3501.61	3630.51	3257.94	3046.88	3800.71	3044.41	2939.59	3670.64	3664.84	4184.47	3651.83	5407.7	4318.31	3729.18	2993.7	4644.8
PWY-5918: superpathay of heme biosynthesis from glutamate	1462.74	1453.29	1125.62	505.675	1841.08	2284.81	2547.37	1410.19	705.237	1532.15	1524.71	769.581	671.332	568.536	2688.86	1023.29	1387.46	2597.96	1275.95	1689.73	1080.95	1130.25	1692.36	3084.71	1146	1051.35	406.655	1665.61	2316.02	2256.57	1154.16	414.629	1133.53	1820.97	1812.52	1351.78	1157.41	2064.14	1902.87	1704.47	2160.91	941.874	2996.68	943.211	1532.03	1403.89	1032.5	1982.62	869.243
PWY-5920: superpathway of heme biosynthesis from glycine	1142.02	886.558	320.917	285.118	1015.94	1031.95	838.241	317.151	438.584	1203.49	1191.13	517.309	329.324	189.126	308.579	732.344	1221.03	2044.17	871.386	818.849	672.853	575.864	798.358	1780.27	614.204	397.46	153.263	1141.29	1855.74	1558.04	793.547	201.349	471.065	979.894	1128.47	999.588	441.382	1157.6	1433.31	1399.63	0	163.274	53.3552	687.952	823.935	1117.86	755.817	446.951	686.187
PWY-5941: glycogen degradation II (eukaryotic)	4291.64	4615.97	4048.51	4428.46	3703.2	34.8642	0	74.308	7110.04	4621.43	1770.25	4944.19	3940.49	5776.3	0	3934.52	4814.95	996.049	3131.87	3856.46	1256.14	4055.32	609.72	0	4813.39	1452.04	5064.74	3807.52	3634.98	2274.91	2280.2	4708.83	3995.53	2222.16	1323.62	4422.34	5430.98	2578.86	2872.01	3304.97	0	3896.87	0	5452.8	4168.99	3978.1	4878.34	3841.51	4826.99
PWY-5971: palmitate biosynthesis II (bacteria and plants)	2412.48	2079.59	3371.95	2456.16	2234.61	3985.11	3257.7	1713.16	1140.28	2473.14	1326.22	2254.05	1784.73	2098.16	3692.77	1835.26	1773	4110.01	1874.91	2864.58	2062.63	2249.66	1591.43	4439.73	1254.15	2002.64	2060.19	2108.4	3448.59	3054.42	1887.4	1836.11	1786.82	5237.54	2090.24	2776.09	941.173	3281.29	2569.82	2146.87	3958.18	2599.34	3512.96	1934.3	2197.3	2671.83	1779.13	2567.16	886.662
PWY-5973: cis-vaccenate biosynthesis	2278.44	1738.62	3204.84	2886.08	1981.26	3272.88	2720.3	1416.2	2639.28	2198.54	964.849	2472.32	1663.85	2171.49	2760.36	1753.25	1423.57	3242.2	1480.55	2474.13	2139.98	3318.46	1205.79	3329.09	3536.02	1793.54	2509.59	1717.68	2941.31	2483.69	1483.86	2994.21	1415.08	3329.86	1667.89	2527.56	1039.88	2892.32	2218.22	1661.8	3411.36	2914.17	2541.46	2175.59	1929.53	2296.99	1732.5	2086.39	742.761
PWY-5989: stearate biosynthesis II (bacteria and plants)	2161.28	1864.94	2937.32	2482.97	1899.32	2953.38	2590.52	1418.19	1351.98	2129.06	1127.1	2104.98	1644.53	2025.89	2929.72	1703.02	1536.84	3383.08	1672.4	2315.55	1843.94	2510.03	1224.87	3935.68	2830.87	1702.94	2186.61	1824.87	3048	2638.58	1652.73	1820.36	1496.63	4392.16	1752.17	2534.2	968.238	2964.31	2154.83	1811.66	2586.22	2578.18	2844.07	1830.62	2034.22	2403.86	1690.29	2039.67	777.826
PWY-5994: palmitate biosynthesis I (animals and fungi)	411.785	1458.36	184.325	1961.37	67.9898	0	0	0	146.269	808.726	3123.15	911.358	2072.84	1204.38	0	1450.02	0	70.5364	2734.7	117.118	1475.01	1085.9	789.787	0	767.372	1290.81	1219.39	1981.93	385.935	1224.44	2670.27	653.347	1120.83	510.178	1494.53	1096.7	446.299	0	0	207.879	0	1271.09	0	1195.22	2161.09	1420.89	1030.7	0	158.252
PWY-6060: malonate degradation II (biotin-dependent)	0	8.88093	4.36828	0	7.53093	54.8068	0	0	0	7.89103	0	0	1.36993	0	0	0	0	171.133	0	12.3404	0	0	0	0	0	0	0	0	0	5.67052	1.35414	0	0	0	0	0	0	0	0	14.1269	31.4306	0	0	0	0	0	0	0	0
PWY-6071: superpathway of phenylethylamine degradation	27.5691	43.3475	72.1087	3.10756	138.429	571.543	323.55	166.956	14.0213	207.407	106.797	26.4275	16.7354	71.6722	494.09	0	121.356	141.372	80.7852	306.324	47.6292	18.8457	202.986	652.426	2.1559	89.6587	24.9178	72.7328	4.32256	126.338	91.5073	22.9286	165.359	38.3421	242.391	17.8773	0	264.508	199.971	405.017	328.099	99.9909	688.263	10.211	19.1151	55.3424	20.855	342.634	74.1368
PWY-6107: chlorosalicylate degradation	0	0	0	0.676961	0	0	0.868917	0	0	0	0	0	0.628057	0	0	0	0	0	0	0	0	0	0	0	0.182967	0	0	0	0	0	0.0414983	0	0	0	0	0	0	0	0	0	0	8.81478	0	0	0	0	0	0	0
PWY-6113: superpathway of mycolate biosynthesis	1950.48	1874.6	3164.29	1959.94	2092	922.505	2071.01	1621.29	426.954	2248.03	1408.62	1622.01	1686.88	1544.64	0	1756.03	1781.31	3749.35	1696.54	2654	1539.97	1107.58	1648.46	0	317.026	1720.01	1193.14	2006.71	2933.2	2823.15	1786.31	1003.51	1753.37	4562.13	2080.09	2305.23	617.45	2962.27	2457.58	2213.32	190.207	1745.78	1293.81	1844.05	2117.32	2483.29	1396.77	2576.32	863.002
PWY-6121: 5-aminoimidazole ribonucleotide biosynthesis I	6444.82	5765.68	6663.68	6186.9	6443.71	4730.71	5510.85	8212.38	8161.81	5850.87	5646.79	7852.83	7752.34	7376.71	4545.62	7221.57	5557.27	4836.36	6441.17	5773.06	6861.9	7381.99	6235.56	4232.57	8258.12	6497.11	8331.07	5797.97	5374.15	5346.37	5865.2	7554.28	6535.08	4637.94	5432.91	6039.25	7886.5	5149.05	6231.24	5518.11	5718.83	7305.43	4319.45	6598.5	5995.66	5675.39	7170.7	5302.74	6978.83
PWY-6122: 5-aminoimidazole ribonucleotide biosynthesis II	6561.69	5879.03	7794.37	7788.22	6887.03	4877.25	5763.69	8715.45	8470.57	6247.16	6747.09	9076.69	8275.54	9621.01	5107.9	7619.34	5256.37	4965.19	6737.3	6038.14	7210.64	7841.22	6962.21	4425.16	10114.7	7690.72	9063.56	6435.51	5436.76	5413.01	6279.11	8167.24	6821.11	4911.95	6070.2	6488.08	7892.88	5589.19	6145.06	5413.02	6667.51	7686.34	4673.15	6721.73	6559.14	6040.34	7674.21	5386.53	7049.72
PWY-6123: inosine-5-phosphate biosynthesis I	4871.84	6129.47	5647.62	6710.42	4321.18	3716.99	3877.91	3198.98	6041.03	4180.95	5884.98	5902.32	7593.89	6414.82	2906.86	6280.43	6032.04	3560.83	6313.17	3466.29	5188.96	5463.51	3290.7	3425.95	6785.94	3777.06	6493.89	5390.05	4166.28	4331.1	5047.65	5259.67	4570.08	4135.94	4075.8	5506.56	7481.45	3973.14	4122.29	4161.22	4009.09	5592.02	3546.26	6076.73	6913.13	4973.12	5772.71	3407.33	6459.37
PWY-6124: inosine-5-phosphate biosynthesis II	4595	5918.15	5328.91	6447.34	4065.3	3119.55	2572.98	2854.26	5636.83	3908.56	5655.75	5511.27	7380.78	6078.45	2387.56	5987.86	5867.05	2884.49	6156.8	3209.3	4779.68	5081.24	2270.34	2677.32	6428.44	3443.12	6096.48	5144.03	4026.13	4147.74	4806.42	4878.16	4207.16	4040.6	3842.35	5218.96	7153.04	3781.89	3891.98	4192.63	2813.49	5243.23	2900.95	5754.57	6767.85	4726.39	5483.63	3161.43	6140.37
PWY-6125: superpathway of guanosine nucleotides de novo biosynthesis II	5900.1	5454.31	6439.29	6800.91	6226.94	4897.37	5022.18	3808.69	7426.09	6299.82	5135.68	7470.26	6506.53	6817.1	4175.99	6208.63	6692.3	4304.4	5790.79	5142.56	5971.05	7157.93	4446.33	3667.69	6779.03	4572.66	5904.11	5738.98	5184.33	5567.95	4917.33	6354.07	5460.34	4560.95	5463.58	6280.27	7756.06	4960.35	6628.36	5503.96	5587.13	5382.79	4038.13	7403.01	6229.97	5219.03	6060.45	6504.21	6401.64
PWY-6126: superpathway of adenosine nucleotides de novo biosynthesis II	7802.38	6357.14	7367.49	8316.82	7183.14	5869.64	6089.41	9362.52	8231.14	7038.35	6070.29	9115.7	7410.8	7672.87	4721.63	7328.94	6040.08	4641.14	6856.31	6977.23	7614.81	8460.86	7810.35	4504.22	7883.66	7966.17	7126.58	6452.77	5359.47	5966.6	7270.72	8113.76	6987.12	4668.95	7123.48	6728.81	7731.01	6811.37	6584.82	6506.96	6239.22	7410.57	4274.02	8414.16	6360.17	6197.32	7245.87	6843.79	7130.46
PWY-6138: CMP-N-acetylneuraminate biosynthesis I (eukaryotes)	20.1676	27.4468	41.6848	32.0355	11.4034	0	0	0	42.3578	3.21467	1.56765	12.8656	37.4339	2.42917	0	5.72982	0	0	5.56822	11.504	197.542	15.998	9.94024	0	6.61696	5.87028	0	0	23.4389	3.79952	8.81956	20.0335	7.95332	0	0	0	91.1752	11.875	0	0	0	2.31833	0	19.9415	3.20919	9.72955	0	0	28.6293
PWY-6143: CMP-pseudaminate biosynthesis	0	0	0	0	0	0	0	0	0	30.867	0	0	15.1719	0	0	0.756403	0	0	0	0	24.3208	0	0	0	240.052	0	0	0	0	0	0	8.72756	0	0	0	0	0	0	0	0	0	0	0	0	0	0	0	0	0
PWY-6145: superpathway of sialic acids and CMP-sialic acids biosynthesis	198.894	41.5538	76.12	98.4666	50.282	0	0	0	85.6193	7.96293	6.89516	20.9278	85.3708	0	0	6.71543	0	23.4835	65.0099	180.901	238.152	17.3903	0	0	7.80777	0	0	0	29.6766	10.2694	11.7304	11.9259	12.2865	48.5942	0	0	208.124	10.8228	0	0	0	7.44739	0	28.8137	70.6339	24.0329	156.989	0	38.689
PWY-6147: 6-hydroxymethyl-dihydropterin diphosphate biosynthesis I	1452.75	1135.28	1507.89	886.589	1148.54	1953.18	1560.58	700.855	1098.02	1776.64	1216.35	806.864	990.962	662.115	1675.35	1210.68	1355.9	2280.24	1645.63	1416.74	1556.14	882.055	1222.15	1744.35	1479.37	1011.23	1103.23	1307.28	1835.12	1924.66	1462.25	1216.24	1120.99	3356.5	1696.84	1773.64	387.446	2524.72	1407.71	1420.99	2625.38	1778.91	1754.56	1021.64	1314.1	1755.23	902.785	1886.25	1241.58
PWY-6151: S-adenosyl-L-methionine cycle I	6118.53	5525.19	6532.8	7776.81	5469.36	4591.36	4884.93	7982.39	8914.43	4991	6198.23	8322.66	7646.08	8372.54	4150.13	6377.98	4878.01	3795.54	6518.53	5614.01	8172.6	6841.08	6313.76	3598.13	8448.34	7275.38	9091.36	5329.33	3530.17	4511.49	6944.3	8551.19	7590.59	4564.51	4926.77	6154.68	5967.59	4596.93	3922.99	4690.77	4768.84	8120.04	3525.92	6174.75	5694.5	5460.24	7024.53	3836.74	6716.25
PWY-6163: chorismate biosynthesis from 3-dehydroquinate	7109.21	6519.05	7419.81	7324.9	5859.84	3946.23	4600.29	8471.84	9151.08	5892.07	5427.63	7825.04	6962.17	8917.45	3693.3	7641.86	6813.17	4109.56	5391.68	6022.4	6436.92	7740.53	6100.32	3125	8660.62	7460.37	8319.33	5998.57	5107.28	5243.53	5493.64	9098.97	7623.08	5366.55	5563.53	6534.97	8279.07	5455.94	5360.58	6085.51	4215.73	7776.74	3405	7277.69	6583.39	5998.2	6821.83	5348.74	7736.32
PWY-6165: chorismate biosynthesis II (archaea)	0	0	0	0	0	0	0	0	10.0346	0	0	0	0	24.9481	0	4.69375	0	0	0	0	0	0	0	0	51.1265	7.68132	15.8356	0	0	0	0	0	12.0057	0	0	0	0	0	0	0	0	0	0	25.8226	0	0	15.5714	0	33.9257
PWY-6168: flavin biosynthesis III (fungi)	4055.07	3231.09	5619.67	3728.83	4447.71	2882.65	3727.23	3104.93	3500.57	3361.05	2854.21	4368.38	2260.53	5458.83	2202.98	3234.88	4629.24	2708.33	2248.88	2786.85	4554.25	4972.48	3387.48	1183.16	4718.58	2752.09	4593.71	3219.77	3601.8	4274.48	2760.12	4901.57	4218.73	3750.39	3992.35	3502.12	5203.98	3937.51	5375.9	3121.09	2919.03	3670.25	1835.65	3607.68	2570.93	2859.96	3032.44	4168.53	2265.52
PWY-6182: superpathway of salicylate degradation	0	9.62337	0	2.3374	53.7145	53.8283	2.04537	0	0	0	0	1.65278	5.69466	0	0	4.57671	0	164.445	3.42101	19.2989	0	0	0	0	0	1.31677	0	3.3886	0	9.55247	0.228257	0	0	0	0	0	0	13.6412	0	13.2222	29.3544	63.8946	0	0	0	0	0	0	0
PWY-6185: 4-methylcatechol degradation (ortho cleavage)	0	14.3304	0	7.15907	84.0387	51.7135	5.86076	0	2.51464	0	0	0	18.161	11.3209	0	16.0507	0	204.365	3.43261	25.8043	0	0	0	0	1.53927	0	0	5.76222	0	13.5818	1.16276	3.61031	0	0	0	0	0	60.9157	0	22.101	26.7312	135.535	0	0	0	5.57599	0	31.1023	0
PWY-6210: 2-aminophenol degradation	0	0	0	0	0	0	0	0	0	0	0	0	0	0	0	0	0	0	0	0	0	0	0	0	0	1.37615	0	0	0	0	0	0	0	0	0	0	0	0	0	0	0	0	0	0	0	0	0	0	1.59568
PWY-6215: 4-chlorobenzoate degradation	0	14.2635	4.68939	11.7153	65.2797	54.382	2.73134	21.7824	3.83077	3.0189	7.86496	8.0601	8.45809	7.48638	0	26.7483	0	242.874	12.4744	36.9104	26.8175	12.7625	0	0	0	2.97594	16.5352	8.50103	0	52.364	21.231	33.0302	1.87687	0	13.1332	43.7398	18.0054	58.3971	0	18.3134	114.806	61.6418	0	0	17.7469	19.7042	25.1732	18.8694	6.46363
PWY-621: sucrose degradation III (sucrose invertase)	2125.84	2609.68	2060.23	2257.78	3756.15	3405.61	2724.4	2092.73	1610.78	2460.31	2436.29	1420.84	3202.42	1172.8	1056.89	1491.97	2325.82	2297.33	3091.93	1834.99	2373.35	1799.98	3155.36	2020.26	1393.66	2259.2	1584.28	1925.63	2475.27	2287.74	3413.62	1622.94	1881.79	3134.81	3071.84	1889.09	2454.1	2141.53	2240.73	1966.45	1782.73	1886.08	2512.58	1676.32	2063.72	1732.85	1812.69	4056.34	2203.03
PWY-622: starch biosynthesis	927.656	2798.7	97.0961	3915.66	15.9061	0	1.39086	292.275	195.44	0	2513.3	291.213	3719.07	199.443	0	3085.73	0	22.161	1193.46	881.382	413.84	0	16.4038	0	21.7025	150.926	1227.11	1192.75	110.986	1750	611.809	1047.05	197.461	1344.84	0	2432.39	1607.78	650.779	12.2619	1252.38	0	323.538	0	2450.94	3656.26	3237.37	2131.92	0	1200.28
PWY-6263: superpathway of menaquinol-8 biosynthesis II	0	0	0	113.75	192.596	0	0	0	99.065	73.221	0	0	190.179	101.327	0	0	0	0	0	50.219	214.229	278.028	0	0	264.291	195.609	181.952	0	0	0	103.55	245.902	0	0	0	0	150.963	0	0	0	0	0	0	75.4882	15.6113	0	0	0	21.555
PWY-6269: adenosylcobalamin salvage from cobinamide II	20.3342	97.7596	56.3927	70.1993	387.45	827.938	17.2147	0	4.72984	0	22.4834	23.87	105.594	99.6866	0	82.1252	20.8801	973.606	32.5269	197.096	22.4206	31.6759	0	0	118.022	60.3338	90.8529	25.9916	17.4702	146.481	34.5885	66.8494	18.8852	56.9155	41.4668	0	0	161.048	0	83.0743	408.286	11.1324	0	56.8489	40.553	52.3986	0	41.1969	40.4603
PWY-6270: isoprene biosynthesis I	643.643	300.345	803.898	473.434	760.76	285.105	1282.35	876.445	587.566	1248.13	90.4228	364.959	675.969	589.618	315.479	154.922	102.131	440.562	668.052	960.264	796.748	1168.04	1053.76	1031.68	1125.11	457.696	704.926	1272.37	37.3018	318.725	1210.48	898.2	426.348	65.0368	1291.07	277.305	498.028	548.588	83.894	1571.5	4.64846	1112.1	1069.74	226.212	159.593	71.5749	355.422	1501.76	307.534
PWY-6277: superpathway of 5-aminoimidazole ribonucleotide biosynthesis	6561.69	5879.03	7794.37	7788.22	6887.03	4877.25	5763.69	8715.45	8470.57	6247.16	6747.09	9076.69	8275.54	9621.01	5107.9	7619.34	5256.37	4965.19	6737.3	6038.14	7210.64	7841.22	6962.21	4425.16	10114.7	7690.72	9063.56	6435.51	5436.76	5413.01	6279.11	8167.24	6821.11	4911.95	6070.2	6488.08	7892.88	5589.19	6145.06	5413.02	6667.51	7686.34	4673.15	6721.73	6559.14	6040.34	7674.21	5386.53	7049.72
PWY-6282: palmitoleate biosynthesis I (from (5Z)-dodec-5-enoate)	2273.37	1867.12	3070.32	2360.95	1986.51	3640.01	2938.32	1482.77	1398.72	2234.34	1121.1	2183.61	1593.18	1998.33	3262.38	1643.85	1520.85	3718.82	1671.97	2576.54	1970.14	2565.1	1353.74	3990.87	2830.79	1826.12	2155.34	1863.24	3193.11	2784.55	1666.14	1871.9	1532.38	5015.44	1829.44	2590.15	916.119	3029.3	2285.73	1839.42	3649.42	2601.86	3057.25	1760.71	1980.46	2421.02	1682.26	2246.05	761.262
PWY-6284: superpathway of unsaturated fatty acids biosynthesis (E. coli)	1072.86	1136.1	2109.93	914.913	1275.54	2775.38	2003.08	979.466	149.65	1257.21	1018.92	713.037	1051.63	615.298	2642.18	1140.18	1075.2	2729.42	1000.16	1716.83	758.89	422.824	1281.5	3167.77	99.3667	985.6	414.604	1305.52	1697.49	1914.64	1022.24	393.077	1045.5	3134.63	1501.52	1295.4	257.519	1840.65	1598.05	1550.01	2614.88	808.281	2651.41	1171.25	1445.3	1579.47	698.405	1945.71	567.234
PWY-6285: superpathway of fatty acids biosynthesis (E. coli)	1536.68	1520.46	2300.36	1377.02	1678.06	3297.6	2527.21	1293.21	277.131	1724.07	1189.33	1123.27	1370.84	922.108	3087.4	1455.88	1365.18	3303.39	1345.2	2200.73	1144.56	740.772	1457.49	3551.99	192.973	1363.71	717.19	1659.44	2333.88	2399.92	1369.25	674.491	1318.57	3942.99	1800.42	1823.41	423.652	2419.44	2034.57	1860.57	3187.29	1275.64	2997.23	1387.89	1795.32	2036.82	1041.08	2278.33	722.857
PWY-6305: putrescine biosynthesis IV	2661.36	2311.5	2954.18	1182.06	2774.77	4071.57	3240.77	4160.17	2809.1	2863.4	2012.76	2252.04	1273.37	2234.13	5892.54	1953.78	2362.58	4147.16	1618.94	3444.78	1974.54	2300.35	3575.52	5696.83	2234.3	2375.12	2575.18	2767.43	3359.72	3157.8	2475.44	2445.93	3215.29	4641.56	2513.87	2682.04	1941.52	3797.83	2837.17	2946.89	3047.05	2473.05	6515.41	1532.48	1525.28	2593.11	2287.35	3416.45	2457.99
PWY-6307: L-tryptophan degradation X (mammalian, via tryptamine)	0	0	0	0	0	48.9743	0	0	0	0	0	0	0	1.0041	0	4.15177	0	4.97112	0	0	1.92522	0	0	0	0	0	0	0	0	0	0	0	0	0	0	0	0	3.98416	0	0	0	0	0	0	0	0	0	0	0
PWY-6309: L-tryptophan degradation XI (mammalian, via kynurenine)	3.55845	5.94893	2.99787	18.9274	0	0	0	5.80348	17.2355	0	6.17574	11.2777	28.8329	21.0268	0	13.6083	0	0.49665	15.2326	6.10209	22.4413	6.88498	0	0	9.47615	13.0089	20.6393	4.37211	1.78854	6.0049	18.1769	20.6281	13.9665	4.41816	1.27678	7.52365	6.60687	2.06639	0	1.01032	0	15.1264	0	15.1123	7.37269	8.94918	10.315	0	10.0595
PWY-6313: serotonin degradation	0	0	0	0	0	64.8176	0	0	0	0	0	0	0	1.33819	0	5.53144	0	6.62256	0	0	2.56588	0	0	0	0	0	0	0	0	0	0	0	0	0	0	0	0	5.31061	0	0	0	0	0	0	0	0	0	0	0
PWY-6317: galactose degradation I (Leloir pathway)	4818.44	5817	4071.05	6199.67	4736.43	4471.36	4783.13	6979.03	5154.77	4173.37	5857.76	4301.89	7077.71	3581.95	4038.15	5764.69	4602.54	3883.6	5761.17	4898.55	4901.28	4699.07	5293.04	3493.12	4672.42	5532.94	4295.29	5343.95	4126.11	4065.91	5464.44	4673.25	4812.97	4089.49	4747.31	4575.5	6681.66	5248.98	4734.93	4251.56	4569.12	4371.83	4021.99	4857.99	6138.55	5182	5179.05	4083.25	6209.19
PWY-6318: L-phenylalanine degradation IV (mammalian, via side chain)	4.85268	16.8422	0	0	48.8706	126.868	7.47179	5.09884	5.04495	0	2.89853	0	12.5957	0	11.0148	47.4444	51.7123	202.833	1.9469	19.4446	17.5666	10.13	8.27271	0	2.88081	3.09158	0	3.79004	0	18.1832	0	0	0	0	18.8933	0	40.4708	3.70436	0	5.36233	29.8017	350.007	0	19.8739	21.1176	15.8267	12.5764	0	9.94095
PWY-6338: superpathway of vanillin and vanillate degradation	0	0	0	0	0	0	0	0	0	0	0	0	0.96716	0	0	10.8783	0	0	0	0	0	0	0	0	0	0	0	0	0	0	0	0	0	0	0	0	0	0	0	0	0	0	0	0	0	5.57608	5.42118	0	0
PWY-6339: syringate degradation	0	0	0	0	0	0	0	0	0	0	0	0	0	0	0	0	0	0	0	0	0	0	0	0	0	24.8628	0	0	0	0	0	0	0	0	0	0	0	0	0	0	0	0	0	0	0	0	0	0	0
PWY-6344: L-ornithine degradation II (Stickland reaction)	0	0	0	378.373	1177.41	0	1140.56	1143.46	0	0	551.392	0	354.548	266.386	208.732	177.857	0	94.4467	151.999	1512.17	0	222.726	147.798	0	339.402	774.366	261.973	0	54.13	0	599.928	358.899	0	0	0	0	0	231.288	357.109	0	0	0	0	198.367	0	0	571.621	548.17	0
PWY-6353: purine nucleotides degradation II (aerobic)	3181.31	3131.59	3356.08	1460.81	4373.06	5357.64	5414.21	4365.58	2322.82	4764.85	3580.6	1809.95	1407.31	2129.59	5314.63	1565.57	5626.04	4364.06	2747.47	4221.26	2601.31	1605.34	4658.3	5511.7	1009.78	3161.48	1711.43	3127.94	5149.14	3975	3464.29	2312.25	3642.86	3165.92	4300.51	2628.6	1169.46	4499.95	5467.4	5020.47	6312.97	2828.35	5524.24	1838.92	2064.49	3611.31	2535.29	4609.88	3245.4
PWY-6383: mono-trans, poly-cis decaprenyl phosphate biosynthesis	158.805	626.031	93.7746	320.939	52.4923	0	5.52934	95.8831	94.0325	370.767	753.877	271.275	638.33	165.625	0	600.617	0	61.7593	664.802	253.929	369.875	204.398	355.212	0	216.704	218.572	47.9198	824.108	244.39	798.366	403.079	98.2503	127.814	172.842	692.208	447.793	88.0479	96.3186	0	387.691	0	193.274	0	61.1492	947.2	339.471	265.763	0	128.891
PWY-6385: peptidoglycan biosynthesis III (mycobacteria)	7191.05	7184.8	8170.55	8394.94	6622.24	5494.17	6007.3	8060.81	8733.04	6533.82	7121.03	8113.72	8328.72	8968.14	5039.98	8073.52	7607.1	4484.57	7250.58	6405.97	8462.44	8767.66	7393.9	4053.01	8804.77	7543.61	8698.48	7048.04	5686.94	6034.64	7146.89	8345.07	8077.62	5208.62	6760.47	6951.07	9065.51	7019.32	7096.31	6621.39	5612.73	7864.81	4735	7968.27	7337.14	6678.68	7650.25	6680.44	8390.09
PWY-6386: UDP-N-acetylmuramoyl-pentapeptide biosynthesis II (lysine-containing)	7337.52	7110.61	8271.34	8745.89	6726.33	5283.25	5926.8	8617.34	9398.66	6524.43	7093.5	9232.39	8540.82	9667.75	4417.46	8371.59	7196.11	4252.42	7270.7	6400.31	8730.2	9396.27	7699.37	3481.76	9619.79	8244.72	10178.2	7151.6	5459.89	6075.05	7178.22	9665.06	8415.09	4929.79	6914.73	6931.99	9205.22	6589.67	6900.26	6721.07	5382.67	8924.09	4221.52	8149.56	7268.5	6625.56	8037.35	6519.98	8611.08
PWY-6387: UDP-N-acetylmuramoyl-pentapeptide biosynthesis I (meso-diaminopimelate containing)	7078.6	7027.22	8147.01	8594.59	6563.27	5393.73	5983.05	8416.46	9129.65	6456.05	6995.77	8954.07	8369.61	9407.65	4761.81	8156	7309.26	4231.48	7152.89	6326.61	8534.09	9184.59	7448.78	3878.7	9434.33	7952.85	9817.93	6998.18	5407.8	5953.58	7048.64	9305.93	8190.42	4892.94	6717.31	6791.73	9015.56	6739.5	6894.81	6630.36	5437.2	8616.96	4527.81	8037.9	7180.88	6485.88	7787.67	6515.91	8387.67
PWY-6396: superpathway of 2,3-butanediol biosynthesis	5.44206	12.3763	20.9955	11.7111	41.3203	15.5103	11.5342	0	25.31	11.7142	26.966	26.4042	36.3234	6.94842	0	19.0611	0	21.1759	31.6411	11.2536	22.9771	26.9763	2.68457	0	16.6001	36.4288	16.6208	17.6974	4.37442	19.0778	26.2444	1.29579	20.3822	0	38.1313	28.6722	0	0	6.22925	13.2484	0	6.29085	0	23.435	32.9466	10.9251	19.6176	0	2.60861
PWY-6397: mycolyl-arabinogalactan-peptidoglycan complex biosynthesis	0	0	0	0	0	0	0	0	0	0	4.05957	0	0	0	0	0	0	0	0	0	0	0	0	0	0	0	0	0	0	0	0	0	0	0	0	0	0	0	0	0	0	0	0	0	0	0	0	0	0
PWY-6404: superpathway of mycolyl-arabinogalactan-peptidoglycan complex biosynthesis	0	0	0	0	0	0	0	0	0	0	16.1582	0	0	0	0	0	0	0	0	0	0	0	0	0	0	0	0	0	0	0	0	0	0	0	0	0	0	0	0	0	0	0	0	0	0	0	0	0	0
PWY-6435: 4-hydroxybenzoate biosynthesis V	0	16.5617	2.26453	60.1765	6.86985	0	0.546124	0	3.17186	3.79575	0	0	12.4665	3.12358	0	0.733432	0	0	0	11.7025	41.3403	56.049	0	0	61.6099	2.04856	90.464	0	0	0	29.4759	100.467	2.36769	0	0	0	5.31127	81.1517	0	2.01266	0	131.058	0	0	2.92904	0	0	0	0
PWY-6467: Kdo transfer to lipid IVA III (Chlamydia)	8.08988	0	12.7874	4.33396	4.4379	0	0	0	4.00539	29.7662	0	6.12272	13.7084	4.76796	0	6.44272	0	0	0	0	5.99901	11.7555	0	0	11.9279	0	0	0	0	0	1.65382	15.5599	0	0	0	0	0	0	0	0	0	0	0	6.04952	0	5.52466	9.33077	0	0
PWY-6470: peptidoglycan biosynthesis V (&beta;-lactam resistance)	1189.57	352.91	860.398	182.657	885.59	512.06	2003.39	1007.06	1079.35	695.832	313.766	686.476	973.952	289.011	252.199	241.067	115.461	601.901	1017.87	929.839	696.477	205.353	1040.76	63.4646	605.798	744.095	519.257	205.83	372.267	125.288	946.762	206.404	487.922	158.668	688.919	309.659	565.731	379.492	2087.58	610.676	117.66	372.773	500.596	683.112	782.156	580.298	1929.41	491.218	518.11
PWY-6471: peptidoglycan biosynthesis IV (Enterococcus faecium)	2077.48	1524.37	1339.88	812.969	3944.35	4019.75	3018.06	1745.95	1151.06	783.979	1085.46	1408.14	3645.05	489.717	1218.52	463.73	535.685	1764.34	2506.3	1229.88	1289.99	378.34	1898.75	194.839	1054.01	2017.08	803.285	1418.07	862.342	623.968	1440.59	1933.05	760.004	174.543	2582.64	670.655	3009.62	734.14	4043.52	1313.78	4515.45	1581.34	2478.15	917.405	1060.6	630.368	2496.34	2385.41	3857.04
PWY-6478: GDP-D-glycero-&alpha;-D-manno-heptose biosynthesis	14.414	296.97	88.2601	91.3811	29.4142	0	0	21.8885	22.7702	80.3386	18.9778	12.8212	123.728	17.1602	0	212.004	0	3.78182	81.2096	10.4292	185.317	145.445	5.7381	0	339.078	14.1507	69.4971	6.45124	55.874	2.23784	123.987	103.579	18.7138	17.5042	16.5063	155.791	28.0568	187.415	0	0	0	72.1526	0	234.011	198.587	20.0187	84.4687	1100.63	23.7903
PWY-6507: 4-deoxy-L-threo-hex-4-enopyranuronate degradation	2664.59	1758.16	2059.4	466.497	2381.04	1667.51	3115.71	2717.22	921.607	1773.86	1495.66	920.538	551.858	1058.38	1586.07	1278.12	1339.27	1784.86	904.248	1958.21	582.958	700.708	2359.97	1845.5	575.209	1601.43	745.303	1753.84	2213.9	2816.64	1329.83	1258.18	1578.79	3331.85	2337.09	1541.39	1917.36	2137.11	2912.18	2070.67	1915.42	1046.35	1759.26	2082.83	1091.09	1449.83	1794.72	2960.59	901.859
PWY-6519: 8-amino-7-oxononanoate biosynthesis I	1971.79	1803.3	2755.19	2128.13	2006.91	3564.46	2847.58	1337.9	1428.98	2198.47	1341.7	1982.23	1468.23	1929.52	3646.21	1504.77	1726.25	3491.9	1764.59	2443.23	1363.83	2136.85	1522.79	4047.46	2300.1	1660.81	2030.22	1884.48	3032.31	2642.59	1631.62	1824.3	1743.34	3891	1796.21	2456.67	864.262	2926.81	2458.63	2024.91	3400.16	2340.42	3501.75	1683.61	1925.12	2211.87	1610.28	2414.43	889.21
PWY-6527: stachyose degradation	4043.16	5723.11	4047.66	6017.66	4585.81	5500.66	4849.4	6368.79	4457.75	3645.09	6538.8	3670.23	7085.22	3050.65	4503.51	4883.51	5133.92	4032.81	6000.85	4511.46	4480.18	4150.7	4742.66	4076.16	4086.8	5008.73	3546.18	4942.06	4240.06	4071.37	5356.48	4072.98	4113.22	3980.52	4405.01	4150.4	6642.85	4733.09	4362.58	4102.01	4915.99	3693.73	4631.13	4312.65	6313.88	4667.06	4480.77	3999.15	6008.13
PWY-6531: mannitol cycle	697.231	862.993	827.97	231.736	2020.77	2831.18	1940.36	1131.73	400.486	1332.73	1067.92	285.457	322.08	435.805	2395.86	314.751	1541.96	2589.11	1047.75	1464.35	719.377	438.392	1413.65	2025.94	108.469	1040.89	495.681	661.251	1756.12	1240.54	1155.16	427.923	921.585	1361.74	1594.18	592.807	224.012	1893.65	1906.14	1301.01	2524.46	544.45	3158.67	657.518	603.404	1050.29	564.725	2025.43	595.386
PWY-6538: caffeine degradation III (bacteria, via demethylation)	0	0	0	0	0	0	0	0	0	0	0	0	0	0	0	0	0	0	0	2.56484	0	0	0	0	0	0	0	0	0	0.99384	0.217832	0	0	0	1.36887	0	0	0	0	1.41618	0.749553	0	0	0	0	0	0	0	0
PWY-6545: pyrimidine deoxyribonucleotides de novo biosynthesis III	4837.56	2085.65	2678.09	2875.68	3043.29	2289.21	3120.66	2702.46	4148.43	2845.18	1483.71	3642.24	1095.06	3679.37	1613.39	4553.83	775.127	362.392	1252.04	2536.91	3049.96	4221.01	2985.37	444.126	3875.27	3133.42	4095.95	3137.47	804.268	2106.66	2209.18	4074.02	3597.82	1054.95	2572.82	2146.85	3178.32	1647.14	3685.76	2812.05	3102.24	3019.28	734.189	2723.81	1077.63	2026.57	4940.3	2789.72	2150.51
PWY-6549: L-glutamine biosynthesis III	533.011	845.401	914.216	1589.76	543.169	23.6355	118.561	655.077	2258.67	601.955	873.593	1441.57	2453.73	1054.98	114.864	1394.33	1006.01	304.588	1026.88	555.7	2560.25	2666.93	1603.31	14.2694	2865.62	909.98	1827.76	662.199	762.475	569.131	1311.17	1871.59	955.943	721.816	389.196	1110.43	1506.17	912.685	7.40099	678.444	258.44	1984.07	35.313	1248.37	1018.12	987.646	1044.6	201.632	1822.55
PWY-6562: norspermidine biosynthesis	46.1003	72.8983	97.0522	71.1024	144.136	24.5475	46.6447	127.662	544.412	95.1935	67.2812	76.7657	47.7368	81.5388	0	20.1737	25.3339	67.479	23.3884	108.526	54.6986	150.85	28.3553	0	220.998	365.711	73.005	41.2583	6.65169	52.0853	67.5368	140.782	29.8272	125.337	87.4734	103.04	137.029	273.014	0.99111	36.0256	65.4924	112.888	2.13499	141.198	166.816	18.6528	186.765	65.1837	80.6338
PWY-6565: superpathway of polyamine biosynthesis III	46.187	35.3662	97.8268	71.7086	102.529	2.99055	47.2377	128.048	197.22	78.7578	32.6915	76.9316	48.0926	81.778	0	20.1952	25.676	4.15392	13.979	109.134	54.9388	91.949	28.3819	0	222.792	102.977	73.1115	41.4465	6.66955	9.80564	68.289	127.759	28.9536	32.8794	60.886	80.7576	116.082	51.5797	0.991193	28.8894	19.6732	113.285	2.13628	49.8987	11.1076	18.6936	90.1961	65.7831	81.332
PWY-6572: chondroitin sulfate degradation I (bacterial)	0	0	154.81	7.40424	27.7717	11.6189	3.88298	0	0	40.1765	0	55.3462	38.9974	48.618	0	20.9622	0	0	0	17.1071	6.76841	23.185	0	0	65.9004	0	0	6.33563	0	0	0	0	0	0	0	0	0	0	0	0	0	0	0	26.8453	0	0	0	32.4211	0
PWY-6588: pyruvate fermentation to acetone	245.596	785.35	388.612	130.095	491.861	1040.93	347.926	264.908	169.872	253.527	454.095	266.754	177.596	265.554	1191.47	246.303	472.077	1041.82	468.638	430.016	108.331	105.815	463.755	1025.26	214.597	270.642	191.228	473.506	762.418	698.479	367.895	191.037	370.372	772.518	657.543	337.182	61.4962	832.298	519.574	218.36	139.055	206.589	999.362	240.137	422.109	425.191	497.362	903.04	157.625
PWY-6590: superpathway of Clostridium acetobutylicum acidogenic fermentation	1344.05	1198.28	1663.11	631.441	1375.42	1665.78	1727.48	1660.55	802.369	1238.72	950.964	1303.03	578.154	1415.67	1214.16	1073.12	775.987	240.392	711.376	1591.5	754.601	1161.35	1004.15	395.005	652.403	1370.71	987.331	1252.01	978.543	1204.28	1038.81	989.801	1509.83	804.192	1109.61	1336.76	421.734	1418.61	1490.15	1111.31	2083.76	1332.21	529.202	1213.59	826.032	1289.27	1294.91	1067.12	953.104
PWY-6595: superpathway of guanosine nucleotides degradation (plants)	166.851	140.254	88.5492	260.358	390.61	161.962	280.989	118.54	432.841	80.0075	284.108	314.642	213.898	156.946	238.496	173.107	83.4326	343.563	201.897	157.465	209.417	52.6079	85.4262	15.9623	140.922	222.645	154.598	271.412	27.4518	188.404	213.44	335.247	76.1128	133.832	350.369	171.792	361.725	75.1582	214.581	56.6536	1681.1	238.808	28.7271	213.811	127.812	87.5076	287.142	242.093	157.431
PWY-6596: adenosine nucleotides degradation I	12.8541	88.1238	9.4614	235.718	55.5125	0	0.372846	13.8784	52.8611	0	3.40162	76.2199	110.004	16.5454	0	153.961	0	26.8018	170.361	149.284	4.03757	15.8778	0	0	14.7733	0.665326	0	31.3082	11.0922	36.1452	57.4745	191.693	4.87442	115.459	0	44.4616	302.607	4.30126	0	63.9092	0	2.19196	0	101.187	73.981	16.2183	304.776	11.3556	179.45
PWY-6606: guanosine nucleotides degradation II	2044.84	2022.37	1979.24	815.865	3105.97	3366.42	4016.85	3245.25	1323.78	3259.35	2566.2	1054.3	818.256	1132.5	3840.05	920.663	4480.29	3493.18	1712.27	2866.65	1553.58	933.524	3457.73	4488.7	561.078	1949.8	903.548	2077.91	4470.38	2808.3	2200.93	1364.71	2170.27	1989.96	3235.28	1597.51	661.312	3006.74	4591.31	3699.11	2267.66	1558.99	3725.84	1096.06	1259.65	2437.35	1557.4	3558.46	2111.29
PWY-6608: guanosine nucleotides degradation III	3249.55	2770.47	3098.38	1716.62	4171.56	6725.65	5997.4	4166.2	2245.28	4505.84	3549.5	2645.39	2710.44	1774.62	7839.29	2831.42	5666.02	4996.07	2526.02	4340.69	2311.78	3328.15	4482.64	7195.53	2350.88	2912.69	1379.84	2930.08	5304.96	3939.43	3845.2	3011.15	3527.93	3178.71	4061.06	2365.48	6103.97	4725.29	5385.5	4790.59	6984.48	2886.13	8597.09	3453.04	2393.51	3512.34	2789.23	4874.65	4936.93
PWY-6609: adenine and adenosine salvage III	6935.06	6253.1	8065.59	7575.56	7027.12	6547.8	7112.9	9513.66	9320.52	6637.16	4500.36	8271.89	6363.3	9748.94	4795.72	6568.46	6742.61	4011.41	4899.28	6399.92	6766.83	8785.37	8066.99	3550.26	9403.67	8048.96	10237.2	5683.36	4688.75	5096.08	5369.83	9286.56	8731.81	4996.39	5774.08	6413.95	8831.72	6556.83	6895.82	6647.76	6764.68	8596.9	5053.01	7017.52	5405.64	5215.5	6993.26	5613.47	8192.41
PWY-6612: superpathway of tetrahydrofolate biosynthesis	1740.38	1981.23	1216.68	533.928	1325.37	3352.1	1568.13	793.483	819.614	1016.01	1188.66	436.401	1035.5	427.379	2205.92	856.023	2429.97	2118.13	1298.15	1417.51	1031	896.411	1654.2	2137.7	1118.25	1069.85	482.734	1132.97	2162.26	1722.26	1119.01	859.023	796.841	2519.18	2154.33	1331.41	1150.91	2325.92	1513.76	1896.03	2781.09	844.103	2151.5	801.184	1150.22	1492.12	761.318	2026.53	2486.9
PWY-6628: superpathway of L-phenylalanine biosynthesis	4747.88	4353.4	4390.72	6434.88	3545.58	3548.34	3838.72	5469.71	5410.49	4834.62	5049.03	5425.67	4360.87	6333.16	3510.05	5460.65	3163.89	3415.59	4315.74	4696.86	5451.69	5995.72	5134.85	3055.03	5068.13	5975.7	6441.28	4683.34	3566.9	4275.59	4735.05	6658.62	5591.22	3615.14	4756.01	4598.54	4619.57	3734.11	3671.84	4639.29	3504.64	5243.64	3281.44	5107.53	4923.54	4427.4	4854.47	4105.07	5728.45
PWY-6629: superpathway of L-tryptophan biosynthesis	2618.43	2981.07	2282.17	1790.01	3625.44	1654.5	3592.82	3658.11	3197.47	3690.85	2987.98	1212.2	1895.6	2574.48	1785.46	1328.74	3678.54	3354.44	2859.17	3525.7	2697.36	1027.31	3562.01	2362.2	825.592	3302.21	1296.77	3104.08	4344.48	3406.84	3348.4	2626.94	2824.69	3306.69	3368.88	2984.18	2365.75	2863.55	3512.23	4112.52	2265.18	2499.15	2872.78	2140.28	1895.73	3347.72	2649.74	3608.99	1911.52
PWY-6630: superpathway of L-tyrosine biosynthesis	4507.72	3928.6	3760.04	5688.13	3008.8	2180.75	3195.45	4426.86	5470.8	4229.69	4556.77	5395.07	3848.23	5764.02	2428.47	5255.45	2425.71	3097.35	3693.21	4183.68	4569.84	5593.36	4672.01	1897.61	4796.85	5636.27	6223	4208.58	3384.15	3736.83	3921.54	6035.41	5298.05	3000.42	4083.01	4188.04	4235.33	3092.87	3178.83	4112.57	2135.88	4988.85	2269.78	4674.94	4529.46	3658.02	4628.42	3454.61	5397.81
PWY-6641: superpathway of sulfolactate degradation	0	0	0	3.06475	18.5113	18.9216	0	0	0	0	0	0	0	0	0	0	0	60.3574	2.63453	0.895469	0	0	0	0	0	0	0	1.56139	0	8.28103	0	0	0	0	0	0	0	0	0	0	12.1244	0	0	0	0	0	0	0	0.89085
PWY-6660: 2-heptyl-3-hydroxy-4(1H)-quinolone biosynthesis	0	0	0	0	0	0	0	0	0	0	0	2.66778	0	0	0	0	0	0	0	0	0	0	0	0	0	0	0	0	0	0	0	0	0	0	0	0	0	0	0	0	0	0	0	0	0	0	0	0	0
PWY-6662: superpathway of quinolone and alkylquinolone biosynthesis	0	0	0	0	0	0	0	0	0	0	0	2.46475	0	0	0	0	0	0	0	0	0	0	0	0	0	0	0	0	0	0	0	0	0	0	0	0	0	0	0	0	0	0	0	0	0	0	0	0	0
PWY-6676: superpathway of sulfide oxidation (phototrophic sulfur bacteria)	0	0	0	0	0	0	0	0	0	0	0	0	0	0	0	0	0	0	0	0	0	0	0	0	0	0	0	0	0	0	0	0	0	0	0	0	0	0	0	0	0	0	0	0	0	0	9.67223	0	0
PWY-6690: cinnamate and 3-hydroxycinnamate degradation to 2-oxopent-4-enoate	347.784	475.422	414.004	80.9076	772.597	1914.03	1604.16	714.823	70.5543	775.511	644.053	177.987	114.986	231.534	2601.89	125.886	746.063	1771.36	810.93	1205.12	262.492	166.157	1026.45	3153.34	14.3082	558.883	181.405	536.287	1123.05	994.597	612.455	135.244	732.89	848.66	1633.03	335.023	55.4994	1256.6	1249.57	1131.2	2340.45	391.337	2967.35	173.787	290.219	587.597	325.31	2690.5	285.501
PWY-6700: queuosine biosynthesis	6324.02	4898.09	6771.5	6154.71	4461.14	3553.14	3275.12	6949.37	8530.72	4724.98	3426.86	7547.95	4636.94	8684.77	3102.13	5924.15	6440.8	3884.78	3906.23	5043.83	6770.87	7076.82	5996.55	3272.24	8133.43	6957.59	9390.43	4148.69	4723.74	4029.61	4276.31	8807.08	7030.74	4339.21	3647.34	5035.59	6548.41	5441.12	3487.82	3835.9	2939.11	7829.82	3188.07	5898.39	4559.53	4684.04	6039.46	3347.62	5875.06
PWY-6703: preQ0 biosynthesis	2870.55	3590.55	3777.37	3679.56	2307.55	2276.81	1243.66	765.727	3789.88	3267.08	2345.17	3192.07	2974.85	4339.75	1933.5	2647.77	4928.85	2504.19	2417.37	2440.72	4199.93	3296.23	1292.77	1976.92	3908.48	1728.01	3573.24	3039.95	3387.16	2743.92	2015.18	3454.88	2961.81	2778.43	2076.56	3318.87	4776.2	3580.05	2224.75	2755.06	1642.45	2670.62	1824.11	3497.59	3566.68	2705.31	2764.44	2442.84	4092.19
PWY-6708: ubiquinol-8 biosynthesis (prokaryotic)	742.949	357.953	319.244	24.2064	310.162	538.968	578.52	346.822	272.593	367.714	306.219	194.334	40.0512	127.044	762.876	362.571	242.643	936.192	351.429	414.391	153.186	121.681	523.081	808.652	260.067	198.54	84.1658	518.146	574.511	839.615	395.955	79.5259	287.737	2194.45	564.407	690.879	87.2783	734.649	389.391	532.552	795.823	182.843	898.943	187.067	407.337	571.889	307.853	630.88	125.114
PWY-6728: methylaspartate cycle	0	0	0	0	0	0	0	0	0	0	6.2698	0	0	0	0	0	0	0	0	0	19.7509	0	0	0	0	0	0	0	0	0	0	0	0	0	0	0	0	22.6926	0	0	0	0	0	0	0	0	0	0	8.69277
PWY-6731: starch degradation III	934.09	463.002	617.101	333.945	975.406	2099.24	1610.87	880.517	328.635	1602.66	1437.64	533.208	533.054	510.717	2692.02	306.1	1028.13	1684.7	1670.93	1187.56	955.526	224.715	1806.99	3187.4	172.85	715.911	495.732	845.298	1354.84	1070.34	2369.38	361.375	1219.5	873.965	2015.61	663.728	380.305	1718.62	1330.54	1217.59	2034.09	700	2541.14	376.338	647.023	956.941	863.612	1612.76	427.397
PWY-6737: starch degradation V	8834.95	7520.9	7172.64	8688.06	5893.76	4657.44	6161.42	9589.33	13254.6	8378.18	6355.89	11038	8415.27	10376	5512.54	9454.69	5518.36	4498.83	7170.36	7447.93	8416.34	9770.79	9438.64	5676.69	9700.12	9895.14	11655.7	7473.84	5697.42	5210.88	7764.4	11564	9704.64	5063.85	6461.35	7687.62	8937.08	6852.81	5959.92	6854.83	4392.13	10987.6	4674.38	8707.13	6625.71	7480.5	9590.72	6041.04	9110.73
PWY-6748: nitrate reduction VII (denitrification)	0	3.24201	0	0	0	0	0	0	0	0	0	5.3915	0	0	0	18.624	0	0	0	0	0	0	0	0	0	0	0	0	0	0	0	3.08559	0	0	0	23.1825	0	0	0	0	0	0	0	0	10.1241	5.1601	8.70287	0	0
PWY-6749: CMP-legionaminate biosynthesis I	506.187	1448.84	68.4757	170.611	68.7232	0	55.6402	1023.13	187.025	75.2005	27.1226	171.474	173.965	27.8153	0	62.9531	4322.41	33.5074	91.5616	547.76	922.748	30.0892	0	0	576.294	85.9618	59.7765	868.39	2149.78	9.18158	553.794	107.838	175.511	681.74	444.012	36.0326	404.317	80.9454	0	69.9739	25.7552	96.1886	0	681.783	1663.67	1281.8	552.661	0	75.053
PWY-6760: xylose degradation III	0	1.8454	0	0	14.3471	0	0	0	0	0	0	0	10.2119	0	0	4.49468	0	0	0	18.8834	5.6515	0	0	0	0	0	0	0	0	0	0	2.28974	0	0	0	7.13062	0	0	0	0	0	19.0328	0	0	0	8.30026	4.4915	0	2.05039
PWY-6785: hydrogen production VIII	0	4.75696	6.5331	8.13897	13.5078	0	25.2691	0	12.1621	0	0.658598	12.2989	5.89185	38.5473	0	19.0308	0	0	0	6.89154	8.9897	27.0607	0	0	45.0774	15.9348	0	0	0	0	5.96803	4.44188	17.3576	0	0	40.9838	0	0	0	0	0	15.2809	0	27.9723	10.4541	6.42441	23.2316	23.9376	0
PWY-6803: phosphatidylcholine acyl editing	656.605	591.53	587.445	139.086	1040.73	1595.99	1489.7	746.68	57.8659	1046.99	890.025	249.772	191.729	306.902	2141.23	277.977	1350.2	2186.1	652.374	1154.32	468.528	268.094	968.137	2818.67	415.419	644.9	234.86	811.902	1648.24	1392	811.235	182.742	837.593	1284.88	1139.71	629.58	84.5246	1374.07	1207.95	1324.71	1364.28	376.216	2204.63	308.437	438.091	910.427	372.529	1248.14	342.371
PWY-6823: molybdenum cofactor biosynthesis	254.028	406.076	288.529	134.052	597.907	1324.75	823.096	419.888	119.02	362.055	523.578	189.775	156.599	182.494	1461.04	245.014	604.319	1331.71	494.534	817.883	198.011	148.445	475.45	1610.62	100.68	449.919	186.218	576.182	848.947	985.992	345.437	156.74	404.894	809.018	759.391	337.728	61.665	571.998	674.172	767.697	1182.14	306.315	1214.23	235.901	345.742	544.25	292.71	955.485	234.466
PWY-6834: spermidine biosynthesis III	0	5.57631	0	0	0	0	0	0	0	0	0	0	0.978589	0	0	0	0	0	0	0	0	0	0	0	22.4496	0	0	0	0	0	0	0	0	0	0	0	0	0	0	0	0	0	0	0	0	0	0	0	0
PWY-6837: fatty acid beta-oxidation V (unsaturated, odd number, di-isomerase-dependent)	383.224	326.76	398.99	49.358	639.598	1679.03	1309.82	528.358	47.9537	830.698	499.838	146.937	91.9717	206.282	1447.17	115.642	569.726	1382.31	394.469	992.302	269.093	101.921	791.303	2068.49	2.95696	427.396	151.141	534.141	834.081	738.759	591.833	104.456	640.469	594.8	783.363	277.528	35.503	1128.52	686.838	934.806	1241.54	786.347	1584.86	139.902	191.329	423.262	266.908	1019.36	264.869
PWY-6857: retinol biosynthesis	0	0	0	0	0	0	0	0	0	0	0	4.84553	0	0	0	0	0	0	0	0	0	0	0	0	0	0	0	0	0	0	0	0	0	0	0	0	0	0	0	0	0	0	0	0	0	0	0	0	0
PWY-6859: all-trans-farnesol biosynthesis	188.75	628.121	143.714	309.347	313.571	271.729	707.131	291.598	119.715	447.693	673.666	304.715	588.58	173.131	187.531	623.551	221.371	1131.08	622.688	644.154	376.699	216.464	440.377	739.943	228.266	230.631	48.3528	882.433	424.95	950.77	393.302	101.519	133.704	201.596	768.149	454.65	86.4618	146.948	73.6996	669.733	1147.47	203.2	614.149	61.0938	882.731	345.44	274.18	712.692	128.458
PWY-6863: pyruvate fermentation to hexanol	0	0	0	6.15415	1.09051	0	0	59.1021	33.7565	2.8125	0	0	0.601002	2.69904	0	0	0	0	0	35.7486	0	0	2.12972	0	7.49091	61.5322	0	0	0	0	11.2561	36.8323	22.2548	0	0	0	0	0	0	19.2877	0	2.83628	0	0	0	0	1.75067	0	7.74124
PWY-6876: isopropanol biosynthesis	233.479	359.718	460.358	194.45	315.978	0	1100.79	1068.6	301.655	470.474	249.524	281.018	271.359	179.238	0	221.821	479.018	161.458	403.519	200.478	596.135	503.839	1113.89	0	309.391	829.592	125.933	126.107	339.705	251.813	357.787	228.475	223.909	11.854	520.65	193.164	159.65	863.621	0	586.77	0	231.041	0	597.345	213.762	323.699	375.85	689.36	423.784
PWY-6883: pyruvate fermentation to butanol II	609.713	674.648	743.619	302.322	634.148	44.6949	1633.54	1282.55	478.016	1002.76	474.132	494.437	403.508	422.044	18.6725	653.552	819.095	129.557	604.87	561.845	595.02	437.774	1670.26	0	186.595	1263.44	494.887	262.429	505.642	358.812	598.746	581.12	1199.05	262.435	909.91	627.146	312.445	1230.8	0.636566	946.66	2.11742	857.517	0	660.654	450.326	615.83	788.497	1046.27	978.994
PWY-6891: thiazole biosynthesis II (Bacillus)	1206.19	1348.68	1129.44	294.13	2741.98	3229.31	3466.96	2638.29	788.944	4045.33	1718.04	450.985	571.68	1303.22	3478.55	568.793	2402.67	4068.01	1477.46	3170.62	3306.8	457.062	2710.8	3692.05	126.353	2044.82	681.616	2227.25	3841.6	2869.5	2416.02	1078.69	2264.96	2144.02	2265.13	1222.27	258.823	3410.88	3483.26	3115.75	3291.35	2589.17	3132.03	746.994	1526.88	2234.37	1004.46	2187.01	996.42
PWY-6892: thiazole biosynthesis I (E. coli)	1413.64	1975.3	2464.33	699.081	3074.41	3461.34	3703.74	3046.35	957.602	4298.74	2009.44	1022.75	700.149	1559.62	3800.4	695.008	2707.29	4253.69	1741.42	3445.39	3738.26	1194.7	2991.73	4059.7	1351.3	2359.23	829.569	2537.84	4040.95	3209.14	2731.44	1301.6	2587.96	2531.35	2564.55	1451.13	343.056	3686.05	3779.56	3367.04	3544.27	2905.37	3346.48	908.914	1803.91	2531.71	1205.3	2488.73	1200.57
PWY-6895: superpathway of thiamin diphosphate biosynthesis II	2551.1	2839.56	2943.59	1073.38	3140.32	2730.4	2366.7	1011.03	2319.01	3707.65	2932.42	1595.95	1721.02	2962.62	2217.35	1737.4	4002.84	3186.88	2655.49	3526.25	3729.18	1610.67	2140.82	2041.49	572.826	2382.12	1940.09	3312.43	3602.84	3590.45	2513.06	2444.87	3279.49	3330.78	2758.59	2714.29	1056.37	3061.63	3093.45	3170.77	3225.92	2955.12	2295.76	2108.83	3074.06	3376.94	2449.63	3256.51	2578.07
PWY-6897: thiamin salvage II	3457.4	3677.57	4404.49	2730.55	3203.9	2830.44	2691.01	2219.32	3565.56	3339.32	3356.95	3721.39	3290.31	3004.2	2350.08	3389.11	4526.31	3096.7	3067.15	3197.46	4704.28	3880.46	2747.26	2551	4097.14	2215.37	2723	3523.58	3395.4	3750.92	2586.31	3254.41	2971.54	3899.7	3354.1	3541.53	4921.72	2861.33	3689.76	3330.21	3215.51	2592.04	2514.29	3746.22	3862.59	3558.46	3448.92	3813.62	4153.58
PWY-6901: superpathway of glucose and xylose degradation	4557.61	5041.53	4306.86	4869.76	4891.62	4068.87	4408.6	3379.4	4270.64	4625.15	5145.41	4311.2	5695.93	3242.59	3907.9	4538.65	5430.13	4307.87	5346.62	4286.09	4268.62	4061.58	4080.88	3495.84	3503.72	4134.29	2953.18	4780.13	4774.37	4589.27	5137.11	3689.01	3323.89	4761.34	4545.62	5062.34	6149.64	4102.45	4773.41	4519.47	4229.95	3078.67	3884.82	5071.84	5302.99	4529.41	4853.11	5020.43	5479.17
PWY-6906: chitin derivatives degradation	0	7.17833	13.8923	55.002	7.50414	0	346.527	334.385	28.3187	0	0	47.9	8.88508	42.3286	0	9.88296	0	0	0	23.412	9.64727	21.3467	0	0	26.3717	18.6551	13.9151	0	0	0	9.27029	27.5176	27.0342	0	0	0	0	85.3566	0	0	0	7.7814	0	13.233	0	0	21.564	0	40.7059
PWY-6936: seleno-amino acid biosynthesis	5165.42	4928.28	2865.95	5299.21	5181.88	3790.83	4689.55	4718.28	5103.54	4537.31	5122.82	4731.45	5954.09	4424.58	4681.01	5681.88	5199.15	4072.95	5730.99	4483.47	6605.69	4345.95	3773.75	5215.34	5386.4	4250.89	5443.87	5392.75	4820.96	4436.45	5541.45	5184.81	4446.49	4611.62	4775.51	5202.31	7198.77	4076.97	4644.09	5075.29	4114.89	5568.25	5205.42	5898.24	5047.35	5287.86	5924.43	3639.54	6563.46
PWY-6942: dTDP-D-desosamine biosynthesis	0	0	0	6.70306	0	0	1.3684	0	0	0	0	3.78163	2.0741	0	0	2.95788	0	0	0	0	0	0	0	0	11.394	0	1.31219	0	0	0	1.03703	3.66182	1.02681	0	0	0	0	0	0	0	0	0.820725	0	0	0	0	0	0	0
PWY-6948: sitosterol degradation to androstenedione	0	0	0	0	0	0	0	0	0	0	0	0	0	0	0	2.08472	0	0	0	0	0	0	0	0	0	0	0	0	0	0	0	0	0	0	0	0	0	0	0	0	0	0	0	0	0	0	0	0	0
PWY-6953: dTDP-3-acetamido-3,6-dideoxy-&alpha;-D-galactose biosynthesis	19.675	65.2416	3.26133	28.973	10.1213	0	17.0105	9.77994	13.8131	2.69337	15.7661	95.0318	25.7997	5.74444	0	24.8922	154.878	0.550088	24.8329	7.11684	15.2231	84.6801	1.18066	0	83.7901	2.10278	8.70991	20.6162	44.3739	0	6.7815	16.7835	11.8426	16.8855	24.8526	7.21304	25.9342	9.82031	0	1.41279	0	20.668	133.178	13.7635	31.2103	28.8649	20.5751	0	4.55249
PWY-6969: TCA cycle V (2-oxoglutarate:ferredoxin oxidoreductase)	2339.67	2593.24	2175.5	3339.4	1911.41	2056.76	1657.97	1595.34	2917.03	2798.76	3074.67	2135.61	2494.91	2875.68	2847.06	1777.46	1895.11	2706.72	2764.5	2728.76	2759.87	3636.94	2316.18	3138.64	3118.36	2821.73	2365.19	2919.23	2384.95	2514.23	2526.87	3173.88	2140.53	2055.13	2455.29	2245.89	2348.86	1739.15	1719.16	2713.25	1809.79	1855.13	2475.8	2630	2240.5	3044.35	2486.25	2004.42	1915.39
PWY-6992: 1,5-anhydrofructose degradation	340.011	986.01	765.668	431.05	1077.37	0	0	51.2659	553.494	820.703	667.151	243.495	301.629	449.914	0	277.822	1119.88	645.93	629.012	1005.17	574.092	434.518	227.241	0	568.739	468.714	540.939	531.827	1346.46	509.608	495.507	526.878	767.188	560.922	739.723	347.548	136.417	1067	1198.99	655.995	0	592.849	0	398.978	416.668	890.124	381.282	1153.72	484.656
PWY-7003: glycerol degradation to butanol	679.435	989.066	827.758	688.393	960.46	1866.14	1296.43	708.161	1099.22	641.427	656.668	599.223	610.818	601.707	251.508	589.507	943.812	1464.06	897.17	709.331	805.89	412.914	1155.93	0	791.622	1278.83	517.503	365.608	716.889	507.865	742.178	871.235	918.821	457.17	1174.22	682.338	439.996	1625.11	1100.32	820.16	280.883	713.384	170.373	717.578	642.418	729.374	990.151	1390.48	1017.69
PWY-7007: methyl ketone biosynthesis	1438.95	1577.6	1729.87	417.202	1557.6	0	0.446783	54.4953	410.915	2648.14	722.53	1246.8	670.535	1052.4	0	841.621	3172.57	434.622	1293.24	1549.8	1769.04	777.98	209.533	0	214.803	853.057	741.594	1761.17	1956.28	1215.27	1340.85	810.319	1944.4	908.426	676.98	1799.46	526.057	1176.54	1812.52	1927.7	0	1417.45	0	1654.86	1522.93	1430.51	1568.04	1803.54	1515.29
PWY-7013: L-1,2-propanediol degradation	64.9106	1847.88	90.9272	1690.91	1320.17	1993.49	522.742	703.049	1549.99	476.076	1901.91	712.422	2540.89	549.776	12.2142	1599.56	53.5384	3079.58	1403.69	1378.89	1264.29	1719.91	95.8316	0	200.269	258.437	86.4513	2012.93	965.367	2352.65	395.924	349.852	195.021	522.095	1003.2	980.267	875.743	3831.37	490.271	159.065	1406.33	209.133	0	161.323	2812.68	900.439	641.941	168.736	1238.8
PWY-7031: protein N-glycosylation (bacterial)	12.0711	0	0	9.46351	0	0	0	0	0	25.9378	0	0	16.6148	0	0	0	0	0	0	0	55.5093	0	0	0	227.628	0	0	18.5499	0	0	4.02751	13.3774	0	0	0	0	0	0	0	0	0	0	0	0	0	0	5.61434	0	0
PWY-7039: phosphatidate metabolism, as a signaling molecule	263.04	1.53351	31.5879	45.5278	173.041	0	265.771	6.41719	23.1511	673.741	19.9707	0	6.61709	83.1724	0	0	0	503.623	0	93.7706	0	100.847	596.467	0	0.872643	162.779	5.32273	14.6115	0	105.458	0	46.0086	0.749717	0	54.0582	0	39.364	49.1332	24.3638	14.4783	0	8.56756	36.5985	119.913	17.2167	6.91802	4.09445	9.8065	0
PWY-7046: 4-coumarate degradation (anaerobic)	343.38	291.184	354.498	35.2397	649.916	1618.69	1200.43	641.752	45.9142	895.442	538.851	134.52	64.2385	158.985	2405.9	113.115	782.863	1112.62	384.225	834.749	228.526	144.704	947.802	2422.26	19.05	447.298	180.895	442.867	945.558	683.409	689.708	165.324	715.991	493.938	694.97	279.181	111.445	993.43	1199.13	756.681	1274.37	291.575	2079.29	182.496	241.448	494.879	254.148	895.504	327.672
PWY-7090: UDP-2,3-diacetamido-2,3-dideoxy-&alpha;-D-mannuronate biosynthesis	0	7.00192	6.6923	7.93902	14.5892	0	0.799942	2.95104	18.6123	1.35448	0.710487	4.35541	7.25908	6.76369	0	7.98134	0	4.15071	8.0407	1.75098	10.2024	0	0	0	4.60859	7.33357	0	7.53938	0	0	6.47908	8.5804	2.07016	0	5.07189	14.2809	0	4.36128	0	2.45593	0	20.6639	0	0	3.38851	2.61664	7.55961	0	3.35006
PWY-7094: fatty acid salvage	193.546	251.736	156.56	34.1929	344.524	644.251	438.789	191.058	10.6112	165.975	203.615	84.2826	56.7684	104.539	718.164	72.8389	457.99	1108.34	272.968	490.45	111.145	33.9934	438.711	882.506	12.752	241.063	36.545	421.123	545.494	496.945	462.011	63.2755	166.926	379.55	572.757	174.969	20.941	545.132	327.11	482.952	802.891	680.762	612.805	129.919	132.648	180.357	64.9091	220.282	60.4635
PWY-7097: vanillin and vanillate degradation I	0	0	0	0	0	0	0	0	0	0	0	0	0.96716	0	0	10.8783	0	0	0	0	0	0	0	0	0	0	0	0	0	0	0	0	0	0	0	0	0	0	0	0	0	0	0	0	0	5.57608	5.42118	0	0
PWY-7098: vanillin and vanillate degradation II	0	0	0	0	0	0	0	0	0	0	0	0	1.02746	0	0	0	0	0	0	0	0	0	0	0	0	0	0	0	0	0	0	0	0	0	0	0	0	0	0	0	0	0	0	0	0	0	0	0	0
PWY-7111: pyruvate fermentation to isobutanol (engineered)	9912.47	9753.23	9207.1	10529.3	8518.25	7206.48	8812.82	11445.3	10420.2	8452.66	9836.8	9319.15	9763.52	10619.8	7232.73	11707.8	8203.32	8531.74	8770.63	9056.68	9140.37	11202.7	10837.4	9389.14	10434.3	11321	10828.4	8660.44	8392.79	8495.74	9867.57	10570.7	9199.7	7966.16	8459.45	8974.99	9236.6	8503.37	7564.15	7916.91	7307.52	10112.6	8074.79	10631.1	9938.29	9497.53	10184.5	8153.42	10517.4
PWY-7115: C4 photosynthetic carbon assimilation cycle, NAD-ME type	2041.48	3210.26	1526.92	3329.43	1362.79	1695.62	1740.26	1506.95	1522.12	2164.79	3296.53	2079.26	3611.22	2083.93	1447.15	3259.51	1322.63	1457.96	3456.73	1799.53	2594.71	2434.59	1949.15	752.493	2307.41	2531.53	1970.93	3110.42	2297.42	2878.15	2881.58	2337.38	1815.45	2733.46	2519.68	3051.03	1727.16	1928.72	1436.74	1967.26	1921.14	1737.24	784.542	2900.19	3691.46	3256.41	2548.88	1579.55	1315.42
PWY-7117: C4 photosynthetic carbon assimilation cycle, PEPCK type	2605.63	3806.53	2019.13	5027.03	3085.11	4713.44	3013.81	2220.81	1481.27	2808.23	5119.25	2189.99	5621.46	2538.46	4753.15	4149.28	2623.15	3898.82	4963.68	2916.82	3935.64	2764.21	2924.58	4334.27	2567.49	3063.56	3335.34	3644.45	3276.95	3482.07	4893.3	2937.29	2799.43	3633.16	3562.82	3258.8	3818.29	3615.74	3074.22	3305.65	3928.52	3237.67	4348.71	3329.24	4845.38	4193.83	3245.32	2792.96	4644.55
PWY-7118: chitin degradation to ethanol	20.9103	20.4705	2.58427	12.9526	49.1016	58.866	5.90067	0	27.7276	5.01301	3.07375	10.6556	11.9215	12.4811	0	3.51977	4.66159	55.0849	8.77854	7.49897	8.91636	2.41186	3.35362	0	14.1924	7.57442	6.65709	11.7987	0	0	12.5424	19.4066	3.39071	31.3311	16.6793	0	33.3645	10.6462	1.24313	4.59358	17.8119	17.2605	0	15.6678	0	5.64708	18.7062	18.9245	9.3608
PWY-7159: chlorophyllide a biosynthesis III (aerobic, light independent)	3.90081	5.4522	0	0	0	0	0	3.52685	0	0	5.72135	24.3889	9.29931	0	0	0	0	0	6.5154	0	0	0	0	0	20.5255	0	0	4.93986	0	0	0	0	0	0	0	0	0	0	0	0	0	0	0	20.5303	0	0	12.3455	0	21.7937
PWY-7165: L-ascorbate biosynthesis VI (engineered pathway)	0	5.52958	0	0	58.2877	69.1661	3.75587	0	7.98535	0	7.65553	9.99242	0	0	0	24.7466	0	163.371	47.2028	5.54986	10.5842	0	0	0	0	4.29135	0	0	0	0	2.81729	0	0	0	0	37.5829	0	0	0	0	24.322	42.0682	0	0	16.9264	15.0951	14.4721	0	0
PWY-7184: pyrimidine deoxyribonucleotides de novo biosynthesis I	4702.47	4990.72	5379.94	5593.42	4656.13	4067.73	3765.52	2622.2	5911.83	4804.99	4367.3	6266.56	5612.93	5865.99	3224.38	5311.31	4868.86	4031.08	5136.34	4014.87	4573.06	5879.91	3410.65	3027.38	5878.47	3520.1	5015.42	5230.19	4373.38	4722.69	4076.46	4969.69	4566.77	4502.44	4559.21	5334	6515.16	3656.99	4011.87	4219.22	4829.66	4488.43	3399.5	5851.95	5562.37	4782.2	5194.51	3478.57	5737.74
PWY-7187: pyrimidine deoxyribonucleotides de novo biosynthesis II	5081.69	4757.52	5163.78	6177.95	4790.01	4658.22	4162.53	4212.31	5539.95	4635.54	5167.92	6245.5	5914.86	5736.26	3655.79	5339.42	4097.73	3918.69	5385.09	4065.91	4909.13	5886.73	4124.65	4131.72	5673.61	4376.41	5290.13	4900.59	4091.74	4415.01	4778.82	5404.17	4692.94	3875.49	4748.67	4599.83	5782.67	3843.42	4519.34	4679.07	5210.61	5029.73	3475.34	6009.59	5611.91	4951.22	5129.92	4898.92	5497.56
PWY-7196: superpathway of pyrimidine ribonucleosides salvage	1129.67	3591.17	784.194	4123.88	307.533	0	118.255	674.897	983.611	2635.57	2830.37	3174.18	4036.49	3840.15	0	3305.5	36.1816	361.566	3673.29	1279.56	3861.35	3756.66	2204.6	5.72797	3948.11	2849.66	4116.4	3854.25	1218.88	2572.59	3322.3	3084.07	2936.54	1575.9	3177.12	3126.43	4464.06	530.887	25.6104	1809.4	27.8684	3397.53	128.906	2767.57	3543.26	2980.5	3937.72	969.461	4410.92
PWY-7197: pyrimidine deoxyribonucleotide phosphorylation	3720.49	3643.4	3783.49	4254.63	3071.29	2654.57	2658.16	1746.2	4577.33	3325.58	3091.59	4625.84	4140.06	4848.05	2157.35	4124.37	3125.69	2758.85	3768.97	2773.05	3646.81	4796.41	2457.94	2553.51	4697.67	2561.73	4261.42	3981.94	2782.47	3449.46	2915.63	4311.17	3526.42	3440.34	3285.84	3993.36	4681.39	2320.55	2719.02	2841.39	3326.33	3445.93	2376.58	4479.93	4134.79	3416.59	3997.35	2747.82	4161
PWY-7198: pyrimidine deoxyribonucleotides de novo biosynthesis IV	1512.21	3248.59	1222.61	4532.58	550.083	94.5002	276.848	720.886	1106.21	1419.6	4004.63	2046.41	4563.42	2249.5	45.9574	4662.39	328.333	329.564	4099.61	1053.81	2632.96	2364.85	1311.47	157.202	2621.92	1917.05	2661.55	4149.85	795.9	2709.79	3491.42	2047.06	2000.83	1162.69	2454.72	2736.51	2737.87	659.45	227.108	1372.77	82.5813	2185.26	55.3545	3101.53	4648.58	3393.1	2861.13	837.148	3923.59
PWY-7199: pyrimidine deoxyribonucleosides salvage	4571.46	4365.53	6025.81	4027.84	5193.96	4279.59	3708.01	5683.16	6252.92	4859.4	2762.2	5949.99	4105.47	6483.31	3503.28	4506.92	6367.81	3210.31	3190.9	4385.12	4649.54	5607.9	4343.9	3160.14	6324.11	4561.94	5815.63	4078.5	4477.33	3267.85	3262.75	5810.01	5866.59	3807.69	3171.69	4513.3	6888.76	4587.11	3684.91	4560.75	4693.72	6160.55	3070.55	4774.1	3636.13	4148.66	4592.2	3563.77	5542.84
PWY-7200: superpathway of pyrimidine deoxyribonucleoside salvage	0	38.5523	3.38639	75.6586	3276.01	2816.41	111.217	517.599	441.453	2031.56	128.356	2993.55	19.7298	1086.84	2454.49	7.47634	272.157	15.4594	19.5323	127.427	450.077	338.53	641.984	2539.98	17.7022	1359.78	352.42	8.48412	0	192.18	93.9694	394.019	609.404	136.998	2024.66	92.0638	0	392.722	0	744.965	2473.03	403.56	0	63.2758	2.32874	4.2383	0	2782.83	211.425
PWY-7204: pyridoxal 5-phosphate salvage II (plants)	776.217	879.405	617.994	184.021	1209.19	2102.42	1596.91	825.241	80.2936	1201.59	974.504	260.826	252.284	295.837	2560.54	378.771	1573.23	2453.04	776.922	1527.31	402.711	294.967	1089.52	2654.73	11.3424	689.899	194.252	1254.72	1920.68	1407.43	954.651	203.009	753.588	1300.39	1387.93	764.785	38.655	1299.52	1647.71	1754.42	1864.27	409.015	2601.1	377.058	618.679	998.629	509.576	1804.13	570.925
PWY-7208: superpathway of pyrimidine nucleobases salvage	4957.77	4621.95	5529.54	5393.12	4984.35	3721.93	4123.03	2558.75	6893.78	5195.33	3861.25	6415.82	5249.32	6243.11	2907.74	5251.34	5467.24	3542.99	4645.7	4015.3	4880.66	6372.25	3384.33	2487.73	6080.65	3395.24	5423.59	5019.77	4363.79	4923.74	3724.71	5751.48	4607.37	4285.48	4410.61	5566.79	6970.03	3652.57	6223.97	4374.67	4870.65	4504.77	3014.6	6099.51	5142.82	4315.59	5233.61	5486.33	5566.52
PWY-7209: superpathway of pyrimidine ribonucleosides degradation	1.68804	27.4506	4.67222	19.0957	25.9953	26.9215	1.17369	5.08368	4.16829	11.5071	21.1979	13.9321	21.7843	11.0673	0	25.6856	10.3362	75.1094	31.1755	10.4746	3.32581	4.52225	0.320832	0	8.46017	5.65406	1.50749	20.6992	0	39.068	3.69383	2.3538	2.54048	13.2332	9.29744	17.0196	1.95017	0	0	0	87.5036	3.31599	0	4.52317	44.7556	8.72519	7.66897	0	3.90622
PWY-7210: pyrimidine deoxyribonucleotides biosynthesis from CTP	1905.39	1349.8	1558.86	1505.93	739.445	133.289	382.553	896.054	1456.77	355.741	1538.48	1238.61	1169.56	773.722	65.2165	1005.05	218.106	393.371	1324.79	1327.28	1289.13	1136.12	275.185	217.218	1432.83	657.191	945.669	1108.34	338.366	386.763	800.333	1241.39	546.346	717.922	655.536	918.633	1006.14	851.456	307.805	1189.6	117.078	1154.77	78.4858	2277.13	1151.85	918.69	1494.25	1067.61	1565.03
PWY-7211: superpathway of pyrimidine deoxyribonucleotides de novo biosynthesis	2681.6	3736.3	2115.4	4968.38	1190.21	234.028	643.542	1362.98	2113.52	2005.18	4409.76	2401.72	4967.2	3063.06	115.733	4151.98	381.937	660.081	4615.18	1952.72	3434.02	3038.86	1748.24	377.46	3272.62	2482.66	3501.92	3565.01	895.96	2600.65	3953.42	2583.47	2355.3	1331.71	2961.55	3096.84	3866.63	1373.22	529.941	1843.72	205.964	2964.96	191.055	3500.22	4635.46	3398.5	3194.05	1714.38	4122.69
PWY-7219: adenosine ribonucleotides de novo biosynthesis	7937.26	7789.4	9373.32	9238.66	7208.62	5190.91	6286.15	9414.44	11507.2	7045.83	6639.53	10119.9	8604.45	9909.05	4664.67	8562.96	6743.54	4440.46	7203.19	7258.04	8824.59	9993.35	7947.29	3858.7	11451.5	8998.93	10991.5	7214.9	5629.15	5996.49	7514.11	11558.7	8555.58	4790.51	7015.29	8140.7	8752.03	7388.3	6181.34	6613.97	5499.62	10407.9	4336.66	8392.27	7788.99	6635.08	8575.85	6281.08	7993
PWY-7220: adenosine deoxyribonucleotides de novo biosynthesis II	8737.27	5205.09	6079.84	8086.6	9757.4	10837.5	8676.09	11891.4	6321.33	7417.14	8206.35	8525.67	6857.53	5944.85	9169.32	6249.83	6652.45	5260.02	6788.91	7130.72	7020.33	7198.27	8398.55	19092.8	5799.71	7264.71	4927.18	5798.55	5338.23	6146.72	7483.85	6053.78	5835.03	4529.28	8845.73	5850.39	7045.18	7014.7	7658.3	7081.07	10300.5	5589.73	7014.2	8922.98	6834.86	5704.47	6235.53	10638.9	6277
PWY-7221: guanosine ribonucleotides de novo biosynthesis	7385.44	7635.16	8320.42	10222.7	6805.05	4516.66	5344.92	8653.05	10353	6769.39	7272.19	9066	10078.6	9820.08	3792.09	9340.99	7340.46	4446.26	7929.6	6354.65	9304.77	9556.96	6766.49	3264.23	10128.1	8279.07	10653.4	7125.09	5452.71	6084.65	7190.03	10195.7	8066.19	5096.37	6363.94	7622.49	9911.2	6481.27	6189.23	6313.6	4752.49	9151.96	3987.16	9183.6	8388.55	7131.81	8354.64	6088.53	8754
PWY-7222: guanosine deoxyribonucleotides de novo biosynthesis II	8737.27	5205.09	6079.84	8086.6	9757.4	10837.5	8676.09	11891.4	6321.33	7417.14	8206.35	8525.67	6857.53	5944.85	9169.32	6249.83	6652.45	5260.02	6788.91	7130.72	7020.33	7198.27	8398.55	19092.8	5799.71	7264.71	4927.18	5798.55	5338.23	6146.72	7483.85	6053.78	5835.03	4529.28	8845.73	5850.39	7045.18	7014.7	7658.3	7081.07	10300.5	5589.73	7014.2	8922.98	6834.86	5704.47	6235.53	10638.9	6277
PWY-7228: superpathway of guanosine nucleotides de novo biosynthesis I	5622.51	5824.27	6821.59	6787.17	6018.25	4583.1	4773.05	3433.01	7946.67	6364.67	4953.4	7528.42	6733.55	7210.47	3909.53	6473.02	7090.25	4373.61	5879.97	5061.86	5917.74	7292.09	4175.34	3255.55	7270.83	4376.12	6300.43	5999.68	5464.67	5706.93	4756.71	6431.95	5583.57	4812.85	5236.85	6704.41	8335.15	4886.1	6692.17	5499.62	5341.63	5489.64	3880.9	7308.93	6405.42	5372.29	6262.81	6227.75	6761.67
PWY-7229: superpathway of adenosine nucleotides de novo biosynthesis I	8037.25	7076.24	8079.67	8684	7669.69	6424.99	6617.88	9838.02	9051.96	7286.69	6616.37	9556.62	7896.97	8361.22	5336.38	7951.45	6255.34	4924.85	7206.75	7320.74	7937.2	8925.75	8107.44	5205.18	8816.63	8345.41	8011.32	6935.37	5693.48	6202.48	7514.08	8646.55	7552.37	4953.92	7527.8	7311.42	8301.42	7196.77	6772.94	6821.46	6749.57	8139.74	4818.26	8646.32	6922.01	6628.98	7801.59	7283.37	7736.07
PWY-7234: inosine-5-phosphate biosynthesis III	2815.8	4605.92	1606.67	4727.36	3095.71	2913.45	2707.64	1843.93	1280.68	2555.15	5291.2	2618.91	5617.61	2377.9	1419.04	4228.03	2162.2	2927.12	5144.9	2404.16	3497.91	2442.83	2285.83	1093.69	2419.6	2961.1	2875.01	3891.08	3255.46	3704.73	4300.16	2011.12	2603.92	3530.18	3692.13	3378.71	3715.2	2185.62	3018.76	3279.38	2875.03	2918.04	1688.26	3634.27	4972.3	3902.14	3521	2794.3	4521.39
PWY-7235: superpathway of ubiquinol-6 biosynthesis (eukaryotic)	0	13.9547	0	0	17.2839	59.1488	26.053	1.63394	0	32.078	11.3015	0	29.989	0	0	6.58691	0	0.50067	2.68537	18.2085	73.0483	6.26984	13.9844	0	389.652	2.42826	0	0	0	19.5936	13.1298	25.8141	3.44627	0	2.30023	0	5.93484	19.9335	0	19.0858	7.56758	3.70749	0	6.75053	10.6554	2.05638	3.76535	0	0
PWY-7237: myo-, chiro- and scillo-inositol degradation	1877.2	2131.01	989.503	1291.36	1448.05	2425.52	1243.13	2530.14	1264.8	1511.7	656.149	834.461	1230.52	501.56	1470.58	2269.54	3267.03	1693.33	1181.79	1213.18	766.468	731.082	1321.42	1317.83	814.187	1836.14	536.697	1114.27	1743.77	1439.32	891.394	485.02	1791.65	2331.71	1328.79	1647.8	876.096	1015.97	2037.36	1576.95	1895.97	1382.11	0	2436.48	2881.25	1847.75	1133.6	4612.98	1353.46
PWY-7238: sucrose biosynthesis II	0	0	0	0	0	0	0	0	2.54367	0	0	0	0	0	0	0	0	0	0	0	0	0	0	0	0	0	0	0	0	0	0	0	0	0	0	0	0	0	0	0	0	0	0	0	0	0	0	0	0
PWY-7242: D-fructuronate degradation	2815.07	1111.72	1084.71	548.164	1708.63	1654.01	2297.45	919.123	930.904	1330.35	1010.7	481.652	854.86	800.514	1449.32	1335.19	1140.57	1713.81	796.803	1847.04	1633.42	581.482	2088.72	1836.36	840.733	1588.7	716.537	1410.33	1919.72	2061	1428.12	751.761	1272.15	2767.1	1955.94	1160.86	707.864	1546.69	1754.14	2103.67	1695.58	1089.01	1531.2	1483.41	756.47	1035.37	1844.01	2043.31	615.937
PWY-7245: superpathway NAD/NADP - NADH/NADPH interconversion (yeast)	0	0	0	0	12.4571	0	3.92585	0	0	0	3.76172	4.21752	0	0	0	8.25669	0	1.03554	0	21.2649	0	0	1.91603	0	0	0	0	9.52889	0	0	0	0	0	0	0	10.4105	0	0	0	0	0	4.7188	0	0	6.83006	0	13.4129	0	0
PWY-724: superpathway of L-lysine, L-threonine and L-methionine biosynthesis II	5738.14	4986.75	5001.96	6291.23	4774.11	3755.52	4023.48	6301.83	6206.62	4871.07	4958.24	6099.45	5670.03	6619.9	3713.85	6378.34	4606.61	4037.96	4999.89	4907.13	6316.64	6842.11	6226.34	3779.68	6722.45	6557.09	7849.46	5447.69	4101.59	4177.46	5137.15	6882.94	6301.45	4602.56	4703.9	4921.42	6374.15	4071.19	4953.21	4971.97	3933.23	6563.98	4389.67	5820.29	4949.64	5427.43	6347.33	4328.95	6633.65
PWY-7254: TCA cycle VII (acetate-producers)	1713.17	1500.69	1768.57	2187.39	1569.16	1705.14	1483.9	1694.79	430.114	2274.19	2782.82	1203.68	1060.2	1539.04	2538.55	1249.97	1384.68	2266.57	1704.37	2472.35	1640.52	1622.13	2788.4	2951.03	775.008	1695.07	1618.34	1951.88	1930.49	2112.19	2587.13	1879.43	2421.01	1567.02	2197.93	1756.44	402.58	1519.71	1320.47	2138.41	1619.19	1564.65	2156.99	817.482	1836.41	2419.86	1428.41	1673.61	967.614
PWY-7255: ergothioneine biosynthesis I (bacteria)	0	0	0	0	0	0	0	0	0	0	0	0	0	1.87544	0	0	0	0	0	0	0	0	0	0	0	0	0	0	0	0	0	0	0	0	0	0	0	0	0	0	0	0	0	0	0	0	0	0	0
PWY-7268: NAD/NADP-NADH/NADPH cytosolic interconversion (yeast)	0	0	0	0	9.40534	0	2.947	0	0	0	2.82732	3.18294	0	0	0	6.2264	0	0.776818	0	16.1003	0	0	1.4381	0	0	0	0	7.17481	0	0	0	0	0	0	0	7.83431	0	0	0	0	0	3.56353	0	0	5.1452	0	10.132	0	0
PWY-7269: NAD/NADP-NADH/NADPH mitochondrial interconversion (yeast)	1706.39	902.193	925.64	78.1727	864.678	1422.12	1798.83	663.21	246.583	794.934	827.066	332.145	143.385	216.439	2065.84	724.706	728.973	1869.07	864.725	1021.47	447.545	160.447	1168.82	1775.32	156.03	662.559	141.363	1110.6	1451.5	1621.88	858.925	178.589	733.061	2588.88	1058.88	1378.38	227.408	1087.83	2082.73	1277.35	1537.46	336.994	1998.91	421.774	734.904	1453.69	884.548	1048.24	416.121
PWY-7279: aerobic respiration II (cytochrome c) (yeast)	50.6711	82.6151	66.6523	13.2371	174.501	108.629	29.9932	100.478	35.323	213.693	324.579	244.446	46.7918	40.0122	17.9081	118.493	9.67885	81.3826	119.506	38.2677	189.947	45.2363	148.343	65.9734	665.875	90.5909	22.505	95.399	7.49194	28.2193	17.6893	62.9108	23.6765	95.451	45.1635	143.152	68.8222	186.576	13.8116	58.6499	56.4072	328.506	40.6212	33.1815	52.093	22.4437	63.1633	108.041	74.0754
PWY-7282: 4-amino-2-methyl-5-phosphomethylpyrimidine biosynthesis (yeast)	3346.74	3525.2	2353.77	1008.87	3479.02	3623.69	2888.2	2133.22	1468.44	3072.38	3321.16	1289.49	3367.89	1175.74	3273.04	3258.55	5309.86	3564.39	2667.74	2847.15	1781.83	2558.43	2466.89	3354.14	1488.43	1747.09	908.342	3311.75	4154.95	2992.03	2691.77	1219.56	2066.46	3013.4	3250.43	2732.71	5741.42	3130.19	4719.86	3835.12	3106.77	1541.34	3439.54	3648.17	3564	3135.25	2812.62	4069.07	4951.19
PWY-7288: fatty acid &beta;-oxidation (peroxisome, yeast)	96.2943	59.7193	140.776	16.6609	69.8179	228.24	209.548	205.313	11.6111	154.441	107.415	33.9638	41.7487	28.5988	408.245	29.3234	67.1859	104.191	138.117	138.12	97.3303	16.2799	257.788	332.919	10.5941	64.9915	30.5155	217.381	19.7867	91.9094	276.845	56.5836	106.235	32.2733	248.646	47.8999	0	178.005	167.603	154.855	311.172	59.2149	395.929	17.4024	60.7037	59.4387	29.5608	220.141	46.8871
PWY-7290: Escherichia coli serotype O86 O-antigen biosynthesis	0	0	0	0	0	0	0	153.889	0	0	0	0	0	0	0	0	0	0	0	0	0	0	0	0	0	0	0	0	0	0	0	0	0	0	0	0	0	0	0	0	0	0	0	0	0	0	0	0	0
PWY-7294: xylose degradation IV	97.2028	134.736	193.47	0	153.871	0	292.381	139	14.8925	129.761	290.757	31.3281	27.4516	25.6958	979.774	17.3353	375.594	523.622	120.093	269.969	0	55.0349	180.753	0	0	274.989	117.092	274.101	416.772	76.1339	65.3237	76.9616	362.607	0	236.44	0	0	72.0837	427.018	27.3929	14.2698	29.4318	0	28.073	10.0896	319.675	92.4089	105.174	0
PWY-7295: L-arabinose degradation IV	0	0	0	0	0	0	0	0	0	0	0	0	54.508	0	0	0	0	0	0	0	0	0	0	0	0	0	0	0	0	0	0	0	0	0	0	0	0	0	0	0	0	0	0	0	0	30.115	0	0	0
PWY-7312: dTDP-D-&beta;-fucofuranose biosynthesis	35.6654	0	0	0	1.3882	0	0	0	0	0	0	0	0	0	0	2.14227	0	4.7897	1.52938	0	0	0	0	0	0	0	0.238856	0	0	5.93128	0.106728	0	0	7.56426	0	0	5.64916	1.86118	0	0	0	0	0	8.30669	0	1.05641	1.67579	0	1.15343
PWY-7315: dTDP-N-acetylthomosamine biosynthesis	361.466	348.207	699.143	205.413	673.091	1528.75	1261.4	621.161	223.153	835.669	642.771	264.571	271.214	467.207	1850.43	241.321	666.947	1455.1	431.195	973.656	420.483	300.862	965.763	1684.51	336.806	517.06	334.345	654.941	1031.07	1011.15	835.565	346.522	741.257	557.452	922.848	387.004	166.685	1113.92	919.908	1229.76	1689.25	536.922	1723.38	233.212	290.818	496.664	364.615	1084.75	399.666
PWY-7316: dTDP-N-acetylviosamine biosynthesis	145.072	47.3595	732.317	327.74	310.259	0	1.0429	57.5093	79.1329	254.898	43.511	304.572	177.457	263.313	0	200.456	21.0219	42.8786	104.015	126.165	87.9906	30.578	6.07405	0	192.952	14.2944	37.2763	100.301	20.8798	115.926	21.5248	49.4936	90.2955	58.7359	43.2618	104.418	868.62	6.0154	0	19.7186	6.82871	53.6425	0	290.404	58.4396	23.8324	44.3163	51.2087	182.298
PWY-7317: superpathway of dTDP-glucose-derived O-antigen building blocks biosynthesis	16.4593	40.4805	0	0	7.90388	0	7.89834	0	13.3495	0	5.89999	5.16228	0	0	0	6.60715	31.9635	0	8.63884	3.62851	14.0343	0	0	0	28.3193	0	3.88581	17.8367	1.53904	0	0	0	6.32198	6.24603	12.0308	0	0	0	0	0	0	7.48094	0	11.9791	24.7017	18.6904	17.6674	0	0
PWY-7323: superpathway of GDP-mannose-derived O-antigen building blocks biosynthesis	1633.75	1853.78	3816.07	1588.99	2353.59	820.086	1648.84	1438.29	3132.65	2616.63	1075.21	3640.35	675.495	3230.1	2868.1	1236.41	1326.99	2334.22	1856.9	2358.74	1181.49	1299.1	2210	2466.28	2609.85	1540.43	2127.64	1827.12	2219.02	2114.66	2053.82	1803.52	1693.04	2081.58	1683.59	2654.67	516.229	2185.82	1942.67	1890	3637.2	1582.44	2609.38	1741.9	1311.08	2120.07	2136.03	1563.37	597.856
PWY-7328: superpathway of UDP-glucose-derived O-antigen building blocks biosynthesis	1704.34	3013.85	1123.19	3122.55	1237.61	981.34	1717.19	1015.73	677.561	1848.3	4752.33	1418.27	3240.54	1804.75	92.989	1967.02	1524.41	1907.49	4263.47	1580.39	2473.14	1875.76	1975.55	1616.3	1742.77	2172.76	2001.69	3046.89	2492.67	2455.55	3926.03	1234.09	1903.56	2182.04	2725.41	2101.8	963.663	1857.43	1079.73	1467.37	304.706	2096.59	1657.57	1551.7	3080.1	2658.14	1846.17	1572.34	581.327
PWY-7332: superpathway of UDP-N-acetylglucosamine-derived O-antigen building blocks biosynthesis	281.25	186.737	855.102	373.143	367.338	12.5678	288.521	259.835	592.146	155.366	105.998	535.507	457.227	568.384	88.7253	170.513	172.071	329.4	140.468	135.499	159.807	938.055	10.3745	271.728	852.274	245.673	85.2667	261.565	341.712	150.538	207.243	514.006	134.848	194.383	174.416	395.242	851.756	103.149	42.2592	50.3173	2.17997	301.933	0	583.519	140.601	163.985	347.788	387.046	302.214
PWY-7337: 10-cis-heptadecenoyl-CoA degradation (yeast)	0	0	0	0	0	0	0.461513	0	0	0	1.04905	0	0	0	0	0	0	0	0	0	0	0	0	0	0	0	0	0	0	0	0	2.84375	0	0	0	0	0	0	0	0	0	0	0	0	0	0	0	0	0
PWY-7338: 10-trans-heptadecenoyl-CoA degradation (reductase-dependent, yeast)	0	0	0	0	0	0	0.461513	0	0	0	1.04905	0	0	0	0	0	0	0	0	0	0	0	0	0	0	0	0	0	0	0	0	2.84375	0	0	0	0	0	0	0	0	0	0	0	0	0	0	0	0	0
PWY-7345: superpathway of anaerobic sucrose degradation	0	98.4233	0	0	255.262	315.673	27.9503	0	0	0	14.5072	51.0148	0	0	0	0	0	258.123	41.7783	25.6314	7.21754	11.3021	16.326	0	0	18.0731	0	20.6224	0	0	37.1186	0	0	144.759	0	0	0	50.4056	0	21.9089	97.1752	0	0	0	0	0	0	0	0
PWY-7347: sucrose biosynthesis III	0	0	0	0	0	0	0	0	1.27354	0	0	0	0	0	0	0	0	0	0	0	0	0	0	0	0	0	0	0	0	0	0	0	0	0	0	0	0	0	0	0	0	0	0	0	0	0	0	0	0
PWY-7357: thiamin formation from pyrithiamine and oxythiamine (yeast)	4788.11	4642.4	4948.58	3679.43	4122.45	2827.06	3307.74	3821.63	4091.21	3721.8	4578.34	4524.93	5319.04	3151.74	2164.98	5278.93	4707.2	3051.48	4140.82	3329.65	5869.47	5063.95	4367.51	2389.69	4790.09	3397.75	3323.34	4406.02	3554.24	4156.34	4055.22	4823.63	3512.27	4052.91	4412.41	4128.12	6432.9	3304.8	3798.68	3921.86	3063.51	3298.36	2100.55	5226.26	4903.48	4321	4409.38	3912.95	5738.28
PWY-7371: 1,4-dihydroxy-6-naphthoate biosynthesis II	0	0	0	0	0	0	0	0	0	61.9606	0	0	23.3054	19.2859	0	0	0	0	0	0	108.542	0	0	0	275.415	0	0	0	0	0	0	20.5005	0	0	0	0	0	0	0	0	0	0	0	0	0	0	0	0	0
PWY-7373: superpathway of demethylmenaquinol-6 biosynthesis II	0	0	0	0	0	0	0	0	0	0	0	0	0	0	0	0	0	0	0	0	0	0	0	0	108.107	0	0	0	0	0	0	0	0	0	0	0	0	0	0	0	0	0	0	0	0	0	0	0	0
PWY-7374: 1,4-dihydroxy-6-naphthoate biosynthesis I	0	0	0	0	0	0	0	0	0	0	0	0	0	9.37692	0	0	0	0	0	0	0	0	0	0	59.1034	0	0	0	0	0	0	0	0	0	0	0	0	0	0	0	0	0	0	0	0	0	0	0	0
PWY-7376: cob(II)yrinate a,c-diamide biosynthesis II (late cobalt incorporation)	0	3.5266	19.0052	0	0	0	0	0	0	0	23.2715	14.0534	0	0	0	0	0	0	11.0835	0	0	0	0	0	0	0	0	3.38369	0	0	0	0	0	0	0	0	0	0	0	0	0	0	0	0	0	0	0	0	29.4699
PWY-7377: cob(II)yrinate a,c-diamide biosynthesis I (early cobalt insertion)	0	8.99054	0	5.24985	52.5662	50.2978	0	51.2813	11.3233	0	0	4.65134	19.5354	4.56397	0	0	0	8.57739	5.97788	37.051	0	0	0	0	0	20.241	0	2.81248	0	20.3207	4.27272	6.50241	5.3481	0	18.0731	0	0	0	0	25.5595	21.4479	6.42975	0	0	4.80406	0	0	0	7.74981
PWY-7383: anaerobic energy metabolism (invertebrates, cytosol)	60.4796	71.9871	41.5936	391.745	130.482	0	527.174	45.592	1166.86	508.487	541.232	523.462	90.8995	956.15	0	468.82	50.4236	8.41874	725.312	30.8544	27.6062	314.064	60.3963	0	443.367	1125.56	908.954	114.966	42.882	42.5751	24.4591	415.572	121.74	341.818	72.7087	351.822	231.635	97.3335	10.3908	26.9082	3.25869	579.976	43.7427	749.915	148.853	156.329	1040.65	62.4295	188.455
PWY-7384: anaerobic energy metabolism (invertebrates, mitochondrial)	212.095	816.677	640.816	463.182	429.573	0	0.901858	59.8408	478.766	315.885	577.12	637.725	356.41	262.85	0	954.084	278.776	576.76	625.429	452.395	210.357	499.262	62.1611	0	282.828	391.349	157.49	871.743	483.238	1070.28	267.635	224.421	234.922	728.004	293.428	882.722	403.636	268.419	74.6668	120.381	0	228.868	0	666.418	1035.11	773.479	584.754	168.047	147.045
PWY-7385: 1,3-propanediol biosynthesis (engineered)	523.5	873.699	539.766	94.016	1336.58	2072.54	2075.7	1169.33	162.774	1073.78	1280.02	343.871	226.976	467.768	697.534	229.964	847.499	1968.77	906.506	1217.08	719.861	190.287	1952.33	245.656	45.8393	1052.32	290.822	1011.01	1197.43	1471.17	896.308	288.174	601.696	373.781	1183.53	347.363	101.358	2080.26	722.822	1301.7	1671.04	520.898	296.891	267.543	391.543	979.952	616.897	1182.85	811.923
PWY-7388: octanoyl-[acyl-carrier protein] biosynthesis (mitochondria, yeast)	3912.03	4242.02	4235.03	2860.28	3937.05	5794.8	4927.88	3717.67	1800.96	4213.09	3869.71	3288.25	2979.14	3063.7	6148.12	2922.55	4861.62	6064.32	3977.57	4630.2	2716	2912.11	3678.68	5832.51	3396.43	3343.69	2913.92	4264.81	5664.95	4667.34	4094.9	2163.82	4271.53	6210.2	4464.45	4432.35	2007.43	4870.25	4625.46	5469.94	5467.82	3454.16	6223.04	2572.91	3672.89	4238.86	2983.11	5081.75	2556.21
PWY-7389: superpathway of anaerobic energy metabolism (invertebrates)	101.768	144.333	90.6722	407.228	199.736	0	1.54416	40.9737	634.722	375.082	522.365	536.558	142.843	376.642	0	555.983	57.4898	19.7658	637.08	65.5127	55.1119	358.907	59.1134	0	333.08	537.416	240.25	204.442	84.9894	95.5796	48.5945	277.63	143.299	356.201	124.048	473.75	265.824	152.039	12.0142	30.4153	0	306.073	0	667.799	250.546	245.617	715.327	67.5567	156.552
PWY-7391: isoprene biosynthesis II (engineered)	0	15.9338	10.2031	0	74.8774	53.708	69.1539	0	0	3.77713	20.0705	38.7642	7.19867	0	0	9.15258	0	99.7821	29.7198	9.49292	0	6.19498	16.1642	0	12.7528	57.2707	1.33919	6.95679	0	27.158	26.5149	9.84975	10.3445	0	32.4107	0	0	0	9.50899	49.7747	69.7337	21.1502	74.4099	0	0	4.33168	2.90384	0	9.87954
PWY-7392: taxadiene biosynthesis (engineered)	312.234	293.743	315.778	401.505	311.351	6.84438	62.2352	406.548	267.03	406.422	97.7868	315.651	581.913	346.602	0	163.917	75.3759	431.251	572.976	588.824	597.353	455.956	299.264	0	495.816	310.847	130.287	989.189	39.7388	323.64	644.553	250.964	260.02	65.409	666.221	265.759	190.455	265.8	3.09813	267.874	3.86064	424.253	6.5133	131.768	171.251	76.3608	304.942	121.899	210.627
PWY-7399: methylphosphonate degradation II	28.8742	57.2248	22.4558	109.27	21.8665	0	0	34.3947	105.118	50.8959	64.1111	76.9161	138.726	110.774	0	89.3959	0	7.02207	102.939	18.9872	152.342	67.2268	0	0	71.5464	101.721	117.952	42.4448	7.75909	64.3032	144.991	119.779	51.5872	26.5673	22.1868	103.24	42.0296	8.23138	0	18.0939	0	138.418	0	119.371	67.5278	80.8215	82.1898	0	73.4955
PWY-7400: L-arginine biosynthesis IV (archaebacteria)	5669.43	5593.51	5282.93	7544.36	5516.52	4078.49	4798.8	7252.47	7552.94	4940.06	6349.53	7178.74	7532.21	6773.23	3473.31	7483.85	3294.27	3899.35	6438.52	5085.05	7168.89	7202.46	6875.61	3708.39	7143.86	7640.58	8164.04	5542.3	3938.37	5055.12	6411.52	8172.22	6356.25	4224.6	5965.47	5658.42	6015.6	4051.75	4915.87	4852.37	3541.48	7687.02	3769.82	6696.47	6259.25	5753.46	6439.69	4902.39	6144.44
PWY-7401: crotonate fermentation (to acetate and cyclohexane carboxylate)	0	0	0	0	0	0	0	0	0	0	0	25.798	0	0	0	0	0	0	0	0	0	0	0	0	0	0	0	0	0	0	0	0	0	0	0	0	0	0	0	0	0	0	0	0	0	0	0	0	0
PWY-7409: phospholipid remodeling (phosphatidylethanolamine, yeast)	37.5314	143.672	138.817	24.1603	355.701	947.116	91.7022	143.481	5.37846	122.41	251.851	57.7705	45.2165	81.1116	703.287	16.6138	383.802	704.107	220.301	498.794	6.16003	25.9566	149.698	696.102	0	226.874	69.7137	335.134	207.04	379.654	32.9144	29.4103	228.829	296.626	494.798	0	33.5263	376.315	345.469	426.987	624.579	6.61058	499.137	28.8801	80.8005	168.229	79.5181	542.536	158.186
PWY-7413: dTDP-6-deoxy-&alpha;-D-allose biosynthesis	0	0	0	0	0	0	0	0	0	0	0	1.96983	0	0	0	0	0	0	0	0	0	0	0	0	12.8164	0.716743	0	0	0	0	2.39201	0	0	0	0	0	0	0	0	0	0	0	0	0	5.66499	0	4.41811	0	0
PWY-7431: aromatic biogenic amine degradation (bacteria)	0	0	0	0	0	61.0976	0	0	0	0	0	0	0	1.33636	0	5.50458	0	6.61451	0	0	2.56157	0	0	0	0	0	0	0	0	0	0	0	0	0	0	0	0	5.27006	0	0	0	0	0	0	0	0	0	0	0
PWY-7446: sulfoglycolysis	195.619	187.832	241.588	34.4718	374.862	968.111	632.634	149.392	28.92	358.599	302.124	81.4122	37.8232	99.2611	897.45	68.2701	590.32	1086.46	292.085	581.525	112.694	79.5192	401.07	1070.45	4.96535	293.186	57.6144	314.54	917.298	475.408	198.626	52.8925	211.671	405.795	457.061	180.31	21.1775	476.838	491.927	605.592	254.737	79.3701	233.898	88.6133	122.966	283.801	123.485	538.402	132.513
PWY-7456: mannan degradation	1701.67	2034.41	1246.25	1068.47	1744.91	0	1.31317	486.196	1164.85	2738.68	1061.13	1026.44	2103.71	474.326	0	1610.42	3654.02	728.915	1544.41	319.51	535.668	2257.3	166.143	0	1293.96	589.707	203.955	1890.76	2211.24	1101.98	1199.92	1404.13	408.878	872.289	1023.65	2044.74	3498.78	1278.77	1901.65	1972.37	0	447.321	0	2107.9	1672.16	1764.39	1855.04	93.5359	2384.02
PWY-7527: L-methionine salvage cycle III	0	0	0	0	0	0	1.70476	0	0	0	0	0	0	0	0	0	0	0	0	0	0	9.29242	6.79897	0	0	0	0	0	0	0	0	0	0	0	0	0	0	0	0	0	0	0	0	0	0	0	0	0	0
PWY-7528: L-methionine salvage cycle I (bacteria and plants)	0	0	0	0	0	0	2.0031	0	0	0	0	0	0	0	0	0	0	0	0	0	0	10.0776	7.48158	0	0	0	0	0	0	0	0	0	0	0	0	0	0	0	0	0	0	0	0	0	0	0	0	0	0
PWY-7539: 6-hydroxymethyl-dihydropterin diphosphate biosynthesis III (Chlamydia)	1454.95	1102.16	1506.68	855.756	1182.48	1894.24	1683.98	725.511	1085.82	1806.77	1148.77	801.429	940.914	655.936	1673.17	1175.16	1350.53	2268.65	1500.43	1397.82	1524.6	885.239	1242.97	1768.41	1453.62	975.464	1072.81	1281.7	1823.25	1937.63	1357.25	1193.69	1110.16	3301.02	1676.21	1742.37	386.302	2430.73	1501.78	1407.32	2452.21	1680.66	1537.75	1001.03	1261.37	1650.65	881.13	1974.76	1200.41
PWY-7560: methylerythritol phosphate pathway II	1172.5	645.966	1484.23	783.257	1370.39	636.958	1853.44	1652.07	1038.19	2189.85	219.033	757.527	1257.73	1070.73	709.236	368.06	254.407	939.29	1202.81	1593.23	1280.9	1669.28	1680.17	1754.67	1786.03	938.651	1265.56	1693.31	95.8054	688.953	1748.8	1472.47	904.514	161.403	1906.32	594.291	999.718	1140.08	210.755	2284.59	12.1688	1768.96	1667.42	497.584	362.964	178.828	749.239	2037.96	693.974
PWY-7562: 3,6-anhydro-&alpha;-L-galactopyranose degradation	0	0	0	0	0	0	2.72082	0	0	0	0	0	0	0	0	0	0	0	0	7.87469	33.2103	0	16.1186	0	0	37.0955	0	0	0	0	15.7934	0	0	0	0	0	0	0	0	0	0	0	0	0	0	0	0	0	0
PWY-7616: methanol oxidation to carbon dioxide	19.3689	19.8243	27.824	26.1799	77.5586	137.566	12.9925	138.41	14.5957	122.012	107.864	51.4446	26.159	41.7235	7.79773	33.2277	6.01351	89.656	37.8843	137.514	54.6466	12.2467	37.8475	0	20.9344	187.368	52.9514	39.3921	8.70165	24.9279	76.8812	56.748	163.716	11.9338	75.5339	29.8472	11.9184	115.807	0.707675	83.9327	43.7342	61.1948	32.1904	13.4945	25.3205	43.4821	52.9328	0	85.679
PWY-7663: gondoate biosynthesis (anaerobic)	3670.63	3950.23	4365.89	2575.31	3584.69	6335.01	5573.4	3627.53	2278.42	3939.82	4389.98	2866.7	2501.34	2912.48	7407.61	2428.45	4052.58	7695.3	4320.78	4628.2	2803.61	2935.43	4470.15	7455.88	3089.48	3292.64	2676.74	4250.38	5966.25	5407.32	4563.45	2634.57	4451.33	7506.78	4516.05	4179.7	1351.2	4826.47	4300.67	5393.89	5703.08	3277.62	7720.45	1946.3	3309.72	4150.6	2624.02	5044.53	1883.09
PWY-7664: oleate biosynthesis IV (anaerobic)	2443.76	2049.14	3293.23	2499.06	2178.6	3898.97	3169.4	1656.22	1546.61	2424.67	1307.28	2368.48	1740.49	2183.63	3530.2	1790.74	1701.02	3999.32	1833.15	2801.97	2136.83	2720.1	1549.6	4236.55	3023.7	1996.69	2341.53	2047.58	3453.96	2979.32	1826.16	2028.47	1718.1	5253.92	2049.53	2792.84	1015.27	3248.97	2488.8	2043.54	3914.42	2805.16	3330.86	1893.29	2139.15	2618.17	1815.65	2466.75	979.758
PWY-821: superpathway of sulfur amino acid biosynthesis (Saccharomyces cerevisiae)	2290.49	1979.4	1382.39	615.381	1865.3	534.935	1129.79	1286.78	423.924	1795.25	1937.73	1120.62	430.139	842.447	513.179	1911.95	297.719	1327.19	1693.97	1768.07	763.422	422.078	1425.52	246.851	373.938	1184.52	990.571	1885.65	1765.6	2429.34	1397.79	729.139	1811.53	2870.83	1645.85	2255.12	878.278	1586.7	733.066	1601.06	934.12	1340.99	1215.28	1486.47	1282.85	2219.01	2246.92	1212.12	998.312
PWY-841: superpathway of purine nucleotides de novo biosynthesis I	5689.97	5916.99	6569.51	6566.3	5604.44	4293.01	4218	4010.65	7464.32	5460.2	5084.66	7234.2	6853.66	6849.86	3589.72	6520.89	6206.46	4039.73	5914.23	4788.31	5905.81	6715.16	3985.72	3392.74	7416.15	4748.89	6671.47	5855.66	5027.88	5221.5	5031.16	6428.1	5513.9	4573.08	5067.48	6219.47	7777.36	4835.29	5624.82	5218.67	4540.4	5914.13	3731.79	6812.45	6172.56	5316.77	6376.73	4961.14	6473.88
PWY-922: mevalonate pathway I	15.0175	34.6394	38.0174	11.2942	124.958	168.268	210.191	25.4245	50.8689	9.17129	96.1591	88.4087	16.6688	13.5872	88.4517	35.8076	53.0679	134.457	127.211	46.0178	5.55725	12.2202	28.8566	17.7623	65.0777	89.6266	10.6752	55.5899	15.3495	35.7863	49.5659	20.9852	15.5023	0	84.4008	4.55385	6.90579	22.2607	116.045	100.216	615.973	24.503	105.748	30.403	35.2888	23.6078	12.656	65.8988	75.7662
PWY0-1061: superpathway of L-alanine biosynthesis	2714	4190.58	2038.32	5581.89	1609.41	2504.44	2252.09	2194.35	2424.11	2684.74	5813.14	3046.85	5592.59	3585.24	2621.98	4490.17	1564	3054.56	5480.94	2224.42	4439.35	3431.77	2849.27	3017.36	3681.05	4068.68	4189.42	4117.16	2834.19	3730.94	5474.49	3473.73	3468.65	2777.52	3786.36	3749.98	1915.63	2245.77	1648.34	2281.02	2469.33	4077.47	2863.89	3678.78	4717.44	4136.29	3271.22	1852.61	1369.14
PWY0-1241: ADP-L-glycero-&beta;-D-manno-heptose biosynthesis	937.222	945.653	1073.76	417.133	636.258	1269.74	866.554	414.287	482.893	603.335	1158.16	478.715	762.453	372.086	1598.61	900.064	622.79	2022	891.709	906.522	1009.97	494.25	796.622	1855.03	793.85	431.977	310.845	1135.88	1262.68	1729.17	538.723	164.317	629.042	3132.22	822.561	1036.18	305.24	1504.06	734.63	635.95	934.796	190.497	1471.94	550.536	1455.59	1076.57	704.411	917.96	535.587
PWY0-1261: anhydromuropeptides recycling	3464.56	3875.31	2730.91	2132.32	4416.29	4879.87	4484.19	3495.5	2649.96	3044.46	3372.75	2831.27	3445.97	1886.34	5090.92	2764.69	3495.43	4619.57	3574.15	3475.72	2580.05	2084.48	2904.28	4497.43	1645.59	2775.84	1006.39	3385.67	4305.17	4433.06	3553.41	1392.44	2649.94	4555.5	3621.68	3706.32	2879.36	4168.36	3627.26	3590.67	5018.47	2797.07	5517.52	2956.27	3479.53	3862.51	3102.82	3254.76	1851.37
PWY0-1277: 3-phenylpropanoate and 3-(3-hydroxyphenyl)propanoate degradation	582.312	605.279	542.539	109.256	983.159	2181.96	1873.41	941.169	78.1004	1073.08	778.708	227.929	122.663	280.994	2839.92	234.819	882.248	2063.27	895.92	1466.86	393.514	160.571	1371.21	3618.17	31.8452	694.526	240.927	742.728	1400.59	1308.79	890.407	176.163	994.336	1301.44	1500.14	605.606	60.6198	1609.53	1435.5	1314.52	2315.03	626.245	2801.59	305.488	439.863	788.309	394.117	2717.76	426.156
PWY0-1296: purine ribonucleosides degradation	5788.5	3950.17	5423.73	5661.7	5913.62	5765.78	6375.2	8800.33	7898.51	4803.13	3191.82	5726.33	4375.3	7265.08	6014.57	4902.33	4736.84	3875.8	3090.61	5989.73	5117.08	6998.15	7774.47	5204.04	6825.11	7673.75	7577.53	4097.34	3849.23	3425.85	4071.19	8581.83	6931.98	4343	4621.61	4321.79	6273.79	6467.93	4347.68	5536.73	6573	7245.06	5738.01	4498.87	3102.77	3934.91	4945.93	4419.17	6297.93
PWY0-1297: superpathway of purine deoxyribonucleosides degradation	3948.64	2864.24	3686.18	3188.5	4515.33	4150.62	5313.51	7524.72	4709.6	3952.69	2614.74	3224.27	3712.71	2683.7	4263.69	2851.46	3969.06	3435.92	2915	4382.54	3910.36	3052.86	4903.39	3929.85	3224.18	4692.03	3030.57	2315.64	3927	2944.58	3660.62	4258.22	3756.6	3864.84	3660.81	3273.74	4640.08	4841.51	3066.22	4190.94	5220.19	4365.58	4215.86	3516.9	2354.19	2992.87	2901.27	4285.25	3626.97
PWY0-1298: superpathway of pyrimidine deoxyribonucleosides degradation	2980.06	2044.77	2483.96	2592.57	3523.02	3405.85	4176.46	5079.78	2787.1	2781.28	2167.76	2279.84	2715.44	2358.99	4488.72	2333.5	2664.85	3548.38	2271.94	3738.95	2512.12	2650.89	3857.07	4034.77	2433.34	3805.51	2517.66	2169	3331.76	2365.6	2584.73	3480.84	3167.8	2423.17	2599.74	2083.49	2740.14	4049.85	2458.07	3442.91	4756.53	3163.12	3881.94	1868.77	1917.79	2207.36	1935.01	3912.93	2578.39
PWY0-1319: CDP-diacylglycerol biosynthesis II	7009.36	4335.76	6014.6	4559.37	5562.23	5432.21	5885.44	8369.6	8423.41	6219.57	3413.18	6935.53	3657.74	6477.37	5692.35	5909.97	5927.16	5191.63	3737.03	5368.71	4953.88	7271.89	7087.65	5792.32	6798.12	7123.36	7434.8	4722.87	5070.63	4669.22	4602.03	7621.63	7144.33	6488.77	5317.22	5777.2	6200.77	5875.6	5212.26	5693.02	5707.24	6839.08	6330.55	6040.33	3449.12	5057.77	6407.47	5507.77	5741.16
PWY0-1338: polymyxin resistance	402.377	585.494	309.055	28.5937	863.783	2010.88	1247.7	614.759	127.873	690.983	576.342	157.996	95.9776	176.564	2744.01	96.6482	695.349	1278.82	527.74	1195.51	317.972	120.293	1207.49	2278.63	18.2958	432.086	153.466	631.705	679.219	669.906	620.841	129.489	598.64	688.927	1205.7	339.998	61.1682	988.64	1136.65	1244.1	1574.36	305.019	2190.29	287.967	287.262	571.952	437.028	1126.04	214.661
PWY0-1415: superpathway of heme biosynthesis from uroporphyrinogen-III	1049.66	1024.32	660.395	308.933	912.679	1207.56	950.181	705.515	437.675	933.496	847.087	320.021	293.333	265.233	1109.87	612.282	1147.1	1879.94	834.385	1006.57	414.605	405.033	622.806	1480.84	451.613	521.041	164.836	1040.5	1710.7	1319.48	637.498	189.671	499.43	1447.62	993.451	893.702	362.903	1464.64	996.903	1081.09	1126.76	350.931	1114.88	512.687	900.09	1058.55	576.285	885.108	469.429
PWY0-1479: tRNA processing	2831.82	2342.7	2207.55	673.152	2727.62	3693.42	3786.46	2442.92	1251.17	2568.52	2782.44	1118.42	619.334	1115.1	3626.66	1864.07	2455.17	3475.12	2448.2	2786.33	1394.09	1107.12	2817.28	3234.24	648.966	1933.41	843.132	2481.71	3321.21	4198.36	2481.73	937.584	1996.39	4820.32	3214.28	2942.62	806.513	3642.6	2853.02	2928.4	3985.95	2151.46	3835.21	1484.76	2416.47	3093.77	1899.59	3351.32	972.799
PWY0-1533: methylphosphonate degradation I	76.6955	164.62	270.256	32.6981	332.219	904.557	498.224	255.772	21.6329	436.736	301.993	70.5301	53.5848	126.987	468.063	93.9914	276.185	512.245	157.281	580.08	117.75	70.8271	546.631	803.424	30.808	183.574	116.855	292.196	253.897	408.637	460.1	55.0643	340.734	311.481	303.076	217.683	37.3999	185.789	172.609	580.423	956.534	176.519	875.953	100.214	137.291	230.494	110.088	310.749	177.372
PWY0-1586: peptidoglycan maturation (meso-diaminopimelate containing)	8560.8	8609.68	7665.12	7208.47	7541.36	15315.5	10734.2	6717.65	7287.56	8923.18	9367.56	5857.28	7418.5	7347.35	17286.3	7000.14	10397.4	13899.3	8878.32	8940.57	6906.3	5130.87	9257.53	16056.6	5698.88	7417.78	6039.72	8127.38	10794.5	10667.4	9180.92	6555.92	8191.64	16100.8	9206.8	8912.33	6192.84	13249.2	10332	9583.47	15166.9	6777.78	15285.4	7434.8	9136.94	9847.25	7286	10731.4	7778.48
PWY0-162: superpathway of pyrimidine ribonucleotides de novo biosynthesis	4368.05	4887.78	2402.36	6152.9	3300.31	3171.93	3060.48	2258.24	3201.86	3872.85	4738.95	3231.25	5897.38	5992.61	2883.91	5629.96	4296.2	3454.08	5198.64	3241.83	4456.06	4868.63	3179.59	2948.07	5584.35	3259.77	6090.03	4705.27	3855.28	4125.73	4597.4	5267.99	4753.75	3135.79	4157.46	4688.36	6290.27	3714.59	3955.79	4181.71	3253.89	5267.14	3187.72	5138.28	5571.4	4529.18	4461.89	3991.92	5880.73
PWY0-166: superpathway of pyrimidine deoxyribonucleotides de novo biosynthesis (E. coli)	5119.37	5212.01	5532.64	6435.49	4966.24	4370.17	3924.49	3666.72	5934.49	4862.88	5418.85	6523.9	6354.1	6010.29	3352.26	5710.18	4847.1	4100.93	5768.12	4250.56	5027.45	6060.16	4136.69	3656.22	6032.56	4507.23	5557.77	5266.17	4446.13	4677.33	4982.68	5436.14	4943.57	4369.48	4905.44	5173.57	6475.62	4032.47	3842.44	4385.34	4779.89	5256.36	3501.74	6149.02	6023.49	5340.75	5436.32	3624.91	5957.43
PWY0-321: phenylacetate degradation I (aerobic)	23.851	42.9031	64.2533	2.78674	125.46	545.452	306.177	154.114	13.216	201.089	98.4741	24.5962	15.8511	81.2395	445.721	0	120.823	125.39	77.4444	294.811	42.8953	18.5068	187.241	616.714	1.82637	83.9384	22.8446	63.7285	3.68147	116.376	79.5985	20.9846	156.322	36.4952	223.374	15.9955	0	247.649	180.501	378.808	292.396	103.076	644.981	14.987	17.476	51.0333	18.0073	324.585	69.0949
PWY0-41: allantoin degradation IV (anaerobic)	114.549	165.615	126.913	31.0422	596.14	759.587	1081.2	814.962	27.8211	223.973	175.295	40.6028	47.1392	95.1913	792.128	41.4033	288.187	846.933	165.276	515.125	75.2068	142.015	361.633	752.49	58.3147	404.572	72.3041	317.451	418.663	436.451	321.781	108.093	185.01	263.321	440.241	107.669	27.7547	251.611	425.209	452.621	1493.38	116.174	738.618	110.76	73.666	143.859	62.3698	430.061	104.59
PWY0-42: 2-methylcitrate cycle I	461.104	417.302	565.807	71.5754	871.671	1840.28	1433.74	542.921	119.833	1049.56	766.172	170.786	99.9814	155.439	2521.05	178.459	878.385	1645.14	494.499	1131.4	255.305	142.746	1123.94	3149.35	94.7906	574.373	169.988	516.926	1146.74	1003.23	606.514	143.131	686.497	1132.47	972.644	454.952	42.821	1257.7	1139.78	874.846	1387.92	433.579	2396.98	186.716	387.241	722.799	276.389	1076.95	432.621
PWY0-781: aspartate superpathway	3739.8	3967.79	3239.55	3540.16	3180.77	2862.9	3425.68	4132.59	3355.73	3492.89	4564.71	3626.08	4445.78	3935.98	2510.6	4856.72	2818.17	3128.08	3991.9	3703.94	3406.19	3990.21	4460.81	1460.26	4047.09	4409.17	4854.12	4411.08	3219.65	3764.03	4553.98	3916.31	4503.56	3357.39	4060.49	3759.36	3211.36	3403.83	3927.32	3652.9	2977.55	4599.65	2090.98	3628.67	3966.91	4378.38	4335.11	3309.29	4096.95
PWY0-845: superpathway of pyridoxal 5-phosphate biosynthesis and salvage	2485.12	2659.2	1407.96	508.905	2281.47	3049.85	1975.41	1125.96	817.611	2594.03	2097.03	661.919	2104.23	712.676	3387.44	2222.92	4706.15	3217.38	1827.42	2364.58	822.606	1690.16	1679.22	3227.8	802.099	1111.32	490.004	2555.3	3708.05	1939.69	1929.72	609.893	1588.63	1885.99	2017.55	1862.13	4270.23	2236.64	3774.84	3271.99	1866.91	1021.56	3064.87	2611.67	2471.43	2400.76	1998.89	2914.17	3972.46
PWY0-862: (5Z)-dodec-5-enoate biosynthesis	2292.72	1887.53	3137.46	2465.19	2032.57	3629.23	2923.59	1513.49	1464.61	2255.76	1347.83	2294.14	1646.24	2092.33	3201.49	1707.75	1546.34	3655.98	1656.65	2612.3	2045.72	2669.5	1512.8	3840.31	3006.3	1865.39	2293.8	1874.09	3212.46	2734.53	1642.57	1943.3	1554.4	4968.6	1996.15	2624.38	971.993	3066.45	2304.08	1840.96	3704.64	2738.17	2999.27	1871.46	2005.53	2450.14	1710.81	2272.57	1683.8
PWY0-881: superpathway of fatty acid biosynthesis I (E. coli)	1409.38	942.379	1273.47	933.606	1479.87	3338.9	2240.99	1135.83	348.377	1327.54	1232.21	777.268	1164.56	518.197	2791.32	1277.52	1113.02	2307.92	1160.27	2060.81	806.82	632.146	1552.83	2758.35	185.224	1216.21	555.929	1457.77	480.804	1901.35	1168.94	710.237	991.915	1990.59	1708.95	1141.5	406.749	2299.54	1878.5	1918.07	1108.14	787.183	2765.69	1028.71	1578.17	1540.37	1048.57	2387.18	945.852
PWY1F-823: leucopelargonidin and leucocyanidin biosynthesis	0	0	0	0	0	0	0	0	0	0	0	0	0	0	0	0	0	0	0	0	0	0	0	0	0	0	0	0	0	0	0.801709	0	0	0	0	0	0	3.76799	0	0	0	0	0	0	0	0	0	0	0
PWY1G-0: mycothiol biosynthesis	0	12.6766	10.8743	2.80113	20.444	0	5.22257	0	0	0	115.834	106.013	0	2.01887	0	31.5627	0	1.60571	32.286	0	0	5.98931	0	0	24.025	5.08514	0	25.049	0	0	0	4.12576	0	0	0	11.8873	6.80912	5.58252	0	0	0	4.9176	0	0	0	0	4.29945	0	13.982
PWY3DJ-35471: L-ascorbate biosynthesis IV	0	3.55461	0	0	40.229	44.6209	3.39946	6.47103	7.62364	0	12.8852	13.2158	0	8.39868	0	47.3451	0	103.762	123.198	3.43051	7.2153	0	13.1352	0	0	3.031	37.5253	0	10.9525	0	8.89632	0	0	0	0	69.4215	75.5443	11.8413	0	0	15.5443	27.84	0	40.448	12.9911	23.7406	111.541	0	0
PWY3O-1109: superpathway of 4-hydroxybenzoate biosynthesis (yeast)	0	15.6564	2.25548	21.999	6.81644	0	0.545927	0	3.01001	3.78314	0	0	11.3155	3.09668	0	0.72662	0	0	0	11.5994	36.4283	39.9303	0	0	9.16765	2.04133	62.3421	0	0	0	28.215	52.6803	2.36065	0	0	0	5.14641	75.7029	0	2.01027	0	99.9017	0	0	2.88568	0	0	0	0
PWY3O-19: ubiquinol-6 biosynthesis from 4-hydroxybenzoate (eukaryotic)	0	13.9016	0	0	0	0	25.9171	0	0	31.7514	11.2577	0	0	0	0	6.56901	0	0	0	18.1176	67.496	6.2338	13.9154	0	0	0	0	0	0	0	13.0633	0	0	0	0	0	5.90677	19.8961	0	18.9893	7.55771	0	0	0	0	2.05549	3.75873	0	0
PWY3O-355: stearate biosynthesis III (fungi)	301.628	367.77	619.965	125.585	601.444	1568.21	1136.42	571.917	67.5558	546.859	902.457	272.263	134.658	306.273	1965.59	161.401	588.135	846.404	529.649	923.88	291.752	177.974	858.221	2214.54	42.8754	510.213	313.655	663.679	282.821	786.217	1074.8	235.087	734.321	561.34	832.713	336.313	130.252	889.996	926.518	1038.06	305.43	294.004	2183.74	153.051	347.756	603.731	440.402	1199.66	251.581
PWY490-3: nitrate reduction VI (assimilatory)	0	0	0	1.94735	0	0	0.597248	46.9183	0	0	5.50281	0	5.00181	3.68287	0	0	0	0	0	0	4.44707	3.50345	0	0	0	0	0	0	0	1.93753	0.388867	0	0	0	0	13.3285	6.11412	31.5779	0	0	0	0	0	4.04558	0	0	0	7.08038	0
PWY4FS-7: phosphatidylglycerol biosynthesis I (plastidic)	3112.38	3609.68	2649.39	1103.54	2891.25	4656.04	4195.51	4715.74	1856.86	3198.17	3283.06	1679.45	1096.94	1815.23	5239.04	2043.6	3508.92	4312.81	3126.39	3327.49	1948.57	1809.94	4250.43	5050.22	1746.04	3360.11	1375.31	3391.99	3890.19	3636.89	4078.63	1498.43	3692.93	5076.18	4008.49	3621.15	828.59	3902.72	3533.85	3669.11	4255.29	2364.18	5653.86	2113.69	2745.61	3937.04	2225.08	4564.47	2045.02
PWY4FS-8: phosphatidylglycerol biosynthesis II (non-plastidic)	3112.38	3609.25	2649.34	1103.54	2889.84	4656.04	4195.32	4715.54	1856.86	3198.17	3282.6	1679.44	1096.21	1815.21	5237.56	2043.57	3508.31	4311.35	3124.4	3327.41	1948.39	1809.93	4250.4	5050.22	1746.04	3360.03	1375.31	3391.92	3889.89	3636.8	4077.96	1498.42	3692.9	5076.18	4008.49	3621.15	828.524	3902.48	3533.77	3668.73	4248.52	2364.18	5649.53	2113.69	2745.47	3936.99	2225.08	4564.47	2044.99
PWY4LZ-257: superpathway of fermentation (Chlamydomonas reinhardtii)	1961.93	1601.45	2184.68	1500.62	2369.23	3441.76	3329.61	2814.57	1735.9	2003.14	1689.62	1686.5	1393.75	1619.59	4079.26	1412.12	2430.97	3632.18	1795.39	2747.23	1531.93	1615.53	2287.07	4786.85	1792.63	1943.6	1121.87	1634.43	3390.78	2443.84	1896.83	1259	1710.13	2536.69	2475.75	2117.24	1650.97	2445.45	2249.53	2631.35	3537.58	1526.1	4218.01	1944.63	1392.25	1889.36	1622.55	2757.92	1381.02
PWY5F9-12: biphenyl degradation	0	7.19235	0	1.34436	16.5074	0	2.3442	0	0	125.943	0.531477	2.41409	0.579924	4.1647	0	4.25969	0	53.832	0	0.195874	0	7.56702	0	0	1.95436	6.09045	4.82849	0	0	2.16159	0	1.59607	1.63256	0	0	0	0	3.33427	0	0	4.05631	10.6618	0	0	7.37432	1.1497	0.785679	0	0
PWY66-367: ketogenesis	0	23.9013	25.2136	13.099	11.3231	0	8.62374	0	0	8.62518	0.864669	39.0162	21.8722	14.0056	0	46.105	0	0	0	43.2008	11.7787	0	2.44268	0	35.4983	46.3685	5.75887	17.1696	0	0	39.3079	27.1196	24.5851	0	0	0	0	15.9077	0	3.37497	2.08136	68.4287	0	4.1367	23.4078	17.9833	47.8084	0	21.5646
PWY66-388: fatty acid &alpha;-oxidation III	0	0	0	0	0	0	0	0	0	0	0	0	0	8.19009	0	0	0	0	0	0	0	0	0	0	0	0	0	0	0	0	0	2.5867	0	0	0	18.3451	0	8.47139	0	0	0	3.44448	0	0	0	0	0	0	0
PWY66-389: phytol degradation	2896.95	1917.38	2905.4	1335.28	1485.52	2516.87	3129.01	3127.93	2692.79	3545.1	2521.4	1891.77	1913.45	1308.34	4630.15	2582.65	1570.26	3084.12	2238.92	1939.82	2054.26	2061.17	2288.86	5306.67	2062.09	2682.7	1809.86	2424.97	2603.52	2766.59	2181.62	1824.09	3284.51	2496.5	2412.32	2632.39	1072.38	5071.91	3856.95	2231.27	1470.54	2132.34	4177.38	2610.55	3407.02	3247.97	1773.44	2807.84	2093.89
PWY66-391: fatty acid &beta;-oxidation VI (peroxisome)	183.077	116.053	264.405	32.2204	136.202	430.44	395.837	374.308	22.7324	293.815	206.123	65.9446	78.3694	55.7363	757.848	57.0402	132.076	203.222	260.797	264.635	181.082	31.9796	463.891	635.461	20.3958	125.108	58.6009	400.459	39.3712	178.44	498.538	105.426	203.418	63.7862	457.6	93.6452	0	341.203	319.278	298.155	575.24	115.055	739.969	34.3265	117.756	116.353	58.0396	414.504	90.6641
PWY66-398: TCA cycle III (animals)	1185.4	825.93	803.906	344.987	534.405	101.29	153.364	519.704	572.896	370.827	523.57	591.621	399.596	578.528	155.536	724.137	194.296	1063.32	870.406	326.909	716.953	516.582	15.6147	19.2056	192.22	649.939	476.879	637.587	899.887	1175.27	750.624	451.091	592.12	1932.97	453.56	1161.64	270.669	889.424	9.84933	551.731	327.981	750.21	48.0442	634.041	828.755	1055.84	619.065	257.706	468.566
PWY66-399: gluconeogenesis III	95.573	113.143	66.5771	568.627	212.171	0	807.503	72.708	1822.31	728.748	758.584	793.707	143.654	1269.53	0	696.153	79.4852	13.4387	985.04	49.0859	43.9468	483.461	95.7099	0	679.552	1444.32	1136.61	179.6	67.5225	67.6549	38.8287	604.105	188.488	458.388	115.094	523.115	376.797	151.471	16.6455	42.887	5.21148	813.437	68.7959	1095.67	231.834	234.501	1422.88	99.7016	306.39
PWY66-400: glycolysis VI (metazoan)	8245.81	7705.5	7587.78	8254.75	6782.39	5067.7	5500.87	6353.51	9337.17	6538.26	7086.3	8978.38	8222.23	5835.4	5043.3	7484.59	7150.12	4878.65	7408.87	6722.61	6119.64	5717.28	5020.62	4162.5	6287.55	6137.52	5524.92	7044.87	6041.86	5818.26	6753.47	4377.31	4850.49	5503.14	5931.26	8037.81	8989.87	5142.86	6771.88	6064.64	5625.87	5513.51	5110.63	8318.9	7223.92	6812.22	8505.01	5365.53	8513.04
PWY66-409: superpathway of purine nucleotide salvage	2358.24	2867.96	2759.47	1382.66	3970.14	4760.21	4410.5	3538.16	2701.3	2940.18	2256.44	1105.56	2295.26	2030.26	3699.66	1734.59	3220.7	3303.76	2338.97	4009.11	2614.43	2522.27	4535.17	2978.44	2248.14	3518.77	1473.81	2620.64	3040.3	3109.86	3078.18	3186.27	2955.07	2452.96	3814.95	2471.22	2476.18	3409.7	4206.05	4156.72	5296.94	2638.07	3519.52	2417.47	2011.03	2239.56	2102.41	4224.9	3990.39
PWY66-422: D-galactose degradation V (Leloir pathway)	5466.06	6241.29	4684.46	6600.45	4736.43	4471.36	4783.13	6979.03	7599.34	5393.96	5942.78	6838.32	7077.71	6827.47	4589.34	6751.23	4809.43	4095.57	6045.18	5147.64	5965.18	6977.47	5738.14	3885.5	6653.41	6430.49	6351.04	5827.73	4564.39	4065.91	6159.23	7178.24	5548.81	4089.49	5152.76	5552.68	7202.41	5248.98	5290.35	4500.25	4685.8	5564.17	4188.13	5991.26	6138.55	5933.32	6125.15	4289.04	6365.03
PWYG-321: mycolate biosynthesis	2975.8	2709.37	3875.87	2707.18	2744.66	4015	3879.73	2250.53	1670.62	3032.88	1887.29	2757.19	2141.38	2615.77	0	2155.7	2341.84	5182.58	2516.77	3503.67	2531.88	2902.77	2207.11	0	3255.01	2508.82	2667.96	2746.53	4318.87	3807.48	2502.53	2165.1	2399.41	6097.62	2753.88	3409.63	1246.77	3867.85	3167.81	2904.88	2094.42	3166.79	4075.35	2106.6	2645.18	3231.11	2213.93	3313.53	1219.64
PYRIDNUCSAL-PWY: NAD salvage pathway I	1547.83	1648.08	1187.33	1476.21	2050.97	1539.77	2340	1787.52	1053.7	2022.57	1435.16	658.225	898.554	2139.35	1691.35	663.307	1891.13	1826.29	1304.84	2229.73	1957.09	2206.19	2321.74	1791.83	408.798	2674.83	1678	1476.92	2339.97	2117.24	1700.71	2574.22	1735.61	1821.23	2129.01	1367.14	536.412	2512.55	2045.44	2214.05	1467.78	989.347	1773.65	876.404	1360.96	1781.59	1259.13	2452.76	1142.56
PYRIDNUCSYN-PWY: NAD biosynthesis I (from aspartate)	2841.31	3348.21	4819.84	4457.26	3110.92	3116.5	3077.34	3180.87	4608.2	3919.95	3135.89	4137	4078.22	4444.64	3475.1	2827.69	3760.36	2585.33	3608.08	3316.41	5183.24	4692.42	3058.23	3027.79	5172.68	3341.55	4827.46	3322.05	2918.72	3374.33	3879.29	4768.19	3943.24	1817.06	3299.37	2837.8	4051.38	3729.87	3442.47	3177.79	3323.1	4446.06	3418.67	4027.21	3801.47	3383.57	3453.76	3409.22	3231.72
PYRIDOXSYN-PWY: pyridoxal 5-phosphate biosynthesis I	2091.84	2181.8	1325.27	405.059	1866.16	2711.81	1597.83	913.453	664.053	2191.04	1458.35	536.784	1638.57	792.23	3014.82	1750.83	4412.27	2703.02	1441.68	2246.57	635.363	1425.72	1676.21	2571.8	670.522	1044.72	479.852	2132.57	3376.29	1860.61	1538.46	490.164	1608.4	1565.38	1718.08	1510.39	3694.75	2026.39	3079.19	2713.32	1634.25	843.875	2582.91	2181.11	1915.16	2012.58	1630.34	2314.83	3191.71
REDCITCYC: TCA cycle VIII (helicobacter)	223.505	190.369	669.809	295.218	492.511	498.213	442.872	175.463	257.71	277.203	344.083	401.872	227.726	202.444	517.966	334.745	122.198	782.885	208.641	338.571	247.618	352.744	354.577	680.113	227.38	365.442	106.032	381.972	106.151	295.722	470.025	163.434	244.402	201.729	282.19	235.26	300.604	828.204	196.791	253.949	141.218	556.97	632.335	553.572	395.943	362.888	396.525	198.034	152.364
RHAMCAT-PWY: L-rhamnose degradation I	1545.63	1661.07	2476.4	996.451	2206.51	2962.45	2641.25	1792.39	2388.67	2204.56	1256.07	2435.63	629.623	734.911	4395.75	695.673	1229.93	2464.29	1276.38	2421.51	811.239	861.452	2601.99	2868.61	588.871	1411.78	422.487	1452.78	1730.45	1972.83	1381.19	1022.19	1114.11	1737.52	1852.7	2341.54	304.422	2421.98	1922.18	1581.36	3501.21	685.293	4006.09	1869.45	1204.68	1591.76	1922.85	3400.11	1046.02
RIBOSYN2-PWY: flavin biosynthesis I (bacteria and plants)	4991.17	4569.31	6823.94	3699.04	4793.26	2843.02	3675.83	3113.11	5543	4733.79	3259.02	5841.24	3566.37	5744.17	2435.87	4051.2	6415.4	2677.76	3201.82	3383.36	5849.02	5776.46	3354.22	1930.44	5854.21	2687.71	4692.99	4471.64	4161.4	4374.47	3051.5	4845.4	4656.79	3946.52	3962.2	4695.01	6643.65	4221.43	5852.73	3979.32	2877.52	4078.81	2017.55	5078.76	3887.08	3576.04	4268.14	4412.12	4554.43
RUMP-PWY: formaldehyde oxidation I	36.664	153.071	22.0268	65.8581	62.5462	48.1454	179.944	37.1684	24.4813	39.843	55.2668	78.6133	0	36.9616	116.769	21.687	51.5239	63.1313	90.5959	6.54587	8.72925	0	25.3938	0	44.4419	63.1322	31.8671	26.3948	56.2541	58.0985	26.4826	75.7664	65.1601	40.1887	93.0029	44.0538	29.5926	0	203.907	10.1818	0	32.2851	0	15.5211	22.9184	137.12	27.0073	46.8539	14.3305
SALVADEHYPOX-PWY: adenosine nucleotides degradation II	2177.64	2254.82	2760.02	849.814	3367.7	6665.96	5767.46	3647.69	1468.45	4131.06	3328.79	1040.08	762.425	1524.2	8118.16	865.79	4540.67	5030.35	2271.5	4053.52	1744.87	867.732	4275.84	7586.69	521.494	2644.67	1182.72	2245.15	5251.92	3655.16	3593.47	1380.46	3173.32	2870.05	3814.97	1787.02	578.355	4425.8	4840.15	3945.99	6646.07	2575.12	8711.77	1021.06	1282.4	3235.05	1627.88	4718.33	2007.82
SER-GLYSYN-PWY: superpathway of L-serine and glycine biosynthesis I	3777.79	5485.73	3478.37	6117.45	3353.71	3966.51	3630.29	2704.25	4196.21	4225.21	6170.52	4716.58	6568.34	4072.03	3144.6	5245.54	3704.39	3291.33	6306.54	3415	5945.84	3933.95	3294.33	3152.73	4822.78	4124.67	4710.37	5464.71	3595.39	4770.92	5706.52	4251.27	3889.45	4195.48	4789.59	5008.86	5420.28	2930.59	3530.27	3794.04	3341.27	4753.18	3626.99	5454.17	5544.89	4522.22	5039.07	3578.91	5356.12
SO4ASSIM-PWY: sulfate reduction I (assimilatory)	2246.74	2096.06	2227.52	740.939	2463.05	2928.81	1841.05	995.872	777.959	2679.84	1926.65	1025.04	530.712	987.206	3111.27	1761.83	3511.49	3249.45	1861.02	2925.63	818.881	560.905	1320.24	4088.03	264.925	987.073	847.459	2377.77	3621.46	3129.68	1538.11	620.094	2113.32	4235.95	1637.07	2443.8	791.628	2845.07	2657.99	2932.47	2158.92	1453.14	3035.16	1261.77	1533.11	2617.84	2463.25	2431.49	1328.33
SUCSYN-PWY: sucrose biosynthesis I (from photosynthesis)	0	0	0	0	0	0	0	0	4.23871	0	0	0	0	0	0	0	0	0	0	0	0	0	0	0	0	0	0	0	0	0	0	0	0	0	0	0	0	0	0	0	0	0	0	0	0	0	0	0	0
SULFATE-CYS-PWY: superpathway of sulfate assimilation and cysteine biosynthesis	2949.11	3021.33	2645.97	1419.85	2846.66	3269.07	2537.22	1610.69	1372.72	3363.86	2991.86	1699.64	1062.86	1745.21	3205.06	2713.77	3336.03	3334.56	2917.32	3296.01	1559.24	1087.42	2098.29	4003.15	554.792	1750.58	1576.41	3274.85	3926.25	3709.62	2533.8	1192.76	2919.85	4159.95	2505.85	3297.7	1435.68	2816.34	3238.86	3504.59	2663.78	2341.61	3491.31	2131.87	2457.3	3457.54	3332.37	3038.27	2310.16
TCA-GLYOX-BYPASS: superpathway of glyoxylate bypass and TCA	1865.57	1708.22	1904.63	532.457	1920.87	3467.37	2474.65	1614.9	308.194	2549.84	2785.2	1227.73	478.779	865.26	4225.27	661.438	2347.05	3874.07	1852.68	2581.73	1244.88	750.406	2287.13	4545.25	217.908	1802.06	919.245	2044.66	2956.79	2381.54	2313.51	777.612	1870.8	1950.98	2228.71	1934.67	401.495	2581.98	2716.32	2362.89	2698.48	1371.21	4049.4	942.639	1441.13	2616.54	1551.52	2421.64	1101.96
TCA: TCA cycle I (prokaryotic)	3424.99	3934.68	2569.74	3705.04	2727.56	3735.2	2744.54	1895.4	2922.98	3660.69	3895.85	3046.18	3810.48	3009.36	4589.84	3951.85	4310.04	4901.1	3911.91	3224.97	3056.26	3993.28	3005.97	5078.01	3260.98	3202.54	2584.94	3944.55	4762.88	3326.79	3419.46	3332.89	2817.29	3593.4	2934.41	3953.45	3525.8	3164.11	3602.99	3232.71	3016.94	2173.32	4487.47	3469.26	4339.44	3940.47	3664.23	3507.35	2748.91
TEICHOICACID-PWY: teichoic acid (poly-glycerol) biosynthesis	1178.64	375.052	613.409	413.872	279.163	177.968	560.889	449.386	758.78	827.748	369.444	643.881	574.113	415.425	286.454	584.475	173.71	398.571	438.271	539.574	346.242	302.44	252.501	12.5728	508.892	471.501	261.969	585.887	327.136	865.126	204.407	516.888	632.421	422.224	446.241	557.651	322.131	351.208	1023.33	371.846	1.94551	215.6	46.9765	694.959	791.604	269.863	960.629	449.134	508.49
THISYN-PWY: superpathway of thiamin diphosphate biosynthesis I	2719.93	3277.35	4101.72	1859.59	3220.07	2782.52	2442.5	1337.32	2586.85	3819.2	3085.15	2640.86	1934.77	3201.95	2430.88	1954.21	4158.75	3243.96	2808.52	3645.68	3828.86	2851.53	2223.23	2508.5	3216.74	2458.46	2159.32	3437.57	3636.49	3688.13	2574.91	2650.64	3402.46	3497.04	2839.33	2918.74	1321.17	3103.22	3145.72	3219.68	3280.55	3086.48	2921.92	2344.67	3276.68	3501.23	2666.34	3378.49	2826.81
THISYNARA-PWY: superpathway of thiamin diphosphate biosynthesis III (eukaryotes)	3681.29	3701.85	4555.85	3331.03	4074.37	2854.8	2956.54	1995.19	3880.69	3443.39	3309.24	3528.57	3403.61	4523.51	2157.57	2952.85	5337.4	3243.82	3455.03	2882.33	4168.21	3601.42	2975.71	1977.92	3455.95	2486.98	3594.93	3705.95	3941.24	3776.95	3345.9	3055.17	3863.94	3380.2	3516.78	3533.2	4614.21	3342.75	3055.08	3796.43	3351.73	3083.11	2140.19	3980.98	3612.29	3333.69	3345.21	4108.29	3705.07
THREOCAT-PWY: superpathway of L-threonine metabolism	229.758	146.361	430.916	26.2443	559.501	1345.39	797.149	612.163	73.4497	438.423	411.538	134.577	75.5641	181.865	960.312	49.9497	203.419	766.379	271.794	756.766	275.972	68.6148	131.078	342.864	50.5125	409.917	136.483	389.032	73.033	515.84	361.792	147.53	592.678	136.255	717.776	124.95	0	810.81	577.592	498.698	1379.12	269.989	512.614	21.2198	105.555	177.911	212.587	545.43	319.08
THRESYN-PWY: superpathway of L-threonine biosynthesis	5762.58	5472.55	4557.55	7302.01	4413.35	5346.15	4864.37	7303.06	5068.98	4503.64	7692.32	5847.17	7063.49	6072.34	4897.99	7190.84	3749.21	4766	6490.35	4917.64	6509.75	7050.03	6484.96	4774.01	6360.84	6611.4	8073.94	5368.72	4464.08	5660.27	6587.22	6808.82	6161.13	4969.75	5484.65	4768.82	5187.8	4194.92	5208.55	5387	4000.25	6499.24	4932.84	5735.69	6798.9	5927.81	6525.92	4374.95	6426.02
TRNA-CHARGING-PWY: tRNA charging	6381.42	6219.91	7930.87	7898.06	6128.87	4889.33	5520.09	7406.38	8344.66	5670.76	5490.28	7599.79	7287.13	7795.08	4558.62	7139.3	6141.86	4674.77	6028.56	5649.05	8158.35	8266.88	5758.96	3899.21	8798.27	6816.36	8377.27	5915.8	5152.45	5280.93	6215.85	8419.19	7006.94	4796.47	5896.67	6137.86	7563.27	6023.3	5715.45	5595.24	5541.32	7656.77	4300.6	6923.93	6492.88	5745.62	6621	5649.61	6974.99
TRPSYN-PWY: L-tryptophan biosynthesis	3907.21	4387.09	3389.87	5459.05	4485.87	890.76	2914.61	2849.84	4827.96	4221.81	4126.58	3941.5	5199.62	4864.96	988.023	4154.58	3465.15	2560.96	3827.49	3155.01	6822.96	4595.79	3272.47	1645.04	4378.36	3427.99	4121.79	3859.74	3511.12	3704.32	3528.46	4839.18	3008.73	4619.66	2846.91	4901.04	5543.5	3122.38	3742.51	3579.39	1350.89	3498.62	2182.07	5307.62	4952.89	4117.63	4706.51	3482.94	5248.22
TYRFUMCAT-PWY: L-tyrosine degradation I	2.32481	6.91909	0	0	1.8869	0	1.93693	0	0	0	0	0	0	0	0	10.5998	0	0	0	2.65559	7.63138	0	0	0	0	0	0	0	0	0	0	0	0	0	0	0	0	1.25115	0	0	0	0	0	0	0	4.26054	9.79689	0	0
UBISYN-PWY: superpathway of ubiquinol-8 biosynthesis (prokaryotic)	789.45	387.339	353.649	27.2753	349.034	618.176	641.379	368.12	285.708	403.498	342.776	205.163	45.8433	142.099	865.205	375.29	277.688	1043.38	380.359	464.267	170.499	135.525	574.308	910.226	150.562	223.156	94.1878	552.31	647.134	921.884	429.782	88.3307	320.466	2311.63	610.877	735.744	96.119	809.267	436.367	578.125	869.3	198.46	1013.96	201.854	438.346	619.257	332.06	689.429	138.006
UDPNACETYLGALSYN-PWY: UDP-N-acetyl-D-glucosamine biosynthesis II	0	4.5394	18.8474	36.0201	3.03208	0	327.46	236.238	11.8453	0	3.76451	24.059	3.66897	20.2068	0	4.46015	0	0	1.34086	9.77146	4.00514	9.62143	0	0	11.8314	7.97737	6.04327	14.2501	0	0	3.78755	11.6886	12.2123	0	6.44945	12.0191	0	70.2722	0	0	0	3.16226	0	8.07382	0	7.13044	9.98957	0	18.2544
UDPNAGSYN-PWY: UDP-N-acetyl-D-glucosamine biosynthesis I	3858.15	5156.59	4404.77	6573.18	4326.95	5562.11	4730.08	3843.7	4115.29	3271.04	6437.41	4157.85	6995.13	4654.14	4855.02	5690.76	4265.72	4307.58	6201.69	3429.77	6262.98	4490.72	3595.84	4374.28	4538.32	5093.49	5567.6	4599.86	4062.54	4452.43	5694.32	5616.58	4008.79	4128.72	4788.2	4382.53	5384.62	5068	4273.79	3581.86	4891.17	4422.89	4917.25	4778.18	5747.57	4764.31	4697.52	2998.35	4663.64
URDEGR-PWY: superpathway of allantoin degradation in plants	80.8896	96.4642	38.1857	21.8568	477.034	508.007	868.371	833.663	19.0818	159.426	80.0176	22.5552	36.5153	55.6203	570.939	17.9261	189.769	621.149	106.104	385.738	50.6969	102.65	261.191	529.086	82.7898	316.39	52.5728	248.761	294.651	310.93	240.239	80.2726	131.412	119.641	309.271	75.7858	24.9648	177.075	310.114	258.908	481.411	81.8227	394.222	64.8415	52.7681	99.1754	26.1982	262.785	77.083
URSIN-PWY: ureide biosynthesis	0	8.16312	0	0	92.19	187.342	3.17353	16.3087	0	0	4.91534	8.13308	61.3379	0	0	0	0	148.124	0	50.8824	0	23.6202	5.61861	0	0	7.64973	17.4678	12.7819	0	38.0656	12.7156	0	1.82778	0	0	23.5571	0	144.833	0	5.70956	213.291	8.01677	0	0	8.78779	8.05391	16.1573	0	3.42351
VALDEG-PWY: L-valine degradation I	6.59529	0	27.6302	5.62586	0	65.6198	0.193368	0	3.69868	0	0	18.9953	3.48758	21.6132	17.7372	0.672586	0	0.708308	12.4712	0	2.0186	26.8733	1.61535	0	4.29773	4.62397	0	0	0	0	1.57964	4.88685	2.35853	4.59206	0	0	0	7.11818	2.8572	0	0	0.948116	0	8.36668	0	0	0	0	10.4747
VALSYN-PWY: L-valine biosynthesis	9912.47	9753.23	7817.96	10529.3	7188.41	6076.77	5946.67	8851	9620.55	8452.66	9836.8	9319.15	9763.52	9760.39	5717.85	11707.8	7590.81	6332.75	8770.63	7660.17	9140.37	11202.7	10837.4	6644.44	10434.3	11321	10828.4	8660.44	7246.5	7704.75	9867.57	10570.7	8893.47	7619.32	8459.45	8974.99	9236.6	6309.22	6552.26	7916.91	4875.51	10112.6	5970.04	10631.1	9938.29	9497.53	10184.5	6785.44	10517.4
[truncated: 11 more columns]
