# Supplementary material for: Specific pathway abundances in the neonatal calf faecal microbiome are associated with susceptibility to Cryptosporidium parvum infection: a metagenomic analysis
Source: Anim Microbiome. 2023 Sep 12;5:43. doi: 10.1186/s42523-023-00265-5 (PMC10496319; doi:10.1186/s42523-023-00265-5)
Supplement: Supplementary file 13 — Additional file 13. Pathway Abundance MaAsLin2 Results Table. [file 42523_2023_265_MOESM13_ESM.txt]

metadata	feature	value	coef	stderr	N	N.not.0	pval	qval
Crypto	TEICHOICACID-PWY: teichoic acid (poly-glycerol) biosynthesis	Y	0.000180855	5.64E-05	60	60	0.002292608	0.020765235
Crypto	PWY-5920: superpathway of heme biosynthesis from glycine	Y	0.000319953	0.000115293	60	59	0.007606039	0.057446249
Crypto	PWY-7392: taxadiene biosynthesis (engineered)	Y	0.000159299	5.89E-05	60	58	0.009125041	0.066170546
Crypto	PWY-7560: methylerythritol phosphate pathway II	Y	0.000415045	0.000164809	60	60	0.014845595	0.102317748
Crypto	PWY-5695: urate biosynthesis/inosine 5-phosphate degradation	Y	-0.00061425	0.000247271	60	60	0.016182486	0.110564729
Crypto	PWY-5121: superpathway of geranylgeranyl diphosphate biosynthesis II (via MEP)	Y	0.000239273	9.73E-05	60	60	0.017217453	0.115303284
Crypto	PWY-6859: all-trans-farnesol biosynthesis	Y	0.00017543	7.15E-05	60	60	0.017469862	0.116663144
Crypto	NONMEVIPP-PWY: methylerythritol phosphate pathway I	Y	0.000472194	0.000196535	60	60	0.019814227	0.128331049
Crypto	PWY66-409: superpathway of purine nucleotide salvage	Y	0.000485898	0.00020907	60	60	0.02398582	0.153249943
Crypto	PWY-6270: isoprene biosynthesis I	Y	0.000273036	0.00012572	60	60	0.03436749	0.206204938
Crypto	PWY-6383: mono-trans, poly-cis decaprenyl phosphate biosynthesis	Y	0.000135052	6.27E-05	60	51	0.035707145	0.212222994
Crypto	PWY-5910: superpathway of geranylgeranyldiphosphate biosynthesis I (via mevalonate)	Y	3.49E-05	1.66E-05	60	55	0.039784958	0.229955114
Crypto	P562-PWY: myo-inositol degradation I	Y	0.000112771	5.61E-05	60	59	0.049361414	0.275938387
Crypto	PWY-241: C4 photosynthetic carbon assimilation cycle, NADP-ME type	Y	0.000284659	0.000149778	60	60	0.062807275	0.321222751
Crypto	PWY-7039: phosphatidate metabolism, as a signaling molecule	Y	7.96E-05	4.22E-05	60	41	0.064649488	0.327262075
Crypto	GOLPDLCAT-PWY: superpathway of glycerol degradation to 1,3-propanediol	Y	0.000128237	7.02E-05	60	60	0.073401518	0.358514854
Crypto	THISYNARA-PWY: superpathway of thiamin diphosphate biosynthesis III (eukaryotes)	Y	-0.000329245	0.000183809	60	60	0.078966173	0.378432468
Crypto	PWY-7013: L-1,2-propanediol degradation	Y	0.000418443	0.000234894	60	58	0.080575562	0.383260824
Crypto	HOMOSER-METSYN-PWY: L-methionine biosynthesis I	Y	-0.00034442	0.00019521	60	60	0.083434253	0.39368977
Crypto	PWY-5154: L-arginine biosynthesis III (via N-acetyl-L-citrulline)	Y	-0.000302674	0.00017235	60	60	0.084838479	0.394286993
Crypto	PWY-5677: succinate fermentation to butanoate	Y	8.51E-05	4.85E-05	60	56	0.084809803	0.394286993
Crypto	GLYCOGENSYNTH-PWY: glycogen biosynthesis I (from ADP-D-Glucose)	Y	-0.000411111	0.000236731	60	60	0.088264202	0.401698131
Crypto	PWY-6113: superpathway of mycolate biosynthesis	Y	0.000393389	0.000242163	60	57	0.110207321	0.472472265
Crypto	RUMP-PWY: formaldehyde oxidation I	Y	2.28E-05	1.41E-05	60	52	0.111570443	0.476087596
Crypto	PWY-5083: NAD/NADH phosphorylation and dephosphorylation	Y	-0.000190537	0.000118054	60	60	0.112470794	0.4781553
Crypto	PWY-6749: CMP-legionaminate biosynthesis I	Y	-0.000304798	0.000188952	60	51	0.112661803	0.4781553
Crypto	GLUDEG-II-PWY: L-glutamate degradation VII (to butanoate)	Y	0.000143285	8.95E-05	60	60	0.115454435	0.484785585
Crypto	METSYN-PWY: L-homoserine and L-methionine biosynthesis	Y	-0.000279888	0.000175611	60	60	0.116928897	0.488541253
Crypto	PWY-7385: 1,3-propanediol biosynthesis (engineered)	Y	0.000216667	0.000141843	60	60	0.132581505	0.534804872
Crypto	KDO-NAGLIPASYN-PWY: superpathway of (Kdo)2-lipid A biosynthesis	Y	7.61E-05	5.04E-05	60	60	0.136572128	0.535363592
Crypto	PWY-1042: glycolysis IV (plant cytosol)	Y	-0.000530026	0.000351421	60	60	0.137432702	0.535363592
Crypto	PWY-7094: fatty acid salvage	Y	7.99E-05	5.51E-05	60	60	0.152904121	0.574666681
Crypto	PWY-6470: peptidoglycan biosynthesis V (&beta;-lactam resistance)	Y	0.000222596	0.000158605	60	60	0.166311454	0.598850359
Crypto	NONOXIPENT-PWY: pentose phosphate pathway (non-oxidative branch)	Y	-0.000366149	0.000263328	60	60	0.170197995	0.605945872
Crypto	ASPASN-PWY: superpathway of L-aspartate and L-asparagine biosynthesis	Y	-0.000204808	0.00014777	60	60	0.171555273	0.606310411
Crypto	PWY-6703: preQ0 biosynthesis	Y	-0.000307495	0.00022301	60	60	0.173735376	0.611176234
Crypto	PWY-6471: peptidoglycan biosynthesis IV (Enterococcus faecium)	Y	0.00040257	0.000294827	60	60	0.177880556	0.620220701
Crypto	PWY0-1298: superpathway of pyrimidine deoxyribonucleosides degradation	Y	0.00023644	0.000176863	60	60	0.18698097	0.636920768
Crypto	PWY-821: superpathway of sulfur amino acid biosynthesis (Saccharomyces cerevisiae)	Y	0.00021218	0.000159809	60	60	0.189962739	0.644824801
Crypto	PWY-7616: methanol oxidation to carbon dioxide	Y	1.74E-05	1.32E-05	60	58	0.192278003	0.646771478
Crypto	PWY-7279: aerobic respiration II (cytochrome c) (yeast)	Y	3.82E-05	2.99E-05	60	60	0.206244533	0.666068408
Crypto	PWY-6478: GDP-D-glycero-&alpha;-D-manno-heptose biosynthesis	Y	-5.75E-05	4.53E-05	60	48	0.209631277	0.674242639
Crypto	PWY-6700: queuosine biosynthesis	Y	-0.000471983	0.000374889	60	60	0.213549873	0.680366441
Crypto	ALLANTOINDEG-PWY: superpathway of allantoin degradation in yeast	Y	2.65E-05	2.12E-05	60	56	0.216834079	0.684373515
Crypto	LPSSYN-PWY: superpathway of lipopolysaccharide biosynthesis	Y	8.38E-05	6.79E-05	60	58	0.222553962	0.689596623
Crypto	PWY-6608: guanosine nucleotides degradation III	Y	-0.000440679	0.000356943	60	60	0.22242878	0.689596623
Crypto	PWY66-400: glycolysis VI (metazoan)	Y	-0.000343118	0.000279876	60	60	0.22563176	0.693741487
Crypto	PWY-5188: tetrapyrrole biosynthesis I (from glutamate)	Y	0.0001733	0.000145298	60	60	0.238289621	0.715777209
Crypto	PWY-922: mevalonate pathway I	Y	2.82E-05	2.36E-05	60	57	0.238005732	0.715777209
Crypto	P23-PWY: reductive TCA cycle I	Y	-6.06E-05	5.31E-05	60	54	0.25851044	0.742624994
Crypto	PWY-7003: glycerol degradation to butanol	Y	0.000124967	0.000109916	60	59	0.260683273	0.745169597
Crypto	PWY-7254: TCA cycle VII (acetate-producers)	Y	0.000160987	0.000141988	60	60	0.26197616	0.746158604
Crypto	ANAGLYCOLYSIS-PWY: glycolysis III (from glucose)	Y	-0.000389881	0.000346695	60	60	0.265840819	0.750326441
Crypto	LACTOSECAT-PWY: lactose and galactose degradation I	Y	0.000336426	0.000299456	60	60	0.266305451	0.750326441
Crypto	PWY-5823: superpathway of CDP-glucose-derived O-antigen building blocks biosynthesis	Y	0.000208772	0.000186087	60	37	0.266959277	0.750326441
Crypto	PWY-6883: pyruvate fermentation to butanol II	Y	0.000133854	0.00011955	60	57	0.267912054	0.750326441
Crypto	PWY-7539: 6-hydroxymethyl-dihydropterin diphosphate biosynthesis III (Chlamydia)	Y	0.000152655	0.000136105	60	60	0.267089522	0.750326441
Crypto	PWY-6317: galactose degradation I (Leloir pathway)	Y	0.000255266	0.000231686	60	60	0.275537303	0.757463666
Crypto	PWY-5941: glycogen degradation II (eukaryotic)	Y	-0.000449701	0.000409795	60	52	0.277436281	0.757739155
Crypto	AEROBACTINSYN-PWY: aerobactin biosynthesis	Y	-0.000122887	0.000113063	60	57	0.282000598	0.762577689
Crypto	PWY-5347: superpathway of L-methionine biosynthesis (transsulfuration)	Y	-0.000180881	0.000166874	60	60	0.283298726	0.764518479
Crypto	PWY66-399: gluconeogenesis III	Y	-0.000114583	0.000106009	60	56	0.284644984	0.766401756
Crypto	ALL-CHORISMATE-PWY: superpathway of chorismate metabolism	Y	3.35E-05	3.11E-05	60	29	0.286755451	0.768336232
Crypto	PWY0-1415: superpathway of heme biosynthesis from uroporphyrinogen-III	Y	9.38E-05	8.78E-05	60	60	0.290050085	0.768345679
Crypto	CALVIN-PWY: Calvin-Benson-Bassham cycle	Y	-0.000251255	0.000235469	60	60	0.290789553	0.76893345
Crypto	PPGPPMET-PWY: ppGpp biosynthesis	Y	0.000152493	0.000143784	60	60	0.293693608	0.773151539
Crypto	PWY-3781: aerobic respiration I (cytochrome c)	Y	5.93E-05	5.58E-05	60	60	0.293224448	0.773151539
Crypto	PWY-5004: superpathway of L-citrulline metabolism	Y	2.83E-05	2.67E-05	60	54	0.293818164	0.773151539
Crypto	PWY-7383: anaerobic energy metabolism (invertebrates, cytosol)	Y	-8.12E-05	7.72E-05	60	56	0.297880933	0.781222554
Crypto	PWY-6147: 6-hydroxymethyl-dihydropterin diphosphate biosynthesis I	Y	0.000148531	0.000141988	60	60	0.300271168	0.78522239
Crypto	P185-PWY: formaldehyde assimilation III (dihydroxyacetone cycle)	Y	9.57E-05	9.16E-05	60	59	0.300880758	0.785947086
Crypto	TCA: TCA cycle I (prokaryotic)	Y	-0.000189395	0.000182575	60	60	0.304280978	0.790461793
Crypto	PANTOSYN-PWY: pantothenate and coenzyme A biosynthesis I	Y	-0.00025079	0.000246332	60	60	0.313257545	0.800681698
Crypto	PWY-5345: superpathway of L-methionine biosynthesis (by sulfhydrylation)	Y	0.000197479	0.000198765	60	60	0.324964881	0.814301958
Crypto	PWY-5692: allantoin degradation to glyoxylate II	Y	4.44E-05	4.47E-05	60	60	0.325169648	0.814301958
Crypto	URDEGR-PWY: superpathway of allantoin degradation in plants	Y	4.44E-05	4.47E-05	60	60	0.325169648	0.814301958
Crypto	PANTO-PWY: phosphopantothenate biosynthesis I	Y	-0.00024714	0.000254932	60	60	0.336731772	0.831801369
Crypto	PWY-6892: thiazole biosynthesis I (E. coli)	Y	0.000217189	0.000231356	60	60	0.352108792	0.847136535
Crypto	PWY-6891: thiazole biosynthesis II (Bacillus)	Y	0.000213956	0.000229208	60	60	0.35481721	0.848975592
Crypto	PWY-7446: sulfoglycolysis	Y	6.15E-05	6.69E-05	60	60	0.361621307	0.858305994
Crypto	ORNDEG-PWY: superpathway of ornithine degradation	Y	-0.000287163	0.00031323	60	60	0.363410506	0.860824084
Crypto	PWY0-881: superpathway of fatty acid biosynthesis I (E. coli)	Y	0.000164234	0.000183012	60	60	0.373564774	0.8726355
Crypto	THREOCAT-PWY: superpathway of L-threonine metabolism	Y	6.95E-05	7.72E-05	60	59	0.372331711	0.8726355
Crypto	GLYCOLYSIS: glycolysis I (from glucose 6-phosphate)	Y	-0.000222326	0.000248337	60	60	0.374696769	0.873553414
Crypto	GLUCUROCAT-PWY: superpathway of &beta;-D-glucuronide and D-glucuronate degradation	Y	0.000126238	0.000141832	60	60	0.377458408	0.874548272
Crypto	GALACT-GLUCUROCAT-PWY: superpathway of hexuronide and hexuronate degradation	Y	0.000125414	0.000141353	60	60	0.37896031	0.876187953
Crypto	MET-SAM-PWY: superpathway of S-adenosyl-L-methionine biosynthesis	Y	-0.000168623	0.000190135	60	60	0.379162553	0.876187953
Crypto	PENTOSE-P-PWY: pentose phosphate pathway	Y	-0.000209238	0.000240682	60	60	0.388574464	0.877506885
Crypto	PWY-1269: CMP-3-deoxy-D-manno-octulosonate biosynthesis I	Y	-0.000171516	0.000196187	60	60	0.385927372	0.877506885
Crypto	PWY-6305: putrescine biosynthesis IV	Y	-0.000238614	0.00027086	60	60	0.382321096	0.877506885
Crypto	PWY-7242: D-fructuronate degradation	Y	0.000124885	0.00014225	60	60	0.383947598	0.877506885
Crypto	PWY0-1297: superpathway of purine deoxyribonucleosides degradation	Y	0.000222182	0.000255603	60	60	0.388633292	0.877506885
Crypto	SALVADEHYPOX-PWY: adenosine nucleotides degradation II	Y	-0.000353477	0.000404551	60	60	0.386195323	0.877506885
Crypto	METHGLYUT-PWY: superpathway of methylglyoxal degradation	Y	-0.000136442	0.000160693	60	60	0.399654654	0.879526115
Crypto	PWY-5101: L-isoleucine biosynthesis II	Y	0.000410444	0.000476302	60	60	0.392717595	0.879526115
Crypto	PWYG-321: mycolate biosynthesis	Y	0.000274324	0.000324525	60	57	0.401737716	0.879526115
Crypto	DTDPRHAMSYN-PWY: dTDP-L-rhamnose biosynthesis I	Y	-0.000562177	0.000676572	60	60	0.409747365	0.882573451
Crypto	PWY-6507: 4-deoxy-L-threo-hex-4-enopyranuronate degradation	Y	0.00014889	0.000180154	60	60	0.412247882	0.884152779
Crypto	PWY66-389: phytol degradation	Y	0.000191794	0.000232628	60	60	0.413370027	0.884349995
Crypto	GLYCOL-GLYOXDEG-PWY: superpathway of glycol metabolism and degradation	Y	9.98E-05	0.000122675	60	60	0.419703514	0.893050502
Crypto	PWY-6531: mannitol cycle	Y	-0.000126758	0.000157225	60	60	0.423719905	0.896975298
Crypto	COLANSYN-PWY: colanic acid building blocks biosynthesis	Y	-0.000137839	0.000174634	60	60	0.433453036	0.898902961
Crypto	P122-PWY: heterolactic fermentation	Y	0.000180668	0.000230417	60	60	0.43647789	0.898902961
Crypto	PWY-4321: L-glutamate degradation IV	Y	8.25E-05	0.000105042	60	53	0.435771543	0.898902961
Crypto	PWY-4702: phytate degradation I	Y	0.000151086	0.000190977	60	60	0.432398571	0.898902961
Crypto	PWY-5005: biotin biosynthesis II	Y	8.88E-05	0.000112028	60	56	0.4316533	0.898902961
Crypto	PWY-5022: 4-aminobutanoate degradation V	Y	0.000184215	0.000235111	60	60	0.436808317	0.898902961
Crypto	PWY-6737: starch degradation V	Y	-0.000342328	0.00043638	60	60	0.436255468	0.898902961
Crypto	PWY-7115: C4 photosynthetic carbon assimilation cycle, NAD-ME type	Y	0.000153234	0.000195607	60	60	0.43689073	0.898902961
Crypto	TRPSYN-PWY: L-tryptophan biosynthesis	Y	-0.000212217	0.000272576	60	60	0.439701109	0.900737802
Crypto	PWY66-398: TCA cycle III (animals)	Y	6.95E-05	8.99E-05	60	60	0.442842228	0.903302345
Crypto	PWY-6527: stachyose degradation	Y	0.000195666	0.000254377	60	60	0.445191191	0.904151181
Crypto	ARGORNPROST-PWY: arginine, ornithine and proline interconversion	Y	0.000125654	0.000163767	60	58	0.446322333	0.904655837
Crypto	PWY-5177: glutaryl-CoA degradation	Y	0.000151314	0.000197719	60	60	0.447489207	0.904655837
Crypto	PWY-7384: anaerobic energy metabolism (invertebrates, mitochondrial)	Y	3.97E-05	5.31E-05	60	53	0.457521712	0.909656289
Crypto	HISDEG-PWY: L-histidine degradation I	Y	-0.000166388	0.000224918	60	60	0.46270326	0.911391365
Crypto	P108-PWY: pyruvate fermentation to propanoate I	Y	-0.00010362	0.000139867	60	59	0.462053897	0.911391365
Crypto	PWY-5659: GDP-mannose biosynthesis	Y	-0.000167316	0.000225858	60	60	0.46208459	0.911391365
Crypto	PWY-6897: thiamin salvage II	Y	-0.000121369	0.00016595	60	60	0.467782882	0.911391365
Crypto	PWY66-422: D-galactose degradation V (Leloir pathway)	Y	-0.00016948	0.000231623	60	60	0.467570817	0.911391365
Crypto	PWY-5509: adenosylcobalamin biosynthesis from cobyrinate a,c-diamide I	Y	3.51E-05	4.84E-05	60	54	0.470883852	0.911587135
Crypto	PWY-7046: 4-coumarate degradation (anaerobic)	Y	-8.39E-05	0.000115679	60	60	0.471603666	0.911587135
Crypto	HEXITOLDEGSUPER-PWY: superpathway of hexitol degradation (bacteria)	Y	0.000135051	0.000187881	60	60	0.475414288	0.911739493
Crypto	P163-PWY: L-lysine fermentation to acetate and butanoate	Y	4.10E-05	5.68E-05	60	49	0.473707871	0.911739493
Crypto	HISTSYN-PWY: L-histidine biosynthesis	Y	-0.00026606	0.000385453	60	60	0.493047385	0.914137419
Crypto	P161-PWY: acetylene degradation	Y	0.000186548	0.000263077	60	60	0.481369722	0.914137419
Crypto	POLYAMSYN-PWY: superpathway of polyamine biosynthesis I	Y	-0.000123634	0.00017952	60	60	0.494023164	0.914137419
Crypto	PRPP-PWY: superpathway of histidine, purine, and pyrimidine biosynthesis	Y	0.00013092	0.000193414	60	60	0.501421555	0.914137419
Crypto	PWY-3801: sucrose degradation II (sucrose synthase)	Y	1.49E-05	2.15E-05	60	24	0.491640836	0.914137419
Crypto	PWY-5415: catechol degradation I (meta-cleavage pathway)	Y	3.81E-05	5.47E-05	60	45	0.488982949	0.914137419
Crypto	PWY-5484: glycolysis II (from fructose 6-phosphate)	Y	-0.000179451	0.000257412	60	60	0.488765544	0.914137419
Crypto	PWY-5918: superpathay of heme biosynthesis from glutamate	Y	9.48E-05	0.000138661	60	60	0.49712914	0.914137419
Crypto	PWY-6123: inosine-5-phosphate biosynthesis I	Y	-0.000166996	0.000243965	60	60	0.496634954	0.914137419
Crypto	PWY-6549: L-glutamine biosynthesis III	Y	-0.000110778	0.000155598	60	60	0.479620421	0.914137419
Crypto	PWY-6876: isopropanol biosynthesis	Y	5.68E-05	8.26E-05	60	52	0.494752284	0.914137419
Crypto	PWY-7111: pyruvate fermentation to isobutanol (engineered)	Y	-0.000195258	0.000283935	60	60	0.494650641	0.914137419
Crypto	PWY-7228: superpathway of guanosine nucleotides de novo biosynthesis I	Y	-0.000191067	0.000288057	60	60	0.510014628	0.914137419
Crypto	PWY-7234: inosine-5-phosphate biosynthesis III	Y	0.000188229	0.000272879	60	60	0.493336501	0.914137419
Crypto	PWY-7328: superpathway of UDP-glucose-derived O-antigen building blocks biosynthesis	Y	0.000181057	0.000255845	60	60	0.482244071	0.914137419
Crypto	PWY-7345: superpathway of anaerobic sucrose degradation	Y	1.39E-05	2.01E-05	60	24	0.491753735	0.914137419
Crypto	PYRIDOXSYN-PWY: pyridoxal 5-phosphate biosynthesis I	Y	-0.00015278	0.000230286	60	60	0.509926338	0.914137419
Crypto	PWY-5030: L-histidine degradation III	Y	-0.000163165	0.000246995	60	57	0.511728475	0.915072705
Crypto	PWY0-845: superpathway of pyridoxal 5-phosphate biosynthesis and salvage	Y	-0.000168204	0.000254547	60	60	0.511604457	0.915072705
Crypto	RIBOSYN2-PWY: flavin biosynthesis I (bacteria and plants)	Y	-0.000214574	0.000327523	60	60	0.515209588	0.915913164
Crypto	PWY-7199: pyrimidine deoxyribonucleosides salvage	Y	-0.000180607	0.000279346	60	60	0.520722593	0.919333988
Crypto	PWY-6595: superpathway of guanosine nucleotides degradation (plants)	Y	4.12E-05	6.46E-05	60	60	0.526313474	0.925031981
Crypto	PWY-5088: L-glutamate degradation VIII (to propanoate)	Y	3.43E-05	5.42E-05	60	52	0.529511152	0.927100086
Crypto	PWY0-781: aspartate superpathway	Y	0.000119526	0.000190886	60	60	0.533896156	0.929079137
Crypto	PYRIDNUCSYN-PWY: NAD biosynthesis I (from aspartate)	Y	-0.000106196	0.00017081	60	60	0.536789497	0.931012745
Crypto	PWY-6269: adenosylcobalamin salvage from cobinamide II	Y	2.84E-05	4.65E-05	60	47	0.544301035	0.936483003
Crypto	PWY0-41: allantoin degradation IV (anaerobic)	Y	3.67E-05	6.07E-05	60	60	0.548718643	0.939978892
Crypto	SER-GLYSYN-PWY: superpathway of L-serine and glycine biosynthesis I	Y	-0.000146101	0.000242902	60	60	0.550082127	0.941632258
Crypto	PWY-6385: peptidoglycan biosynthesis III (mycobacteria)	Y	-0.000165833	0.000276009	60	60	0.550517333	0.941695351
Crypto	3-HYDROXYPHENYLACETATE-DEGRADATION-PWY: 4-hydroxyphenylacetate degradation	Y	4.65E-05	7.82E-05	60	60	0.554834945	0.942940195
Crypto	P42-PWY: incomplete reductive TCA cycle	Y	4.88E-05	8.42E-05	60	60	0.564938741	0.943058274
Crypto	PWY-6124: inosine-5-phosphate biosynthesis II	Y	-0.000153336	0.000264174	60	60	0.564080579	0.943058274
Crypto	PWY-7211: superpathway of pyrimidine deoxyribonucleotides de novo biosynthesis	Y	0.000183446	0.000313829	60	60	0.561335761	0.943058274
Crypto	GLCMANNANAUT-PWY: superpathway of N-acetylglucosamine, N-acetylmannosamine and N-acetylneuraminate degradation	Y	-0.00010865	0.000189269	60	60	0.56836307	0.944375165
Crypto	PWY-7208: superpathway of pyrimidine nucleobases salvage	Y	-0.000159027	0.000279407	60	60	0.57165271	0.947012619
Crypto	PWY-6629: superpathway of L-tryptophan biosynthesis	Y	0.000130736	0.000230184	60	60	0.572457739	0.947340422
Crypto	PWY-7198: pyrimidine deoxyribonucleotides de novo biosynthesis IV	Y	0.000180339	0.000325351	60	60	0.581711261	0.951623252
Crypto	PWY-6125: superpathway of guanosine nucleotides de novo biosynthesis II	Y	-0.000142671	0.000260745	60	60	0.586560288	0.952354754
Crypto	PWY-7316: dTDP-N-acetylviosamine biosynthesis	Y	-3.54E-05	6.44E-05	60	54	0.584771229	0.952354754
Crypto	PWY-7323: superpathway of GDP-mannose-derived O-antigen building blocks biosynthesis	Y	-0.000115274	0.000210481	60	60	0.586218154	0.952354754
Crypto	RHAMCAT-PWY: L-rhamnose degradation I	Y	-0.000130252	0.000239256	60	60	0.588445492	0.953055544
Crypto	PWY-5989: stearate biosynthesis II (bacteria and plants)	Y	0.000113883	0.00020952	60	60	0.589035104	0.953099922
Crypto	GLUCONEO-PWY: gluconeogenesis I	Y	9.01E-05	0.000171015	60	60	0.600664655	0.955864421
Crypto	GLUDEG-I-PWY: GABA shunt	Y	4.84E-05	9.09E-05	60	58	0.596488994	0.955864421
Crypto	ILEUSYN-PWY: L-isoleucine biosynthesis I (from threonine)	Y	-0.000200928	0.000381697	60	60	0.600800987	0.955864421
Crypto	PWY-5265: peptidoglycan biosynthesis II (staphylococci)	Y	9.62E-05	0.000182204	60	58	0.599806011	0.955864421
Crypto	PWY-6936: seleno-amino acid biosynthesis	Y	-0.000114459	0.000216606	60	60	0.59941377	0.955864421
Crypto	PWY-841: superpathway of purine nucleotides de novo biosynthesis I	Y	-0.000117449	0.000227362	60	60	0.607602509	0.955864421
Crypto	PWY0-1479: tRNA processing	Y	0.00011687	0.000225244	60	60	0.606019387	0.955864421
Crypto	VALSYN-PWY: L-valine biosynthesis	Y	-0.000200928	0.000381697	60	60	0.600800987	0.955864421
Crypto	PWY-561: superpathway of glyoxylate cycle and fatty acid degradation	Y	8.73E-05	0.000170146	60	60	0.610221142	0.959150784
Crypto	PWY-6387: UDP-N-acetylmuramoyl-pentapeptide biosynthesis I (meso-diaminopimelate containing)	Y	-0.000164734	0.000324368	60	60	0.613657056	0.963270438
Crypto	GLUTORN-PWY: L-ornithine biosynthesis	Y	-0.000167574	0.000336091	60	60	0.620126184	0.964401252
Crypto	POLYISOPRENSYN-PWY: polyisoprenoid biosynthesis (E. coli)	Y	5.84E-05	0.000115638	60	60	0.6158545	0.964401252
Crypto	PWY-5100: pyruvate fermentation to acetate and lactate II	Y	0.000140274	0.000283844	60	60	0.623210681	0.964401252
Crypto	PWY-6837: fatty acid beta-oxidation V (unsaturated, odd number, di-isomerase-dependent)	Y	5.65E-05	0.000113299	60	60	0.619976376	0.964401252
Crypto	PWY-724: superpathway of L-lysine, L-threonine and L-methionine biosynthesis II	Y	-0.000104723	0.000208421	60	60	0.617425269	0.964401252
Crypto	PWY-7269: NAD/NADP-NADH/NADPH mitochondrial interconversion (yeast)	Y	7.82E-05	0.000156781	60	60	0.620105445	0.964401252
Crypto	PWY3O-355: stearate biosynthesis III (fungi)	Y	-5.93E-05	0.000119398	60	60	0.621315612	0.964401252
Crypto	PWY-7332: superpathway of UDP-N-acetylglucosamine-derived O-antigen building blocks biosynthesis	Y	-2.91E-05	5.93E-05	60	59	0.62560635	0.964731514
Crypto	1CMET2-PWY: N10-formyl-tetrahydrofolate biosynthesis	Y	-0.000115056	0.000246828	60	60	0.643027441	0.965153569
Crypto	ENTBACSYN-PWY: enterobactin biosynthesis	Y	0.000104918	0.000215886	60	60	0.628979551	0.965153569
Crypto	HEME-BIOSYNTHESIS-II: heme biosynthesis I (aerobic)	Y	7.65E-05	0.0001636	60	60	0.642122396	0.965153569
Crypto	P105-PWY: TCA cycle IV (2-oxoglutarate decarboxylase)	Y	6.88E-05	0.00014477	60	60	0.636453569	0.965153569
Crypto	PEPTIDOGLYCANSYN-PWY: peptidoglycan biosynthesis I (meso-diaminopimelate containing)	Y	-0.0001414	0.000297363	60	60	0.636375105	0.965153569
Crypto	PWY-5690: TCA cycle II (plants and fungi)	Y	7.58E-05	0.000161665	60	60	0.640886259	0.965153569
Crypto	PWY-5973: cis-vaccenate biosynthesis	Y	9.88E-05	0.000208014	60	60	0.636930726	0.965153569
Crypto	PWY-621: sucrose degradation III (sucrose invertase)	Y	0.000108096	0.000225582	60	60	0.633776986	0.965153569
Crypto	ANAEROFRUCAT-PWY: homolactic fermentation	Y	-0.000115474	0.000268053	60	60	0.668369138	0.96583146
Crypto	DENOVOPURINE2-PWY: superpathway of purine nucleotides de novo biosynthesis II	Y	-9.13E-05	0.000202058	60	60	0.653213762	0.96583146
Crypto	ECASYN-PWY: enterobacterial common antigen biosynthesis	Y	2.90E-05	6.83E-05	60	60	0.673523149	0.96583146
Crypto	FUCCAT-PWY: fucose degradation	Y	-7.54E-05	0.000178087	60	60	0.673520817	0.96583146
Crypto	GALACTUROCAT-PWY: D-galacturonate degradation I	Y	8.06E-05	0.000174786	60	60	0.64640266	0.96583146
Crypto	METHYLGALLATE-DEGRADATION-PWY: methylgallate degradation	Y	2.48E-05	5.75E-05	60	29	0.66851748	0.96583146
Crypto	P162-PWY: L-glutamate degradation V (via hydroxyglutarate)	Y	-4.59E-05	0.000102746	60	49	0.657031179	0.96583146
Crypto	P221-PWY: octane oxidation	Y	-4.08E-05	9.55E-05	60	60	0.670995227	0.96583146
Crypto	PWY-5392: reductive TCA cycle II	Y	-1.61E-05	3.48E-05	60	54	0.646260207	0.96583146
Crypto	PWY-5667: CDP-diacylglycerol biosynthesis I	Y	-0.000125912	0.000287728	60	60	0.663447775	0.96583146
Crypto	PWY-5861: superpathway of demethylmenaquinol-8 biosynthesis	Y	6.51E-05	0.000149933	60	60	0.665769359	0.96583146
Crypto	PWY-6545: pyrimidine deoxyribonucleotides de novo biosynthesis III	Y	0.000130469	0.0003066	60	60	0.672168981	0.96583146
Crypto	PWY-6565: superpathway of polyamine biosynthesis III	Y	5.07E-06	1.15E-05	60	57	0.660605468	0.96583146
Crypto	PWY-7389: superpathway of anaerobic energy metabolism (invertebrates)	Y	-2.01E-05	4.35E-05	60	53	0.645760775	0.96583146
Crypto	PWY0-1319: CDP-diacylglycerol biosynthesis II	Y	-0.000125758	0.000287524	60	60	0.663611133	0.96583146
Crypto	PWY-7196: superpathway of pyrimidine ribonucleosides salvage	Y	0.000157692	0.000377128	60	58	0.677535122	0.965975454
Crypto	PWY-7399: methylphosphonate degradation II	Y	-4.99E-06	1.20E-05	60	44	0.67991586	0.965975454
Crypto	PWY0-1338: polymyxin resistance	Y	-5.34E-05	0.000127299	60	60	0.67632848	0.965975454
Crypto	PWY-5994: palmitate biosynthesis I (animals and fungi)	Y	9.22E-05	0.00022409	60	44	0.682492628	0.967273725
Crypto	PWY-7187: pyrimidine deoxyribonucleotides de novo biosynthesis II	Y	-6.57E-05	0.000160242	60	60	0.683336339	0.967631911
Crypto	FOLSYN-PWY: superpathway of tetrahydrofolate biosynthesis and salvage	Y	6.30E-05	0.000157353	60	60	0.690433928	0.969460314
Crypto	PWY-5897: superpathway of menaquinol-11 biosynthesis	Y	6.42E-05	0.000161093	60	60	0.691927943	0.969460314
Crypto	PWY-5898: superpathway of menaquinol-12 biosynthesis	Y	6.42E-05	0.000161093	60	60	0.691927943	0.969460314
Crypto	PWY-5899: superpathway of menaquinol-13 biosynthesis	Y	6.42E-05	0.000161093	60	60	0.691927943	0.969460314
Crypto	PWY-6126: superpathway of adenosine nucleotides de novo biosynthesis II	Y	0.000112279	0.000281636	60	60	0.691739863	0.969460314
Crypto	PWY-7409: phospholipid remodeling (phosphatidylethanolamine, yeast)	Y	2.06E-05	5.11E-05	60	58	0.688241458	0.969460314
Crypto	CENTFERM-PWY: pyruvate fermentation to butanoate	Y	3.44E-05	9.35E-05	60	60	0.71477282	0.969704863
Crypto	COA-PWY-1: coenzyme A biosynthesis II (mammalian)	Y	-0.000157731	0.000429199	60	60	0.714709753	0.969704863
Crypto	NAD-BIOSYNTHESIS-II: NAD salvage pathway II	Y	5.23E-05	0.00014534	60	60	0.720317563	0.969704863
Crypto	NAGLIPASYN-PWY: lipid IVA biosynthesis	Y	-7.20E-05	0.000192632	60	60	0.710254942	0.969704863
Crypto	PWY-5136: fatty acid &beta;-oxidation II (peroxisome)	Y	0.000103561	0.000284928	60	60	0.717704186	0.969704863
Crypto	PWY-5180: toluene degradation I (aerobic) (via o-cresol)	Y	8.02E-05	0.000210122	60	44	0.704261649	0.969704863
Crypto	PWY-5182: toluene degradation II (aerobic) (via 4-methylcatechol)	Y	8.02E-05	0.000210122	60	44	0.704261649	0.969704863
Crypto	PWY-5367: petroselinate biosynthesis	Y	-4.03E-05	0.000113133	60	60	0.723138579	0.969704863
Crypto	PWY-5896: superpathway of menaquinol-10 biosynthesis	Y	5.88E-05	0.000150021	60	60	0.696752819	0.969704863
Crypto	PWY-6151: S-adenosyl-L-methionine cycle I	Y	-0.000122641	0.000347673	60	60	0.725675571	0.969704863
Crypto	PWY-622: starch biosynthesis	Y	-9.07E-05	0.000257258	60	48	0.725875804	0.969704863
Crypto	PWY-6386: UDP-N-acetylmuramoyl-pentapeptide biosynthesis II (lysine-containing)	Y	-0.000132722	0.000359086	60	60	0.713146259	0.969704863
Crypto	PWY-6588: pyruvate fermentation to acetone	Y	-2.86E-05	7.40E-05	60	60	0.700318324	0.969704863
Crypto	PWY-6590: superpathway of Clostridium acetobutylicum acidogenic fermentation	Y	3.96E-05	0.00010937	60	60	0.718868867	0.969704863
Crypto	PWY-6901: superpathway of glucose and xylose degradation	Y	-5.95E-05	0.00016548	60	60	0.720556431	0.969704863
Crypto	PWY-7220: adenosine deoxyribonucleotides de novo biosynthesis II	Y	0.000195515	0.000558479	60	60	0.727662885	0.969704863
Crypto	PWY-7221: guanosine ribonucleotides de novo biosynthesis	Y	-0.000147264	0.000391644	60	60	0.708406648	0.969704863
Crypto	PWY-7222: guanosine deoxyribonucleotides de novo biosynthesis II	Y	0.000195515	0.000558479	60	60	0.727662885	0.969704863
Crypto	PWY-7282: 4-amino-2-methyl-5-phosphomethylpyrimidine biosynthesis (yeast)	Y	-9.82E-05	0.000254144	60	60	0.700751586	0.969704863
Crypto	PWY-7294: xylose degradation IV	Y	-1.70E-05	4.64E-05	60	50	0.714941367	0.969704863
Crypto	PWY0-1277: 3-phenylpropanoate and 3-(3-hydroxyphenyl)propanoate degradation	Y	7.53E-05	0.000203319	60	60	0.712415326	0.969704863
Crypto	PYRIDNUCSAL-PWY: NAD salvage pathway I	Y	4.60E-05	0.000130324	60	60	0.725279849	0.969704863
Crypto	TRNA-CHARGING-PWY: tRNA charging	Y	-9.21E-05	0.000254653	60	60	0.718911066	0.969704863
Crypto	PWY-5705: allantoin degradation to glyoxylate III	Y	-2.30E-05	6.63E-05	60	60	0.730648798	0.969822436
Crypto	AST-PWY: L-arginine degradation II (AST pathway)	Y	-3.46E-05	0.000114319	60	60	0.763494937	0.970626686
Crypto	COMPLETE-ARO-PWY: superpathway of aromatic amino acid biosynthesis	Y	-7.97E-05	0.000260293	60	60	0.760559976	0.970626686
Crypto	GLYCOLYSIS-TCA-GLYOX-BYPASS: superpathway of glycolysis, pyruvate dehydrogenase, TCA, and glyoxylate bypass	Y	6.45E-05	0.000209402	60	60	0.759389669	0.970626686
Crypto	P164-PWY: purine nucleobases degradation I (anaerobic)	Y	8.76E-05	0.000264128	60	60	0.741339765	0.970626686
Crypto	PWY-1861: formaldehyde assimilation II (RuMP Cycle)	Y	-4.62E-05	0.000145203	60	60	0.75137045	0.970626686
Crypto	PWY-5173: superpathway of acetyl-CoA biosynthesis	Y	-6.78E-05	0.000210209	60	60	0.74832576	0.970626686
Crypto	PWY-5384: sucrose degradation IV (sucrose phosphorylase)	Y	-7.64E-05	0.000227312	60	60	0.738234788	0.970626686
Crypto	PWY-5676: acetyl-CoA fermentation to butanoate II	Y	6.29E-05	0.000185771	60	60	0.736449222	0.970626686
Crypto	PWY-5791: 1,4-dihydroxy-2-naphthoate biosynthesis II (plants)	Y	4.68E-05	0.000144161	60	60	0.746757443	0.970626686
Crypto	PWY-5837: 1,4-dihydroxy-2-naphthoate biosynthesis I	Y	4.68E-05	0.000144161	60	60	0.746757443	0.970626686
Crypto	PWY-5855: ubiquinol-7 biosynthesis (prokaryotic)	Y	2.82E-05	8.97E-05	60	60	0.75486027	0.970626686
Crypto	PWY-5856: ubiquinol-9 biosynthesis (prokaryotic)	Y	2.82E-05	8.97E-05	60	60	0.75486027	0.970626686
Crypto	PWY-5857: ubiquinol-10 biosynthesis (prokaryotic)	Y	2.82E-05	8.97E-05	60	60	0.75486027	0.970626686
Crypto	PWY-6071: superpathway of phenylethylamine degradation	Y	-1.20E-05	3.93E-05	60	58	0.76174431	0.970626686
Crypto	PWY-6282: palmitoleate biosynthesis I (from (5Z)-dodec-5-enoate)	Y	7.92E-05	0.000239414	60	60	0.742033993	0.970626686
Crypto	PWY-6708: ubiquinol-8 biosynthesis (prokaryotic)	Y	2.82E-05	8.97E-05	60	60	0.75486027	0.970626686
Crypto	PWY-7184: pyrimidine deoxyribonucleotides de novo biosynthesis I	Y	-5.68E-05	0.000189803	60	60	0.765887977	0.970626686
Crypto	PWY-7197: pyrimidine deoxyribonucleotide phosphorylation	Y	-5.86E-05	0.000173928	60	60	0.737537551	0.970626686
Crypto	PWY-7229: superpathway of adenosine nucleotides de novo biosynthesis I	Y	8.58E-05	0.000281825	60	60	0.762043776	0.970626686
Crypto	PWY-7400: L-arginine biosynthesis IV (archaebacteria)	Y	0.000106722	0.000322285	60	60	0.741842387	0.970626686
Crypto	PWY-7456: mannan degradation	Y	7.79E-05	0.000246818	60	52	0.753425349	0.970626686
Crypto	PWY-7664: oleate biosynthesis IV (anaerobic)	Y	7.79E-05	0.000247035	60	60	0.753841116	0.970626686
Crypto	PWY0-321: phenylacetate degradation I (aerobic)	Y	-1.16E-05	3.70E-05	60	58	0.754442735	0.970626686
Crypto	UDPNAGSYN-PWY: UDP-N-acetyl-D-glucosamine biosynthesis I	Y	-9.43E-05	0.000276671	60	60	0.734704152	0.970626686
Crypto	PWY-5840: superpathway of menaquinol-7 biosynthesis	Y	4.16E-05	0.00014098	60	60	0.769090825	0.972782617
Crypto	GLYCOLYSIS-E-D: superpathway of glycolysis and Entner-Doudoroff	Y	5.42E-05	0.000185073	60	60	0.770688723	0.9737617
Crypto	PWY0-1586: peptidoglycan maturation (meso-diaminopimelate containing)	Y	-0.00021943	0.000754145	60	60	0.772213116	0.974273444
Crypto	CITRULBIO-PWY: L-citrulline biosynthesis	Y	7.80E-05	0.000269589	60	60	0.773536382	0.974496202
Crypto	PWY0-862: (5Z)-dodec-5-enoate biosynthesis	Y	6.60E-05	0.000229631	60	60	0.77491793	0.974496202
Crypto	PWY-6803: phosphatidylcholine acyl editing	Y	3.76E-05	0.000131748	60	60	0.776688485	0.975264371
Crypto	PWY-6969: TCA cycle V (2-oxoglutarate:ferredoxin oxidoreductase)	Y	-3.92E-05	0.000140755	60	60	0.78195894	0.976989399
Crypto	THRESYN-PWY: superpathway of L-threonine biosynthesis	Y	-8.02E-05	0.000289304	60	60	0.782748698	0.976989399
Crypto	PWY0-1061: superpathway of L-alanine biosynthesis	Y	9.05E-05	0.000334401	60	60	0.787626473	0.977479664
Crypto	ARGININE-SYN4-PWY: L-ornithine de novo biosynthesis	Y	-6.10E-05	0.000229805	60	60	0.791849457	0.97802096
Crypto	HEMESYN2-PWY: heme biosynthesis II (anaerobic)	Y	3.88E-05	0.000146143	60	60	0.791704979	0.97802096
Crypto	PWY-6628: superpathway of L-phenylalanine biosynthesis	Y	-6.04E-05	0.00022754	60	60	0.791605852	0.97802096
Crypto	PWY-6823: molybdenum cofactor biosynthesis	Y	2.19E-05	8.21E-05	60	60	0.790316896	0.97802096
Crypto	PWY4LZ-257: superpathway of fermentation (Chlamydomonas reinhardtii)	Y	-5.26E-05	0.000198023	60	60	0.791501097	0.97802096
Crypto	ARGSYN-PWY: L-arginine biosynthesis I (via L-ornithine)	Y	8.18E-05	0.00031336	60	60	0.795176664	0.980593444
Crypto	PWY-6285: superpathway of fatty acids biosynthesis (E. coli)	Y	5.44E-05	0.000211144	60	60	0.797645435	0.981078985
Crypto	POLYAMINSYN3-PWY: superpathway of polyamine biosynthesis II	Y	-1.94E-05	7.91E-05	60	59	0.807281005	0.98171931
Crypto	PWY-5505: L-glutamate and L-glutamine biosynthesis	Y	6.71E-06	2.82E-05	60	55	0.812534777	0.983521172
Crypto	PWY-5686: UMP biosynthesis	Y	-8.74E-05	0.000369422	60	60	0.813802925	0.983521172
Crypto	PWY-5913: TCA cycle VI (obligate autotrophs)	Y	-7.06E-05	0.000297412	60	60	0.813167739	0.983521172
Crypto	UBISYN-PWY: superpathway of ubiquinol-8 biosynthesis (prokaryotic)	Y	2.28E-05	9.60E-05	60	60	0.81317657	0.983521172
Crypto	PWY-3841: folate transformations II	Y	-7.77E-05	0.000331254	60	60	0.815445726	0.984029452
Crypto	PWY-5103: L-isoleucine biosynthesis III	Y	7.65E-05	0.000331534	60	60	0.818331655	0.984496708
Crypto	PWY-5838: superpathway of menaquinol-8 biosynthesis I	Y	3.76E-05	0.000162083	60	60	0.817425347	0.984496708
Crypto	PWY-6122: 5-aminoimidazole ribonucleotide biosynthesis II	Y	-6.88E-05	0.000297294	60	60	0.817919928	0.984496708
Crypto	PWY-6277: superpathway of 5-aminoimidazole ribonucleotide biosynthesis	Y	-6.88E-05	0.000297294	60	60	0.817919928	0.984496708
Crypto	P441-PWY: superpathway of N-acetylneuraminate degradation	Y	3.47E-05	0.000154111	60	60	0.822495763	0.985494163
Crypto	PWY-3001: superpathway of L-isoleucine biosynthesis I	Y	-6.35E-05	0.000281751	60	60	0.822492643	0.985494163
Crypto	PWY-7117: C4 photosynthetic carbon assimilation cycle, PEPCK type	Y	-5.68E-05	0.000258696	60	60	0.827019543	0.987411212
Crypto	FASYN-ELONG-PWY: fatty acid elongation -- saturated	Y	-5.75E-05	0.000269714	60	60	0.831985166	0.988644262
Crypto	PWY-5189: tetrapyrrole biosynthesis II (from glycine)	Y	2.88E-05	0.00013454	60	60	0.831125396	0.988644262
Crypto	PWY0-1296: purine ribonucleosides degradation	Y	6.68E-05	0.000309974	60	60	0.830160362	0.988644262
Crypto	P4-PWY: superpathway of L-lysine, L-threonine and L-methionine biosynthesis I	Y	3.27E-05	0.000156556	60	60	0.835283523	0.98889842
Crypto	PWY-6121: 5-aminoimidazole ribonucleotide biosynthesis I	Y	-5.10E-05	0.000245387	60	60	0.836213174	0.98889842
Crypto	PWY0-1241: ADP-L-glycero-&beta;-D-manno-heptose biosynthesis	Y	2.84E-05	0.000138741	60	60	0.838626287	0.990153011
Crypto	PWY-6609: adenine and adenosine salvage III	Y	7.33E-05	0.000367463	60	60	0.842562756	0.991941412
Crypto	PWY-5845: superpathway of menaquinol-9 biosynthesis	Y	2.93E-05	0.000148639	60	60	0.844231319	0.992916835
Crypto	PWY-5850: superpathway of menaquinol-6 biosynthesis I	Y	2.93E-05	0.000148639	60	60	0.844231319	0.992916835
Crypto	FASYN-INITIAL-PWY: superpathway of fatty acid biosynthesis initiation (E. coli)	Y	-3.94E-05	0.00023207	60	60	0.865766939	0.99555275
Crypto	GLUCARDEG-PWY: D-glucarate degradation I	Y	-3.81E-05	0.000217049	60	60	0.861477522	0.99555275
Crypto	HSERMETANA-PWY: L-methionine biosynthesis III	Y	7.63E-05	0.000434921	60	60	0.861374998	0.99555275
Crypto	PWY-5723: Rubisco shunt	Y	5.03E-05	0.000284654	60	60	0.860376833	0.99555275
Crypto	PWY-5747: 2-methylcitrate cycle II	Y	-2.47E-05	0.000141801	60	60	0.862128597	0.99555275
Crypto	PWY-5860: superpathway of demethylmenaquinol-6 biosynthesis I	Y	2.41E-05	0.000125823	60	60	0.849054814	0.99555275
Crypto	PWY-5862: superpathway of demethylmenaquinol-9 biosynthesis	Y	2.41E-05	0.000125823	60	60	0.849054814	0.99555275
Crypto	PWY-6263: superpathway of menaquinol-8 biosynthesis II	Y	-4.97E-06	2.62E-05	60	24	0.850275444	0.99555275
Crypto	PWY-7357: thiamin formation from pyrithiamine and oxythiamine (yeast)	Y	-4.04E-05	0.00022556	60	60	0.858492271	0.99555275
Crypto	PWY0-166: superpathway of pyrimidine deoxyribonucleotides de novo biosynthesis (E. coli)	Y	-2.98E-05	0.000175638	60	60	0.865835067	0.99555275
Crypto	SULFATE-CYS-PWY: superpathway of sulfate assimilation and cysteine biosynthesis	Y	3.46E-05	0.000201058	60	60	0.863840014	0.99555275
Crypto	PWY-6562: norspermidine biosynthesis	Y	4.11E-06	2.50E-05	60	57	0.869938944	0.996398274
Crypto	ARGDEG-PWY: superpathway of L-arginine, putrescine, and 4-aminobutanoate degradation	Y	-2.46E-05	0.000174475	60	60	0.888441238	0.998340557
Crypto	BIOTIN-BIOSYNTHESIS-PWY: biotin biosynthesis I	Y	2.86E-05	0.000192893	60	60	0.882577504	0.998340557
Crypto	BRANCHED-CHAIN-AA-SYN-PWY: superpathway of branched amino acid biosynthesis	Y	4.64E-05	0.000328707	60	60	0.888362887	0.998340557
Crypto	COA-PWY: coenzyme A biosynthesis I	Y	-4.59E-05	0.000324156	60	60	0.887958064	0.998340557
Crypto	FAO-PWY: fatty acid &beta;-oxidation I	Y	5.50E-05	0.00035017	60	60	0.875680983	0.998340557
Crypto	FERMENTATION-PWY: mixed acid fermentation	Y	-3.50E-05	0.000235156	60	60	0.882280168	0.998340557
Crypto	GALACTARDEG-PWY: D-galactarate degradation I	Y	-3.68E-05	0.000238073	60	60	0.877679428	0.998340557
Crypto	GLUCARGALACTSUPER-PWY: superpathway of D-glucarate and D-galactarate degradation	Y	-3.68E-05	0.000238073	60	60	0.877679428	0.998340557
Crypto	KETOGLUCONMET-PWY: ketogluconate metabolism	Y	-3.03E-05	0.000206183	60	60	0.883757403	0.998340557
Crypto	ORNARGDEG-PWY: superpathway of L-arginine and L-ornithine degradation	Y	-2.46E-05	0.000174475	60	60	0.888441238	0.998340557
Crypto	PWY-2941: L-lysine biosynthesis II	Y	4.34E-05	0.000279635	60	60	0.877385768	0.998340557
Crypto	PWY-4041: &gamma;-glutamyl cycle	Y	4.50E-05	0.000293394	60	60	0.878601333	0.998340557
Crypto	PWY-4242: pantothenate and coenzyme A biosynthesis III	Y	-5.22E-05	0.000367357	60	60	0.887617474	0.998340557
Crypto	PWY-5464: superpathway of cytosolic glycolysis (plants), pyruvate dehydrogenase and TCA cycle	Y	1.80E-05	0.000127586	60	60	0.888173889	0.998340557
Crypto	PWY-5971: palmitate biosynthesis II (bacteria and plants)	Y	3.65E-05	0.00024963	60	60	0.884261078	0.998340557
Crypto	PWY-6353: purine nucleotides degradation II (aerobic)	Y	-3.93E-05	0.00026246	60	60	0.881677982	0.998340557
Crypto	PWY-6731: starch degradation III	Y	2.20E-05	0.000150552	60	60	0.88430481	0.998340557
Crypto	PWY-7237: myo-, chiro- and scillo-inositol degradation	Y	-3.19E-05	0.000208269	60	59	0.878934255	0.998340557
Crypto	PWY0-1261: anhydromuropeptides recycling	Y	3.16E-05	0.000222865	60	60	0.887631975	0.998340557
Crypto	THISYN-PWY: superpathway of thiamin diphosphate biosynthesis I	Y	-2.50E-05	0.000175718	60	60	0.887207776	0.998340557
Crypto	ARGSYNBSUB-PWY: L-arginine biosynthesis II (acetyl cycle)	Y	4.55E-05	0.00038892	60	60	0.907228722	0.998525194
Crypto	FUC-RHAMCAT-PWY: superpathway of fucose and rhamnose degradation	Y	-2.21E-05	0.000164928	60	60	0.893996305	0.998525194
Crypto	GLUCOSE1PMETAB-PWY: glucose and glucose-1-phosphate degradation	Y	-2.22E-05	0.000202851	60	60	0.913341575	0.998525194
Crypto	GLYOXYLATE-BYPASS: glyoxylate cycle	Y	2.08E-05	0.000158703	60	60	0.896383784	0.998525194
Crypto	PWY-4981: L-proline biosynthesis II (from arginine)	Y	-3.46E-05	0.000251779	60	60	0.891371652	0.998525194
Crypto	PWY-5097: L-lysine biosynthesis VI	Y	2.92E-05	0.000263722	60	60	0.912388932	0.998525194
Crypto	PWY-5104: L-isoleucine biosynthesis IV	Y	-2.79E-05	0.000204616	60	60	0.892232688	0.998525194
Crypto	PWY-5656: mannosylglycerate biosynthesis I	Y	-1.07E-05	0.000104773	60	60	0.91889065	0.998525194
Crypto	PWY-6145: superpathway of sialic acids and CMP-sialic acids biosynthesis	Y	1.78E-06	1.65E-05	60	37	0.914835212	0.998525194
Crypto	PWY-6344: L-ornithine degradation II (Stickland reaction)	Y	-1.35E-05	0.000102775	60	34	0.895921778	0.998525194
Crypto	PWY-6519: 8-amino-7-oxononanoate biosynthesis I	Y	2.89E-05	0.000216001	60	60	0.893948335	0.998525194
Crypto	PWY-7388: octanoyl-[acyl-carrier protein] biosynthesis (mitochondria, yeast)	Y	3.46E-05	0.000262027	60	60	0.895358023	0.998525194
Crypto	PWY0-162: superpathway of pyrimidine ribonucleotides de novo biosynthesis	Y	3.36E-05	0.000263292	60	60	0.898829329	0.998525194
Crypto	PWY0-42: 2-methylcitrate cycle I	Y	-1.52E-05	0.000148705	60	60	0.919000164	0.998525194
Crypto	ARG+POLYAMINE-SYN: superpathway of arginine and polyamine biosynthesis	Y	1.21E-05	0.000146278	60	60	0.934353805	0.999711551
Crypto	ARO-PWY: chorismate biosynthesis I	Y	1.20E-05	0.000290666	60	60	0.967210923	0.999711551
Crypto	COBALSYN-PWY: adenosylcobalamin salvage from cobinamide I	Y	2.14E-05	0.000242952	60	60	0.930001608	0.999711551
Crypto	DAPLYSINESYN-PWY: L-lysine biosynthesis I	Y	1.81E-05	0.000238728	60	60	0.939971939	0.999711551
Crypto	GALLATE-DEGRADATION-I-PWY: gallate degradation II	Y	2.53E-06	7.64E-05	60	29	0.973721484	0.999711551
Crypto	GLYCOCAT-PWY: glycogen degradation I (bacterial)	Y	-2.89E-05	0.000320795	60	60	0.928673675	0.999711551
Crypto	OANTIGEN-PWY: O-antigen building blocks biosynthesis (E. coli)	Y	-1.71E-05	0.000319175	60	60	0.957593254	0.999711551
Crypto	PHOSLIPSYN-PWY: superpathway of phospholipid biosynthesis I (bacteria)	Y	6.73E-06	0.000245297	60	60	0.978223581	0.999711551
Crypto	PROPFERM-PWY: L-alanine fermentation to propanoate and acetate	Y	-3.50E-06	4.47E-05	60	45	0.938009787	0.999711551
Crypto	PWY-2723: trehalose degradation V	Y	1.29E-05	0.000267764	60	60	0.961710267	0.999711551
Crypto	PWY-2942: L-lysine biosynthesis III	Y	1.52E-05	0.000239442	60	60	0.949568946	0.999711551
Crypto	PWY-4984: urea cycle	Y	4.36E-06	0.000158305	60	60	0.978106468	0.999711551
Crypto	PWY-5044: purine nucleotides degradation I (plants)	Y	1.55E-06	1.96E-05	60	46	0.937355708	0.999711551
Crypto	PWY-5138: unsaturated, even numbered fatty acid &beta;-oxidation	Y	4.35E-06	0.000215386	60	60	0.983961763	0.999711551
Crypto	PWY-5675: nitrate reduction V (assimilatory)	Y	-2.12E-05	0.000258763	60	60	0.934919467	0.999711551
Crypto	PWY-6163: chorismate biosynthesis from 3-dehydroquinate	Y	-3.01E-05	0.000326047	60	60	0.926872486	0.999711551
Crypto	PWY-6168: flavin biosynthesis III (fungi)	Y	-1.08E-05	0.000294166	60	60	0.970902972	0.999711551
Crypto	PWY-6284: superpathway of unsaturated fatty acids biosynthesis (E. coli)	Y	1.58E-05	0.000187758	60	60	0.933187015	0.999711551
Crypto	PWY-6596: adenosine nucleotides degradation I	Y	-3.78E-07	1.65E-05	60	46	0.981777335	0.999711551
Crypto	PWY-6606: guanosine nucleotides degradation II	Y	5.88E-06	0.000227793	60	60	0.979513972	0.999711551
Crypto	PWY-6612: superpathway of tetrahydrofolate biosynthesis	Y	3.64E-06	0.000150183	60	60	0.980743586	0.999711551
Crypto	PWY-6630: superpathway of L-tyrosine biosynthesis	Y	9.12E-06	0.000249524	60	60	0.970990506	0.999711551
Crypto	PWY-6895: superpathway of thiamin diphosphate biosynthesis II	Y	2.39E-06	0.000206901	60	60	0.990830864	0.999711551
Crypto	PWY-6992: 1,5-anhydrofructose degradation	Y	-4.83E-06	9.60E-05	60	51	0.960064564	0.999711551
Crypto	PWY-7200: superpathway of pyrimidine deoxyribonucleoside salvage	Y	-1.37E-05	0.000259145	60	53	0.957986651	0.999711551
Crypto	PWY-7204: pyridoxal 5-phosphate salvage II (plants)	Y	-9.18E-06	0.000140673	60	60	0.948216438	0.999711551
Crypto	PWY-7210: pyrimidine deoxyribonucleotides biosynthesis from CTP	Y	7.26E-06	8.66E-05	60	60	0.93355445	0.999711551
Crypto	PWY-7219: adenosine ribonucleotides de novo biosynthesis	Y	-1.89E-05	0.00039844	60	60	0.962292613	0.999711551
Crypto	PWY-7288: fatty acid &beta;-oxidation (peroxisome, yeast)	Y	-2.09E-06	2.44E-05	60	58	0.932119421	0.999711551
Crypto	PWY-7315: dTDP-N-acetylthomosamine biosynthesis	Y	2.85E-06	9.71E-05	60	60	0.976654317	0.999711551
Crypto	PWY-7663: gondoate biosynthesis (anaerobic)	Y	2.29E-05	0.000373344	60	60	0.951379639	0.999711551
Crypto	PWY0-1533: methylphosphonate degradation I	Y	5.13E-06	5.66E-05	60	60	0.928120925	0.999711551
Crypto	PWY4FS-7: phosphatidylglycerol biosynthesis I (plastidic)	Y	1.10E-05	0.000246062	60	60	0.964393948	0.999711551
Crypto	PWY4FS-8: phosphatidylglycerol biosynthesis II (non-plastidic)	Y	1.13E-05	0.00024601	60	60	0.963576482	0.999711551
Crypto	PWY66-391: fatty acid &beta;-oxidation VI (peroxisome)	Y	-1.42E-06	4.51E-05	60	58	0.975031074	0.999711551
Crypto	REDCITCYC: TCA cycle VIII (helicobacter)	Y	1.71E-06	5.05E-05	60	60	0.973087131	0.999711551
Crypto	SO4ASSIM-PWY: sulfate reduction I (assimilatory)	Y	-3.72E-06	0.00023442	60	60	0.98741	0.999711551
Crypto	TCA-GLYOX-BYPASS: superpathway of glyoxylate bypass and TCA	Y	3.22E-06	0.000211939	60	60	0.987949734	0.999711551
Crypto	HCAMHPDEG-PWY: 3-phenylpropanoate and 3-(3-hydroxyphenyl)propanoate degradation to 2-oxopent-4-enoate	Y	4.00E-08	0.000189949	60	60	0.999832639	0.999832639
Crypto	P124-PWY: Bifidobacterium shunt	Y	-1.03E-06	0.000464997	60	60	0.99824335	0.999832639
Crypto	P461-PWY: hexitol fermentation to lactate, formate, ethanol and acetate	Y	2.11E-06	0.000262669	60	60	0.993609025	0.999832639
Crypto	PWY-5863: superpathway of phylloquinol biosynthesis	Y	-4.41E-07	9.40E-05	60	60	0.996271641	0.999832639
Crypto	PWY-6690: cinnamate and 3-hydroxycinnamate degradation to 2-oxopent-4-enoate	Y	4.00E-08	0.000189949	60	60	0.999832639	0.999832639
Crypto	PWY-7007: methyl ketone biosynthesis	Y	6.42E-08	0.000207142	60	52	0.999753956	0.999832639
Diatrim	PWY-6596: adenosine nucleotides degradation I	Y	-9.92E-05	2.98E-05	60	46	0.001608281	0.015147315
Diatrim	PWY-5044: purine nucleotides degradation I (plants)	Y	-0.000115523	3.55E-05	60	46	0.001995138	0.018405214
Diatrim	LPSSYN-PWY: superpathway of lipopolysaccharide biosynthesis	Y	-0.000398112	0.00012278	60	58	0.002052081	0.018802784
Diatrim	PRPP-PWY: superpathway of histidine, purine, and pyrimidine biosynthesis	Y	-0.001046523	0.000349955	60	60	0.004218819	0.035875139
Diatrim	PWY-5265: peptidoglycan biosynthesis II (staphylococci)	Y	-0.00094992	0.000329671	60	58	0.00570393	0.046496864
Diatrim	GLYCOL-GLYOXDEG-PWY: superpathway of glycol metabolism and degradation	Y	-0.000636393	0.000221962	60	60	0.005931152	0.048017958
Diatrim	PWY-7013: L-1,2-propanediol degradation	Y	-0.001195909	0.000425008	60	58	0.006853863	0.05317618
Diatrim	PWY-7234: inosine-5-phosphate biosynthesis III	Y	-0.001389885	0.000493736	60	60	0.006831966	0.05317618
Diatrim	PWY-922: mevalonate pathway I	Y	-0.000119927	4.27E-05	60	57	0.00694034	0.053500878
Diatrim	HOMOSER-METSYN-PWY: L-methionine biosynthesis I	Y	0.000983037	0.000353204	60	60	0.007443319	0.056641419
Diatrim	PWY-6471: peptidoglycan biosynthesis IV (Enterococcus faecium)	Y	-0.001476356	0.000533447	60	60	0.007761242	0.058295354
Diatrim	GOLPDLCAT-PWY: superpathway of glycerol degradation to 1,3-propanediol	Y	-0.00034599	0.000127029	60	60	0.008722747	0.064844575
Diatrim	PWY-6269: adenosylcobalamin salvage from cobinamide II	Y	-0.000228177	8.41E-05	60	47	0.008995437	0.066022431
Diatrim	LACTOSECAT-PWY: lactose and galactose degradation I	Y	-0.00141319	0.000541822	60	60	0.011798988	0.084268299
Diatrim	PWY-5509: adenosylcobalamin biosynthesis from cobyrinate a,c-diamide I	Y	-0.000226544	8.75E-05	60	54	0.012389252	0.087952529
Diatrim	PWY-241: C4 photosynthetic carbon assimilation cycle, NADP-ME type	Y	-0.000695057	0.000271001	60	60	0.013192566	0.093096199
Diatrim	PWY-5464: superpathway of cytosolic glycolysis (plants), pyruvate dehydrogenase and TCA cycle	Y	-0.000591075	0.000230849	60	60	0.013339351	0.093851862
Diatrim	KDO-NAGLIPASYN-PWY: superpathway of (Kdo)2-lipid A biosynthesis	Y	-0.000230889	9.11E-05	60	60	0.014259868	0.099148023
Diatrim	PWY-5667: CDP-diacylglycerol biosynthesis I	Y	0.001291511	0.000520602	60	60	0.016317286	0.111059512
Diatrim	PWY0-1319: CDP-diacylglycerol biosynthesis II	Y	0.001288116	0.000520233	60	60	0.016513387	0.111536131
Diatrim	PWY-6595: superpathway of guanosine nucleotides degradation (plants)	Y	-0.000286495	0.000116924	60	60	0.017610146	0.117268693
Diatrim	PWY-5695: urate biosynthesis/inosine 5-phosphate degradation	Y	0.001083324	0.000447402	60	60	0.018918215	0.12422961
Diatrim	PWY66-389: phytol degradation	Y	0.000988461	0.000420908	60	60	0.022617051	0.145029107
Diatrim	COBALSYN-PWY: adenosylcobalamin salvage from cobinamide I	Y	0.001017418	0.000439586	60	60	0.024546545	0.155660454
Diatrim	METSYN-PWY: L-homoserine and L-methionine biosynthesis	Y	0.000734441	0.000317743	60	60	0.024727706	0.155883461
Diatrim	PWY-6859: all-trans-farnesol biosynthesis	Y	-0.000298428	0.000129373	60	60	0.025008981	0.157237318
Diatrim	PANTO-PWY: phosphopantothenate biosynthesis I	Y	0.001045175	0.000461263	60	60	0.027567347	0.169926561
Diatrim	PWY-3801: sucrose degradation II (sucrose synthase)	Y	-8.62E-05	3.88E-05	60	24	0.030681596	0.187419361
Diatrim	PWY-7345: superpathway of anaerobic sucrose degradation	Y	-8.08E-05	3.64E-05	60	24	0.030878779	0.187872124
Diatrim	PWY-5659: GDP-mannose biosynthesis	Y	-0.00086852	0.000408658	60	60	0.038240857	0.223765807
Diatrim	PWY-5088: L-glutamate degradation VIII (to propanoate)	Y	-0.000206244	9.80E-05	60	52	0.040143445	0.231461231
Diatrim	PWY-7384: anaerobic energy metabolism (invertebrates, mitochondrial)	Y	-0.00020138	9.61E-05	60	53	0.040904931	0.235277995
Diatrim	DTDPRHAMSYN-PWY: dTDP-L-rhamnose biosynthesis I	Y	0.002539444	0.00122416	60	60	0.04291087	0.245027287
Diatrim	PWY-622: starch biosynthesis	Y	-0.000958389	0.000465472	60	48	0.04442686	0.252464178
Diatrim	PWY-1042: glycolysis IV (plant cytosol)	Y	0.001284971	0.000635846	60	60	0.048356296	0.271530367
Diatrim	PWY-5392: reductive TCA cycle II	Y	-0.000125837	6.30E-05	60	54	0.051095142	0.279388702
Diatrim	PWY-7409: phospholipid remodeling (phosphatidylethanolamine, yeast)	Y	-0.000183133	9.25E-05	60	58	0.052973054	0.2839644
Diatrim	MET-SAM-PWY: superpathway of S-adenosyl-L-methionine biosynthesis	Y	0.000679331	0.000344023	60	60	0.053525822	0.285632151
Diatrim	PWY-6700: queuosine biosynthesis	Y	0.001335305	0.000678308	60	60	0.054240524	0.288794141
Diatrim	PYRIDOXSYN-PWY: pyridoxal 5-phosphate biosynthesis I	Y	0.000809272	0.00041667	60	60	0.057430671	0.301033497
Diatrim	PPGPPMET-PWY: ppGpp biosynthesis	Y	-0.000500994	0.000260157	60	60	0.059509045	0.309866483
Diatrim	PANTOSYN-PWY: pantothenate and coenzyme A biosynthesis I	Y	0.00084842	0.000445703	60	60	0.062404628	0.320009849
Diatrim	PWY-7117: C4 photosynthetic carbon assimilation cycle, PEPCK type	Y	-0.000886678	0.000468074	60	60	0.063645772	0.324004414
Diatrim	PWY-5154: L-arginine biosynthesis III (via N-acetyl-L-citrulline)	Y	0.000583391	0.000311843	60	60	0.066900005	0.334358589
Diatrim	HEXITOLDEGSUPER-PWY: superpathway of hexitol degradation (bacteria)	Y	-0.000629372	0.000339943	60	60	0.069686213	0.346088673
Diatrim	PWY0-41: allantoin degradation IV (anaerobic)	Y	-0.000198408	0.000109873	60	60	0.076631624	0.37046454
Diatrim	PWY-4981: L-proline biosynthesis II (from arginine)	Y	-0.000815245	0.000455558	60	60	0.079240301	0.378432468
Diatrim	PWY-724: superpathway of L-lysine, L-threonine and L-methionine biosynthesis II	Y	0.000675053	0.000377107	60	60	0.079153905	0.378432468
Diatrim	PWY-6737: starch degradation V	Y	0.001400218	0.000789567	60	60	0.081908253	0.387262218
Diatrim	PWY0-845: superpathway of pyridoxal 5-phosphate biosynthesis and salvage	Y	0.000817555	0.000460566	60	60	0.081622255	0.387262218
Diatrim	PWY-6527: stachyose degradation	Y	-0.000807859	0.000460258	60	60	0.084998573	0.394286993
Diatrim	PWY-6936: seleno-amino acid biosynthesis	Y	0.000689429	0.000391918	60	60	0.084329532	0.394286993
Diatrim	PWY-6305: putrescine biosynthesis IV	Y	0.000856528	0.000490082	60	60	0.086303035	0.396926797
Diatrim	PWY-6608: guanosine nucleotides degradation III	Y	0.00112669	0.000645837	60	60	0.086861528	0.397947
Diatrim	PWY-821: superpathway of sulfur amino acid biosynthesis (Saccharomyces cerevisiae)	Y	-0.000504528	0.000289151	60	60	0.086805786	0.397947
Diatrim	PWY-7115: C4 photosynthetic carbon assimilation cycle, NAD-ME type	Y	-0.00061216	0.000353922	60	60	0.08951416	0.40616406
Diatrim	PWY-5823: superpathway of CDP-glucose-derived O-antigen building blocks biosynthesis	Y	0.000575194	0.000336698	60	37	0.093424572	0.421480321
Diatrim	CENTFERM-PWY: pyruvate fermentation to butanoate	Y	-0.000287365	0.000169207	60	60	0.095313974	0.423859539
Diatrim	PWY0-166: superpathway of pyrimidine deoxyribonucleotides de novo biosynthesis (E. coli)	Y	-0.000538211	0.000317792	60	60	0.096211843	0.425926584
Diatrim	PWY-7392: taxadiene biosynthesis (engineered)	Y	-0.000178279	0.000106489	60	58	0.099993316	0.439375835
Diatrim	PWY-6344: L-ornithine degradation II (Stickland reaction)	Y	-0.000311114	0.000185957	60	34	0.10021169	0.43951843
Diatrim	PWY-6145: superpathway of sialic acids and CMP-sialic acids biosynthesis	Y	-4.93E-05	2.99E-05	60	37	0.105215934	0.457225125
Diatrim	THREOCAT-PWY: superpathway of L-threonine metabolism	Y	-0.000229941	0.000139753	60	59	0.105819036	0.459002205
Diatrim	PWY-6590: superpathway of Clostridium acetobutylicum acidogenic fermentation	Y	-0.00032209	0.000197889	60	60	0.109534725	0.470800165
Diatrim	PWY-5910: superpathway of geranylgeranyldiphosphate biosynthesis I (via mevalonate)	Y	-4.87E-05	3.00E-05	60	55	0.110509515	0.472472265
Diatrim	PWY-7187: pyrimidine deoxyribonucleotides de novo biosynthesis II	Y	-0.000460024	0.000289934	60	60	0.118541152	0.492497861
Diatrim	GLUTORN-PWY: L-ornithine biosynthesis	Y	0.00095141	0.000608108	60	60	0.123642495	0.51010621
Diatrim	PWY3O-355: stearate biosynthesis III (fungi)	Y	0.000336836	0.000216033	60	60	0.12490401	0.5135184
Diatrim	CITRULBIO-PWY: L-citrulline biosynthesis	Y	-0.000759454	0.000487783	60	60	0.125434236	0.513910803
Diatrim	PWY0-1298: superpathway of pyrimidine deoxyribonucleosides degradation	Y	-0.000491563	0.000320008	60	60	0.130463492	0.528109067
Diatrim	COLANSYN-PWY: colanic acid building blocks biosynthesis	Y	-0.000480487	0.000315975	60	60	0.134292148	0.534804872
Diatrim	PWY-7184: pyrimidine deoxyribonucleotides de novo biosynthesis I	Y	-0.000518145	0.000343421	60	60	0.13729487	0.535363592
Diatrim	PWY-5913: TCA cycle VI (obligate autotrophs)	Y	-0.000806215	0.000538124	60	60	0.140015389	0.540843757
Diatrim	RIBOSYN2-PWY: flavin biosynthesis I (bacteria and plants)	Y	0.000883142	0.000592606	60	60	0.142081011	0.545236962
Diatrim	GLYCOGENSYNTH-PWY: glycogen biosynthesis I (from ADP-D-Glucose)	Y	0.000631232	0.00042833	60	60	0.146475777	0.557598609
Diatrim	PWY-7385: 1,3-propanediol biosynthesis (engineered)	Y	-0.000377373	0.000256645	60	60	0.147364117	0.560078412
Diatrim	PWY-6383: mono-trans, poly-cis decaprenyl phosphate biosynthesis	Y	-0.000165753	0.00011338	60	51	0.149666926	0.566100182
Diatrim	PWY-5705: allantoin degradation to glyoxylate III	Y	-0.000174919	0.000120049	60	60	0.150998398	0.569314536
Diatrim	PWY-5100: pyruvate fermentation to acetate and lactate II	Y	-0.000742203	0.000513576	60	60	0.154297603	0.576150598
Diatrim	TCA: TCA cycle I (prokaryotic)	Y	0.000476304	0.000330344	60	60	0.155229614	0.576150598
Diatrim	PWY66-409: superpathway of purine nucleotide salvage	Y	-0.000536568	0.000378282	60	60	0.161917683	0.591057275
Diatrim	PWY-6703: preQ0 biosynthesis	Y	0.000558874	0.000403504	60	60	0.171839245	0.606310411
Diatrim	PWY-4041: &gamma;-glutamyl cycle	Y	-0.000717999	0.000530855	60	60	0.181947097	0.627227631
Diatrim	PWY-6317: galactose degradation I (Leloir pathway)	Y	-0.000565772	0.000419202	60	60	0.182868171	0.627431576
Diatrim	PWY0-1261: anhydromuropeptides recycling	Y	-0.000539477	0.000403242	60	60	0.186657957	0.636920768
Diatrim	PWY-5005: biotin biosynthesis II	Y	-0.000268787	0.000202698	60	56	0.190510967	0.644824801
Diatrim	PWY-7323: superpathway of GDP-mannose-derived O-antigen building blocks biosynthesis	Y	-0.000499436	0.000380835	60	60	0.195367565	0.652219968
Diatrim	NAD-BIOSYNTHESIS-II: NAD salvage pathway II	Y	-0.000338232	0.000262972	60	60	0.203966878	0.663578867
Diatrim	P122-PWY: heterolactic fermentation	Y	-0.00053575	0.000416907	60	60	0.204359405	0.663578867
Diatrim	PWY-7199: pyrimidine deoxyribonucleosides salvage	Y	0.000650033	0.000505437	60	60	0.204005131	0.663578867
Diatrim	ARGININE-SYN4-PWY: L-ornithine de novo biosynthesis	Y	-0.000528882	0.000415799	60	60	0.208938033	0.672928486
Diatrim	PENTOSE-P-PWY: pentose phosphate pathway	Y	-0.000551574	0.00043548	60	60	0.210840858	0.675732484
Diatrim	PWY-6113: superpathway of mycolate biosynthesis	Y	-0.00054787	0.00043816	60	57	0.216650026	0.684373515
Diatrim	METHGLYUT-PWY: superpathway of methylglyoxal degradation	Y	0.000361015	0.000290751	60	60	0.219828072	0.689596623
Diatrim	PWY-4242: pantothenate and coenzyme A biosynthesis III	Y	0.000822677	0.00066468	60	60	0.221280915	0.689596623
Diatrim	PWY-6876: isopropanol biosynthesis	Y	0.000184856	0.000149455	60	52	0.221587205	0.689596623
Diatrim	UDPNAGSYN-PWY: UDP-N-acetyl-D-glucosamine biosynthesis I	Y	-0.000618544	0.000500596	60	60	0.22205065	0.689596623
Diatrim	PWY-7200: superpathway of pyrimidine deoxyribonucleoside salvage	Y	-0.000567575	0.000468885	60	53	0.231466295	0.703324319
Diatrim	PYRIDNUCSYN-PWY: NAD biosynthesis I (from aspartate)	Y	0.000373316	0.000309055	60	60	0.232438608	0.704467781
Diatrim	PWY-5189: tetrapyrrole biosynthesis II (from glycine)	Y	0.000291174	0.000243431	60	60	0.236971947	0.715777209
Diatrim	PWY-7282: 4-amino-2-methyl-5-phosphomethylpyrimidine biosynthesis (yeast)	Y	0.000549164	0.000459836	60	60	0.23769391	0.715777209
Diatrim	COA-PWY: coenzyme A biosynthesis I	Y	0.000698942	0.000586514	60	60	0.238692584	0.716077753
Diatrim	PWY-5791: 1,4-dihydroxy-2-naphthoate biosynthesis II (plants)	Y	-0.000307665	0.000260839	60	60	0.243458431	0.721975284
Diatrim	PWY-5837: 1,4-dihydroxy-2-naphthoate biosynthesis I	Y	-0.000307665	0.000260839	60	60	0.243458431	0.721975284
Diatrim	PWY-5345: superpathway of L-methionine biosynthesis (by sulfhydrylation)	Y	-0.000422325	0.000359636	60	60	0.245519355	0.724603939
Diatrim	PWY-5384: sucrose degradation IV (sucrose phosphorylase)	Y	-0.000483231	0.000411288	60	60	0.245277989	0.724603939
Diatrim	PWY-5973: cis-vaccenate biosynthesis	Y	-0.000439482	0.000376372	60	60	0.248162366	0.727860835
Diatrim	FERMENTATION-PWY: mixed acid fermentation	Y	-0.00049639	0.00042548	60	60	0.248571513	0.728157442
Diatrim	PWY-7046: 4-coumarate degradation (anaerobic)	Y	0.000243412	0.000209304	60	60	0.250054673	0.730691283
Diatrim	P23-PWY: reductive TCA cycle I	Y	-0.000110819	9.60E-05	60	54	0.25360743	0.738334932
Diatrim	PWY-6897: thiamin salvage II	Y	0.000342937	0.000300263	60	60	0.258536536	0.742624994
Diatrim	ILEUSYN-PWY: L-isoleucine biosynthesis I (from threonine)	Y	0.000778127	0.000690626	60	60	0.264945813	0.750098087
Diatrim	VALSYN-PWY: L-valine biosynthesis	Y	0.000778127	0.000690626	60	60	0.264945813	0.750098087
Diatrim	PWY-6992: 1,5-anhydrofructose degradation	Y	-0.000194587	0.000173636	60	51	0.267483776	0.750326441
Diatrim	PWY-7198: pyrimidine deoxyribonucleotides de novo biosynthesis IV	Y	-0.000651869	0.000588675	60	60	0.273143609	0.753758641
Diatrim	PWY-6163: chorismate biosynthesis from 3-dehydroquinate	Y	0.00064873	0.000589935	60	60	0.276448163	0.757463666
Diatrim	P441-PWY: superpathway of N-acetylneuraminate degradation	Y	-0.000306313	0.000278843	60	60	0.276944879	0.757739155
Diatrim	OANTIGEN-PWY: O-antigen building blocks biosynthesis (E. coli)	Y	-0.0006331	0.0005775	60	60	0.277914478	0.757773733
Diatrim	PWY-7094: fatty acid salvage	Y	-0.000108353	9.97E-05	60	60	0.281976079	0.762577689
Diatrim	PWY0-1533: methylphosphonate degradation I	Y	-0.000111284	0.000102442	60	60	0.28225697	0.762577689
Diatrim	PWY-6147: 6-hydroxymethyl-dihydropterin diphosphate biosynthesis I	Y	-0.000278021	0.000256907	60	60	0.28406948	0.765724346
Diatrim	HISTSYN-PWY: L-histidine biosynthesis	Y	0.000749317	0.000697421	60	60	0.287506015	0.768336232
Diatrim	PHOSLIPSYN-PWY: superpathway of phospholipid biosynthesis I (bacteria)	Y	0.000476328	0.000443829	60	60	0.288033065	0.768336232
Diatrim	PWY66-399: gluconeogenesis III	Y	0.000206586	0.000191808	60	56	0.286338593	0.768336232
Diatrim	PWY-6270: isoprene biosynthesis I	Y	0.00024337	0.000227472	60	60	0.289515997	0.768345679
Diatrim	PWY-7383: anaerobic energy metabolism (invertebrates, cytosol)	Y	0.000148083	0.000139721	60	56	0.29401998	0.773151539
Diatrim	CALVIN-PWY: Calvin-Benson-Bassham cycle	Y	0.00045002	0.000426046	60	60	0.295636336	0.77653811
Diatrim	PWY-7560: methylerythritol phosphate pathway II	Y	0.000313126	0.000298197	60	60	0.298454112	0.781335018
Diatrim	PWY-7539: 6-hydroxymethyl-dihydropterin diphosphate biosynthesis III (Chlamydia)	Y	-0.000256791	0.000246262	60	60	0.301794558	0.786595739
Diatrim	PWY-6285: superpathway of fatty acids biosynthesis (E. coli)	Y	-0.000391994	0.000382036	60	60	0.309519932	0.796197084
Diatrim	PWY-7616: methanol oxidation to carbon dioxide	Y	-2.42E-05	2.38E-05	60	58	0.313295504	0.800681698
Diatrim	PWY-7197: pyrimidine deoxyribonucleotide phosphorylation	Y	-0.000317923	0.000314697	60	60	0.316965525	0.807442351
Diatrim	PWY-621: sucrose degradation III (sucrose invertase)	Y	-0.000406976	0.000408158	60	60	0.323244945	0.814301958
Diatrim	PWY0-862: (5Z)-dodec-5-enoate biosynthesis	Y	-0.000409413	0.000415484	60	60	0.328910952	0.821929694
Diatrim	PWY-6895: superpathway of thiamin diphosphate biosynthesis II	Y	-0.00035963	0.000374358	60	60	0.341086954	0.839926625
Diatrim	FOLSYN-PWY: superpathway of tetrahydrofolate biosynthesis and salvage	Y	-0.000272208	0.000284707	60	60	0.343362832	0.840664222
Diatrim	PWY-7111: pyruvate fermentation to isobutanol (engineered)	Y	0.00049234	0.00051374	60	60	0.342240306	0.840664222
Diatrim	FASYN-INITIAL-PWY: superpathway of fatty acid biosynthesis initiation (E. coli)	Y	0.000399102	0.000419897	60	60	0.346183983	0.842829632
Diatrim	ANAEROFRUCAT-PWY: homolactic fermentation	Y	-0.000458249	0.000485003	60	60	0.349029975	0.844531075
Diatrim	PWY-6387: UDP-N-acetylmuramoyl-pentapeptide biosynthesis I (meso-diaminopimelate containing)	Y	0.000551754	0.000586897	60	60	0.351420401	0.846847939
Diatrim	PWY-6385: peptidoglycan biosynthesis III (mycobacteria)	Y	0.000465736	0.000499398	60	60	0.355258687	0.849172434
Diatrim	HISDEG-PWY: L-histidine degradation I	Y	0.000375867	0.000406956	60	60	0.359877601	0.856099803
Diatrim	PWY-7211: superpathway of pyrimidine deoxyribonucleotides de novo biosynthesis	Y	-0.000521847	0.000567828	60	60	0.362247249	0.858929284
Diatrim	AEROBACTINSYN-PWY: aerobactin biosynthesis	Y	0.000182121	0.00020457	60	57	0.377350144	0.874548272
Diatrim	PWY-7288: fatty acid &beta;-oxidation (peroxisome, yeast)	Y	3.94E-05	4.42E-05	60	58	0.377713107	0.874548272
Diatrim	THISYN-PWY: superpathway of thiamin diphosphate biosynthesis I	Y	-0.000283296	0.000317937	60	60	0.376932678	0.874548272
Diatrim	PWY-5971: palmitate biosynthesis II (bacteria and plants)	Y	-0.000399278	0.00045167	60	60	0.380686194	0.877506885
Diatrim	PWY0-1415: superpathway of heme biosynthesis from uroporphyrinogen-III	Y	-0.000139164	0.000158854	60	60	0.384954307	0.877506885
Diatrim	PWY4FS-7: phosphatidylglycerol biosynthesis I (plastidic)	Y	0.00038782	0.000445214	60	60	0.387635783	0.877506885
Diatrim	PWY4FS-8: phosphatidylglycerol biosynthesis II (non-plastidic)	Y	0.000388774	0.00044512	60	60	0.386377813	0.877506885
Diatrim	PWY66-391: fatty acid &beta;-oxidation VI (peroxisome)	Y	7.11E-05	8.17E-05	60	58	0.388034707	0.877506885
Diatrim	PWYG-321: mycolate biosynthesis	Y	-0.000514829	0.000587181	60	57	0.384562321	0.877506885
Diatrim	PWY-6606: guanosine nucleotides degradation II	Y	0.000356216	0.000412159	60	60	0.391335402	0.878856546
Diatrim	PWY-7210: pyrimidine deoxyribonucleotides biosynthesis from CTP	Y	-0.000135251	0.000156756	60	60	0.392128181	0.879498121
Diatrim	GLCMANNANAUT-PWY: superpathway of N-acetylglucosamine, N-acetylmannosamine and N-acetylneuraminate degradation	Y	0.000286445	0.000342455	60	60	0.406658754	0.879526115
Diatrim	GLUDEG-II-PWY: L-glutamate degradation VII (to butanoate)	Y	-0.00013663	0.000161993	60	60	0.402779066	0.879526115
Diatrim	NONMEVIPP-PWY: methylerythritol phosphate pathway I	Y	0.000303793	0.000355603	60	60	0.39678142	0.879526115
Diatrim	ORNDEG-PWY: superpathway of ornithine degradation	Y	0.000476148	0.000566744	60	60	0.404600405	0.879526115
Diatrim	PWY-5022: 4-aminobutanoate degradation V	Y	-0.000363188	0.0004254	60	60	0.39708242	0.879526115
Diatrim	PWY-5030: L-histidine degradation III	Y	0.00037497	0.000446902	60	57	0.405213099	0.879526115
Diatrim	PWY-6901: superpathway of glucose and xylose degradation	Y	-0.000254899	0.000299413	60	60	0.39841575	0.879526115
Diatrim	PWY-7254: TCA cycle VII (acetate-producers)	Y	-0.000220249	0.000256906	60	60	0.395132327	0.879526115
Diatrim	PWY66-398: TCA cycle III (animals)	Y	-0.000138193	0.000162681	60	60	0.399440346	0.879526115
Diatrim	PWY-6282: palmitoleate biosynthesis I (from (5Z)-dodec-5-enoate)	Y	-0.000359515	0.000433186	60	60	0.410299587	0.882573451
Diatrim	PWY-7664: oleate biosynthesis IV (anaerobic)	Y	-0.000369183	0.000446975	60	60	0.412529829	0.884152779
Diatrim	ALLANTOINDEG-PWY: superpathway of allantoin degradation in yeast	Y	-3.00E-05	3.83E-05	60	56	0.43758117	0.898902961
Diatrim	FUCCAT-PWY: fucose degradation	Y	0.00025231	0.000322222	60	60	0.437093624	0.898902961
Diatrim	PWY-6284: superpathway of unsaturated fatty acids biosynthesis (E. coli)	Y	-0.000267	0.000339721	60	60	0.435403558	0.898902961
Diatrim	PWY-7456: mannan degradation	Y	0.000353018	0.000446583	60	52	0.432766301	0.898902961
Diatrim	SALVADEHYPOX-PWY: adenosine nucleotides degradation II	Y	0.00057533	0.000731977	60	60	0.435370661	0.898902961
Diatrim	THISYNARA-PWY: superpathway of thiamin diphosphate biosynthesis III (eukaryotes)	Y	0.00026516	0.000332576	60	60	0.428839241	0.898902961
Diatrim	GLYOXYLATE-BYPASS: glyoxylate cycle	Y	0.000221103	0.00028715	60	60	0.444722524	0.903975964
Diatrim	SULFATE-CYS-PWY: superpathway of sulfate assimilation and cysteine biosynthesis	Y	-0.000277074	0.000363785	60	60	0.449649158	0.904655837
Diatrim	PWY-5897: superpathway of menaquinol-11 biosynthesis	Y	-0.000219891	0.000291475	60	60	0.453943056	0.90635252
Diatrim	PWY-5898: superpathway of menaquinol-12 biosynthesis	Y	-0.000219891	0.000291475	60	60	0.453943056	0.90635252
Diatrim	PWY-5899: superpathway of menaquinol-13 biosynthesis	Y	-0.000219891	0.000291475	60	60	0.453943056	0.90635252
Diatrim	PWY-7316: dTDP-N-acetylviosamine biosynthesis	Y	8.79E-05	0.000116437	60	54	0.453516694	0.90635252
Diatrim	TEICHOICACID-PWY: teichoic acid (poly-glycerol) biosynthesis	Y	-7.74E-05	0.000102118	60	60	0.4518949	0.90635252
Diatrim	PWY-6588: pyruvate fermentation to acetone	Y	0.000100683	0.000133845	60	60	0.455237395	0.907382767
Diatrim	PWY-6386: UDP-N-acetylmuramoyl-pentapeptide biosynthesis II (lysine-containing)	Y	0.000485011	0.000649715	60	60	0.458664804	0.910397646
Diatrim	PWY66-422: D-galactose degradation V (Leloir pathway)	Y	0.000312327	0.000419088	60	60	0.459410382	0.911112537
Diatrim	HSERMETANA-PWY: L-methionine biosynthesis III	Y	0.000580112	0.000786927	60	60	0.464259957	0.911391365
Diatrim	PWY-5692: allantoin degradation to glyoxylate II	Y	-5.89E-05	8.09E-05	60	60	0.469180399	0.911391365
Diatrim	PWY-6609: adenine and adenosine salvage III	Y	0.000483526	0.000664871	60	60	0.470274342	0.911391365
Diatrim	PWY-6629: superpathway of L-tryptophan biosynthesis	Y	0.000303436	0.000416484	60	60	0.469474925	0.911391365
Diatrim	PWY-7357: thiamin formation from pyrithiamine and oxythiamine (yeast)	Y	0.000297602	0.000408119	60	60	0.46908714	0.911391365
Diatrim	URDEGR-PWY: superpathway of allantoin degradation in plants	Y	-5.89E-05	8.09E-05	60	60	0.469180399	0.911391365
Diatrim	ECASYN-PWY: enterobacterial common antigen biosynthesis	Y	-8.93E-05	0.000123661	60	60	0.473547549	0.911739493
Diatrim	PWY-5188: tetrapyrrole biosynthesis I (from glutamate)	Y	-0.000189108	0.000262896	60	60	0.475100078	0.911739493
Diatrim	3-HYDROXYPHENYLACETATE-DEGRADATION-PWY: 4-hydroxyphenylacetate degradation	Y	-9.87E-05	0.000141428	60	60	0.488367973	0.914137419
Diatrim	COA-PWY-1: coenzyme A biosynthesis II (mammalian)	Y	0.000534984	0.000776574	60	60	0.493889144	0.914137419
Diatrim	DAPLYSINESYN-PWY: L-lysine biosynthesis I	Y	0.000301602	0.000431944	60	60	0.488078121	0.914137419
Diatrim	GALACTUROCAT-PWY: D-galacturonate degradation I	Y	0.000212148	0.00031625	60	60	0.505245364	0.914137419
Diatrim	GLYCOLYSIS-E-D: superpathway of glycolysis and Entner-Doudoroff	Y	-0.000226319	0.000334863	60	60	0.502069796	0.914137419
Diatrim	P161-PWY: acetylene degradation	Y	-0.000329926	0.000475999	60	60	0.491259172	0.914137419
Diatrim	PROPFERM-PWY: L-alanine fermentation to propanoate and acetate	Y	-5.47E-05	8.10E-05	60	45	0.50205479	0.914137419
Diatrim	PWY-5676: acetyl-CoA fermentation to butanoate II	Y	-0.000222732	0.000336126	60	60	0.510430513	0.914137419
Diatrim	PWY-5861: superpathway of demethylmenaquinol-8 biosynthesis	Y	-0.000189942	0.000271283	60	60	0.486887563	0.914137419
Diatrim	PWY-6121: 5-aminoimidazole ribonucleotide biosynthesis I	Y	0.000313536	0.000443992	60	60	0.483171791	0.914137419
Diatrim	PWY-6478: GDP-D-glycero-&alpha;-D-manno-heptose biosynthesis	Y	5.46E-05	8.19E-05	60	48	0.507630595	0.914137419
Diatrim	PWY-6549: L-glutamine biosynthesis III	Y	0.000192972	0.000281533	60	60	0.496056906	0.914137419
Diatrim	PWY-6612: superpathway of tetrahydrofolate biosynthesis	Y	-0.000184302	0.000271735	60	60	0.500568841	0.914137419
Diatrim	PWY-6749: CMP-legionaminate biosynthesis I	Y	0.000233505	0.000341881	60	51	0.497580492	0.914137419
Diatrim	PWY-7007: methyl ketone biosynthesis	Y	0.000248618	0.000374793	60	52	0.509982273	0.914137419
Diatrim	PWY-7294: xylose degradation IV	Y	5.88E-05	8.39E-05	60	50	0.486634598	0.914137419
Diatrim	PWY0-1296: purine ribonucleosides degradation	Y	0.000398169	0.000560853	60	60	0.480856036	0.914137419
Diatrim	PWY66-400: glycolysis VI (metazoan)	Y	-0.000336809	0.000506395	60	60	0.508862918	0.914137419
Diatrim	PEPTIDOGLYCANSYN-PWY: peptidoglycan biosynthesis I (meso-diaminopimelate containing)	Y	0.000352302	0.000538036	60	60	0.515433515	0.915913164
Diatrim	PWY-5101: L-isoleucine biosynthesis II	Y	0.000565361	0.0008618	60	60	0.514647127	0.915913164
Diatrim	PWY-7328: superpathway of UDP-glucose-derived O-antigen building blocks biosynthesis	Y	-0.000304045	0.000462916	60	60	0.514148096	0.915913164
Diatrim	TCA-GLYOX-BYPASS: superpathway of glyoxylate bypass and TCA	Y	0.000250479	0.000383472	60	60	0.516460341	0.915913164
Diatrim	PWY-5415: catechol degradation I (meta-cleavage pathway)	Y	6.44E-05	9.90E-05	60	45	0.517834914	0.916975084
Diatrim	PWY0-1479: tRNA processing	Y	-0.000263546	0.000407547	60	60	0.520639395	0.919333988
Diatrim	PWY-5083: NAD/NADH phosphorylation and dephosphorylation	Y	0.000134242	0.000213602	60	60	0.532397668	0.929079137
Diatrim	PWY-7039: phosphatidate metabolism, as a signaling molecule	Y	-4.79E-05	7.63E-05	60	41	0.533103002	0.929079137
Diatrim	PWY-7237: myo-, chiro- and scillo-inositol degradation	Y	-0.000234421	0.000376833	60	59	0.536554368	0.931012745
Diatrim	COMPLETE-ARO-PWY: superpathway of aromatic amino acid biosynthesis	Y	0.000290783	0.000470963	60	60	0.539599209	0.93230516
Diatrim	PWY-6883: pyruvate fermentation to butanol II	Y	0.00012883	0.000216309	60	57	0.553989338	0.942858743
Diatrim	GLUCOSE1PMETAB-PWY: glucose and glucose-1-phosphate degradation	Y	-0.000216442	0.000367029	60	60	0.557888812	0.943058274
Diatrim	PWY-5173: superpathway of acetyl-CoA biosynthesis	Y	-0.000220485	0.000380343	60	60	0.564572264	0.943058274
Diatrim	PWY-5180: toluene degradation I (aerobic) (via o-cresol)	Y	0.000222502	0.000380185	60	44	0.560865653	0.943058274
Diatrim	PWY-5182: toluene degradation II (aerobic) (via 4-methylcatechol)	Y	0.000222502	0.000380185	60	44	0.560865653	0.943058274
Diatrim	PWY-5989: stearate biosynthesis II (bacteria and plants)	Y	-0.000219434	0.000379096	60	60	0.565151865	0.943058274
Diatrim	PWY-6823: molybdenum cofactor biosynthesis	Y	-8.73E-05	0.000148468	60	60	0.55909305	0.943058274
Diatrim	PWY0-1061: superpathway of L-alanine biosynthesis	Y	-0.000354296	0.000605051	60	60	0.560653903	0.943058274
Diatrim	PWY0-321: phenylacetate degradation I (aerobic)	Y	3.96E-05	6.70E-05	60	58	0.556493649	0.943058274
Diatrim	SO4ASSIM-PWY: sulfate reduction I (assimilatory)	Y	-0.000251554	0.000424149	60	60	0.555650625	0.943058274
Diatrim	PWY-6071: superpathway of phenylethylamine degradation	Y	4.08E-05	7.11E-05	60	58	0.567839894	0.944375165
Diatrim	P461-PWY: hexitol fermentation to lactate, formate, ethanol and acetate	Y	-0.000262577	0.000475262	60	60	0.582935792	0.951735519
Diatrim	PWY-5920: superpathway of heme biosynthesis from glycine	Y	-0.000113961	0.000208606	60	59	0.587153917	0.952664283
Diatrim	PWY-5723: Rubisco shunt	Y	-0.000275083	0.000515041	60	60	0.595505403	0.955864421
Diatrim	PWY-6168: flavin biosynthesis III (fungi)	Y	0.000287427	0.000532252	60	60	0.591444677	0.955864421
Diatrim	PWY-6519: 8-amino-7-oxononanoate biosynthesis I	Y	-0.000201819	0.000390823	60	60	0.607725983	0.955864421
Diatrim	PWY-7332: superpathway of UDP-N-acetylglucosamine-derived O-antigen building blocks biosynthesis	Y	5.59E-05	0.000107233	60	59	0.604318052	0.955864421
Diatrim	PWY0-42: 2-methylcitrate cycle I	Y	0.000139293	0.00026906	60	60	0.606818962	0.955864421
Diatrim	PWY-7219: adenosine ribonucleotides de novo biosynthesis	Y	0.000365067	0.00072092	60	60	0.614682848	0.964238034
Diatrim	BIOTIN-BIOSYNTHESIS-PWY: biotin biosynthesis I	Y	-0.000174109	0.000349012	60	60	0.619941406	0.964401252
Diatrim	P124-PWY: Bifidobacterium shunt	Y	-0.000415911	0.000841345	60	60	0.623108356	0.964401252
Diatrim	PWY-2723: trehalose degradation V	Y	-0.000240312	0.00048448	60	60	0.62193146	0.964401252
Diatrim	PWY-7221: guanosine ribonucleotides de novo biosynthesis	Y	0.000351937	0.000708624	60	60	0.62149092	0.964401252
Diatrim	PWY0-1586: peptidoglycan maturation (meso-diaminopimelate containing)	Y	0.000685155	0.001364518	60	60	0.617661376	0.964401252
Diatrim	ANAGLYCOLYSIS-PWY: glycolysis III (from glucose)	Y	0.000293207	0.000627295	60	60	0.642119017	0.965153569
Diatrim	ASPASN-PWY: superpathway of L-aspartate and L-asparagine biosynthesis	Y	-0.000124758	0.000267369	60	60	0.642688581	0.965153569
Diatrim	GLUCARDEG-PWY: D-glucarate degradation I	Y	-0.000184342	0.000392719	60	60	0.640710608	0.965153569
Diatrim	PWY-5136: fatty acid &beta;-oxidation II (peroxisome)	Y	0.000245614	0.000515537	60	60	0.635730477	0.965153569
Diatrim	PWY-6507: 4-deoxy-L-threo-hex-4-enopyranuronate degradation	Y	-0.000154117	0.000325962	60	60	0.638293325	0.965153569
Diatrim	PWY-6731: starch degradation III	Y	0.00012953	0.000272402	60	60	0.636377028	0.965153569
Diatrim	PWY-7196: superpathway of pyrimidine ribonucleosides salvage	Y	-0.000322236	0.000682359	60	58	0.638695909	0.965153569
Diatrim	ARGDEG-PWY: superpathway of L-arginine, putrescine, and 4-aminobutanoate degradation	Y	0.000138	0.000315687	60	60	0.663785794	0.96583146
Diatrim	ARGORNPROST-PWY: arginine, ornithine and proline interconversion	Y	-0.00012996	0.000296313	60	58	0.662740984	0.96583146
Diatrim	ARGSYNBSUB-PWY: L-arginine biosynthesis II (acetyl cycle)	Y	0.000303086	0.000703695	60	60	0.668428255	0.96583146
Diatrim	ARO-PWY: chorismate biosynthesis I	Y	0.000239291	0.000525919	60	60	0.650970168	0.96583146
Diatrim	FASYN-ELONG-PWY: fatty acid elongation -- saturated	Y	-0.000224665	0.000488009	60	60	0.647134083	0.96583146
Diatrim	GALACTARDEG-PWY: D-galactarate degradation I	Y	-0.000184583	0.000430759	60	60	0.670019307	0.96583146
Diatrim	GLUCARGALACTSUPER-PWY: superpathway of D-glucarate and D-galactarate degradation	Y	-0.000184583	0.000430759	60	60	0.670019307	0.96583146
Diatrim	GLUCONEO-PWY: gluconeogenesis I	Y	0.000142288	0.000309427	60	60	0.64750987	0.96583146
Diatrim	GLYCOLYSIS: glycolysis I (from glucose 6-phosphate)	Y	0.000190249	0.00044933	60	60	0.673712385	0.96583146
Diatrim	ORNARGDEG-PWY: superpathway of L-arginine and L-ornithine degradation	Y	0.000138	0.000315687	60	60	0.663785794	0.96583146
Diatrim	PWY-4321: L-glutamate degradation IV	Y	-8.17E-05	0.000190059	60	53	0.669083117	0.96583146
Diatrim	PWY-5747: 2-methylcitrate cycle II	Y	0.000112805	0.000256568	60	60	0.661963126	0.96583146
Diatrim	PWY-5838: superpathway of menaquinol-8 biosynthesis I	Y	-0.000132944	0.000293266	60	60	0.652166298	0.96583146
Diatrim	PWY-6969: TCA cycle V (2-oxoglutarate:ferredoxin oxidoreductase)	Y	0.000116031	0.000254676	60	60	0.650537725	0.96583146
Diatrim	FAO-PWY: fatty acid &beta;-oxidation I	Y	0.00026669	0.000633582	60	60	0.675512887	0.965975454
Diatrim	POLYAMINSYN3-PWY: superpathway of polyamine biosynthesis II	Y	5.94E-05	0.000143039	60	59	0.679610629	0.965975454
Diatrim	PWY-4984: urea cycle	Y	-0.00011935	0.00028643	60	60	0.678595323	0.965975454
Diatrim	PWY-7279: aerobic respiration II (cytochrome c) (yeast)	Y	-2.24E-05	5.40E-05	60	60	0.679434402	0.965975454
Diatrim	PWY-5686: UMP biosynthesis	Y	0.000273944	0.000668416	60	60	0.683574353	0.967631911
Diatrim	TRPSYN-PWY: L-tryptophan biosynthesis	Y	0.000200484	0.000493187	60	60	0.686006508	0.969348107
Diatrim	GLYCOCAT-PWY: glycogen degradation I (bacterial)	Y	-0.000210416	0.000580433	60	60	0.718407765	0.969704863
Diatrim	P164-PWY: purine nucleobases degradation I (anaerobic)	Y	0.000166759	0.000477901	60	60	0.728517328	0.969704863
Diatrim	PWY-5121: superpathway of geranylgeranyl diphosphate biosynthesis II (via MEP)	Y	6.13E-05	0.000176036	60	60	0.728919434	0.969704863
Diatrim	PWY-5505: L-glutamate and L-glutamine biosynthesis	Y	-1.90E-05	5.09E-05	60	55	0.710700036	0.969704863
Diatrim	PWY-5656: mannosylglycerate biosynthesis I	Y	-6.82E-05	0.000189572	60	60	0.720633921	0.969704863
Diatrim	PWY-5994: palmitate biosynthesis I (animals and fungi)	Y	-0.000151432	0.000405459	60	44	0.710278394	0.969704863
Diatrim	PWY-6803: phosphatidylcholine acyl editing	Y	9.01E-05	0.000238378	60	60	0.707057928	0.969704863
Diatrim	PWY-7220: adenosine deoxyribonucleotides de novo biosynthesis II	Y	-0.000361912	0.001010487	60	60	0.721649583	0.969704863
Diatrim	PWY-7222: guanosine deoxyribonucleotides de novo biosynthesis II	Y	-0.000361912	0.001010487	60	60	0.721649583	0.969704863
Diatrim	PWY-7663: gondoate biosynthesis (anaerobic)	Y	0.000242697	0.000675512	60	60	0.720814313	0.969704863
Diatrim	TRNA-CHARGING-PWY: tRNA charging	Y	0.000167347	0.000460759	60	60	0.717900699	0.969704863
Diatrim	P185-PWY: formaldehyde assimilation III (dihydroxyacetone cycle)	Y	-4.96E-05	0.000165756	60	59	0.766154567	0.970626686
Diatrim	PWY-1269: CMP-3-deoxy-D-manno-octulosonate biosynthesis I	Y	0.000120259	0.000354973	60	60	0.736110222	0.970626686
Diatrim	PWY-5484: glycolysis II (from fructose 6-phosphate)	Y	-0.00015248	0.000465751	60	60	0.744666517	0.970626686
Diatrim	PWY-6123: inosine-5-phosphate biosynthesis I	Y	0.000143769	0.000441419	60	60	0.74593517	0.970626686
Diatrim	PWY-6891: thiazole biosynthesis II (Bacillus)	Y	-0.000127669	0.000414718	60	60	0.759407617	0.970626686
Diatrim	PWY-6892: thiazole biosynthesis I (E. coli)	Y	-0.000142638	0.000418605	60	60	0.73464156	0.970626686
Diatrim	PWY-7208: superpathway of pyrimidine nucleobases salvage	Y	0.000163001	0.000505548	60	60	0.74840011	0.970626686
Diatrim	PWY-7228: superpathway of guanosine nucleotides de novo biosynthesis I	Y	0.000164281	0.000521197	60	60	0.753847504	0.970626686
Diatrim	PWY-7242: D-fructuronate degradation	Y	-8.20E-05	0.000257381	60	60	0.751377495	0.970626686
Diatrim	PWY-841: superpathway of purine nucleotides de novo biosynthesis I	Y	0.000134306	0.000411379	60	60	0.745348267	0.970626686
Diatrim	PWY0-162: superpathway of pyrimidine ribonucleotides de novo biosynthesis	Y	0.000142882	0.000476389	60	60	0.765405093	0.970626686
Diatrim	PWY0-881: superpathway of fatty acid biosynthesis I (E. coli)	Y	-0.000110952	0.000331133	60	60	0.738897477	0.970626686
Diatrim	POLYAMSYN-PWY: superpathway of polyamine biosynthesis I	Y	9.45E-05	0.000324816	60	60	0.772330133	0.974273444
Diatrim	P163-PWY: L-lysine fermentation to acetate and butanoate	Y	2.98E-05	0.000102837	60	49	0.773307313	0.974496202
Diatrim	PWY-2941: L-lysine biosynthesis II	Y	-0.000138222	0.000505959	60	60	0.785770023	0.977300529
Diatrim	PWY-5677: succinate fermentation to butanoate	Y	2.42E-05	8.77E-05	60	56	0.783959508	0.977300529
Diatrim	PWY-6630: superpathway of L-tyrosine biosynthesis	Y	0.000122205	0.000451478	60	60	0.787689831	0.977479664
Diatrim	GLUDEG-I-PWY: GABA shunt	Y	-4.07E-05	0.00016443	60	58	0.805359959	0.981468143
Diatrim	METHYLGALLATE-DEGRADATION-PWY: methylgallate degradation	Y	-2.59E-05	0.000104064	60	29	0.804269027	0.981468143
Diatrim	P42-PWY: incomplete reductive TCA cycle	Y	-3.89E-05	0.000152354	60	60	0.799357934	0.981468143
Diatrim	PWY-6124: inosine-5-phosphate biosynthesis II	Y	0.000119359	0.000477986	60	60	0.803774365	0.981468143
Diatrim	PWY-6126: superpathway of adenosine nucleotides de novo biosynthesis II	Y	-0.000126002	0.000509579	60	60	0.805656835	0.981468143
Diatrim	PWY-6531: mannitol cycle	Y	-7.08E-05	0.000284476	60	60	0.804423897	0.981468143
Diatrim	PWY-5367: petroselinate biosynthesis	Y	-4.87E-05	0.000204697	60	60	0.812783812	0.983521172
Diatrim	PYRIDNUCSAL-PWY: NAD salvage pathway I	Y	-5.56E-05	0.000235802	60	60	0.814376812	0.983521172
Diatrim	PWY0-1277: 3-phenylpropanoate and 3-(3-hydroxyphenyl)propanoate degradation	Y	8.42E-05	0.000367877	60	60	0.819752059	0.984702169
Diatrim	PWY0-1338: polymyxin resistance	Y	5.28E-05	0.00023033	60	60	0.819469432	0.984702169
Diatrim	P4-PWY: superpathway of L-lysine, L-threonine and L-methionine biosynthesis I	Y	6.10E-05	0.000283265	60	60	0.830333811	0.988644262
Diatrim	PWY-1861: formaldehyde assimilation II (RuMP Cycle)	Y	5.57E-05	0.000262724	60	60	0.83305559	0.988644262
Diatrim	PWY-6470: peptidoglycan biosynthesis V (&beta;-lactam resistance)	Y	-6.20E-05	0.000286974	60	60	0.829725935	0.988644262
Diatrim	PWY0-781: aspartate superpathway	Y	-7.26E-05	0.000345381	60	60	0.834254048	0.988644262
Diatrim	1CMET2-PWY: N10-formyl-tetrahydrofolate biosynthesis	Y	-9.30E-05	0.000446599	60	60	0.835921886	0.98889842
Diatrim	PWY-7389: superpathway of anaerobic energy metabolism (invertebrates)	Y	-1.63E-05	7.86E-05	60	53	0.836800337	0.989097998
Diatrim	PWY-5104: L-isoleucine biosynthesis IV	Y	-7.18E-05	0.000370224	60	60	0.846992476	0.995174062
Diatrim	AST-PWY: L-arginine degradation II (AST pathway)	Y	3.78E-05	0.000206845	60	60	0.85573719	0.99555275
Diatrim	HCAMHPDEG-PWY: 3-phenylpropanoate and 3-(3-hydroxyphenyl)propanoate degradation to 2-oxopent-4-enoate	Y	6.31E-05	0.000343686	60	60	0.855132168	0.99555275
Diatrim	P162-PWY: L-glutamate degradation V (via hydroxyglutarate)	Y	-3.17E-05	0.000185905	60	49	0.865362108	0.99555275
Diatrim	POLYISOPRENSYN-PWY: polyisoprenoid biosynthesis (E. coli)	Y	-3.97E-05	0.00020923	60	60	0.850356901	0.99555275
Diatrim	PWY-3001: superpathway of L-isoleucine biosynthesis I	Y	9.25E-05	0.000509788	60	60	0.856671467	0.99555275
Diatrim	PWY-5004: superpathway of L-citrulline metabolism	Y	9.02E-06	4.83E-05	60	54	0.852623995	0.99555275
Diatrim	PWY-5941: glycogen degradation II (eukaryotic)	Y	0.000141666	0.000741465	60	52	0.849206443	0.99555275
Diatrim	PWY-6690: cinnamate and 3-hydroxycinnamate degradation to 2-oxopent-4-enoate	Y	6.31E-05	0.000343686	60	60	0.855132168	0.99555275
Diatrim	PWY-6837: fatty acid beta-oxidation V (unsaturated, odd number, di-isomerase-dependent)	Y	3.91E-05	0.000204998	60	60	0.849394407	0.99555275
Diatrim	PWY-7269: NAD/NADP-NADH/NADPH mitochondrial interconversion (yeast)	Y	4.94E-05	0.000283673	60	60	0.862449955	0.99555275
Diatrim	RUMP-PWY: formaldehyde oxidation I	Y	-4.38E-06	2.55E-05	60	52	0.864234841	0.99555275
Diatrim	P105-PWY: TCA cycle IV (2-oxoglutarate decarboxylase)	Y	4.40E-05	0.000261941	60	60	0.867342468	0.995620281
Diatrim	DENOVOPURINE2-PWY: superpathway of purine nucleotides de novo biosynthesis II	Y	-6.01E-05	0.000365595	60	60	0.869951793	0.996398274
Diatrim	THRESYN-PWY: superpathway of L-threonine biosynthesis	Y	8.53E-05	0.000523455	60	60	0.8712428	0.997393694
Diatrim	ENTBACSYN-PWY: enterobactin biosynthesis	Y	-6.09E-05	0.000390615	60	60	0.8766382	0.998340557
Diatrim	PWY-3781: aerobic respiration I (cytochrome c)	Y	-1.56E-05	0.000101002	60	60	0.878121835	0.998340557
Diatrim	PWY-4702: phytate degradation I	Y	-4.95E-05	0.000345545	60	60	0.886740763	0.998340557
Diatrim	PWY-5097: L-lysine biosynthesis VI	Y	7.13E-05	0.000477166	60	60	0.88184865	0.998340557
Diatrim	PWY-5138: unsaturated, even numbered fatty acid &beta;-oxidation	Y	5.47E-05	0.000389711	60	60	0.888962298	0.998340557
Diatrim	PWY-7229: superpathway of adenosine nucleotides de novo biosynthesis I	Y	-7.30E-05	0.000509921	60	60	0.886729745	0.998340557
Diatrim	PWY-7388: octanoyl-[acyl-carrier protein] biosynthesis (mitochondria, yeast)	Y	-7.41E-05	0.000474099	60	60	0.876398086	0.998340557
Diatrim	ARG+POLYAMINE-SYN: superpathway of arginine and polyamine biosynthesis	Y	2.63E-05	0.000264669	60	60	0.921114156	0.998525194
Diatrim	ARGSYN-PWY: L-arginine biosynthesis I (via L-ornithine)	Y	6.52E-05	0.000566979	60	60	0.908913234	0.998525194
Diatrim	FUC-RHAMCAT-PWY: superpathway of fucose and rhamnose degradation	Y	-3.12E-05	0.000298413	60	60	0.917123556	0.998525194
Diatrim	GALACT-GLUCUROCAT-PWY: superpathway of hexuronide and hexuronate degradation	Y	3.24E-05	0.000255758	60	60	0.899762498	0.998525194
Diatrim	GALLATE-DEGRADATION-I-PWY: gallate degradation II	Y	-1.36E-05	0.000138323	60	29	0.922129669	0.998525194
Diatrim	GLUCUROCAT-PWY: superpathway of &beta;-D-glucuronide and D-glucuronate degradation	Y	-3.06E-05	0.000256625	60	60	0.90555467	0.998525194
Diatrim	HEME-BIOSYNTHESIS-II: heme biosynthesis I (aerobic)	Y	-2.85E-05	0.00029601	60	60	0.923684216	0.998525194
Diatrim	P221-PWY: octane oxidation	Y	-1.84E-05	0.000172863	60	60	0.915596604	0.998525194
Diatrim	P562-PWY: myo-inositol degradation I	Y	1.36E-05	0.000101435	60	59	0.893611993	0.998525194
Diatrim	PWY-5103: L-isoleucine biosynthesis III	Y	-6.83E-05	0.000599863	60	60	0.909833297	0.998525194
Diatrim	PWY-5675: nitrate reduction V (assimilatory)	Y	4.70E-05	0.000468195	60	60	0.920451241	0.998525194
Diatrim	PWY-6151: S-adenosyl-L-methionine cycle I	Y	-7.75E-05	0.000629065	60	60	0.902463112	0.998525194
Diatrim	PWY-6263: superpathway of menaquinol-8 biosynthesis II	Y	-4.54E-06	4.74E-05	60	24	0.924184909	0.998525194
Diatrim	PWY-6353: purine nucleotides degradation II (aerobic)	Y	-6.01E-05	0.000474883	60	60	0.899697654	0.998525194
Diatrim	PWY-6545: pyrimidine deoxyribonucleotides de novo biosynthesis III	Y	6.40E-05	0.000554748	60	60	0.90864757	0.998525194
Diatrim	PWY-6562: norspermidine biosynthesis	Y	5.90E-06	4.52E-05	60	57	0.896670052	0.998525194
Diatrim	PWY-7446: sulfoglycolysis	Y	-1.47E-05	0.000120966	60	60	0.903872298	0.998525194
Diatrim	PWY0-1297: superpathway of purine deoxyribonucleosides degradation	Y	-4.50E-05	0.000462478	60	60	0.922899707	0.998525194
Diatrim	RHAMCAT-PWY: L-rhamnose degradation I	Y	-5.60E-05	0.000432899	60	60	0.89752472	0.998525194
Diatrim	SER-GLYSYN-PWY: superpathway of L-serine and glycine biosynthesis I	Y	-4.73E-05	0.000439495	60	60	0.91468297	0.998525194
Diatrim	ALL-CHORISMATE-PWY: superpathway of chorismate metabolism	Y	-6.71E-07	5.63E-05	60	29	0.990541756	0.999711551
Diatrim	BRANCHED-CHAIN-AA-SYN-PWY: superpathway of branched amino acid biosynthesis	Y	1.69E-05	0.000594748	60	60	0.977438714	0.999711551
Diatrim	GLYCOLYSIS-TCA-GLYOX-BYPASS: superpathway of glycolysis, pyruvate dehydrogenase, TCA, and glyoxylate bypass	Y	2.31E-05	0.000378883	60	60	0.951560173	0.999711551
Diatrim	HEMESYN2-PWY: heme biosynthesis II (anaerobic)	Y	-1.77E-05	0.000264425	60	60	0.946735572	0.999711551
Diatrim	KETOGLUCONMET-PWY: ketogluconate metabolism	Y	2.55E-05	0.000373058	60	60	0.945788931	0.999711551
Diatrim	NAGLIPASYN-PWY: lipid IVA biosynthesis	Y	1.61E-05	0.000348541	60	60	0.963444077	0.999711551
Diatrim	NONOXIPENT-PWY: pentose phosphate pathway (non-oxidative branch)	Y	1.29E-05	0.000476453	60	60	0.978542831	0.999711551
Diatrim	P108-PWY: pyruvate fermentation to propanoate I	Y	1.28E-05	0.000253069	60	59	0.959806199	0.999711551
Diatrim	PWY-2942: L-lysine biosynthesis III	Y	-9.95E-06	0.000433235	60	60	0.98176219	0.999711551
Diatrim	PWY-3841: folate transformations II	Y	-1.16E-05	0.000599356	60	60	0.984642337	0.999711551
Diatrim	PWY-5177: glutaryl-CoA degradation	Y	-2.27E-05	0.000357744	60	60	0.949535867	0.999711551
Diatrim	PWY-5347: superpathway of L-methionine biosynthesis (transsulfuration)	Y	-2.22E-05	0.000301934	60	60	0.941714233	0.999711551
Diatrim	PWY-561: superpathway of glyoxylate cycle and fatty acid degradation	Y	-2.83E-05	0.000307855	60	60	0.927076093	0.999711551
Diatrim	PWY-5690: TCA cycle II (plants and fungi)	Y	9.85E-06	0.000292509	60	60	0.973265742	0.999711551
Diatrim	PWY-5840: superpathway of menaquinol-7 biosynthesis	Y	-1.60E-05	0.000255083	60	60	0.950212095	0.999711551
Diatrim	PWY-5845: superpathway of menaquinol-9 biosynthesis	Y	1.26E-05	0.00026894	60	60	0.962701363	0.999711551
Diatrim	PWY-5850: superpathway of menaquinol-6 biosynthesis I	Y	1.26E-05	0.00026894	60	60	0.962701363	0.999711551
Diatrim	PWY-5860: superpathway of demethylmenaquinol-6 biosynthesis I	Y	-2.78E-06	0.000227658	60	60	0.99031199	0.999711551
Diatrim	PWY-5862: superpathway of demethylmenaquinol-9 biosynthesis	Y	-2.78E-06	0.000227658	60	60	0.99031199	0.999711551
Diatrim	PWY-5863: superpathway of phylloquinol biosynthesis	Y	-5.70E-06	0.000170063	60	60	0.973402687	0.999711551
Diatrim	PWY-5896: superpathway of menaquinol-10 biosynthesis	Y	5.54E-06	0.000271441	60	60	0.983798577	0.999711551
Diatrim	PWY-5918: superpathay of heme biosynthesis from glutamate	Y	4.45E-06	0.000250888	60	60	0.985913027	0.999711551
Diatrim	PWY-6122: 5-aminoimidazole ribonucleotide biosynthesis II	Y	-3.28E-05	0.000537911	60	60	0.951586345	0.999711551
Diatrim	PWY-6125: superpathway of guanosine nucleotides de novo biosynthesis II	Y	4.04E-05	0.000471781	60	60	0.932145751	0.999711551
Diatrim	PWY-6277: superpathway of 5-aminoimidazole ribonucleotide biosynthesis	Y	-3.28E-05	0.000537911	60	60	0.951586345	0.999711551
Diatrim	PWY-6565: superpathway of polyamine biosynthesis III	Y	1.13E-06	2.08E-05	60	57	0.956698531	0.999711551
Diatrim	PWY-6628: superpathway of L-phenylalanine biosynthesis	Y	3.22E-05	0.000411702	60	60	0.937916642	0.999711551
Diatrim	PWY-7003: glycerol degradation to butanol	Y	-9.41E-06	0.000198878	60	59	0.962445553	0.999711551
Diatrim	PWY-7204: pyridoxal 5-phosphate salvage II (plants)	Y	-1.89E-05	0.000254527	60	60	0.940968002	0.999711551
Diatrim	PWY-7399: methylphosphonate degradation II	Y	1.21E-06	2.18E-05	60	44	0.955772317	0.999711551
Diatrim	PWY4LZ-257: superpathway of fermentation (Chlamydomonas reinhardtii)	Y	2.27E-05	0.000358294	60	60	0.949711678	0.999711551
Diatrim	REDCITCYC: TCA cycle VIII (helicobacter)	Y	5.37E-06	9.13E-05	60	60	0.953315142	0.999711551
Diatrim	UBISYN-PWY: superpathway of ubiquinol-8 biosynthesis (prokaryotic)	Y	4.37E-06	0.000173763	60	60	0.980030016	0.999711551
Diatrim	PWY-5855: ubiquinol-7 biosynthesis (prokaryotic)	Y	3.86E-07	0.000162385	60	60	0.998109927	0.999832639
Diatrim	PWY-5856: ubiquinol-9 biosynthesis (prokaryotic)	Y	3.86E-07	0.000162385	60	60	0.998109927	0.999832639
Diatrim	PWY-5857: ubiquinol-10 biosynthesis (prokaryotic)	Y	3.86E-07	0.000162385	60	60	0.998109927	0.999832639
Diatrim	PWY-6708: ubiquinol-8 biosynthesis (prokaryotic)	Y	3.86E-07	0.000162385	60	60	0.998109927	0.999832639
Diatrim	PWY-7315: dTDP-N-acetylthomosamine biosynthesis	Y	-6.08E-07	0.000175644	60	60	0.997249281	0.999832639
Diatrim	PWY-7400: L-arginine biosynthesis IV (archaebacteria)	Y	3.15E-06	0.000583128	60	60	0.99571461	0.999832639
Diatrim	PWY0-1241: ADP-L-glycero-&beta;-D-manno-heptose biosynthesis	Y	-7.70E-07	0.000251032	60	60	0.997563449	0.999832639
Farm	PWY-7210: pyrimidine deoxyribonucleotides biosynthesis from CTP	f4	-0.000982688	0.000224134	60	60	5.55E-05	0.000621398
Farm	PWY-7210: pyrimidine deoxyribonucleotides biosynthesis from CTP	f3	-0.000978097	0.000260601	60	60	0.000434686	0.004335858
Farm	GLUCUROCAT-PWY: superpathway of &beta;-D-glucuronide and D-glucuronate degradation	f4	-0.001014954	0.000366929	60	60	0.007792442	0.058295354
Farm	PWY-241: C4 photosynthetic carbon assimilation cycle, NADP-ME type	f3	0.001220858	0.00045053	60	60	0.00904876	0.066022431
Farm	TEICHOICACID-PWY: teichoic acid (poly-glycerol) biosynthesis	f4	-0.000371783	0.000146011	60	60	0.013830426	0.096469865
Farm	TEICHOICACID-PWY: teichoic acid (poly-glycerol) biosynthesis	f3	-0.00042052	0.000169768	60	60	0.016472333	0.111536131
Farm	GALACT-GLUCUROCAT-PWY: superpathway of hexuronide and hexuronate degradation	f4	-0.000890633	0.00036569	60	60	0.018268708	0.120634711
Farm	GLUCUROCAT-PWY: superpathway of &beta;-D-glucuronide and D-glucuronate degradation	f3	-0.001033057	0.000426629	60	60	0.018914696	0.12422961
Farm	HEXITOLDEGSUPER-PWY: superpathway of hexitol degradation (bacteria)	f3	0.001306328	0.000565143	60	60	0.024723846	0.155883461
Farm	PWY-5659: GDP-mannose biosynthesis	f3	0.001560131	0.000679379	60	60	0.025634523	0.160372545
Farm	GALACT-GLUCUROCAT-PWY: superpathway of hexuronide and hexuronate degradation	f3	-0.000974742	0.000425189	60	60	0.025875768	0.161399251
Farm	PWY-6859: all-trans-farnesol biosynthesis	f4	0.000420884	0.000184982	60	60	0.026959986	0.167279284
Farm	PWY-7013: L-1,2-propanediol degradation	f3	0.001607755	0.00070656	60	58	0.026947518	0.167279284
Farm	PWY-7282: 4-amino-2-methyl-5-phosphomethylpyrimidine biosynthesis (yeast)	f3	-0.00167413	0.000764462	60	60	0.032950558	0.198206408
Farm	PWY0-845: superpathway of pyridoxal 5-phosphate biosynthesis and salvage	f3	-0.001659596	0.000765674	60	60	0.034709789	0.207731494
Farm	PWY-7242: D-fructuronate degradation	f4	-0.000785519	0.00036801	60	60	0.037444895	0.221299331
Farm	PWY0-1298: superpathway of pyrimidine deoxyribonucleosides degradation	f3	0.001132998	0.000532002	60	60	0.037859403	0.222635894
Farm	PYRIDOXSYN-PWY: pyridoxal 5-phosphate biosynthesis I	f3	-0.001472793	0.000692699	60	60	0.038165033	0.223765807
Farm	CALVIN-PWY: Calvin-Benson-Bassham cycle	f4	-0.001269284	0.000609173	60	60	0.042032748	0.241178197
Farm	PWY-6859: all-trans-farnesol biosynthesis	f3	0.000442157	0.000215079	60	60	0.044743373	0.253653079
Farm	PWY-6383: mono-trans, poly-cis decaprenyl phosphate biosynthesis	f4	0.000329236	0.000162114	60	51	0.047295069	0.266839007
Farm	METHYLGALLATE-DEGRADATION-PWY: methylgallate degradation	f3	-0.000347986	0.000173002	60	29	0.049374762	0.275938387
Farm	PWY-7013: L-1,2-propanediol degradation	f4	0.001216631	0.000607687	60	58	0.050406582	0.27906595
Farm	P562-PWY: myo-inositol degradation I	f3	-0.000336452	0.000168631	60	59	0.051173988	0.279388702
Farm	PWY-5030: L-histidine degradation III	f3	-0.001483331	0.000742958	60	57	0.051025138	0.279388702
Farm	PWY-922: mevalonate pathway I	f3	0.000141731	7.10E-05	60	57	0.050971515	0.279388702
Farm	PWY-5392: reductive TCA cycle II	f3	0.000208161	0.000104815	60	54	0.052218526	0.282235251
Farm	PWY-5897: superpathway of menaquinol-11 biosynthesis	f4	0.000826537	0.000416758	60	60	0.052531096	0.282235251
Farm	PWY-5898: superpathway of menaquinol-12 biosynthesis	f4	0.000826537	0.000416758	60	60	0.052531096	0.282235251
Farm	PWY-5899: superpathway of menaquinol-13 biosynthesis	f4	0.000826537	0.000416758	60	60	0.052531096	0.282235251
Farm	DTDPRHAMSYN-PWY: dTDP-L-rhamnose biosynthesis I	f3	-0.003985168	0.002035123	60	60	0.055479854	0.292755302
Farm	LPSSYN-PWY: superpathway of lipopolysaccharide biosynthesis	f3	0.000399858	0.000204118	60	58	0.055388029	0.292755302
Farm	PWY-5265: peptidoglycan biosynthesis II (staphylococci)	f3	0.001053422	0.000548067	60	58	0.059979973	0.311632209
Farm	GALACTUROCAT-PWY: D-galacturonate degradation I	f3	-0.00100458	0.000525754	60	60	0.061453601	0.317461036
Farm	PWY-6126: superpathway of adenosine nucleotides de novo biosynthesis II	f4	-0.001391902	0.00072861	60	60	0.061504719	0.317461036
Farm	GOLPDLCAT-PWY: superpathway of glycerol degradation to 1,3-propanediol	f3	0.0004032	0.000211182	60	60	0.061649506	0.317515105
Farm	PWY-5861: superpathway of demethylmenaquinol-8 biosynthesis	f4	0.00073689	0.000387888	60	60	0.062912916	0.321222751
Farm	PWY-5154: L-arginine biosynthesis III (via N-acetyl-L-citrulline)	f3	-0.000979918	0.000518427	60	60	0.064208254	0.325725994
Farm	HISDEG-PWY: L-histidine degradation I	f3	-0.001271858	0.00067655	60	60	0.065620792	0.330058624
Farm	PWY-7242: D-fructuronate degradation	f3	-0.000801693	0.000427887	60	60	0.066502324	0.333782365
Farm	KDO-NAGLIPASYN-PWY: superpathway of (Kdo)2-lipid A biosynthesis	f3	0.000279199	0.000151464	60	60	0.070873993	0.349783129
Farm	PWY66-400: glycolysis VI (metazoan)	f3	-0.001542311	0.000841864	60	60	0.072570077	0.356664577
Farm	PWY-5838: superpathway of menaquinol-8 biosynthesis I	f4	0.000766501	0.00041932	60	60	0.073186201	0.358203268
Farm	PWY-6892: thiazole biosynthesis I (E. coli)	f3	0.001258578	0.000695916	60	60	0.076200016	0.369365379
Farm	PWY-7384: anaerobic energy metabolism (invertebrates, mitochondrial)	f4	0.000246722	0.000137397	60	53	0.078247113	0.376733556
Farm	PWY-5484: glycolysis II (from fructose 6-phosphate)	f3	-0.001380968	0.000774294	60	60	0.080227805	0.382376071
Farm	P461-PWY: hexitol fermentation to lactate, formate, ethanol and acetate	f3	0.001391991	0.000790107	60	60	0.083874319	0.393725981
Farm	PWY-7357: thiamin formation from pyrithiamine and oxythiamine (yeast)	f3	-0.001195289	0.000678483	60	60	0.083885852	0.393725981
Farm	PWY0-41: allantoin degradation IV (anaerobic)	f3	0.000321735	0.000182661	60	60	0.08394158	0.393725981
Farm	PWY-6596: adenosine nucleotides degradation I	f3	8.71E-05	4.96E-05	60	46	0.084930858	0.394286993
Farm	PWY-4984: urea cycle	f3	-0.000835096	0.00047618	60	60	0.085256245	0.394414407
Farm	GLUCOSE1PMETAB-PWY: glucose and glucose-1-phosphate degradation	f4	0.000917726	0.000524788	60	60	0.086123406	0.396926797
Farm	PWY-6344: L-ornithine degradation II (Stickland reaction)	f3	0.000540587	0.000309146	60	34	0.086142266	0.396926797
Farm	PWY-6545: pyrimidine deoxyribonucleotides de novo biosynthesis III	f4	-0.00138103	0.000793194	60	60	0.087468655	0.399242651
Farm	PWY-5705: allantoin degradation to glyoxylate III	f3	0.000346482	0.000199577	60	60	0.088359995	0.401698131
Farm	PWY-7220: adenosine deoxyribonucleotides de novo biosynthesis II	f4	-0.002472149	0.001444822	60	60	0.092921244	0.420011129
Farm	PWY-7222: guanosine deoxyribonucleotides de novo biosynthesis II	f4	-0.002472149	0.001444822	60	60	0.092921244	0.420011129
Farm	HOMOSER-METSYN-PWY: L-methionine biosynthesis I	f3	-0.00099918	0.000587189	60	60	0.094684612	0.423859539
Farm	THREOCAT-PWY: superpathway of L-threonine metabolism	f3	0.000394488	0.000232335	60	59	0.095386326	0.423859539
Farm	PWY-6145: superpathway of sialic acids and CMP-sialic acids biosynthesis	f4	-7.21E-05	4.28E-05	60	37	0.097951316	0.432009163
Farm	PWY66-400: glycolysis VI (metazoan)	f4	-0.001215177	0.000724057	60	60	0.099178795	0.436608328
Farm	PWY-7616: methanol oxidation to carbon dioxide	f3	6.61E-05	3.96E-05	60	58	0.100815597	0.441348281
Farm	LACTOSECAT-PWY: lactose and galactose degradation I	f3	0.001480531	0.00090076	60	60	0.106169004	0.459306317
Farm	PWY-5464: superpathway of cytosolic glycolysis (plants), pyruvate dehydrogenase and TCA cycle	f3	0.0006304	0.000383778	60	60	0.106383222	0.459306317
Farm	GLUCONEO-PWY: gluconeogenesis I	f4	0.000720989	0.000442427	60	60	0.109110881	0.469832645
Farm	PWY66-409: superpathway of purine nucleotide salvage	f3	0.001014815	0.00062888	60	60	0.112534425	0.4781553
Farm	PWY-5863: superpathway of phylloquinol biosynthesis	f4	0.000390494	0.000243161	60	60	0.114236407	0.482240831
Farm	COLANSYN-PWY: colanic acid building blocks biosynthesis	f3	0.000841594	0.000525297	60	60	0.115071264	0.484413164
Farm	P221-PWY: octane oxidation	f3	-0.000460302	0.000287379	60	60	0.115160828	0.484413164
Farm	P162-PWY: L-glutamate degradation V (via hydroxyglutarate)	f3	-0.000493291	0.00030906	60	49	0.11641205	0.487939871
Farm	PWY-5791: 1,4-dihydroxy-2-naphthoate biosynthesis II (plants)	f3	0.000690449	0.000433635	60	60	0.117278978	0.488541253
Farm	PWY-5837: 1,4-dihydroxy-2-naphthoate biosynthesis I	f3	0.000690449	0.000433635	60	60	0.117278978	0.488541253
Farm	PWY-6471: peptidoglycan biosynthesis IV (Enterococcus faecium)	f3	0.001397371	0.000886836	60	60	0.12105017	0.502039652
Farm	PWY-5667: CDP-diacylglycerol biosynthesis I	f4	-0.00116837	0.00074437	60	60	0.12245782	0.506207231
Farm	PWY0-1319: CDP-diacylglycerol biosynthesis II	f4	-0.001167462	0.000743843	60	60	0.122483306	0.506207231
Farm	PWY-7229: superpathway of adenosine nucleotides de novo biosynthesis I	f4	-0.001137744	0.000729099	60	60	0.124598669	0.513155493
Farm	PWY-6507: 4-deoxy-L-threo-hex-4-enopyranuronate degradation	f3	-0.000842905	0.000541901	60	60	0.125788462	0.514470456
Farm	PWY-7456: mannan degradation	f3	-0.001149289	0.000742428	60	52	0.127569735	0.518388144
Farm	ILEUSYN-PWY: L-isoleucine biosynthesis I (from threonine)	f3	-0.001745185	0.001148141	60	60	0.134452372	0.534804872
Farm	PWY-5044: purine nucleotides degradation I (plants)	f3	8.98E-05	5.91E-05	60	46	0.134459905	0.534804872
Farm	PWY-5667: CDP-diacylglycerol biosynthesis I	f3	-0.00131446	0.000865482	60	60	0.134765916	0.534804872
Farm	PWY-6891: thiazole biosynthesis II (Bacillus)	f3	0.001049758	0.000689454	60	60	0.133805399	0.534804872
Farm	PWY-7254: TCA cycle VII (acetate-producers)	f3	0.000648605	0.000427097	60	60	0.134797572	0.534804872
Farm	PWY66-389: phytol degradation	f3	-0.001067173	0.000699744	60	60	0.1331822	0.534804872
Farm	VALSYN-PWY: L-valine biosynthesis	f3	-0.001745185	0.001148141	60	60	0.134452372	0.534804872
Farm	PWY-6588: pyruvate fermentation to acetone	f4	0.000290408	0.000191375	60	60	0.135088572	0.534923592
Farm	GLYCOLYSIS: glycolysis I (from glucose 6-phosphate)	f3	-0.001128446	0.000746996	60	60	0.136818243	0.535363592
Farm	PWY0-1319: CDP-diacylglycerol biosynthesis II	f3	-0.001309136	0.000864869	60	60	0.136047693	0.535363592
Farm	PWY0-1533: methylphosphonate degradation I	f3	0.000257444	0.000170306	60	60	0.136561476	0.535363592
Farm	PWY-4702: phytate degradation I	f4	0.000744095	0.00049407	60	60	0.137991356	0.536532182
Farm	PWY-5791: 1,4-dihydroxy-2-naphthoate biosynthesis II (plants)	f4	0.000559445	0.000372954	60	60	0.139538717	0.54010311
Farm	PWY-5837: 1,4-dihydroxy-2-naphthoate biosynthesis I	f4	0.000559445	0.000372954	60	60	0.139538717	0.54010311
Farm	CALVIN-PWY: Calvin-Benson-Bassham cycle	f3	-0.001059118	0.000708287	60	60	0.140761115	0.541953218
Farm	PWY-241: C4 photosynthetic carbon assimilation cycle, NADP-ME type	f4	0.000579464	0.000387485	60	60	0.140728245	0.541953218
Farm	PWY-6936: seleno-amino acid biosynthesis	f3	-0.000965578	0.000651549	60	60	0.14426929	0.551865052
Farm	KDO-NAGLIPASYN-PWY: superpathway of (Kdo)2-lipid A biosynthesis	f4	0.000192337	0.000130269	60	60	0.145737141	0.556064972
Farm	PWY-5509: adenosylcobalamin biosynthesis from cobyrinate a,c-diamide I	f3	0.000213105	0.000145454	60	54	0.148801004	0.564631741
Farm	ASPASN-PWY: superpathway of L-aspartate and L-asparagine biosynthesis	f3	0.000649232	0.000444492	60	60	0.150023573	0.566542695
Farm	HEXITOLDEGSUPER-PWY: superpathway of hexitol degradation (bacteria)	f4	0.000705049	0.00048606	60	60	0.152801391	0.574666681
Farm	COLANSYN-PWY: colanic acid building blocks biosynthesis	f4	0.000651654	0.00045179	60	60	0.155077782	0.576150598
Farm	P23-PWY: reductive TCA cycle I	f4	-0.000198299	0.000137286	60	54	0.154506601	0.576150598
Farm	PWY-5484: glycolysis II (from fructose 6-phosphate)	f4	-0.000961599	0.000665943	60	60	0.154633988	0.576150598
Farm	PWY-6892: thiazole biosynthesis I (E. coli)	f4	0.000861227	0.000598533	60	60	0.156059654	0.578252386
Farm	PWY-6507: 4-deoxy-L-threo-hex-4-enopyranuronate degradation	f4	-0.000667907	0.00046607	60	60	0.157712849	0.582255047
Farm	PWY-7117: C4 photosynthetic carbon assimilation cycle, PEPCK type	f3	0.001111589	0.000778156	60	60	0.159017775	0.583723633
Farm	ARG+POLYAMINE-SYN: superpathway of arginine and polyamine biosynthesis	f3	0.000627242	0.000440003	60	60	0.159864563	0.585922212
Farm	PWY-6897: thiamin salvage II	f3	-0.000710944	0.000499176	60	60	0.160240212	0.586389879
Farm	PWY-7392: taxadiene biosynthesis (engineered)	f3	0.000251052	0.000177035	60	58	0.1620157	0.591057275
Farm	GALACTUROCAT-PWY: D-galacturonate degradation I	f4	-0.000633665	0.000452182	60	60	0.166938404	0.598850359
Farm	PWY-5913: TCA cycle VI (obligate autotrophs)	f3	0.001254441	0.000894613	60	60	0.166680715	0.598850359
Farm	PWY-6527: stachyose degradation	f3	0.00107263	0.000765162	60	60	0.166794471	0.598850359
Farm	PWY-7409: phospholipid remodeling (phosphatidylethanolamine, yeast)	f4	0.000185717	0.000132285	60	58	0.166178709	0.598850359
Farm	THISYN-PWY: superpathway of thiamin diphosphate biosynthesis I	f4	0.000638067	0.000454594	60	60	0.166271509	0.598850359
Farm	PWY-7409: phospholipid remodeling (phosphatidylethanolamine, yeast)	f3	0.000214803	0.000153809	60	58	0.168368011	0.603063602
Farm	PWY-6595: superpathway of guanosine nucleotides degradation (plants)	f3	0.000270442	0.000194382	60	60	0.169949279	0.605945872
Farm	FASYN-INITIAL-PWY: superpathway of fatty acid biosynthesis initiation (E. coli)	f3	-0.000967704	0.000698063	60	60	0.171468847	0.606310411
Farm	PWY-2941: L-lysine biosynthesis II	f4	-0.001004991	0.000723434	60	60	0.170582661	0.606310411
Farm	PWY-7237: myo-, chiro- and scillo-inositol degradation	f3	-0.000867903	0.000626472	60	59	0.171738456	0.606310411
Farm	RIBOSYN2-PWY: flavin biosynthesis I (bacteria and plants)	f3	-0.001364727	0.000985186	60	60	0.171779189	0.606310411
Farm	THISYNARA-PWY: superpathway of thiamin diphosphate biosynthesis III (eukaryotes)	f3	-0.000760481	0.000552895	60	60	0.174777213	0.613016812
Farm	PWY-5088: L-glutamate degradation VIII (to propanoate)	f4	-0.00019229	0.000140161	60	52	0.175867791	0.61501695
Farm	PWY-5695: urate biosynthesis/inosine 5-phosphate degradation	f4	-0.000877895	0.000639708	60	60	0.175738351	0.61501695
Farm	P162-PWY: L-glutamate degradation V (via hydroxyglutarate)	f4	-0.000363759	0.000265811	60	49	0.176934034	0.617831694
Farm	GLYCOLYSIS: glycolysis I (from glucose 6-phosphate)	f4	-0.000875616	0.000642465	60	60	0.178676368	0.621163137
Farm	PWY-6269: adenosylcobalamin salvage from cobinamide II	f3	0.000189936	0.00013987	60	47	0.180234389	0.624174964
Farm	PWY-7385: 1,3-propanediol biosynthesis (engineered)	f3	0.000576579	0.000426664	60	60	0.182318276	0.627227631
Farm	PWY-7663: gondoate biosynthesis (anaerobic)	f4	0.001304556	0.000965866	60	60	0.182543405	0.627227631
Farm	AEROBACTINSYN-PWY: aerobactin biosynthesis	f4	0.000391094	0.0002925	60	57	0.186909971	0.636920768
Farm	PYRIDNUCSAL-PWY: NAD salvage pathway I	f3	0.000519964	0.000392012	60	60	0.190395043	0.644824801
Farm	PWY-7328: superpathway of UDP-glucose-derived O-antigen building blocks biosynthesis	f4	0.000875198	0.000661889	60	60	0.191755514	0.646661961
Farm	PWY-4041: &gamma;-glutamyl cycle	f3	0.001165056	0.000882527	60	60	0.192462817	0.646771478
Farm	PWY-7254: TCA cycle VII (acetate-producers)	f4	0.000484765	0.000367331	60	60	0.192608765	0.646771478
Farm	PWY-2723: trehalose degradation V	f4	0.000912797	0.000692723	60	60	0.193273827	0.647166186
Farm	ARG+POLYAMINE-SYN: superpathway of arginine and polyamine biosynthesis	f4	0.000495699	0.000378431	60	60	0.195886708	0.652219968
Farm	GALLATE-DEGRADATION-I-PWY: gallate degradation II	f3	-0.00030072	0.000229957	60	29	0.196610716	0.65370989
Farm	PWY-4984: urea cycle	f4	-0.000533989	0.000409546	60	60	0.197916966	0.655870282
Farm	UDPNAGSYN-PWY: UDP-N-acetyl-D-glucosamine biosynthesis I	f3	0.001084669	0.000832223	60	60	0.198092801	0.655870282
Farm	PWY-7187: pyrimidine deoxyribonucleotides de novo biosynthesis II	f4	-0.000537114	0.000414556	60	60	0.200714765	0.661770858
Farm	GLUCONEO-PWY: gluconeogenesis I	f3	0.000661192	0.000514411	60	60	0.204262449	0.663578867
Farm	PWY-5384: sucrose degradation IV (sucrose phosphorylase)	f3	0.000882026	0.000683752	60	60	0.202658443	0.663578867
Farm	PWY-5910: superpathway of geranylgeranyldiphosphate biosynthesis I (via mevalonate)	f3	6.40E-05	4.98E-05	60	55	0.204631554	0.663578867
Farm	PWY-5941: glycogen degradation II (eukaryotic)	f3	-0.001587329	0.00123266	60	52	0.203435474	0.663578867
Farm	MET-SAM-PWY: superpathway of S-adenosyl-L-methionine biosynthesis	f3	-0.00073306	0.000571925	60	60	0.205512789	0.664613179
Farm	GLYCOCAT-PWY: glycogen degradation I (bacterial)	f4	0.0010463	0.000829918	60	60	0.212929536	0.679305566
Farm	PWY-7388: octanoyl-[acyl-carrier protein] biosynthesis (mitochondria, yeast)	f4	0.000852519	0.00067788	60	60	0.214040323	0.681011203
Farm	PWY-4321: L-glutamate degradation IV	f3	-0.000395222	0.000315967	60	53	0.216488816	0.684373515
Farm	PWY-7007: methyl ketone biosynthesis	f3	-0.000779844	0.00062308	60	52	0.216212993	0.684373515
Farm	PWY-5840: superpathway of menaquinol-7 biosynthesis	f4	0.000454749	0.000364724	60	60	0.217942067	0.686038677
Farm	METSYN-PWY: L-homoserine and L-methionine biosynthesis	f3	-0.000652827	0.000528236	60	60	0.221959746	0.689596623
Farm	PWY-5897: superpathway of menaquinol-11 biosynthesis	f3	0.000599625	0.000484566	60	60	0.221375766	0.689596623
Farm	PWY-5898: superpathway of menaquinol-12 biosynthesis	f3	0.000599625	0.000484566	60	60	0.221375766	0.689596623
Farm	PWY-5899: superpathway of menaquinol-13 biosynthesis	f3	0.000599625	0.000484566	60	60	0.221375766	0.689596623
Farm	PWY-7200: superpathway of pyrimidine deoxyribonucleoside salvage	f3	0.000964288	0.000779505	60	53	0.221521215	0.689596623
Farm	GLUDEG-I-PWY: GABA shunt	f3	-0.000336833	0.000273359	60	58	0.223312873	0.690983811
Farm	PWY-6992: 1,5-anhydrofructose degradation	f4	0.000305658	0.000248269	60	51	0.223699935	0.691276661
Farm	PRPP-PWY: superpathway of histidine, purine, and pyrimidine biosynthesis	f3	0.000713731	0.000581788	60	60	0.225323773	0.693741487
Farm	ILEUSYN-PWY: L-isoleucine biosynthesis I (from threonine)	f4	-0.001204651	0.000987476	60	60	0.227892184	0.697846013
Farm	VALSYN-PWY: L-valine biosynthesis	f4	-0.001204651	0.000987476	60	60	0.227892184	0.697846013
Farm	PWY-5384: sucrose degradation IV (sucrose phosphorylase)	f4	0.000715749	0.000588071	60	60	0.228953343	0.70018849
Farm	PWY-5692: allantoin degradation to glyoxylate II	f3	0.00016311	0.000134416	60	60	0.230329679	0.701938866
Farm	PWY-7039: phosphatidate metabolism, as a signaling molecule	f4	-0.000132381	0.000109113	60	41	0.230416481	0.701938866
Farm	URDEGR-PWY: superpathway of allantoin degradation in plants	f3	0.00016311	0.000134416	60	60	0.230329679	0.701938866
Farm	FERMENTATION-PWY: mixed acid fermentation	f3	0.000846348	0.000707346	60	60	0.236821975	0.715777209
Farm	PWY-3801: sucrose degradation II (sucrose synthase)	f3	7.67E-05	6.45E-05	60	24	0.239868725	0.718694126
Farm	PWY-7111: pyruvate fermentation to isobutanol (engineered)	f4	-0.000870958	0.000734559	60	60	0.241033926	0.71944975
Farm	PWY-7345: superpathway of anaerobic sucrose degradation	f3	7.18E-05	6.06E-05	60	24	0.240792457	0.71944975
Farm	GLUCOSE1PMETAB-PWY: glucose and glucose-1-phosphate degradation	f3	0.000722567	0.000610173	60	60	0.241617308	0.720281609
Farm	TCA: TCA cycle I (prokaryotic)	f3	-0.00064919	0.000549185	60	60	0.242443586	0.720926587
Farm	PWY-5861: superpathway of demethylmenaquinol-8 biosynthesis	f3	0.000529812	0.000450998	60	60	0.245343775	0.724603939
Farm	PWY-561: superpathway of glyoxylate cycle and fatty acid degradation	f4	0.000516371	0.00044018	60	60	0.246005104	0.725132252
Farm	P562-PWY: myo-inositol degradation I	f4	-0.000169935	0.000145034	60	59	0.246562424	0.72522917
Farm	PWY-5896: superpathway of menaquinol-10 biosynthesis	f4	0.000454662	0.000388114	60	60	0.246651545	0.72522917
Farm	PWY-6383: mono-trans, poly-cis decaprenyl phosphate biosynthesis	f3	0.000220132	0.00018849	60	51	0.248085282	0.727860835
Farm	PWY-2941: L-lysine biosynthesis II	f3	-0.000979737	0.000841139	60	60	0.249326187	0.72946424
Farm	PWY66-398: TCA cycle III (animals)	f3	-0.000313249	0.000270452	60	60	0.251957017	0.734434511
Farm	PWY-1042: glycolysis IV (plant cytosol)	f4	-0.001046232	0.00090915	60	60	0.25498789	0.741192268
Farm	PWY-6749: CMP-legionaminate biosynthesis I	f3	-0.000653566	0.000568365	60	51	0.255345215	0.741192268
Farm	PWY-5845: superpathway of menaquinol-9 biosynthesis	f4	0.000439713	0.000384538	60	60	0.257976345	0.742624994
Farm	PWY-5850: superpathway of menaquinol-6 biosynthesis I	f4	0.000439713	0.000384538	60	60	0.257976345	0.742624994
Farm	POLYAMSYN-PWY: superpathway of polyamine biosynthesis I	f3	0.000615651	0.000539995	60	60	0.259369241	0.743343089
Farm	PWY-1042: glycolysis IV (plant cytosol)	f3	-0.001202637	0.001057071	60	60	0.260360101	0.745146827
Farm	PWY-7315: dTDP-N-acetylthomosamine biosynthesis	f3	0.000331618	0.000292002	60	60	0.261203828	0.745755856
Farm	PWY-6823: molybdenum cofactor biosynthesis	f4	0.000240776	0.000212284	60	60	0.261808735	0.746158604
Farm	PWY0-1296: purine ribonucleosides degradation	f3	0.001055941	0.000932398	60	60	0.262521589	0.746812318
Farm	P221-PWY: octane oxidation	f4	-0.000276748	0.000247165	60	60	0.267893319	0.750326441
Farm	P461-PWY: hexitol fermentation to lactate, formate, ethanol and acetate	f4	0.000761908	0.000679543	60	60	0.267254667	0.750326441
Farm	PWY-5005: biotin biosynthesis II	f3	0.000379232	0.000336978	60	56	0.265494492	0.750326441
Farm	PWY-6703: preQ0 biosynthesis	f3	-0.000750514	0.000670812	60	60	0.268264561	0.750326441
Farm	PWY-7111: pyruvate fermentation to isobutanol (engineered)	f3	-0.000955039	0.000854074	60	60	0.268517838	0.750326441
Farm	GLUDEG-II-PWY: L-glutamate degradation VII (to butanoate)	f3	0.000299879	0.000269308	60	60	0.270510646	0.751453781
Farm	PWY-6737: starch degradation V	f4	-0.001258548	0.001128944	60	60	0.269965446	0.751453781
Farm	PWY-7385: 1,3-propanediol biosynthesis (engineered)	f4	0.000409086	0.000366959	60	60	0.269964566	0.751453781
Farm	P108-PWY: pyruvate fermentation to propanoate I	f3	-0.000467168	0.000420717	60	59	0.271835665	0.753758641
Farm	PWY-6891: thiazole biosynthesis II (Bacillus)	f4	0.000656808	0.000592975	60	60	0.273015778	0.753758641
Farm	PWY-7323: superpathway of GDP-mannose-derived O-antigen building blocks biosynthesis	f3	0.000700927	0.000633124	60	60	0.27325345	0.753758641
Farm	PWY-1269: CMP-3-deoxy-D-manno-octulosonate biosynthesis I	f4	0.000558202	0.000507549	60	60	0.27639018	0.757463666
Farm	PWY-5723: Rubisco shunt	f4	0.000809693	0.000736419	60	60	0.276519096	0.757463666
Farm	PWY-5188: tetrapyrrole biosynthesis I (from glutamate)	f3	0.000479469	0.000437055	60	60	0.277581264	0.757739155
Farm	GLYCOLYSIS-TCA-GLYOX-BYPASS: superpathway of glycolysis, pyruvate dehydrogenase, TCA, and glyoxylate bypass	f4	0.000591103	0.000541737	60	60	0.280153084	0.762577689
Farm	PWY-5860: superpathway of demethylmenaquinol-6 biosynthesis I	f4	0.000354211	0.000325512	60	60	0.281445669	0.762577689
Farm	PWY-5862: superpathway of demethylmenaquinol-9 biosynthesis	f4	0.000354211	0.000325512	60	60	0.281445669	0.762577689
Farm	DTDPRHAMSYN-PWY: dTDP-L-rhamnose biosynthesis I	f4	-0.001879307	0.001750338	60	60	0.287829064	0.768336232
Farm	POLYAMSYN-PWY: superpathway of polyamine biosynthesis I	f4	0.000498109	0.000464431	60	60	0.288348038	0.768336232
Farm	PWY-5083: NAD/NADH phosphorylation and dephosphorylation	f3	-0.00038083	0.000355106	60	60	0.288380925	0.768336232
Farm	PWY-5121: superpathway of geranylgeranyl diphosphate biosynthesis II (via MEP)	f3	0.000313978	0.000292654	60	60	0.28819291	0.768336232
Farm	PWY-5863: superpathway of phylloquinol biosynthesis	f3	0.000302459	0.000282724	60	60	0.289555756	0.768345679
Farm	PWY-5656: mannosylglycerate biosynthesis I	f3	0.000335799	0.000315156	60	60	0.2914795	0.769896691
Farm	PWY-5022: 4-aminobutanoate degradation V	f4	0.000639198	0.000608248	60	60	0.298080687	0.781222554
Farm	PWY-5690: TCA cycle II (plants and fungi)	f3	-0.000507473	0.000486287	60	60	0.301421638	0.786490898
Farm	PWY-7446: sulfoglycolysis	f4	0.000180101	0.00017296	60	60	0.302469148	0.787485755
Farm	PWY-6565: superpathway of polyamine biosynthesis III	f3	3.58E-05	3.45E-05	60	57	0.304074689	0.790461793
Farm	PROPFERM-PWY: L-alanine fermentation to propanoate and acetate	f4	-0.00011944	0.000115752	60	45	0.306820345	0.793655668
Farm	PWY-6125: superpathway of guanosine nucleotides de novo biosynthesis II	f3	-0.000809408	0.000784319	60	60	0.306764285	0.793655668
Farm	PWY-6936: seleno-amino acid biosynthesis	f4	-0.000575032	0.000560375	60	60	0.30947819	0.796197084
Farm	PWY-7279: aerobic respiration II (cytochrome c) (yeast)	f3	9.22E-05	8.98E-05	60	60	0.309354105	0.796197084
Farm	PWY0-1241: ADP-L-glycero-&beta;-D-manno-heptose biosynthesis	f4	0.000369317	0.000358932	60	60	0.308183969	0.796197084
Farm	COBALSYN-PWY: adenosylcobalamin salvage from cobinamide I	f3	-0.00074901	0.000730796	60	60	0.310054467	0.796705174
Farm	PWY-4242: pantothenate and coenzyme A biosynthesis III	f4	-0.000973001	0.000950377	60	60	0.310577895	0.797183652
Farm	PWY-6263: superpathway of menaquinol-8 biosynthesis II	f3	8.05E-05	7.89E-05	60	24	0.311897372	0.799702157
Farm	3-HYDROXYPHENYLACETATE-DEGRADATION-PWY: 4-hydroxyphenylacetate degradation	f3	0.000237338	0.000235119	60	60	0.317352224	0.807557221
Farm	MET-SAM-PWY: superpathway of S-adenosyl-L-methionine biosynthesis	f4	-0.000495742	0.000491893	60	60	0.31811779	0.808634898
Farm	DENOVOPURINE2-PWY: superpathway of purine nucleotides de novo biosynthesis II	f4	-0.000525781	0.000522737	60	60	0.319071118	0.810187029
Farm	ECASYN-PWY: enterobacterial common antigen biosynthesis	f3	0.00020662	0.000205582	60	60	0.319440143	0.810253753
Farm	PWY-7234: inosine-5-phosphate biosynthesis III	f3	0.000821432	0.000820818	60	60	0.321495693	0.812851143
Farm	P105-PWY: TCA cycle IV (2-oxoglutarate decarboxylase)	f4	0.000374247	0.00037453	60	60	0.322215852	0.813801574
Farm	PWY-6992: 1,5-anhydrofructose degradation	f3	0.000286686	0.000288663	60	51	0.325148357	0.814301958
Farm	COBALSYN-PWY: adenosylcobalamin salvage from cobinamide I	f4	-0.000617801	0.000628532	60	60	0.330108768	0.823182624
Farm	PWY-4981: L-proline biosynthesis II (from arginine)	f3	0.000742933	0.00075735	60	60	0.331067528	0.823219751
Farm	PWY-5723: Rubisco shunt	f3	0.000840603	0.000856237	60	60	0.33068749	0.823219751
Farm	PWY-5838: superpathway of menaquinol-8 biosynthesis I	f3	0.000478163	0.000487544	60	60	0.331168351	0.823219751
Farm	ANAGLYCOLYSIS-PWY: glycolysis III (from glucose)	f4	-0.000875309	0.000896923	60	60	0.333546322	0.827636208
Farm	PWY-6125: superpathway of guanosine nucleotides de novo biosynthesis II	f4	-0.000658174	0.000674565	60	60	0.333645223	0.827636208
Farm	PWY0-1296: purine ribonucleosides degradation	f4	-0.000780457	0.000801923	60	60	0.334859167	0.828907928
Farm	COA-PWY: coenzyme A biosynthesis I	f3	-0.000947431	0.000975059	60	60	0.33563099	0.829949436
Farm	P163-PWY: L-lysine fermentation to acetate and butanoate	f3	0.000165413	0.000170963	60	49	0.337668197	0.832374992
Farm	PWY-5121: superpathway of geranylgeranyl diphosphate biosynthesis II (via MEP)	f4	0.000243659	0.000251701	60	60	0.337416605	0.832374992
Farm	NAGLIPASYN-PWY: lipid IVA biosynthesis	f3	-0.000553817	0.000579436	60	60	0.343520152	0.840664222
Farm	PWY-5840: superpathway of menaquinol-7 biosynthesis	f3	0.000403477	0.000424066	60	60	0.345696308	0.842829632
Farm	PWY-6122: 5-aminoimidazole ribonucleotide biosynthesis II	f3	0.000851556	0.000894259	60	60	0.345294238	0.842829632
Farm	PWY-6277: superpathway of 5-aminoimidazole ribonucleotide biosynthesis	f3	0.000851556	0.000894259	60	60	0.345294238	0.842829632
Farm	PWY-724: superpathway of L-lysine, L-threonine and L-methionine biosynthesis II	f4	-0.000512484	0.000539198	60	60	0.346195148	0.842829632
Farm	PWY-5913: TCA cycle VI (obligate autotrophs)	f4	0.000727779	0.000769425	60	60	0.34850524	0.844125397
Farm	PWY-6317: galactose degradation I (Leloir pathway)	f3	0.00065927	0.000696908	60	60	0.348445513	0.844125397
Farm	PWY-6895: superpathway of thiamin diphosphate biosynthesis II	f4	0.000506574	0.000535268	60	60	0.348242368	0.844125397
Farm	PWY-7357: thiamin formation from pyrithiamine and oxythiamine (yeast)	f4	-0.000548604	0.000583539	60	60	0.351414706	0.846847939
Farm	PWY-5941: glycogen degradation II (eukaryotic)	f4	-0.000994465	0.001060167	60	52	0.352485925	0.847136535
Farm	RUMP-PWY: formaldehyde oxidation I	f4	3.42E-05	3.65E-05	60	52	0.352615207	0.847136535
Farm	PWY-4242: pantothenate and coenzyme A biosynthesis III	f3	-0.001031585	0.001105006	60	60	0.354766907	0.848975592
Farm	PWY-5345: superpathway of L-methionine biosynthesis (by sulfhydrylation)	f4	0.000480207	0.000514217	60	60	0.354611227	0.848975592
Farm	PWY-6147: 6-hydroxymethyl-dihydropterin diphosphate biosynthesis I	f4	0.000343593	0.000367333	60	60	0.353838976	0.848975592
Farm	PWY-5180: toluene degradation I (aerobic) (via o-cresol)	f4	0.000502541	0.000543599	60	44	0.359431793	0.856099803
Farm	PWY-5182: toluene degradation II (aerobic) (via 4-methylcatechol)	f4	0.000502541	0.000543599	60	44	0.359431793	0.856099803
Farm	PWY-5675: nitrate reduction V (assimilatory)	f4	0.00061818	0.000669438	60	60	0.359967515	0.856099803
Farm	THISYN-PWY: superpathway of thiamin diphosphate biosynthesis I	f3	0.000488097	0.000528558	60	60	0.359957974	0.856099803
Farm	PPGPPMET-PWY: ppGpp biosynthesis	f3	0.000399069	0.000432501	60	60	0.360344453	0.856134961
Farm	PWY-7539: 6-hydroxymethyl-dihydropterin diphosphate biosynthesis III (Chlamydia)	f4	0.000320549	0.000352112	60	60	0.366754301	0.867875042
Farm	PYRIDNUCSAL-PWY: NAD salvage pathway I	f4	0.000304841	0.000337156	60	60	0.370004345	0.871205449
Farm	COA-PWY: coenzyme A biosynthesis I	f4	-0.000755397	0.000838614	60	60	0.371786424	0.8726355
Farm	PWY-6606: guanosine nucleotides degradation II	f4	0.0005294	0.000589316	60	60	0.373072976	0.8726355
Farm	PWY-6700: queuosine biosynthesis	f4	-0.000873375	0.000969862	60	60	0.371920521	0.8726355
Farm	PWY-5695: urate biosynthesis/inosine 5-phosphate degradation	f3	-0.000665319	0.00074379	60	60	0.375099621	0.873554623
Farm	PWY-7389: superpathway of anaerobic energy metabolism (invertebrates)	f3	-0.000116842	0.000130716	60	53	0.375436335	0.873554623
Farm	PWY-7315: dTDP-N-acetylthomosamine biosynthesis	f4	0.000223662	0.00025114	60	60	0.377176053	0.874548272
Farm	PWY-5136: fatty acid &beta;-oxidation II (peroxisome)	f4	0.000652519	0.000737128	60	60	0.38003765	0.877352544
Farm	P42-PWY: incomplete reductive TCA cycle	f4	-0.000189939	0.000217839	60	60	0.387184993	0.877506885
Farm	PWY-3781: aerobic respiration I (cytochrome c)	f3	0.000146122	0.000167913	60	60	0.38810041	0.877506885
Farm	PWY-5973: cis-vaccenate biosynthesis	f3	0.000551112	0.000625705	60	60	0.382410666	0.877506885
Farm	PWY-6470: peptidoglycan biosynthesis V (&beta;-lactam resistance)	f4	-0.000356604	0.000410323	60	60	0.388721431	0.877506885
Farm	PWY-7094: fatty acid salvage	f3	0.000143936	0.000165724	60	60	0.389020331	0.877506885
Farm	PWY-7208: superpathway of pyrimidine nucleobases salvage	f3	-0.000739555	0.000840455	60	60	0.382861499	0.877506885
Farm	PWY-7279: aerobic respiration II (cytochrome c) (yeast)	f4	6.74E-05	7.72E-05	60	60	0.386727126	0.877506885
Farm	PWY0-1297: superpathway of purine deoxyribonucleosides degradation	f4	-0.000580995	0.000661263	60	60	0.383576559	0.877506885
Farm	PWYG-321: mycolate biosynthesis	f4	0.000736088	0.000839567	60	57	0.384580532	0.877506885
Farm	ANAEROFRUCAT-PWY: homolactic fermentation	f4	-0.000599173	0.000693471	60	60	0.391470365	0.878856546
Farm	PWY-7237: myo-, chiro- and scillo-inositol degradation	f4	-0.000466227	0.000538806	60	59	0.390776449	0.878856546
Farm	ARGORNPROST-PWY: arginine, ornithine and proline interconversion	f3	0.000418095	0.000492609	60	58	0.399845823	0.879526115
Farm	ASPASN-PWY: superpathway of L-aspartate and L-asparagine biosynthesis	f4	0.000322	0.000382292	60	60	0.403411543	0.879526115
Farm	CENTFERM-PWY: pyruvate fermentation to butanoate	f4	-0.000203262	0.000241936	60	60	0.40460028	0.879526115
Farm	ECASYN-PWY: enterobacterial common antigen biosynthesis	f4	0.000149599	0.000176814	60	60	0.401311581	0.879526115
Farm	HOMOSER-METSYN-PWY: L-methionine biosynthesis I	f4	-0.00042457	0.000505021	60	60	0.404294109	0.879526115
Farm	PHOSLIPSYN-PWY: superpathway of phospholipid biosynthesis I (bacteria)	f3	-0.000627807	0.000737851	60	60	0.398675564	0.879526115
Farm	PWY-3801: sucrose degradation II (sucrose synthase)	f4	4.64E-05	5.55E-05	60	24	0.406500524	0.879526115
Farm	PWY-5022: 4-aminobutanoate degradation V	f3	0.000591672	0.000707212	60	60	0.406559747	0.879526115
Farm	PWY-5088: L-glutamate degradation VIII (to propanoate)	f3	-0.000137582	0.000162966	60	52	0.402330698	0.879526115
Farm	PWY-5675: nitrate reduction V (assimilatory)	f3	0.000655372	0.000778357	60	60	0.403575015	0.879526115
Farm	PWY-5910: superpathway of geranylgeranyldiphosphate biosynthesis I (via mevalonate)	f4	3.59E-05	4.29E-05	60	55	0.405554683	0.879526115
Farm	PWY-6590: superpathway of Clostridium acetobutylicum acidogenic fermentation	f4	-0.000240454	0.000282947	60	60	0.399248029	0.879526115
Farm	PWY-6609: adenine and adenosine salvage III	f4	-0.000813146	0.00095065	60	60	0.396203561	0.879526115
Farm	PWY-6700: queuosine biosynthesis	f3	-0.00095998	0.001127662	60	60	0.398432172	0.879526115
Farm	PWY-6823: molybdenum cofactor biosynthesis	f3	0.000208209	0.000246823	60	60	0.402710608	0.879526115
Farm	PWY-7094: fatty acid salvage	f4	0.000119901	0.000142533	60	60	0.404005849	0.879526115
Farm	PWY-7117: C4 photosynthetic carbon assimilation cycle, PEPCK type	f4	0.000562361	0.000669265	60	60	0.404533139	0.879526115
Farm	PWY-7196: superpathway of pyrimidine ribonucleosides salvage	f4	0.000830263	0.000975655	60	58	0.398609099	0.879526115
Farm	PWY-7204: pyridoxal 5-phosphate salvage II (plants)	f4	0.000312736	0.00036393	60	60	0.394028451	0.879526115
Farm	PWY-7345: superpathway of anaerobic sucrose degradation	f4	4.35E-05	5.21E-05	60	24	0.40702266	0.879526115
Farm	PWY-6113: superpathway of mycolate biosynthesis	f4	0.00052208	0.000626493	60	57	0.408394496	0.881684557
Farm	PWY0-862: (5Z)-dodec-5-enoate biosynthesis	f3	0.000574949	0.000690727	60	60	0.408928327	0.882031537
Farm	PWY-6151: S-adenosyl-L-methionine cycle I	f3	0.000865763	0.001045798	60	60	0.411468075	0.884152779
Farm	PWY-6901: superpathway of glucose and xylose degradation	f3	-0.000411417	0.000497763	60	60	0.412208329	0.884152779
Farm	PWY-6803: phosphatidylcholine acyl editing	f4	0.000278699	0.00034084	60	60	0.417199209	0.890929476
Farm	PWY-7332: superpathway of UDP-N-acetylglucosamine-derived O-antigen building blocks biosynthesis	f3	-0.000145508	0.000178272	60	59	0.418031739	0.891901653
Farm	PWY-6163: chorismate biosynthesis from 3-dehydroquinate	f4	-0.00068742	0.000843504	60	60	0.418743958	0.892366358
Farm	PWY-7269: NAD/NADP-NADH/NADPH mitochondrial interconversion (yeast)	f3	-0.000384114	0.000471596	60	60	0.419004508	0.892366358
Farm	PWY-6527: stachyose degradation	f4	0.000534115	0.000658089	60	60	0.420642455	0.894243492
Farm	ENTBACSYN-PWY: enterobactin biosynthesis	f4	0.000451861	0.000558512	60	60	0.422106103	0.894940653
Farm	PWY-6353: purine nucleotides degradation II (aerobic)	f3	0.000638949	0.000789476	60	60	0.421941914	0.894940653
Farm	ORNDEG-PWY: superpathway of ornithine degradation	f4	0.00065263	0.000810347	60	60	0.424204054	0.896975298
Farm	PWY-5896: superpathway of menaquinol-10 biosynthesis	f3	0.00036369	0.000451261	60	60	0.423878707	0.896975298
Farm	PWY-7316: dTDP-N-acetylviosamine biosynthesis	f3	-0.000155623	0.000193573	60	54	0.425016604	0.897534403
Farm	FAO-PWY: fatty acid &beta;-oxidation I	f4	0.000720808	0.000905913	60	60	0.429772944	0.898902961
Farm	FERMENTATION-PWY: mixed acid fermentation	f4	0.00048185	0.000608363	60	60	0.431866008	0.898902961
Farm	GLCMANNANAUT-PWY: superpathway of N-acetylglucosamine, N-acetylmannosamine and N-acetylneuraminate degradation	f4	-0.000383706	0.000489651	60	60	0.436744087	0.898902961
Farm	HCAMHPDEG-PWY: 3-phenylpropanoate and 3-(3-hydroxyphenyl)propanoate degradation to 2-oxopent-4-enoate	f4	0.000390046	0.000491412	60	60	0.430894271	0.898902961
Farm	PWY-5005: biotin biosynthesis II	f4	0.000226657	0.000289823	60	56	0.437663836	0.898902961
Farm	PWY-5860: superpathway of demethylmenaquinol-6 biosynthesis I	f3	0.000301026	0.000378474	60	60	0.429947162	0.898902961
Farm	PWY-5862: superpathway of demethylmenaquinol-9 biosynthesis	f3	0.000301026	0.000378474	60	60	0.429947162	0.898902961
Farm	PWY-621: sucrose degradation III (sucrose invertase)	f3	0.000539826	0.000678549	60	60	0.429836443	0.898902961
Farm	PWY-6478: GDP-D-glycero-&alpha;-D-manno-heptose biosynthesis	f3	-0.000106943	0.000136112	60	48	0.435542578	0.898902961
Farm	PWY-6690: cinnamate and 3-hydroxycinnamate degradation to 2-oxopent-4-enoate	f4	0.000390046	0.000491412	60	60	0.430894271	0.898902961
Farm	PWY-7196: superpathway of pyrimidine ribonucleosides salvage	f3	0.000902911	0.001134398	60	58	0.42961833	0.898902961
Farm	PWY-7197: pyrimidine deoxyribonucleotide phosphorylation	f4	-0.000354373	0.000449962	60	60	0.434460823	0.898902961
Farm	PWY-7220: adenosine deoxyribonucleotides de novo biosynthesis II	f3	-0.001338255	0.001679899	60	60	0.429221358	0.898902961
Farm	PWY-7222: guanosine deoxyribonucleotides de novo biosynthesis II	f3	-0.001338255	0.001679899	60	60	0.429221358	0.898902961
Farm	PWY-841: superpathway of purine nucleotides de novo biosynthesis I	f3	-0.000535385	0.000683904	60	60	0.437207195	0.898902961
Farm	PWY-5100: pyruvate fermentation to acetate and lactate II	f4	-0.000571692	0.000734324	60	60	0.439719678	0.900737802
Farm	SO4ASSIM-PWY: sulfate reduction I (assimilatory)	f4	0.000471376	0.00060646	60	60	0.440462309	0.900737802
Farm	ENTBACSYN-PWY: enterobactin biosynthesis	f3	0.000500809	0.000649383	60	60	0.444009021	0.903302345
Farm	PANTOSYN-PWY: pantothenate and coenzyme A biosynthesis I	f3	-0.000571487	0.000740965	60	60	0.443969575	0.903302345
Farm	PWY-6737: starch degradation V	f3	-0.001013196	0.001312627	60	60	0.443611086	0.903302345
Farm	BRANCHED-CHAIN-AA-SYN-PWY: superpathway of branched amino acid biosynthesis	f4	-0.000651678	0.000850387	60	60	0.446879168	0.904655837
Farm	PWY-7228: superpathway of guanosine nucleotides de novo biosynthesis I	f3	-0.000660716	0.000866471	60	60	0.44912036	0.904655837
Farm	PWY-7323: superpathway of GDP-mannose-derived O-antigen building blocks biosynthesis	f4	0.000417375	0.000544528	60	60	0.446786028	0.904655837
Farm	PWY3O-355: stearate biosynthesis III (fungi)	f4	0.000235932	0.00030889	60	60	0.448369558	0.904655837
Farm	METSYN-PWY: L-homoserine and L-methionine biosynthesis	f4	-0.000343964	0.000454317	60	60	0.452342436	0.90635252
Farm	PWY-4702: phytate degradation I	f3	0.000433384	0.000574457	60	60	0.453934122	0.90635252
Farm	PWY-6876: isopropanol biosynthesis	f3	-0.00018779	0.000248463	60	52	0.453111732	0.90635252
Farm	PWY-7664: oleate biosynthesis IV (anaerobic)	f3	0.000564199	0.00074308	60	60	0.45105399	0.90635252
Farm	PWY-6163: chorismate biosynthesis from 3-dehydroquinate	f3	-0.000733264	0.000980745	60	60	0.457969736	0.909781896
Farm	ANAEROFRUCAT-PWY: homolactic fermentation	f3	-0.000597636	0.000806301	60	60	0.461839273	0.911391365
Farm	AST-PWY: L-arginine degradation II (AST pathway)	f4	0.00021505	0.000295752	60	60	0.470345798	0.911391365
Farm	GLYCOCAT-PWY: glycogen degradation I (bacterial)	f3	0.000701887	0.000964949	60	60	0.470192819	0.911391365
Farm	HISTSYN-PWY: L-histidine biosynthesis	f3	-0.000846405	0.001159438	60	60	0.468596646	0.911391365
Farm	P161-PWY: acetylene degradation	f3	0.000576864	0.000791332	60	60	0.469224134	0.911391365
Farm	PWY-5920: superpathway of heme biosynthesis from glycine	f3	-0.00025472	0.0003468	60	59	0.46588949	0.911391365
Farm	PWY-5994: palmitate biosynthesis I (animals and fungi)	f4	0.00043027	0.000579736	60	44	0.461253458	0.911391365
Farm	PWY-6126: superpathway of adenosine nucleotides de novo biosynthesis II	f3	-0.000617401	0.000847157	60	60	0.469337492	0.911391365
Farm	PWY-621: sucrose degradation III (sucrose invertase)	f4	0.000425159	0.000583596	60	60	0.469504139	0.911391365
Farm	PWY-6549: L-glutamine biosynthesis III	f3	0.000344222	0.000468038	60	60	0.465303753	0.911391365
Farm	PWY4FS-7: phosphatidylglycerol biosynthesis I (plastidic)	f4	0.000468251	0.000636579	60	60	0.465233002	0.911391365
Farm	PWY4FS-8: phosphatidylglycerol biosynthesis II (non-plastidic)	f4	0.000468175	0.000636445	60	60	0.465210625	0.911391365
Farm	PWY-6282: palmitoleate biosynthesis I (from (5Z)-dodec-5-enoate)	f3	0.000522381	0.000720156	60	60	0.471414313	0.911587135
Farm	PWY-561: superpathway of glyoxylate cycle and fatty acid degradation	f3	0.000369143	0.000511799	60	60	0.473915568	0.911739493
Farm	PWY-5845: superpathway of menaquinol-9 biosynthesis	f3	0.000322143	0.000447104	60	60	0.474376441	0.911739493
Farm	PWY-5850: superpathway of menaquinol-6 biosynthesis I	f3	0.000322143	0.000447104	60	60	0.474376441	0.911739493
Farm	PWY-821: superpathway of sulfur amino acid biosynthesis (Saccharomyces cerevisiae)	f3	-0.000345437	0.000480703	60	60	0.475539253	0.911739493
Farm	PWY-7282: 4-amino-2-methyl-5-phosphomethylpyrimidine biosynthesis (yeast)	f4	-0.000471733	0.000657487	60	60	0.476228793	0.91232161
Farm	ARGDEG-PWY: superpathway of L-arginine, putrescine, and 4-aminobutanoate degradation	f4	0.00032018	0.000451378	60	60	0.481223588	0.914137419
Farm	ARO-PWY: chorismate biosynthesis I	f4	-0.000529781	0.000751973	60	60	0.484192297	0.914137419
Farm	COA-PWY-1: coenzyme A biosynthesis II (mammalian)	f4	-0.000776724	0.001110366	60	60	0.487285786	0.914137419
Farm	DENOVOPURINE2-PWY: superpathway of purine nucleotides de novo biosynthesis II	f3	-0.00042907	0.000607788	60	60	0.483309046	0.914137419
Farm	GALACTARDEG-PWY: D-galactarate degradation I	f4	0.000422471	0.000615911	60	60	0.495747927	0.914137419
Farm	GLUCARGALACTSUPER-PWY: superpathway of D-glucarate and D-galactarate degradation	f4	0.000422471	0.000615911	60	60	0.495747927	0.914137419
Farm	HEME-BIOSYNTHESIS-II: heme biosynthesis I (aerobic)	f4	0.000283168	0.000423244	60	60	0.506372971	0.914137419
Farm	HSERMETANA-PWY: L-methionine biosynthesis III	f3	-0.000873494	0.001308239	60	60	0.507230591	0.914137419
Farm	KETOGLUCONMET-PWY: ketogluconate metabolism	f4	0.000371648	0.000533408	60	60	0.489008685	0.914137419
Farm	METHYLGALLATE-DEGRADATION-PWY: methylgallate degradation	f4	-0.000100507	0.000148793	60	29	0.5023078	0.914137419
Farm	NONMEVIPP-PWY: methylerythritol phosphate pathway I	f3	0.000391876	0.000591177	60	60	0.51028334	0.914137419
Farm	ORNARGDEG-PWY: superpathway of L-arginine and L-ornithine degradation	f4	0.00032018	0.000451378	60	60	0.481223588	0.914137419
Farm	PWY-2723: trehalose degradation V	f3	0.000544276	0.000805431	60	60	0.502132661	0.914137419
Farm	PWY-3781: aerobic respiration I (cytochrome c)	f4	9.71E-05	0.000144416	60	60	0.504444132	0.914137419
Farm	PWY-5103: L-isoleucine biosynthesis III	f4	-0.000577385	0.000857701	60	60	0.503759303	0.914137419
Farm	PWY-5154: L-arginine biosynthesis III (via N-acetyl-L-citrulline)	f4	-0.000295616	0.000445881	60	60	0.51020838	0.914137419
Farm	PWY-5345: superpathway of L-methionine biosynthesis (by sulfhydrylation)	f3	-0.000422301	0.000597882	60	60	0.483077569	0.914137419
Farm	PWY-5656: mannosylglycerate biosynthesis I	f4	0.000180035	0.000271055	60	60	0.50944133	0.914137419
Farm	PWY-5677: succinate fermentation to butanoate	f4	8.67E-05	0.000125378	60	56	0.492474965	0.914137419
Farm	PWY-5823: superpathway of CDP-glucose-derived O-antigen building blocks biosynthesis	f4	0.000342193	0.00048142	60	37	0.480324961	0.914137419
Farm	PWY-6147: 6-hydroxymethyl-dihydropterin diphosphate biosynthesis I	f3	0.000294009	0.000427099	60	60	0.494212406	0.914137419
Farm	PWY-6353: purine nucleotides degradation II (aerobic)	f4	0.000470485	0.000679	60	60	0.491392506	0.914137419
Farm	PWY-6519: 8-amino-7-oxononanoate biosynthesis I	f3	0.000439146	0.000649729	60	60	0.502048698	0.914137419
Farm	PWY-6545: pyrimidine deoxyribonucleotides de novo biosynthesis III	f3	-0.000628563	0.00092225	60	60	0.498488222	0.914137419
Farm	PWY-6629: superpathway of L-tryptophan biosynthesis	f4	0.000418275	0.0005955	60	60	0.485507311	0.914137419
Farm	PWY-724: superpathway of L-lysine, L-threonine and L-methionine biosynthesis II	f3	-0.000423042	0.000626927	60	60	0.502744759	0.914137419
Farm	PWY-7294: xylose degradation IV	f4	8.36E-05	0.00011995	60	50	0.48903409	0.914137419
Farm	PWY-7332: superpathway of UDP-N-acetylglucosamine-derived O-antigen building blocks biosynthesis	f4	-0.000105443	0.000153325	60	59	0.494633603	0.914137419
Farm	PWY-7616: methanol oxidation to carbon dioxide	f4	2.29E-05	3.40E-05	60	58	0.504727431	0.914137419
Farm	PWY0-1277: 3-phenylpropanoate and 3-(3-hydroxyphenyl)propanoate degradation	f4	0.000356821	0.000526	60	60	0.50048983	0.914137419
Farm	PWY0-1533: methylphosphonate degradation I	f4	9.71E-05	0.000146474	60	60	0.510432061	0.914137419
Farm	PWY66-399: gluconeogenesis III	f3	-0.000214937	0.000318874	60	56	0.503209513	0.914137419
Farm	SULFATE-CYS-PWY: superpathway of sulfate assimilation and cysteine biosynthesis	f4	0.000364215	0.00052015	60	60	0.486857453	0.914137419
Farm	TCA-GLYOX-BYPASS: superpathway of glyoxylate bypass and TCA	f4	0.000388964	0.000548299	60	60	0.481185268	0.914137419
Farm	TRPSYN-PWY: L-tryptophan biosynthesis	f3	-0.000562912	0.000819907	60	60	0.495355287	0.914137419
Farm	PWY0-166: superpathway of pyrimidine deoxyribonucleotides de novo biosynthesis (E. coli)	f4	-0.000299566	0.000454387	60	60	0.512573572	0.915636828
Farm	PWY-5747: 2-methylcitrate cycle II	f4	0.000239764	0.000366848	60	60	0.516208342	0.915913164
Farm	PWY-6071: superpathway of phenylethylamine degradation	f3	7.73E-05	0.000118137	60	58	0.515900847	0.915913164
Farm	PWY-6124: inosine-5-phosphate biosynthesis II	f3	-0.000517648	0.000794634	60	60	0.517584053	0.916975084
Farm	PWY-7392: taxadiene biosynthesis (engineered)	f4	9.87E-05	0.000152261	60	58	0.519582259	0.919333988
Farm	ANAGLYCOLYSIS-PWY: glycolysis III (from glucose)	f3	-0.000667923	0.001042855	60	60	0.524623338	0.922774979
Farm	PROPFERM-PWY: L-alanine fermentation to propanoate and acetate	f3	-8.62E-05	0.000134585	60	45	0.524572477	0.922774979
Farm	PWY-6608: guanosine nucleotides degradation III	f3	-0.00068806	0.001073682	60	60	0.524386878	0.922774979
Farm	PWY-7539: 6-hydroxymethyl-dihydropterin diphosphate biosynthesis III (Chlamydia)	f3	0.000260902	0.000409402	60	60	0.526689106	0.925031981
Farm	PWY-6837: fatty acid beta-oxidation V (unsaturated, odd number, di-isomerase-dependent)	f3	0.000216621	0.000340802	60	60	0.527759358	0.925976399
Farm	PYRIDNUCSYN-PWY: NAD biosynthesis I (from aspartate)	f3	0.000326378	0.000513794	60	60	0.528010231	0.925976399
Farm	PWY-5173: superpathway of acetyl-CoA biosynthesis	f4	0.000343997	0.000543825	60	60	0.529746045	0.927100086
Farm	COMPLETE-ARO-PWY: superpathway of aromatic amino acid biosynthesis	f4	-0.000421035	0.000673395	60	60	0.534495612	0.929079137
Farm	PWY-4041: &gamma;-glutamyl cycle	f4	0.000475942	0.00075903	60	60	0.533325394	0.929079137
Farm	PWY0-1415: superpathway of heme biosynthesis from uroporphyrinogen-III	f4	0.000142066	0.000227133	60	60	0.53434471	0.929079137
Farm	SALVADEHYPOX-PWY: adenosine nucleotides degradation II	f4	0.000657626	0.001046601	60	60	0.532476897	0.929079137
Farm	PWY0-1479: tRNA processing	f4	0.000363347	0.000582722	60	60	0.535607722	0.930328181
Farm	PWY0-845: superpathway of pyridoxal 5-phosphate biosynthesis and salvage	f4	-0.000408682	0.000658529	60	60	0.537523915	0.931603031
Farm	PWY0-321: phenylacetate degradation I (aerobic)	f3	6.90E-05	0.000111316	60	58	0.538279229	0.932228642
Farm	GLUCARDEG-PWY: D-glucarate degradation I	f4	0.000346437	0.000561521	60	60	0.539900915	0.93230516
Farm	PWY-7383: anaerobic energy metabolism (invertebrates, cytosol)	f3	-0.000143468	0.000232282	60	56	0.539452266	0.93230516
Farm	PWY66-389: phytol degradation	f4	-0.000368948	0.000601825	60	60	0.542465757	0.934993915
Farm	TRPSYN-PWY: L-tryptophan biosynthesis	f4	-0.000432113	0.000705173	60	60	0.542644523	0.934993915
Farm	PWY-7663: gondoate biosynthesis (anaerobic)	f3	0.000686027	0.001123015	60	60	0.543890058	0.936457463
Farm	LPSSYN-PWY: superpathway of lipopolysaccharide biosynthesis	f4	0.000106706	0.000175554	60	58	0.545902007	0.938554432
Farm	PWY-6531: mannitol cycle	f3	0.000286414	0.000472931	60	60	0.547356013	0.939687446
Farm	PWY-5138: unsaturated, even numbered fatty acid &beta;-oxidation	f3	0.000391699	0.00064788	60	60	0.548033993	0.939978892
Farm	PWY-7208: superpathway of pyrimidine nucleobases salvage	f4	-0.000436499	0.000722846	60	60	0.548511852	0.939978892
Farm	PWY-6145: superpathway of sialic acids and CMP-sialic acids biosynthesis	f3	-2.98E-05	4.97E-05	60	37	0.551490998	0.942678756
Farm	PWY-3841: folate transformations II	f4	-0.000511533	0.000856976	60	60	0.553112087	0.942723124
Farm	PWY-7234: inosine-5-phosphate biosynthesis III	f4	0.000421391	0.000705957	60	60	0.553110238	0.942723124
Farm	RIBOSYN2-PWY: flavin biosynthesis I (bacteria and plants)	f4	-0.0005058	0.000847323	60	60	0.553090233	0.942723124
Farm	PWY0-42: 2-methylcitrate cycle I	f4	0.000229359	0.000384709	60	60	0.55358646	0.942851867
Farm	ALLANTOINDEG-PWY: superpathway of allantoin degradation in yeast	f4	3.18E-05	5.48E-05	60	56	0.563817489	0.943058274
Farm	GLYOXYLATE-BYPASS: glyoxylate cycle	f3	-0.000276206	0.000477376	60	60	0.565315763	0.943058274
Farm	PENTOSE-P-PWY: pentose phosphate pathway	f4	0.000363534	0.000622661	60	60	0.561805715	0.943058274
Farm	PWY-5971: palmitate biosynthesis II (bacteria and plants)	f3	0.000433616	0.000750885	60	60	0.56606519	0.943058274
Farm	PWY-6123: inosine-5-phosphate biosynthesis I	f3	-0.00042752	0.000733843	60	60	0.562648569	0.943058274
Farm	PWY-7200: superpathway of pyrimidine deoxyribonucleoside salvage	f4	0.000389969	0.000670425	60	53	0.563252328	0.943058274
Farm	PWY0-162: superpathway of pyrimidine ribonucleotides de novo biosynthesis	f3	-0.000458934	0.000791979	60	60	0.564721844	0.943058274
Farm	UDPNAGSYN-PWY: UDP-N-acetyl-D-glucosamine biosynthesis I	f4	0.000420703	0.000715766	60	60	0.559184973	0.943058274
Farm	BIOTIN-BIOSYNTHESIS-PWY: biotin biosynthesis I	f3	0.000332939	0.00058022	60	60	0.568520354	0.944375165
Farm	PWY-6630: superpathway of L-tyrosine biosynthesis	f4	-0.000370089	0.000645535	60	60	0.568862197	0.944375165
Farm	PWY-5101: L-isoleucine biosynthesis II	f4	-0.00070528	0.001232225	60	60	0.569495856	0.944763652
Farm	PWY-7198: pyrimidine deoxyribonucleotides de novo biosynthesis IV	f4	0.000479411	0.000841704	60	60	0.571374363	0.947012619
Farm	PWY-6121: 5-aminoimidazole ribonucleotide biosynthesis I	f4	-0.000360256	0.000634832	60	60	0.572782901	0.947340422
Farm	THREOCAT-PWY: superpathway of L-threonine metabolism	f4	0.000113316	0.000199823	60	59	0.573052793	0.947340422
Farm	PWY-7388: octanoyl-[acyl-carrier protein] biosynthesis (mitochondria, yeast)	f3	0.000445861	0.000788173	60	60	0.573992752	0.948231212
Farm	PANTO-PWY: phosphopantothenate biosynthesis I	f3	-0.000426842	0.000766833	60	60	0.580123889	0.950390072
Farm	PWY-5855: ubiquinol-7 biosynthesis (prokaryotic)	f3	-0.000150645	0.000269959	60	60	0.579173314	0.950390072
Farm	PWY-5856: ubiquinol-9 biosynthesis (prokaryotic)	f3	-0.000150645	0.000269959	60	60	0.579173314	0.950390072
Farm	PWY-5857: ubiquinol-10 biosynthesis (prokaryotic)	f3	-0.000150645	0.000269959	60	60	0.579173314	0.950390072
Farm	PWY-6531: mannitol cycle	f4	0.000227569	0.000406752	60	60	0.57819162	0.950390072
Farm	PWY-6708: ubiquinol-8 biosynthesis (prokaryotic)	f3	-0.000150645	0.000269959	60	60	0.579173314	0.950390072
Farm	PWY-7003: glycerol degradation to butanol	f4	0.000159212	0.000284361	60	59	0.577909152	0.950390072
Farm	PWY0-781: aspartate superpathway	f4	0.000275486	0.000493835	60	60	0.579295208	0.950390072
Farm	UBISYN-PWY: superpathway of ubiquinol-8 biosynthesis (prokaryotic)	f3	-0.000162053	0.000288875	60	60	0.577175908	0.950390072
Farm	PWY-5989: stearate biosynthesis II (bacteria and plants)	f3	0.000348986	0.000630233	60	60	0.582084274	0.951623252
Farm	PYRIDOXSYN-PWY: pyridoxal 5-phosphate biosynthesis I	f4	-0.000329135	0.000595766	60	60	0.582958135	0.951735519
Farm	AEROBACTINSYN-PWY: aerobactin biosynthesis	f3	-0.000186402	0.000340091	60	57	0.585927522	0.952354754
Farm	PWY-5659: GDP-mannose biosynthesis	f4	0.000320971	0.00058431	60	60	0.585095784	0.952354754
Farm	PWY-7039: phosphatidate metabolism, as a signaling molecule	f3	-6.96E-05	0.000126866	60	41	0.585583405	0.952354754
Farm	PWY-7221: guanosine ribonucleotides de novo biosynthesis	f4	-0.000554872	0.00101321	60	60	0.586239219	0.952354754
Farm	PWY-6596: adenosine nucleotides degradation I	f4	2.32E-05	4.27E-05	60	46	0.588604524	0.953055544
Farm	ALL-CHORISMATE-PWY: superpathway of chorismate metabolism	f3	4.91E-05	9.37E-05	60	29	0.602534906	0.955864421
Farm	ALLANTOINDEG-PWY: superpathway of allantoin degradation in yeast	f3	3.40E-05	6.37E-05	60	56	0.595876427	0.955864421
Farm	ARGSYNBSUB-PWY: L-arginine biosynthesis II (acetyl cycle)	f4	-0.00053672	0.001006162	60	60	0.595963915	0.955864421
Farm	CITRULBIO-PWY: L-citrulline biosynthesis	f3	-0.000419453	0.000810922	60	60	0.607130846	0.955864421
Farm	HISTSYN-PWY: L-histidine biosynthesis	f4	-0.000529971	0.000997192	60	60	0.597317888	0.955864421
Farm	PWY-1861: formaldehyde assimilation II (RuMP Cycle)	f4	0.000195886	0.000375651	60	60	0.604219175	0.955864421
Farm	PWY-5686: UMP biosynthesis	f4	-0.000507463	0.000955719	60	60	0.597654197	0.955864421
Farm	PWY-5705: allantoin degradation to glyoxylate III	f4	9.14E-05	0.000171649	60	60	0.596488151	0.955864421
Farm	PWY-5918: superpathay of heme biosynthesis from glutamate	f4	0.000192999	0.000358726	60	60	0.592821923	0.955864421
Farm	PWY-6270: isoprene biosynthesis I	f3	0.000200167	0.000378164	60	60	0.598799417	0.955864421
Farm	PWY-6305: putrescine biosynthesis IV	f4	0.000364051	0.000700732	60	60	0.605554489	0.955864421
Farm	PWY-6385: peptidoglycan biosynthesis III (mycobacteria)	f4	-0.000384352	0.000714053	60	60	0.592645734	0.955864421
Farm	PWY-6628: superpathway of L-phenylalanine biosynthesis	f4	-0.000310566	0.000588662	60	60	0.599992823	0.955864421
Farm	PWY-6731: starch degradation III	f4	0.00020776	0.000389488	60	60	0.595974105	0.955864421
Farm	PWY-6895: superpathway of thiamin diphosphate biosynthesis II	f3	0.000324684	0.000622357	60	60	0.604052008	0.955864421
Farm	PWY-7328: superpathway of UDP-glucose-derived O-antigen building blocks biosynthesis	f3	0.000409264	0.000769581	60	60	0.597085552	0.955864421
Farm	PWY-7560: methylerythritol phosphate pathway II	f3	0.000267546	0.000495743	60	60	0.591672816	0.955864421
Farm	PWY-841: superpathway of purine nucleotides de novo biosynthesis I	f4	-0.000306795	0.000588201	60	60	0.604134772	0.955864421
Farm	PWY0-1061: superpathway of L-alanine biosynthesis	f3	0.000519776	0.001005876	60	60	0.607487863	0.955864421
Farm	PWY0-1061: superpathway of L-alanine biosynthesis	f4	0.000454333	0.000865119	60	60	0.601656658	0.955864421
Farm	PWY0-1297: superpathway of purine deoxyribonucleosides degradation	f3	0.000397266	0.000768853	60	60	0.607515528	0.955864421
Farm	PWY0-41: allantoin degradation IV (anaerobic)	f4	8.20E-05	0.0001571	60	60	0.603693449	0.955864421
Farm	SALVADEHYPOX-PWY: adenosine nucleotides degradation II	f3	0.000648464	0.001216886	60	60	0.596338488	0.955864421
Farm	P124-PWY: Bifidobacterium shunt	f4	0.000608475	0.001202978	60	60	0.615089237	0.964238034
Farm	HCAMHPDEG-PWY: 3-phenylpropanoate and 3-(3-hydroxyphenyl)propanoate degradation to 2-oxopent-4-enoate	f3	0.000281126	0.000571366	60	60	0.624734297	0.964401252
Farm	P4-PWY: superpathway of L-lysine, L-threonine and L-methionine biosynthesis I	f4	0.000201029	0.00040502	60	60	0.621704387	0.964401252
Farm	PWY-6690: cinnamate and 3-hydroxycinnamate degradation to 2-oxopent-4-enoate	f3	0.000281126	0.000571366	60	60	0.624734297	0.964401252
Farm	PWY-7389: superpathway of anaerobic energy metabolism (invertebrates)	f4	-5.57E-05	0.000112424	60	53	0.62209651	0.964401252
Farm	TCA: TCA cycle I (prokaryotic)	f4	0.000232773	0.000472334	60	60	0.624179836	0.964401252
Farm	ARGININE-SYN4-PWY: L-ornithine de novo biosynthesis	f3	-0.000334573	0.000691251	60	60	0.630372126	0.965153569
Farm	FASYN-ELONG-PWY: fatty acid elongation -- saturated	f3	0.000395261	0.000811297	60	60	0.628128692	0.965153569
Farm	GLYCOLYSIS-E-D: superpathway of glycolysis and Entner-Doudoroff	f4	0.000231632	0.000478796	60	60	0.6305341	0.965153569
Farm	OANTIGEN-PWY: O-antigen building blocks biosynthesis (E. coli)	f3	0.000453934	0.000960074	60	60	0.638288825	0.965153569
Farm	ORNDEG-PWY: superpathway of ornithine degradation	f3	0.000458437	0.000942192	60	60	0.628573216	0.965153569
Farm	P163-PWY: L-lysine fermentation to acetate and butanoate	f4	6.86E-05	0.000147039	60	49	0.642744148	0.965153569
Farm	POLYISOPRENSYN-PWY: polyisoprenoid biosynthesis (E. coli)	f3	0.000163051	0.000347838	60	60	0.641165864	0.965153569
Farm	PWY-5100: pyruvate fermentation to acetate and lactate II	f3	0.000412285	0.000853801	60	60	0.631168685	0.965153569
Farm	PWY-5692: allantoin degradation to glyoxylate II	f4	5.49E-05	0.000115607	60	60	0.636966288	0.965153569
Farm	PWY-6284: superpathway of unsaturated fatty acids biosynthesis (E. coli)	f4	0.000226851	0.000485743	60	60	0.642400418	0.965153569
Farm	PWY-6285: superpathway of fatty acids biosynthesis (E. coli)	f4	0.000267055	0.000546245	60	60	0.62693432	0.965153569
Farm	PWY-6519: 8-amino-7-oxononanoate biosynthesis I	f4	0.000270203	0.000558809	60	60	0.630707999	0.965153569
Farm	PWY-6837: fatty acid beta-oxidation V (unsaturated, odd number, di-isomerase-dependent)	f4	0.000137567	0.000293112	60	60	0.640756954	0.965153569
Farm	PWY-7219: adenosine ribonucleotides de novo biosynthesis	f4	-0.00048596	0.001030791	60	60	0.639258618	0.965153569
Farm	PWY66-399: gluconeogenesis III	f4	-0.000131565	0.000274252	60	56	0.633396997	0.965153569
Farm	URDEGR-PWY: superpathway of allantoin degradation in plants	f4	5.49E-05	0.000115607	60	60	0.636966288	0.965153569
Farm	ARGDEG-PWY: superpathway of L-arginine, putrescine, and 4-aminobutanoate degradation	f3	0.000233692	0.000524819	60	60	0.657930107	0.96583146
Farm	AST-PWY: L-arginine degradation II (AST pathway)	f3	0.000156849	0.000343872	60	60	0.650161964	0.96583146
Farm	BIOTIN-BIOSYNTHESIS-PWY: biotin biosynthesis I	f4	0.000226048	0.000499027	60	60	0.6524141	0.96583146
Farm	COA-PWY-1: coenzyme A biosynthesis II (mammalian)	f3	-0.000573762	0.001291026	60	60	0.658546412	0.96583146
Farm	GLYCOL-GLYOXDEG-PWY: superpathway of glycol metabolism and degradation	f3	0.000156485	0.000369004	60	60	0.673228784	0.96583146
Farm	ORNARGDEG-PWY: superpathway of L-arginine and L-ornithine degradation	f3	0.000233692	0.000524819	60	60	0.657930107	0.96583146
Farm	PWY-3001: superpathway of L-isoleucine biosynthesis I	f4	-0.000319672	0.000728909	60	60	0.662760946	0.96583146
Farm	PWY-5083: NAD/NADH phosphorylation and dephosphorylation	f4	0.000130432	0.000305414	60	60	0.67106046	0.96583146
Farm	PWY-5104: L-isoleucine biosynthesis IV	f3	0.00027562	0.000615484	60	60	0.656115663	0.96583146
Farm	PWY-5392: reductive TCA cycle II	f4	3.95E-05	9.01E-05	60	54	0.66333544	0.96583146
Farm	PWY-6285: superpathway of fatty acids biosynthesis (E. coli)	f3	0.000272661	0.00063512	60	60	0.669440429	0.96583146
Farm	PWY-6386: UDP-N-acetylmuramoyl-pentapeptide biosynthesis II (lysine-containing)	f4	-0.000402211	0.00092898	60	60	0.666801083	0.96583146
Farm	PWY-6387: UDP-N-acetylmuramoyl-pentapeptide biosynthesis I (meso-diaminopimelate containing)	f4	-0.000372434	0.000839161	60	60	0.658981203	0.96583146
Farm	PWY-6609: adenine and adenosine salvage III	f3	0.000487894	0.001105324	60	60	0.66071643	0.96583146
Farm	PWY-7115: C4 photosynthetic carbon assimilation cycle, NAD-ME type	f4	0.00022995	0.000506048	60	60	0.651394285	0.96583146
Farm	PWY-7197: pyrimidine deoxyribonucleotide phosphorylation	f3	-0.000234092	0.000523172	60	60	0.656375499	0.96583146
Farm	PWY-7229: superpathway of adenosine nucleotides de novo biosynthesis I	f3	-0.000373499	0.000847726	60	60	0.661302055	0.96583146
Farm	PWY-7399: methylphosphonate degradation II	f4	-1.36E-05	3.11E-05	60	44	0.664964102	0.96583146
Farm	PWY-7456: mannan degradation	f4	-0.000286473	0.000638536	60	52	0.655519958	0.96583146
Farm	PWY0-1338: polymyxin resistance	f3	0.000163918	0.000382915	60	60	0.670326839	0.96583146
Farm	PWY0-1586: peptidoglycan maturation (meso-diaminopimelate containing)	f4	0.000861302	0.001951024	60	60	0.660674685	0.96583146
Farm	PWYG-321: mycolate biosynthesis	f3	0.000440329	0.000976167	60	57	0.653772278	0.96583146
Farm	RUMP-PWY: formaldehyde oxidation I	f3	1.83E-05	4.24E-05	60	52	0.668112049	0.96583146
Farm	TRNA-CHARGING-PWY: tRNA charging	f4	-0.000279859	0.000658805	60	60	0.672703587	0.96583146
Farm	PWY-7664: oleate biosynthesis IV (anaerobic)	f4	0.000270205	0.000639097	60	60	0.674157801	0.965884268
Farm	P42-PWY: incomplete reductive TCA cycle	f3	-0.000105423	0.000253283	60	60	0.678925622	0.965975454
Farm	PANTO-PWY: phosphopantothenate biosynthesis I	f4	0.000276092	0.000659526	60	60	0.67718417	0.965975454
Farm	PWY-5030: L-histidine degradation III	f4	-0.000264354	0.000638992	60	57	0.680759351	0.965975454
Farm	PWY-6588: pyruvate fermentation to acetone	f3	-9.32E-05	0.000222512	60	60	0.677004378	0.965975454
Farm	PWY-7184: pyrimidine deoxyribonucleotides de novo biosynthesis I	f4	-0.000204323	0.000491033	60	60	0.679010983	0.965975454
Farm	PWY-7383: anaerobic energy metabolism (invertebrates, cytosol)	f4	-8.27E-05	0.000199777	60	56	0.680410467	0.965975454
Farm	P122-PWY: heterolactic fermentation	f4	0.000245797	0.000596105	60	60	0.681754356	0.966807017
Farm	PWY-5509: adenosylcobalamin biosynthesis from cobyrinate a,c-diamide I	f4	5.11E-05	0.0001251	60	54	0.684382638	0.967631911
Farm	PWY0-1277: 3-phenylpropanoate and 3-(3-hydroxyphenyl)propanoate degradation	f3	0.000250161	0.000611582	60	60	0.684159148	0.967631911
Farm	FUCCAT-PWY: fucose degradation	f3	-0.000214549	0.000535683	60	60	0.690387264	0.969460314
Farm	P124-PWY: Bifidobacterium shunt	f3	0.000557077	0.001398706	60	60	0.692023763	0.969460314
Farm	PWY-5188: tetrapyrrole biosynthesis I (from glutamate)	f4	0.000149739	0.000375895	60	60	0.691971123	0.969460314
Farm	PWY-821: superpathway of sulfur amino acid biosynthesis (Saccharomyces cerevisiae)	f4	-0.000164543	0.000413436	60	60	0.692237314	0.969460314
Farm	PWY66-398: TCA cycle III (animals)	f4	-9.36E-05	0.000232606	60	60	0.689046543	0.969460314
Farm	REDCITCYC: TCA cycle VIII (helicobacter)	f4	-5.22E-05	0.000130546	60	60	0.690738147	0.969460314
Farm	ARGSYN-PWY: L-arginine biosynthesis I (via L-ornithine)	f4	-0.000301358	0.000810682	60	60	0.711572988	0.969704863
Farm	CENTFERM-PWY: pyruvate fermentation to butanoate	f3	0.00010565	0.0002813	60	60	0.708730291	0.969704863
Farm	FUC-RHAMCAT-PWY: superpathway of fucose and rhamnose degradation	f4	-0.000167397	0.000426679	60	60	0.696391564	0.969704863
Farm	NONOXIPENT-PWY: pentose phosphate pathway (non-oxidative branch)	f3	-0.000283394	0.000792087	60	60	0.721927569	0.969704863
Farm	OANTIGEN-PWY: O-antigen building blocks biosynthesis (E. coli)	f4	-0.000325538	0.000825726	60	60	0.694982051	0.969704863
Farm	P164-PWY: purine nucleobases degradation I (anaerobic)	f4	-0.000266046	0.000683316	60	60	0.698581343	0.969704863
Farm	P4-PWY: superpathway of L-lysine, L-threonine and L-methionine biosynthesis I	f3	0.00016512	0.000470918	60	60	0.727252555	0.969704863
Farm	PEPTIDOGLYCANSYN-PWY: peptidoglycan biosynthesis I (meso-diaminopimelate containing)	f4	-0.000274775	0.000769298	60	60	0.72237865	0.969704863
Farm	POLYAMINSYN3-PWY: superpathway of polyamine biosynthesis II	f4	-8.07E-05	0.000204521	60	59	0.694787713	0.969704863
Farm	PWY-5104: L-isoleucine biosynthesis IV	f4	0.000186184	0.000529356	60	60	0.726444557	0.969704863
Farm	PWY-5138: unsaturated, even numbered fatty acid &beta;-oxidation	f4	0.000199796	0.000557219	60	60	0.721349193	0.969704863
Farm	PWY-5173: superpathway of acetyl-CoA biosynthesis	f3	0.000245291	0.000632307	60	60	0.699620808	0.969704863
Farm	PWY-5180: toluene degradation I (aerobic) (via o-cresol)	f3	0.000230599	0.000632044	60	44	0.716677906	0.969704863
Farm	PWY-5182: toluene degradation II (aerobic) (via 4-methylcatechol)	f3	0.000230599	0.000632044	60	44	0.716677906	0.969704863
Farm	PWY-5347: superpathway of L-methionine biosynthesis (transsulfuration)	f3	0.000182295	0.000501954	60	60	0.717922662	0.969704863
Farm	PWY-5347: superpathway of L-methionine biosynthesis (transsulfuration)	f4	-0.000160552	0.000431713	60	60	0.711453263	0.969704863
Farm	PWY-5367: petroselinate biosynthesis	f4	0.000113904	0.000292682	60	60	0.69870594	0.969704863
Farm	PWY-5505: L-glutamate and L-glutamine biosynthesis	f3	3.25E-05	8.47E-05	60	55	0.702473148	0.969704863
Farm	PWY-5677: succinate fermentation to butanoate	f3	5.77E-05	0.000145778	60	56	0.693940892	0.969704863
Farm	PWY-5747: 2-methylcitrate cycle II	f3	0.000167412	0.000426535	60	60	0.696268212	0.969704863
Farm	PWY-5971: palmitate biosynthesis II (bacteria and plants)	f4	0.000237622	0.00064581	60	60	0.714380423	0.969704863
Farm	PWY-5989: stearate biosynthesis II (bacteria and plants)	f4	0.000208057	0.000542041	60	60	0.702632519	0.969704863
Farm	PWY-6071: superpathway of phenylethylamine degradation	f4	3.61E-05	0.000101605	60	58	0.724092904	0.969704863
Farm	PWY-6269: adenosylcobalamin salvage from cobinamide II	f4	4.40E-05	0.000120297	60	47	0.71610359	0.969704863
Farm	PWY-6282: palmitoleate biosynthesis I (from (5Z)-dodec-5-enoate)	f4	0.00023297	0.000619381	60	60	0.708319118	0.969704863
Farm	PWY-6385: peptidoglycan biosynthesis III (mycobacteria)	f3	-0.000304333	0.000830232	60	60	0.715404043	0.969704863
Farm	PWY-6562: norspermidine biosynthesis	f3	2.91E-05	7.52E-05	60	57	0.700101447	0.969704863
Farm	PWY-6608: guanosine nucleotides degradation III	f4	-0.000324622	0.000923436	60	60	0.726579335	0.969704863
Farm	PWY-6628: superpathway of L-phenylalanine biosynthesis	f3	0.000244056	0.000684439	60	60	0.722823593	0.969704863
Farm	PWY-6731: starch degradation III	f3	0.00015783	0.000452859	60	60	0.728831429	0.969704863
Farm	PWY-7199: pyrimidine deoxyribonucleosides salvage	f4	-0.00027964	0.000722688	60	60	0.700347093	0.969704863
Farm	PWY-7204: pyridoxal 5-phosphate salvage II (plants)	f3	0.000159474	0.000423142	60	60	0.707767273	0.969704863
Farm	PWY-7228: superpathway of guanosine nucleotides de novo biosynthesis I	f4	-0.000274782	0.000745221	60	60	0.713801079	0.969704863
Farm	PWY-7316: dTDP-N-acetylviosamine biosynthesis	f4	-6.31E-05	0.000166485	60	54	0.706340248	0.969704863
Farm	PWY-7400: L-arginine biosynthesis IV (archaebacteria)	f4	-0.000328108	0.000833772	60	60	0.695512346	0.969704863
Farm	PWY0-162: superpathway of pyrimidine ribonucleotides de novo biosynthesis	f4	-0.000252304	0.000681153	60	60	0.712555972	0.969704863
Farm	PWY0-42: 2-methylcitrate cycle I	f3	0.000168341	0.000447302	60	60	0.708161523	0.969704863
Farm	PWY0-862: (5Z)-dodec-5-enoate biosynthesis	f4	0.000226252	0.00059407	60	60	0.704836805	0.969704863
Farm	PWY4FS-7: phosphatidylglycerol biosynthesis I (plastidic)	f3	-0.000271802	0.000740152	60	60	0.714913605	0.969704863
Farm	PWY4FS-8: phosphatidylglycerol biosynthesis II (non-plastidic)	f3	-0.000273087	0.000739996	60	60	0.713569786	0.969704863
Farm	REDCITCYC: TCA cycle VIII (helicobacter)	f3	-5.90E-05	0.000151787	60	60	0.699282602	0.969704863
Farm	SER-GLYSYN-PWY: superpathway of L-serine and glycine biosynthesis I	f4	0.000226823	0.000628403	60	60	0.719569702	0.969704863
Farm	TRNA-CHARGING-PWY: tRNA charging	f3	0.000268895	0.000765995	60	60	0.726949353	0.969704863
Farm	FUC-RHAMCAT-PWY: superpathway of fucose and rhamnose degradation	f3	-0.000172025	0.000496101	60	60	0.730149937	0.969822436
Farm	COMPLETE-ARO-PWY: superpathway of aromatic amino acid biosynthesis	f3	-0.000243944	0.000782959	60	60	0.756591928	0.970626686
Farm	FAO-PWY: fatty acid &beta;-oxidation I	f3	0.000351463	0.001053307	60	60	0.739940748	0.970626686
Farm	GLCMANNANAUT-PWY: superpathway of N-acetylglucosamine, N-acetylmannosamine and N-acetylneuraminate degradation	f3	0.000179081	0.000569319	60	60	0.754335649	0.970626686
Farm	GLYOXYLATE-BYPASS: glyoxylate cycle	f4	0.000124776	0.000410574	60	60	0.762389286	0.970626686
Farm	HEMESYN2-PWY: heme biosynthesis II (anaerobic)	f4	0.000117977	0.000378082	60	60	0.756234452	0.970626686
Farm	LACTOSECAT-PWY: lactose and galactose degradation I	f4	-0.00026171	0.000774712	60	60	0.736835883	0.970626686
Farm	METHGLYUT-PWY: superpathway of methylglyoxal degradation	f3	-0.000144804	0.000483364	60	60	0.765672129	0.970626686
Farm	NAD-BIOSYNTHESIS-II: NAD salvage pathway II	f3	0.000138134	0.000437181	60	60	0.753269805	0.970626686
Farm	NAGLIPASYN-PWY: lipid IVA biosynthesis	f4	-0.00016325	0.000498353	60	60	0.744520317	0.970626686
Farm	P108-PWY: pyruvate fermentation to propanoate I	f4	-0.000112492	0.000361844	60	59	0.757107631	0.970626686
Farm	P23-PWY: reductive TCA cycle I	f3	-5.29E-05	0.000159623	60	54	0.741445467	0.970626686
Farm	P441-PWY: superpathway of N-acetylneuraminate degradation	f4	-0.000122242	0.000398697	60	60	0.760346604	0.970626686
Farm	PWY-3841: folate transformations II	f3	-0.000304194	0.000996409	60	60	0.761340672	0.970626686
Farm	PWY-5044: purine nucleotides degradation I (plants)	f4	1.61E-05	5.08E-05	60	46	0.751825476	0.970626686
Farm	PWY-5136: fatty acid &beta;-oxidation II (peroxisome)	f3	0.000260113	0.000857061	60	60	0.76270139	0.970626686
Farm	PWY-5676: acetyl-CoA fermentation to butanoate II	f3	0.000170003	0.000558797	60	60	0.762143692	0.970626686
Farm	PWY-5855: ubiquinol-7 biosynthesis (prokaryotic)	f4	7.00E-05	0.000232182	60	60	0.764173088	0.970626686
Farm	PWY-5856: ubiquinol-9 biosynthesis (prokaryotic)	f4	7.00E-05	0.000232182	60	60	0.764173088	0.970626686
Farm	PWY-5857: ubiquinol-10 biosynthesis (prokaryotic)	f4	7.00E-05	0.000232182	60	60	0.764173088	0.970626686
Farm	PWY-6151: S-adenosyl-L-methionine cycle I	f4	-0.00027367	0.000899454	60	60	0.762119089	0.970626686
Farm	PWY-6263: superpathway of menaquinol-8 biosynthesis II	f4	-2.12E-05	6.78E-05	60	24	0.755618649	0.970626686
Farm	PWY-6470: peptidoglycan biosynthesis V (&beta;-lactam resistance)	f3	-0.000150069	0.000477083	60	60	0.754334603	0.970626686
Farm	PWY-6471: peptidoglycan biosynthesis IV (Enterococcus faecium)	f4	-0.000254801	0.000762736	60	60	0.739651117	0.970626686
Farm	PWY-6549: L-glutamine biosynthesis III	f4	0.000121719	0.000402543	60	60	0.763549695	0.970626686
Farm	PWY-6590: superpathway of Clostridium acetobutylicum acidogenic fermentation	f3	0.000107466	0.000328984	60	60	0.745211323	0.970626686
Farm	PWY-6708: ubiquinol-8 biosynthesis (prokaryotic)	f4	7.00E-05	0.000232182	60	60	0.764173088	0.970626686
Farm	PWY-6876: isopropanol biosynthesis	f4	-6.61E-05	0.000213694	60	52	0.758148024	0.970626686
Farm	PWY-7115: C4 photosynthetic carbon assimilation cycle, NAD-ME type	f3	0.00019709	0.000588383	60	60	0.738970698	0.970626686
Farm	PWY-7187: pyrimidine deoxyribonucleotides de novo biosynthesis II	f3	-0.000148623	0.000482005	60	60	0.759029835	0.970626686
Farm	PWY-7198: pyrimidine deoxyribonucleotides de novo biosynthesis IV	f3	0.00030421	0.000978652	60	60	0.757137117	0.970626686
Farm	PWY-7400: L-arginine biosynthesis IV (archaebacteria)	f3	0.000315723	0.00096943	60	60	0.745949883	0.970626686
Farm	PWY-7446: sulfoglycolysis	f3	6.71E-05	0.000201101	60	60	0.73991765	0.970626686
Farm	PWY-922: mevalonate pathway I	f4	1.99E-05	6.10E-05	60	57	0.745337534	0.970626686
Farm	PWY0-1261: anhydromuropeptides recycling	f3	0.000200546	0.000670375	60	60	0.76599178	0.970626686
Farm	PWY0-321: phenylacetate degradation I (aerobic)	f4	3.23E-05	9.57E-05	60	58	0.737359807	0.970626686
Farm	SULFATE-CYS-PWY: superpathway of sulfate assimilation and cysteine biosynthesis	f3	-0.000190662	0.00060478	60	60	0.753803429	0.970626686
Farm	UBISYN-PWY: superpathway of ubiquinol-8 biosynthesis (prokaryotic)	f4	7.72E-05	0.000248451	60	60	0.757207848	0.970626686
Farm	PWY-5994: palmitate biosynthesis I (animals and fungi)	f3	0.000200812	0.000674061	60	44	0.76693366	0.97109329
Farm	PWY-6168: flavin biosynthesis III (fungi)	f3	-0.000261432	0.00088485	60	60	0.76880177	0.972782617
Farm	PWY-5097: L-lysine biosynthesis VI	f4	-0.000200549	0.000682266	60	60	0.769947191	0.973345005
Farm	PWY-6612: superpathway of tetrahydrofolate biosynthesis	f4	0.000111637	0.000388534	60	60	0.774980059	0.974496202
Farm	PWY0-1415: superpathway of heme biosynthesis from uroporphyrinogen-III	f3	-7.63E-05	0.000264088	60	60	0.773905794	0.974496202
Farm	ARGSYN-PWY: L-arginine biosynthesis I (via L-ornithine)	f3	0.000269474	0.000942583	60	60	0.776077386	0.975264371
Farm	PWY-6803: phosphatidylcholine acyl editing	f3	0.000112906	0.000396295	60	60	0.7768286	0.975264371
Farm	P164-PWY: purine nucleobases degradation I (anaerobic)	f3	0.00022375	0.000794494	60	60	0.779327677	0.975294139
Farm	POLYISOPRENSYN-PWY: polyisoprenoid biosynthesis (E. coli)	f4	8.45E-05	0.000299163	60	60	0.778773435	0.975294139
Farm	PWY-6270: isoprene biosynthesis I	f4	9.23E-05	0.000325245	60	60	0.777752348	0.975294139
Farm	PWY0-1338: polymyxin resistance	f4	9.28E-05	0.000329331	60	60	0.779117714	0.975294139
Farm	SER-GLYSYN-PWY: superpathway of L-serine and glycine biosynthesis I	f3	-0.000202842	0.000730646	60	60	0.782384346	0.976989399
Farm	CITRULBIO-PWY: L-citrulline biosynthesis	f4	-0.000191952	0.000697446	60	60	0.784215847	0.977300529
Farm	GLUTORN-PWY: L-ornithine biosynthesis	f3	-0.000275475	0.001010958	60	60	0.786305248	0.977300529
Farm	PWY0-781: aspartate superpathway	f3	0.000157802	0.000574184	60	60	0.784516811	0.977300529
Farm	PWY66-391: fatty acid &beta;-oxidation VI (peroxisome)	f4	3.20E-05	0.000116805	60	58	0.785058784	0.977300529
Farm	PWY-6284: superpathway of unsaturated fatty acids biosynthesis (E. coli)	f3	0.000153477	0.000564775	60	60	0.786870341	0.977479664
Farm	PWY-5097: L-lysine biosynthesis VI	f3	0.000213345	0.000793272	60	60	0.789017874	0.97802096
Farm	PWY-5505: L-glutamate and L-glutamine biosynthesis	f4	-1.94E-05	7.28E-05	60	55	0.790896119	0.97802096
Farm	PWY-7288: fatty acid &beta;-oxidation (peroxisome, yeast)	f4	1.68E-05	6.33E-05	60	58	0.791689788	0.97802096
Farm	PWY66-391: fatty acid &beta;-oxidation VI (peroxisome)	f3	3.57E-05	0.000135809	60	58	0.793592982	0.979662564
Farm	POLYAMINSYN3-PWY: superpathway of polyamine biosynthesis II	f3	6.21E-05	0.000237798	60	59	0.795088566	0.980593444
Farm	GLUCARDEG-PWY: D-glucarate degradation I	f3	0.000168561	0.000652882	60	60	0.797268295	0.981078985
Farm	PWY66-422: D-galactose degradation V (Leloir pathway)	f4	-0.000155436	0.000599224	60	60	0.796334746	0.981078985
Farm	DAPLYSINESYN-PWY: L-lysine biosynthesis I	f4	0.000156825	0.000617606	60	60	0.800537262	0.981468143
Farm	GLUDEG-I-PWY: GABA shunt	f4	-5.82E-05	0.000235107	60	58	0.805358358	0.981468143
Farm	GLUTORN-PWY: L-ornithine biosynthesis	f4	-0.000215644	0.00086949	60	60	0.8050831	0.981468143
Farm	NAD-BIOSYNTHESIS-II: NAD salvage pathway II	f4	9.60E-05	0.000376004	60	60	0.799494001	0.981468143
Farm	PWY-4981: L-proline biosynthesis II (from arginine)	f4	-0.00016235	0.00065137	60	60	0.804135739	0.981468143
Farm	PWY-5103: L-isoleucine biosynthesis III	f3	0.000250974	0.000997251	60	60	0.802273061	0.981468143
Farm	PWY-5823: superpathway of CDP-glucose-derived O-antigen building blocks biosynthesis	f3	-0.00014107	0.000559748	60	37	0.801997028	0.981468143
Farm	PWY-7046: 4-coumarate degradation (anaerobic)	f4	7.44E-05	0.000299268	60	60	0.804657229	0.981468143
Farm	PWY-7288: fatty acid &beta;-oxidation (peroxisome, yeast)	f3	1.88E-05	7.35E-05	60	58	0.799702599	0.981468143
Farm	ARO-PWY: chorismate biosynthesis I	f3	-0.000214299	0.000874321	60	60	0.80732318	0.98171931
Farm	P441-PWY: superpathway of N-acetylneuraminate degradation	f3	0.00011377	0.000463566	60	60	0.80707691	0.98171931
Farm	PWY-6168: flavin biosynthesis III (fungi)	f4	-0.000186141	0.000761028	60	60	0.807717452	0.98171931
Farm	P161-PWY: acetylene degradation	f4	-0.000161269	0.000680597	60	60	0.813606919	0.983521172
Farm	P185-PWY: formaldehyde assimilation III (dihydroxyacetone cycle)	f4	-5.61E-05	0.000237003	60	59	0.81379617	0.983521172
Farm	PWY-5920: superpathway of heme biosynthesis from glycine	f4	7.12E-05	0.000298271	60	59	0.812134477	0.983521172
Farm	PWY-7199: pyrimidine deoxyribonucleosides salvage	f3	-0.000198014	0.000840271	60	60	0.814608484	0.983521172
Farm	PWY-7221: guanosine ribonucleotides de novo biosynthesis	f3	-0.000270049	0.001178062	60	60	0.819571483	0.984702169
Farm	GALACTARDEG-PWY: D-galactarate degradation I	f3	0.000162824	0.000716122	60	60	0.821011122	0.98516548
Farm	GLUCARGALACTSUPER-PWY: superpathway of D-glucarate and D-galactarate degradation	f3	0.000162824	0.000716122	60	60	0.821011122	0.98516548
Farm	PWY66-409: superpathway of purine nucleotide salvage	f4	0.000122716	0.000540878	60	60	0.82138797	0.98516548
Farm	NONMEVIPP-PWY: methylerythritol phosphate pathway I	f4	0.000113503	0.00050845	60	60	0.824212271	0.986550789
Farm	PWY-7219: adenosine ribonucleotides de novo biosynthesis	f3	0.000268058	0.001198504	60	60	0.823881548	0.986550789
Farm	PWY-7269: NAD/NADP-NADH/NADPH mitochondrial interconversion (yeast)	f4	-8.99E-05	0.000405603	60	60	0.825420418	0.98689052
Farm	THRESYN-PWY: superpathway of L-threonine biosynthesis	f3	0.00019177	0.000870225	60	60	0.826431235	0.987207397
Farm	PWY-6883: pyruvate fermentation to butanol II	f3	-7.83E-05	0.000359606	60	57	0.828450664	0.988121781
Farm	THISYNARA-PWY: superpathway of thiamin diphosphate biosynthesis III (eukaryotes)	f4	-0.000103708	0.000475526	60	60	0.82819555	0.988121781
Farm	FASYN-INITIAL-PWY: superpathway of fatty acid biosynthesis initiation (E. coli)	f4	-0.000126194	0.000600379	60	60	0.834325424	0.988644262
Farm	METHGLYUT-PWY: superpathway of methylglyoxal degradation	f4	8.93E-05	0.000415724	60	60	0.830811993	0.988644262
Farm	PWY-7007: methyl ketone biosynthesis	f4	-0.000114074	0.000535889	60	52	0.832246278	0.988644262
Farm	GALLATE-DEGRADATION-I-PWY: gallate degradation II	f4	-4.05E-05	0.000197778	60	29	0.838717511	0.990153011
Farm	HISDEG-PWY: L-histidine degradation I	f4	-0.000118842	0.000581877	60	60	0.838949442	0.990153011
Farm	PWY-4321: L-glutamate degradation IV	f4	-5.44E-05	0.000271752	60	53	0.842066852	0.991851538
Farm	PWY-6565: superpathway of polyamine biosynthesis III	f4	5.79E-06	2.97E-05	60	57	0.846043489	0.994553361
Farm	3-HYDROXYPHENYLACETATE-DEGRADATION-PWY: 4-hydroxyphenylacetate degradation	f4	-3.57E-05	0.000202218	60	60	0.860654281	0.99555275
Farm	ALL-CHORISMATE-PWY: superpathway of chorismate metabolism	f4	1.43E-05	8.06E-05	60	29	0.860193246	0.99555275
Farm	GLYCOGENSYNTH-PWY: glycogen biosynthesis I (from ADP-D-Glucose)	f4	0.000115943	0.000612438	60	60	0.850570542	0.99555275
Farm	GLYCOL-GLYOXDEG-PWY: superpathway of glycol metabolism and degradation	f4	-5.68E-05	0.000317368	60	60	0.858597322	0.99555275
Farm	GLYCOLYSIS-TCA-GLYOX-BYPASS: superpathway of glycolysis, pyruvate dehydrogenase, TCA, and glyoxylate bypass	f3	0.000111746	0.000629879	60	60	0.859863555	0.99555275
Farm	HEMESYN2-PWY: heme biosynthesis II (anaerobic)	f3	-8.15E-05	0.000439597	60	60	0.853556354	0.99555275
Farm	PWY-2942: L-lysine biosynthesis III	f3	0.000123543	0.000720238	60	60	0.864459946	0.99555275
Farm	PWY-5004: superpathway of L-citrulline metabolism	f4	1.21E-05	6.91E-05	60	54	0.862095997	0.99555275
Farm	PWY-5177: glutaryl-CoA degradation	f3	0.000101429	0.000594736	60	60	0.865230996	0.99555275
Farm	PWY-6317: galactose degradation I (Leloir pathway)	f4	0.000101752	0.000599386	60	60	0.865844524	0.99555275
Farm	PWY-7046: 4-coumarate degradation (anaerobic)	f3	6.24E-05	0.00034796	60	60	0.858432625	0.99555275
Farm	PWY-7384: anaerobic energy metabolism (invertebrates, mitochondrial)	f3	2.86E-05	0.000159752	60	53	0.858516243	0.99555275
Farm	PWY-7560: methylerythritol phosphate pathway II	f4	8.05E-05	0.000426371	60	60	0.850963114	0.99555275
Farm	PWY0-1241: ADP-L-glycero-&beta;-D-manno-heptose biosynthesis	f3	-7.11E-05	0.000417332	60	60	0.865445587	0.99555275
Farm	RHAMCAT-PWY: L-rhamnose degradation I	f4	-0.000107359	0.000618971	60	60	0.862960689	0.99555275
Farm	GLYCOLYSIS-E-D: superpathway of glycolysis and Entner-Doudoroff	f3	-9.39E-05	0.000556698	60	60	0.866677229	0.995620281
Farm	P185-PWY: formaldehyde assimilation III (dihydroxyacetone cycle)	f3	4.62E-05	0.000275564	60	59	0.867587893	0.995620281
Farm	PWY-2942: L-lysine biosynthesis III	f4	-0.00010442	0.000619451	60	60	0.866777912	0.995620281
Farm	PWY-5686: UMP biosynthesis	f3	0.000184852	0.001111218	60	60	0.868514086	0.996199563
Farm	PWY0-1261: anhydromuropeptides recycling	f4	9.50E-05	0.000576566	60	60	0.869804592	0.996398274
Farm	PWY-622: starch biosynthesis	f4	-0.000107383	0.000665544	60	48	0.872434293	0.998274284
Farm	FOLSYN-PWY: superpathway of tetrahydrofolate biosynthesis and salvage	f4	6.50E-05	0.000407082	60	60	0.8737064	0.998340557
Farm	KETOGLUCONMET-PWY: ketogluconate metabolism	f3	-8.82E-05	0.000620195	60	60	0.887439486	0.998340557
Farm	NONOXIPENT-PWY: pentose phosphate pathway (non-oxidative branch)	f4	0.000106115	0.000681246	60	60	0.87680907	0.998340557
Farm	PWY-5690: TCA cycle II (plants and fungi)	f4	-6.30E-05	0.000418238	60	60	0.880785156	0.998340557
Farm	PWY-6124: inosine-5-phosphate biosynthesis II	f4	9.84E-05	0.000683437	60	60	0.886047119	0.998340557
Farm	PWY-7184: pyrimidine deoxyribonucleotides de novo biosynthesis I	f3	-8.39E-05	0.000570925	60	60	0.883706603	0.998340557
Farm	PWY0-1586: peptidoglycan maturation (meso-diaminopimelate containing)	f3	-0.000336555	0.002268462	60	60	0.882619673	0.998340557
Farm	ARGININE-SYN4-PWY: L-ornithine de novo biosynthesis	f4	-6.68E-05	0.000594521	60	60	0.910946659	0.998525194
Farm	ARGSYNBSUB-PWY: L-arginine biosynthesis II (acetyl cycle)	f3	0.000128626	0.001169868	60	60	0.912865212	0.998525194
Farm	FASYN-ELONG-PWY: fatty acid elongation -- saturated	f4	7.52E-05	0.000697768	60	60	0.914593548	0.998525194
Farm	FOLSYN-PWY: superpathway of tetrahydrofolate biosynthesis and salvage	f3	-5.33E-05	0.000473316	60	60	0.910818294	0.998525194
Farm	GLUDEG-II-PWY: L-glutamate degradation VII (to butanoate)	f4	3.21E-05	0.000231622	60	60	0.890454437	0.998525194
Farm	HSERMETANA-PWY: L-methionine biosynthesis III	f4	-0.000114341	0.00112517	60	60	0.91944111	0.998525194
Farm	PPGPPMET-PWY: ppGpp biosynthesis	f4	3.73E-05	0.000371979	60	60	0.920486427	0.998525194
Farm	PWY-1269: CMP-3-deoxy-D-manno-octulosonate biosynthesis I	f3	-7.45E-05	0.000590129	60	60	0.899997935	0.998525194
Farm	PWY-3001: superpathway of L-isoleucine biosynthesis I	f3	9.09E-05	0.000847504	60	60	0.914998084	0.998525194
Farm	PWY-5004: superpathway of L-citrulline metabolism	f3	-9.55E-06	8.03E-05	60	54	0.905821398	0.998525194
Farm	PWY-5101: L-isoleucine biosynthesis II	f3	-0.000152194	0.001432711	60	60	0.915802771	0.998525194
Farm	PWY-5189: tetrapyrrole biosynthesis II (from glycine)	f4	4.19E-05	0.000348065	60	60	0.904593268	0.998525194
Farm	PWY-5367: petroselinate biosynthesis	f3	4.64E-05	0.000340302	60	60	0.892141045	0.998525194
Farm	PWY-5464: superpathway of cytosolic glycolysis (plants), pyruvate dehydrogenase and TCA cycle	f4	-3.62E-05	0.000330074	60	60	0.913095212	0.998525194
Farm	PWY-5676: acetyl-CoA fermentation to butanoate II	f4	-4.76E-05	0.000480602	60	60	0.9215447	0.998525194
Farm	PWY-5973: cis-vaccenate biosynthesis	f4	-6.46E-05	0.000538147	60	60	0.904859538	0.998525194
Farm	PWY-6113: superpathway of mycolate biosynthesis	f3	9.24E-05	0.000728425	60	57	0.899581218	0.998525194
Farm	PWY-622: starch biosynthesis	f3	-7.57E-05	0.00077383	60	48	0.922454801	0.998525194
Farm	PWY-6305: putrescine biosynthesis IV	f3	-0.000109251	0.000814743	60	60	0.893836908	0.998525194
Farm	PWY-6386: UDP-N-acetylmuramoyl-pentapeptide biosynthesis II (lysine-containing)	f3	-0.000110397	0.001080128	60	60	0.918978164	0.998525194
Farm	PWY-6387: UDP-N-acetylmuramoyl-pentapeptide biosynthesis I (meso-diaminopimelate containing)	f3	-0.000126369	0.000975695	60	60	0.897439297	0.998525194
Farm	PWY-6606: guanosine nucleotides degradation II	f3	6.58E-05	0.000685199	60	60	0.923866473	0.998525194
Farm	PWY-6749: CMP-legionaminate biosynthesis I	f4	5.22E-05	0.000488831	60	51	0.915402121	0.998525194
Farm	PWY-6897: thiamin salvage II	f4	5.88E-05	0.000429324	60	60	0.89150275	0.998525194
Farm	PWY-7003: glycerol degradation to butanol	f3	3.46E-05	0.000330627	60	59	0.917030297	0.998525194
Farm	PWY0-1298: superpathway of pyrimidine deoxyribonucleosides degradation	f4	-4.48E-05	0.000457556	60	60	0.922295326	0.998525194
Farm	PWY0-881: superpathway of fatty acid biosynthesis I (E. coli)	f4	6.09E-05	0.000473463	60	60	0.898192967	0.998525194
Farm	PWY3O-355: stearate biosynthesis III (fungi)	f3	3.50E-05	0.000359147	60	60	0.922692262	0.998525194
Farm	TCA-GLYOX-BYPASS: superpathway of glyoxylate bypass and TCA	f3	-6.81E-05	0.000637509	60	60	0.91528063	0.998525194
Farm	1CMET2-PWY: N10-formyl-tetrahydrofolate biosynthesis	f3	-3.16E-05	0.000742456	60	60	0.966189317	0.999711551
Farm	1CMET2-PWY: N10-formyl-tetrahydrofolate biosynthesis	f4	-5.31E-05	0.00063856	60	60	0.934026566	0.999711551
Farm	ARGORNPROST-PWY: arginine, ornithine and proline interconversion	f4	1.83E-05	0.000423676	60	58	0.96566012	0.999711551
Farm	BRANCHED-CHAIN-AA-SYN-PWY: superpathway of branched amino acid biosynthesis	f3	8.22E-05	0.000988748	60	60	0.934056555	0.999711551
Farm	DAPLYSINESYN-PWY: L-lysine biosynthesis I	f3	4.82E-05	0.000718092	60	60	0.946790848	0.999711551
Farm	FUCCAT-PWY: fucose degradation	f4	3.00E-05	0.000460722	60	60	0.948331084	0.999711551
Farm	GLYCOGENSYNTH-PWY: glycogen biosynthesis I (from ADP-D-Glucose)	f3	4.08E-05	0.000712083	60	60	0.954569586	0.999711551
Farm	GOLPDLCAT-PWY: superpathway of glycerol degradation to 1,3-propanediol	f4	1.05E-05	0.00018163	60	60	0.954287989	0.999711551
Farm	HEME-BIOSYNTHESIS-II: heme biosynthesis I (aerobic)	f3	-2.03E-05	0.000492107	60	60	0.967192651	0.999711551
Farm	P105-PWY: TCA cycle IV (2-oxoglutarate decarboxylase)	f3	2.04E-05	0.000435467	60	60	0.962745831	0.999711551
Farm	P122-PWY: heterolactic fermentation	f3	5.05E-05	0.000693094	60	60	0.942164753	0.999711551
Farm	PANTOSYN-PWY: pantothenate and coenzyme A biosynthesis I	f4	-2.95E-05	0.000637278	60	60	0.963246482	0.999711551
Farm	PENTOSE-P-PWY: pentose phosphate pathway	f3	2.62E-05	0.00072397	60	60	0.971227127	0.999711551
Farm	PEPTIDOGLYCANSYN-PWY: peptidoglycan biosynthesis I (meso-diaminopimelate containing)	f3	-3.85E-05	0.000894466	60	60	0.965854873	0.999711551
Farm	PHOSLIPSYN-PWY: superpathway of phospholipid biosynthesis I (bacteria)	f4	3.81E-05	0.000634599	60	60	0.952333441	0.999711551
Farm	PRPP-PWY: superpathway of histidine, purine, and pyrimidine biosynthesis	f4	2.52E-05	0.000500375	60	60	0.960087201	0.999711551
Farm	PWY-1861: formaldehyde assimilation II (RuMP Cycle)	f3	5.97E-06	0.00043677	60	60	0.989150575	0.999711551
Farm	PWY-5177: glutaryl-CoA degradation	f4	4.45E-05	0.000511512	60	60	0.931026253	0.999711551
Farm	PWY-5189: tetrapyrrole biosynthesis II (from glycine)	f3	-1.81E-05	0.000404696	60	60	0.96445108	0.999711551
Farm	PWY-5415: catechol degradation I (meta-cleavage pathway)	f3	6.31E-06	0.000164523	60	45	0.969568096	0.999711551
Farm	PWY-5415: catechol degradation I (meta-cleavage pathway)	f4	-8.74E-06	0.0001415	60	45	0.9509975	0.999711551
Farm	PWY-5918: superpathay of heme biosynthesis from glutamate	f3	3.65E-05	0.000417092	60	60	0.930586244	0.999711551
Farm	PWY-6121: 5-aminoimidazole ribonucleotide biosynthesis I	f3	-1.19E-05	0.000738121	60	60	0.987171567	0.999711551
Farm	PWY-6122: 5-aminoimidazole ribonucleotide biosynthesis II	f4	1.63E-05	0.00076912	60	60	0.983218671	0.999711551
Farm	PWY-6123: inosine-5-phosphate biosynthesis I	f4	4.14E-05	0.000631153	60	60	0.947954377	0.999711551
Farm	PWY-6277: superpathway of 5-aminoimidazole ribonucleotide biosynthesis	f4	1.63E-05	0.00076912	60	60	0.983218671	0.999711551
Farm	PWY-6344: L-ornithine degradation II (Stickland reaction)	f4	5.26E-06	0.000265886	60	34	0.984287392	0.999711551
Farm	PWY-6478: GDP-D-glycero-&alpha;-D-manno-heptose biosynthesis	f4	-3.31E-06	0.000117065	60	48	0.977528805	0.999711551
Farm	PWY-6562: norspermidine biosynthesis	f4	-2.72E-06	6.47E-05	60	57	0.966594511	0.999711551
Farm	PWY-6595: superpathway of guanosine nucleotides degradation (plants)	f4	8.54E-06	0.000167181	60	60	0.959431789	0.999711551
Farm	PWY-6612: superpathway of tetrahydrofolate biosynthesis	f3	-1.23E-05	0.000451749	60	60	0.978320785	0.999711551
Farm	PWY-6630: superpathway of L-tyrosine biosynthesis	f3	-3.79E-05	0.000750565	60	60	0.959881961	0.999711551
Farm	PWY-6703: preQ0 biosynthesis	f4	-1.62E-05	0.000576941	60	60	0.97765585	0.999711551
Farm	PWY-6883: pyruvate fermentation to butanol II	f4	8.53E-06	0.000309284	60	57	0.978105052	0.999711551
Farm	PWY-6901: superpathway of glucose and xylose degradation	f4	-1.55E-05	0.000428108	60	60	0.971254113	0.999711551
Farm	PWY-6969: TCA cycle V (2-oxoglutarate:ferredoxin oxidoreductase)	f3	5.50E-06	0.000423389	60	60	0.989684533	0.999711551
Farm	PWY-6969: TCA cycle V (2-oxoglutarate:ferredoxin oxidoreductase)	f4	-2.66E-05	0.000364142	60	60	0.942009474	0.999711551
Farm	PWY-7211: superpathway of pyrimidine deoxyribonucleotides de novo biosynthesis	f3	-1.33E-05	0.000943994	60	60	0.988849087	0.999711551
Farm	PWY-7211: superpathway of pyrimidine deoxyribonucleotides de novo biosynthesis	f4	-1.29E-05	0.000811896	60	60	0.987351758	0.999711551
Farm	PWY-7294: xylose degradation IV	f3	-1.04E-05	0.000139466	60	50	0.941027743	0.999711551
Farm	PWY-7399: methylphosphonate degradation II	f3	-6.06E-07	3.62E-05	60	44	0.986710526	0.999711551
Farm	PWY0-1479: tRNA processing	f3	-2.70E-05	0.000677532	60	60	0.968342045	0.999711551
Farm	PWY0-166: superpathway of pyrimidine deoxyribonucleotides de novo biosynthesis (E. coli)	f3	-2.26E-05	0.000528317	60	60	0.966002416	0.999711551
Farm	PWY0-881: superpathway of fatty acid biosynthesis I (E. coli)	f3	8.50E-06	0.000550497	60	60	0.987740604	0.999711551
Farm	PWY4LZ-257: superpathway of fermentation (Chlamydomonas reinhardtii)	f3	1.63E-05	0.000595651	60	60	0.978304054	0.999711551
Farm	PWY4LZ-257: superpathway of fermentation (Chlamydomonas reinhardtii)	f4	1.37E-05	0.000512298	60	60	0.978755047	0.999711551
Farm	PWY66-422: D-galactose degradation V (Leloir pathway)	f3	5.04E-05	0.000696719	60	60	0.942586164	0.999711551
Farm	PYRIDNUCSYN-PWY: NAD biosynthesis I (from aspartate)	f4	1.55E-05	0.000441896	60	60	0.972219217	0.999711551
Farm	RHAMCAT-PWY: L-rhamnose degradation I	f3	-4.60E-05	0.00071968	60	60	0.94932213	0.999711551
Farm	SO4ASSIM-PWY: sulfate reduction I (assimilatory)	f3	-4.34E-05	0.000705133	60	60	0.951204677	0.999711551
Farm	THRESYN-PWY: superpathway of L-threonine biosynthesis	f4	-4.00E-05	0.00074845	60	60	0.957624952	0.999711551
Farm	PWY-5265: peptidoglycan biosynthesis II (staphylococci)	f4	-4.68E-06	0.000471373	60	58	0.992109142	0.999832639
Farm	PWY-6629: superpathway of L-tryptophan biosynthesis	f3	-5.11E-06	0.00069239	60	60	0.994139563	0.999832639
SwabDay	ENTBACSYN-PWY: enterobactin biosynthesis	SwabDay	-0.000906754	0.000103632	60	60	7.24E-12	3.48E-09
SwabDay	HISTSYN-PWY: L-histidine biosynthesis	SwabDay	0.001640722	0.00018503	60	60	4.73E-12	3.48E-09
SwabDay	P461-PWY: hexitol fermentation to lactate, formate, ethanol and acetate	SwabDay	-0.001102645	0.00012609	60	60	7.37E-12	3.48E-09
SwabDay	PWY-7210: pyrimidine deoxyribonucleotides biosynthesis from CTP	SwabDay	0.000369362	4.16E-05	60	60	4.50E-12	3.48E-09
SwabDay	SALVADEHYPOX-PWY: adenosine nucleotides degradation II	SwabDay	-0.001712048	0.000194198	60	60	5.70E-12	3.48E-09
SwabDay	PWY-5705: allantoin degradation to glyoxylate III	SwabDay	-0.000274796	3.18E-05	60	60	1.13E-11	4.44E-09
SwabDay	PWY-6531: mannitol cycle	SwabDay	-0.000644109	7.55E-05	60	60	1.58E-11	4.87E-09
SwabDay	PWY-7204: pyridoxal 5-phosphate salvage II (plants)	SwabDay	-0.00057483	6.75E-05	60	60	1.71E-11	4.87E-09
SwabDay	PWY0-41: allantoin degradation IV (anaerobic)	SwabDay	-0.000247515	2.92E-05	60	60	1.85E-11	4.87E-09
SwabDay	PWY-6353: purine nucleotides degradation II (aerobic)	SwabDay	-0.001054364	0.000125989	60	60	2.90E-11	6.85E-09
SwabDay	PWY-5723: Rubisco shunt	SwabDay	-0.001137921	0.000136643	60	60	3.36E-11	7.23E-09
SwabDay	POLYAMSYN-PWY: superpathway of polyamine biosynthesis I	SwabDay	-0.00070127	8.62E-05	60	60	6.75E-11	1.23E-08
SwabDay	PWY-5189: tetrapyrrole biosynthesis II (from glycine)	SwabDay	-0.00052568	6.46E-05	60	60	6.70E-11	1.23E-08
SwabDay	PWY-4702: phytate degradation I	SwabDay	-0.000738475	9.17E-05	60	60	9.13E-11	1.39E-08
SwabDay	PWY-6823: molybdenum cofactor biosynthesis	SwabDay	-0.000317441	3.94E-05	60	60	9.01E-11	1.39E-08
SwabDay	PWY-7046: 4-coumarate degradation (anaerobic)	SwabDay	-0.000446818	5.55E-05	60	60	9.43E-11	1.39E-08
SwabDay	PWY0-1338: polymyxin resistance	SwabDay	-0.000489486	6.11E-05	60	60	1.08E-10	1.50E-08
SwabDay	PWY-5860: superpathway of demethylmenaquinol-6 biosynthesis I	SwabDay	-0.000475553	6.04E-05	60	60	1.78E-10	2.22E-08
SwabDay	PWY-5862: superpathway of demethylmenaquinol-9 biosynthesis	SwabDay	-0.000475553	6.04E-05	60	60	1.78E-10	2.22E-08
SwabDay	AST-PWY: L-arginine degradation II (AST pathway)	SwabDay	-0.000429396	5.49E-05	60	60	2.13E-10	2.52E-08
SwabDay	PWY-7221: guanosine ribonucleotides de novo biosynthesis	SwabDay	0.001468616	0.000188002	60	60	2.24E-10	2.52E-08
SwabDay	KETOGLUCONMET-PWY: ketogluconate metabolism	SwabDay	-0.000768528	9.90E-05	60	60	2.66E-10	2.83E-08
SwabDay	P108-PWY: pyruvate fermentation to propanoate I	SwabDay	0.000520714	6.71E-05	60	59	2.75E-10	2.83E-08
SwabDay	ARGDEG-PWY: superpathway of L-arginine, putrescine, and 4-aminobutanoate degradation	SwabDay	-0.000644901	8.38E-05	60	60	3.38E-10	2.96E-08
SwabDay	ECASYN-PWY: enterobacterial common antigen biosynthesis	SwabDay	-0.000253588	3.28E-05	60	60	3.03E-10	2.96E-08
SwabDay	ORNARGDEG-PWY: superpathway of L-arginine and L-ornithine degradation	SwabDay	-0.000644901	8.38E-05	60	60	3.38E-10	2.96E-08
SwabDay	PWY-7315: dTDP-N-acetylthomosamine biosynthesis	SwabDay	-0.00035956	4.66E-05	60	60	3.19E-10	2.96E-08
SwabDay	ANAGLYCOLYSIS-PWY: glycolysis III (from glucose)	SwabDay	0.001277924	0.000166425	60	60	3.66E-10	2.99E-08
SwabDay	FAO-PWY: fatty acid &beta;-oxidation I	SwabDay	-0.001290535	0.000168093	60	60	3.67E-10	2.99E-08
SwabDay	GLYCOLYSIS-TCA-GLYOX-BYPASS: superpathway of glycolysis, pyruvate dehydrogenase, TCA, and glyoxylate bypass	SwabDay	-0.000770804	0.00010052	60	60	3.80E-10	3.00E-08
SwabDay	HCAMHPDEG-PWY: 3-phenylpropanoate and 3-(3-hydroxyphenyl)propanoate degradation to 2-oxopent-4-enoate	SwabDay	-0.000697303	9.12E-05	60	60	4.10E-10	3.03E-08
SwabDay	PWY-6690: cinnamate and 3-hydroxycinnamate degradation to 2-oxopent-4-enoate	SwabDay	-0.000697303	9.12E-05	60	60	4.10E-10	3.03E-08
SwabDay	PWY-5840: superpathway of menaquinol-7 biosynthesis	SwabDay	-0.00051633	6.77E-05	60	60	4.38E-10	3.14E-08
SwabDay	PWY-5845: superpathway of menaquinol-9 biosynthesis	SwabDay	-0.000542987	7.14E-05	60	60	4.71E-10	3.18E-08
SwabDay	PWY-5850: superpathway of menaquinol-6 biosynthesis I	SwabDay	-0.000542987	7.14E-05	60	60	4.71E-10	3.18E-08
SwabDay	TCA-GLYOX-BYPASS: superpathway of glyoxylate bypass and TCA	SwabDay	-0.000772135	0.000101737	60	60	5.08E-10	3.34E-08
SwabDay	HEXITOLDEGSUPER-PWY: superpathway of hexitol degradation (bacteria)	SwabDay	-0.000678591	9.02E-05	60	60	6.47E-10	3.92E-08
SwabDay	ORNDEG-PWY: superpathway of ornithine degradation	SwabDay	-0.001131371	0.000150361	60	60	6.47E-10	3.92E-08
SwabDay	PWY-5918: superpathay of heme biosynthesis from glutamate	SwabDay	-0.000500469	6.66E-05	60	60	6.60E-10	3.92E-08
SwabDay	PWY-6803: phosphatidylcholine acyl editing	SwabDay	-0.000475449	6.32E-05	60	60	6.63E-10	3.92E-08
SwabDay	PWY-5104: L-isoleucine biosynthesis IV	SwabDay	-0.000737336	9.82E-05	60	60	6.90E-10	3.98E-08
SwabDay	PWY-6124: inosine-5-phosphate biosynthesis II	SwabDay	0.000946963	0.000126812	60	60	7.98E-10	4.49E-08
SwabDay	PWY-5136: fatty acid &beta;-oxidation II (peroxisome)	SwabDay	-0.001016666	0.000136775	60	60	9.06E-10	4.72E-08
SwabDay	PWY-6608: guanosine nucleotides degradation III	SwabDay	-0.001274465	0.000171344	60	60	8.90E-10	4.72E-08
SwabDay	PWY-6731: starch degradation III	SwabDay	-0.000536928	7.23E-05	60	60	9.19E-10	4.72E-08
SwabDay	PWY0-1277: 3-phenylpropanoate and 3-(3-hydroxyphenyl)propanoate degradation	SwabDay	-0.000726661	9.76E-05	60	60	8.66E-10	4.72E-08
SwabDay	PWY-6606: guanosine nucleotides degradation II	SwabDay	-0.000810509	0.000109348	60	60	9.80E-10	4.93E-08
SwabDay	PWY-841: superpathway of purine nucleotides de novo biosynthesis I	SwabDay	0.000807654	0.000109141	60	60	1.02E-09	5.05E-08
SwabDay	PWY-5138: unsaturated, even numbered fatty acid &beta;-oxidation	SwabDay	-0.000758271	0.000103393	60	60	1.31E-09	6.31E-08
SwabDay	PWY4FS-7: phosphatidylglycerol biosynthesis I (plastidic)	SwabDay	-0.000861858	0.000118118	60	60	1.50E-09	7.04E-08
SwabDay	PWY4FS-8: phosphatidylglycerol biosynthesis II (non-plastidic)	SwabDay	-0.000861346	0.000118093	60	60	1.52E-09	7.04E-08
SwabDay	METHGLYUT-PWY: superpathway of methylglyoxal degradation	SwabDay	-0.000562176	7.71E-05	60	60	1.55E-09	7.05E-08
SwabDay	COA-PWY-1: coenzyme A biosynthesis II (mammalian)	SwabDay	0.001493328	0.00020603	60	60	1.80E-09	8.02E-08
SwabDay	1CMET2-PWY: N10-formyl-tetrahydrofolate biosynthesis	SwabDay	0.000857099	0.000118485	60	60	1.90E-09	8.30E-08
SwabDay	GLYOXYLATE-BYPASS: glyoxylate cycle	SwabDay	-0.000549373	7.62E-05	60	60	2.06E-09	8.86E-08
SwabDay	PWY-5896: superpathway of menaquinol-10 biosynthesis	SwabDay	-0.00051808	7.20E-05	60	60	2.20E-09	9.27E-08
SwabDay	CALVIN-PWY: Calvin-Benson-Bassham cycle	SwabDay	0.000808803	0.000113033	60	60	2.53E-09	1.03E-07
SwabDay	PWY-7219: adenosine ribonucleotides de novo biosynthesis	SwabDay	0.001368905	0.000191264	60	60	2.52E-09	1.03E-07
SwabDay	PWY4LZ-257: superpathway of fermentation (Chlamydomonas reinhardtii)	SwabDay	-0.000678511	9.51E-05	60	60	2.71E-09	1.08E-07
SwabDay	PWY0-42: 2-methylcitrate cycle I	SwabDay	-0.00050919	7.14E-05	60	60	2.75E-09	1.08E-07
SwabDay	POLYISOPRENSYN-PWY: polyisoprenoid biosynthesis (E. coli)	SwabDay	-0.000395223	5.55E-05	60	60	2.89E-09	1.10E-07
SwabDay	PWY-6837: fatty acid beta-oxidation V (unsaturated, odd number, di-isomerase-dependent)	SwabDay	-0.000387398	5.44E-05	60	60	2.86E-09	1.10E-07
SwabDay	PWY-6123: inosine-5-phosphate biosynthesis I	SwabDay	0.000832902	0.000117111	60	60	2.98E-09	1.12E-07
SwabDay	COMPLETE-ARO-PWY: superpathway of aromatic amino acid biosynthesis	SwabDay	0.000884028	0.000124949	60	60	3.41E-09	1.26E-07
SwabDay	PWY-6163: chorismate biosynthesis from 3-dehydroquinate	SwabDay	0.00110398	0.000156513	60	60	3.70E-09	1.34E-07
SwabDay	PWY-3841: folate transformations II	SwabDay	0.001119647	0.000159013	60	60	3.87E-09	1.37E-07
SwabDay	PWY-5791: 1,4-dihydroxy-2-naphthoate biosynthesis II (plants)	SwabDay	-0.00048699	6.92E-05	60	60	3.93E-09	1.37E-07
SwabDay	PWY-5837: 1,4-dihydroxy-2-naphthoate biosynthesis I	SwabDay	-0.00048699	6.92E-05	60	60	3.93E-09	1.37E-07
SwabDay	PWY-5692: allantoin degradation to glyoxylate II	SwabDay	-0.000150669	2.15E-05	60	60	4.13E-09	1.39E-07
SwabDay	PWY-724: superpathway of L-lysine, L-threonine and L-methionine biosynthesis II	SwabDay	0.000702427	0.000100049	60	60	4.17E-09	1.39E-07
SwabDay	URDEGR-PWY: superpathway of allantoin degradation in plants	SwabDay	-0.000150669	2.15E-05	60	60	4.13E-09	1.39E-07
SwabDay	PWY-5097: L-lysine biosynthesis VI	SwabDay	0.000884529	0.000126595	60	60	4.73E-09	1.55E-07
SwabDay	PWY-7409: phospholipid remodeling (phosphatidylethanolamine, yeast)	SwabDay	-0.000170911	2.45E-05	60	58	5.17E-09	1.68E-07
SwabDay	PWY-5747: 2-methylcitrate cycle II	SwabDay	-0.000471294	6.81E-05	60	60	5.98E-09	1.90E-07
SwabDay	PWY-6891: thiazole biosynthesis II (Bacillus)	SwabDay	-0.000761593	0.000110027	60	60	6.03E-09	1.90E-07
SwabDay	TRNA-CHARGING-PWY: tRNA charging	SwabDay	0.000843256	0.000122242	60	60	6.58E-09	2.05E-07
SwabDay	PWY-561: superpathway of glyoxylate cycle and fatty acid degradation	SwabDay	-0.000560515	8.17E-05	60	60	7.50E-09	2.29E-07
SwabDay	TRPSYN-PWY: L-tryptophan biosynthesis	SwabDay	0.000897681	0.000130846	60	60	7.56E-09	2.29E-07
SwabDay	PWY0-166: superpathway of pyrimidine deoxyribonucleotides de novo biosynthesis (E. coli)	SwabDay	0.000576192	8.43E-05	60	60	8.34E-09	2.50E-07
SwabDay	DENOVOPURINE2-PWY: superpathway of purine nucleotides de novo biosynthesis II	SwabDay	0.000661418	9.70E-05	60	60	8.82E-09	2.61E-07
SwabDay	FUC-RHAMCAT-PWY: superpathway of fucose and rhamnose degradation	SwabDay	-0.000536797	7.92E-05	60	60	1.02E-08	2.93E-07
SwabDay	PWY-5180: toluene degradation I (aerobic) (via o-cresol)	SwabDay	-0.000683574	0.000100865	60	44	1.03E-08	2.93E-07
SwabDay	PWY-5182: toluene degradation II (aerobic) (via 4-methylcatechol)	SwabDay	-0.000683574	0.000100865	60	44	1.03E-08	2.93E-07
SwabDay	PWY0-1261: anhydromuropeptides recycling	SwabDay	-0.000723029	0.000106982	60	60	1.10E-08	3.11E-07
SwabDay	PWY-6071: superpathway of phenylethylamine degradation	SwabDay	-0.000126927	1.89E-05	60	58	1.22E-08	3.38E-07
SwabDay	GALACTARDEG-PWY: D-galactarate degradation I	SwabDay	-0.000768412	0.000114283	60	60	1.26E-08	3.41E-07
SwabDay	GLUCARGALACTSUPER-PWY: superpathway of D-glucarate and D-galactarate degradation	SwabDay	-0.000768412	0.000114283	60	60	1.26E-08	3.41E-07
SwabDay	PWY-5686: UMP biosynthesis	SwabDay	0.001191772	0.000177335	60	60	1.27E-08	3.41E-07
SwabDay	ARO-PWY: chorismate biosynthesis I	SwabDay	0.000936859	0.000139529	60	60	1.30E-08	3.45E-07
SwabDay	PWY-6385: peptidoglycan biosynthesis III (mycobacteria)	SwabDay	0.000889219	0.000132493	60	60	1.31E-08	3.45E-07
SwabDay	ILEUSYN-PWY: L-isoleucine biosynthesis I (from threonine)	SwabDay	0.001228264	0.000183227	60	60	1.35E-08	3.48E-07
SwabDay	VALSYN-PWY: L-valine biosynthesis	SwabDay	0.001228264	0.000183227	60	60	1.35E-08	3.48E-07
SwabDay	PWY-5173: superpathway of acetyl-CoA biosynthesis	SwabDay	-0.000673247	0.000100907	60	60	1.52E-08	3.87E-07
SwabDay	PWY66-391: fatty acid &beta;-oxidation VI (peroxisome)	SwabDay	-0.000144493	2.17E-05	60	58	1.55E-08	3.90E-07
SwabDay	PWY0-321: phenylacetate degradation I (aerobic)	SwabDay	-0.000118312	1.78E-05	60	58	1.59E-08	3.95E-07
SwabDay	LPSSYN-PWY: superpathway of lipopolysaccharide biosynthesis	SwabDay	-0.000216751	3.26E-05	60	58	1.62E-08	4.00E-07
SwabDay	PWY-5941: glycogen degradation II (eukaryotic)	SwabDay	0.001307693	0.000196715	60	52	1.66E-08	4.05E-07
SwabDay	GLYCOLYSIS: glycolysis I (from glucose 6-phosphate)	SwabDay	0.000791434	0.00011921	60	60	1.72E-08	4.14E-07
SwabDay	PWY-7094: fatty acid salvage	SwabDay	-0.000175521	2.64E-05	60	60	1.73E-08	4.14E-07
SwabDay	PWY-6386: UDP-N-acetylmuramoyl-pentapeptide biosynthesis II (lysine-containing)	SwabDay	0.001142207	0.000172373	60	60	1.80E-08	4.26E-07
SwabDay	PWY-6737: starch degradation V	SwabDay	0.001386968	0.000209477	60	60	1.84E-08	4.30E-07
SwabDay	PWY-6387: UDP-N-acetylmuramoyl-pentapeptide biosynthesis I (meso-diaminopimelate containing)	SwabDay	0.001028	0.000155707	60	60	1.97E-08	4.52E-07
SwabDay	PWY-7288: fatty acid &beta;-oxidation (peroxisome, yeast)	SwabDay	-7.75E-05	1.17E-05	60	58	1.95E-08	4.52E-07
SwabDay	PHOSLIPSYN-PWY: superpathway of phospholipid biosynthesis I (bacteria)	SwabDay	-0.000775894	0.000117751	60	60	2.06E-08	4.69E-07
SwabDay	PWY-5675: nitrate reduction V (assimilatory)	SwabDay	-0.000816077	0.000124215	60	60	2.22E-08	4.99E-07
SwabDay	PEPTIDOGLYCANSYN-PWY: peptidoglycan biosynthesis I (meso-diaminopimelate containing)	SwabDay	0.000931856	0.000142744	60	60	2.59E-08	5.77E-07
SwabDay	FUCCAT-PWY: fucose degradation	SwabDay	-0.000556439	8.55E-05	60	60	2.78E-08	6.14E-07
SwabDay	PWY-2942: L-lysine biosynthesis III	SwabDay	0.00074422	0.00011494	60	60	3.15E-08	6.84E-07
SwabDay	PWY-7388: octanoyl-[acyl-carrier protein] biosynthesis (mitochondria, yeast)	SwabDay	-0.000814643	0.000125781	60	60	3.13E-08	6.84E-07
SwabDay	PWY-7446: sulfoglycolysis	SwabDay	-0.000207108	3.21E-05	60	60	3.41E-08	7.33E-07
SwabDay	PWY3O-355: stearate biosynthesis III (fungi)	SwabDay	-0.000367903	5.73E-05	60	60	3.87E-08	8.25E-07
SwabDay	PWY0-1479: tRNA processing	SwabDay	-0.000692456	0.000108125	60	60	4.09E-08	8.64E-07
SwabDay	PWY0-1533: methylphosphonate degradation I	SwabDay	-0.000171995	2.72E-05	60	60	5.41E-08	1.13E-06
SwabDay	PWY-6630: superpathway of L-tyrosine biosynthesis	SwabDay	0.000756552	0.00011978	60	60	5.66E-08	1.17E-06
SwabDay	PWY-1042: glycolysis IV (plant cytosol)	SwabDay	0.001062859	0.000168694	60	60	6.00E-08	1.23E-06
SwabDay	PWY-6892: thiazole biosynthesis I (E. coli)	SwabDay	-0.000696394	0.000111058	60	60	6.70E-08	1.37E-06
SwabDay	PWY-7211: superpathway of pyrimidine deoxyribonucleotides de novo biosynthesis	SwabDay	0.000942548	0.000150648	60	60	7.05E-08	1.42E-06
SwabDay	ANAEROFRUCAT-PWY: homolactic fermentation	SwabDay	0.000801865	0.000128674	60	60	7.73E-08	1.55E-06
SwabDay	OANTIGEN-PWY: O-antigen building blocks biosynthesis (E. coli)	SwabDay	0.000954106	0.000153214	60	60	7.86E-08	1.56E-06
SwabDay	HSERMETANA-PWY: L-methionine biosynthesis III	SwabDay	0.001289834	0.000208777	60	60	9.42E-08	1.86E-06
SwabDay	GLUCARDEG-PWY: D-glucarate degradation I	SwabDay	-0.000640333	0.000104191	60	60	1.06E-07	2.05E-06
SwabDay	PWY-5863: superpathway of phylloquinol biosynthesis	SwabDay	-0.000277324	4.51E-05	60	60	1.06E-07	2.05E-06
SwabDay	PWY-4041: &gamma;-glutamyl cycle	SwabDay	-0.000860623	0.000140839	60	60	1.21E-07	2.32E-06
SwabDay	PWY-6612: superpathway of tetrahydrofolate biosynthesis	SwabDay	-0.000439931	7.21E-05	60	60	1.24E-07	2.35E-06
SwabDay	PWY-7197: pyrimidine deoxyribonucleotide phosphorylation	SwabDay	0.000509629	8.35E-05	60	60	1.24E-07	2.35E-06
SwabDay	PWY-5861: superpathway of demethylmenaquinol-8 biosynthesis	SwabDay	-0.000438263	7.20E-05	60	60	1.30E-07	2.45E-06
SwabDay	PWY-6151: S-adenosyl-L-methionine cycle I	SwabDay	0.001014513	0.000166895	60	60	1.36E-07	2.50E-06
SwabDay	PWY-7389: superpathway of anaerobic energy metabolism (invertebrates)	SwabDay	0.000126828	2.09E-05	60	53	1.35E-07	2.50E-06
SwabDay	PWY-7184: pyrimidine deoxyribonucleotides de novo biosynthesis I	SwabDay	0.000552935	9.11E-05	60	60	1.41E-07	2.58E-06
SwabDay	KDO-NAGLIPASYN-PWY: superpathway of (Kdo)2-lipid A biosynthesis	SwabDay	-0.000146342	2.42E-05	60	60	1.48E-07	2.70E-06
SwabDay	PWY-7663: gondoate biosynthesis (anaerobic)	SwabDay	-0.001083304	0.000179217	60	60	1.54E-07	2.77E-06
SwabDay	PWY-6122: 5-aminoimidazole ribonucleotide biosynthesis II	SwabDay	0.000860803	0.000142711	60	60	1.61E-07	2.86E-06
SwabDay	PWY-6277: superpathway of 5-aminoimidazole ribonucleotide biosynthesis	SwabDay	0.000860803	0.000142711	60	60	1.61E-07	2.86E-06
SwabDay	PWY-6549: L-glutamine biosynthesis III	SwabDay	0.000448327	7.47E-05	60	60	1.80E-07	3.14E-06
SwabDay	PWY0-1298: superpathway of pyrimidine deoxyribonucleosides degradation	SwabDay	-0.000509643	8.49E-05	60	60	1.79E-07	3.14E-06
SwabDay	ARGSYN-PWY: L-arginine biosynthesis I (via L-ornithine)	SwabDay	0.000897488	0.000150423	60	60	2.05E-07	3.56E-06
SwabDay	THREOCAT-PWY: superpathway of L-threonine metabolism	SwabDay	-0.000220871	3.71E-05	60	59	2.12E-07	3.66E-06
SwabDay	PWY-7400: L-arginine biosynthesis IV (archaebacteria)	SwabDay	0.000920352	0.000154707	60	60	2.18E-07	3.74E-06
SwabDay	PWY-5188: tetrapyrrole biosynthesis I (from glutamate)	SwabDay	-0.000410932	6.97E-05	60	60	2.69E-07	4.58E-06
SwabDay	PWY-4242: pantothenate and coenzyme A biosynthesis III	SwabDay	0.001034037	0.000176343	60	60	2.98E-07	5.03E-06
SwabDay	PWY0-1415: superpathway of heme biosynthesis from uroporphyrinogen-III	SwabDay	-0.000246059	4.21E-05	60	60	3.27E-07	5.48E-06
SwabDay	PWY-5367: petroselinate biosynthesis	SwabDay	-0.000315854	5.43E-05	60	60	3.55E-07	5.91E-06
SwabDay	PWY-6700: queuosine biosynthesis	SwabDay	0.001044355	0.000179959	60	60	3.72E-07	6.14E-06
SwabDay	COA-PWY: coenzyme A biosynthesis I	SwabDay	0.000899756	0.000155606	60	60	4.01E-07	6.59E-06
SwabDay	P161-PWY: acetylene degradation	SwabDay	-0.00072778	0.000126285	60	60	4.30E-07	7.02E-06
SwabDay	PWY0-1586: peptidoglycan maturation (meso-diaminopimelate containing)	SwabDay	-0.002084515	0.000362015	60	60	4.38E-07	7.09E-06
SwabDay	PWY-6121: 5-aminoimidazole ribonucleotide biosynthesis I	SwabDay	0.000675037	0.000117794	60	60	4.84E-07	7.78E-06
SwabDay	PWY-5838: superpathway of menaquinol-8 biosynthesis I	SwabDay	-0.00044306	7.78E-05	60	60	5.52E-07	8.82E-06
SwabDay	PWY-5897: superpathway of menaquinol-11 biosynthesis	SwabDay	-0.000435879	7.73E-05	60	60	6.81E-07	1.07E-05
SwabDay	PWY-5898: superpathway of menaquinol-12 biosynthesis	SwabDay	-0.000435879	7.73E-05	60	60	6.81E-07	1.07E-05
SwabDay	PWY-5899: superpathway of menaquinol-13 biosynthesis	SwabDay	-0.000435879	7.73E-05	60	60	6.81E-07	1.07E-05
SwabDay	RHAMCAT-PWY: L-rhamnose degradation I	SwabDay	-0.000639184	0.000114851	60	60	8.82E-07	1.36E-05
SwabDay	PWY0-881: superpathway of fatty acid biosynthesis I (E. coli)	SwabDay	-0.000487535	8.79E-05	60	60	9.34E-07	1.43E-05
SwabDay	HEME-BIOSYNTHESIS-II: heme biosynthesis I (aerobic)	SwabDay	-0.00043294	7.85E-05	60	60	1.07E-06	1.63E-05
SwabDay	GLYCOLYSIS-E-D: superpathway of glycolysis and Entner-Doudoroff	SwabDay	-0.000486172	8.88E-05	60	60	1.23E-06	1.87E-05
SwabDay	PWY-7198: pyrimidine deoxyribonucleotides de novo biosynthesis IV	SwabDay	0.000851996	0.000156179	60	60	1.31E-06	1.98E-05
SwabDay	ARG+POLYAMINE-SYN: superpathway of arginine and polyamine biosynthesis	SwabDay	-0.00038072	7.02E-05	60	60	1.48E-06	2.21E-05
SwabDay	P105-PWY: TCA cycle IV (2-oxoglutarate decarboxylase)	SwabDay	-0.000375574	6.95E-05	60	60	1.58E-06	2.34E-05
SwabDay	PWY-6284: superpathway of unsaturated fatty acids biosynthesis (E. coli)	SwabDay	-0.000483468	9.01E-05	60	60	1.82E-06	2.67E-05
SwabDay	FOLSYN-PWY: superpathway of tetrahydrofolate biosynthesis and salvage	SwabDay	-0.000405036	7.55E-05	60	60	1.83E-06	2.67E-05
SwabDay	PWY-5656: mannosylglycerate biosynthesis I	SwabDay	-0.000267694	5.03E-05	60	60	2.11E-06	3.06E-05
SwabDay	PWY66-422: D-galactose degradation V (Leloir pathway)	SwabDay	0.000590704	0.000111187	60	60	2.19E-06	3.15E-05
SwabDay	PWY-7196: superpathway of pyrimidine ribonucleosides salvage	SwabDay	0.000960633	0.000181034	60	58	2.24E-06	3.21E-05
SwabDay	PWY-6285: superpathway of fatty acids biosynthesis (E. coli)	SwabDay	-0.000534447	0.000101356	60	60	2.52E-06	3.59E-05
SwabDay	PWY-5505: L-glutamate and L-glutamine biosynthesis	SwabDay	7.10E-05	1.35E-05	60	55	2.71E-06	3.83E-05
SwabDay	PWY-7384: anaerobic energy metabolism (invertebrates, mitochondrial)	SwabDay	0.000133231	2.55E-05	60	53	2.98E-06	4.20E-05
SwabDay	PWY-6588: pyruvate fermentation to acetone	SwabDay	-0.000185164	3.55E-05	60	60	3.11E-06	4.35E-05
SwabDay	GLUTORN-PWY: L-ornithine biosynthesis	SwabDay	0.000840645	0.000161335	60	60	3.15E-06	4.38E-05
SwabDay	PWY66-409: superpathway of purine nucleotide salvage	SwabDay	-0.000518948	0.00010036	60	60	3.63E-06	5.02E-05
SwabDay	PWY-7228: superpathway of guanosine nucleotides de novo biosynthesis I	SwabDay	0.000713687	0.000138277	60	60	3.75E-06	5.16E-05
SwabDay	PWY-6565: superpathway of polyamine biosynthesis III	SwabDay	2.82E-05	5.51E-06	60	57	4.35E-06	5.95E-05
SwabDay	PWY-7229: superpathway of adenosine nucleotides de novo biosynthesis I	SwabDay	0.000689537	0.000135285	60	60	4.72E-06	6.41E-05
SwabDay	PWY-6628: superpathway of L-phenylalanine biosynthesis	SwabDay	0.000555209	0.000109227	60	60	4.95E-06	6.69E-05
SwabDay	PWY66-400: glycolysis VI (metazoan)	SwabDay	0.00068083	0.00013435	60	60	5.23E-06	6.99E-05
SwabDay	PWY-5484: glycolysis II (from fructose 6-phosphate)	SwabDay	0.000625821	0.000123566	60	60	5.29E-06	7.02E-05
SwabDay	BRANCHED-CHAIN-AA-SYN-PWY: superpathway of branched amino acid biosynthesis	SwabDay	0.000797691	0.00015779	60	60	5.46E-06	7.21E-05
SwabDay	ARGSYNBSUB-PWY: L-arginine biosynthesis II (acetyl cycle)	SwabDay	0.00094157	0.000186694	60	60	5.70E-06	7.49E-05
SwabDay	P441-PWY: superpathway of N-acetylneuraminate degradation	SwabDay	-0.000371405	7.40E-05	60	60	6.18E-06	8.07E-05
SwabDay	HEMESYN2-PWY: heme biosynthesis II (anaerobic)	SwabDay	-0.000351808	7.02E-05	60	60	6.30E-06	8.19E-05
SwabDay	GLYCOGENSYNTH-PWY: glycogen biosynthesis I (from ADP-D-Glucose)	SwabDay	0.000568332	0.000113638	60	60	6.61E-06	8.45E-05
SwabDay	PWY-6596: adenosine nucleotides degradation I	SwabDay	3.96E-05	7.92E-06	60	46	6.58E-06	8.45E-05
SwabDay	PWY-5044: purine nucleotides degradation I (plants)	SwabDay	4.71E-05	9.42E-06	60	46	6.69E-06	8.48E-05
SwabDay	PWY-6305: putrescine biosynthesis IV	SwabDay	-0.000649716	0.000130022	60	60	6.71E-06	8.48E-05
SwabDay	DTDPRHAMSYN-PWY: dTDP-L-rhamnose biosynthesis I	SwabDay	0.001621268	0.000324777	60	60	6.83E-06	8.59E-05
SwabDay	PWY-7357: thiamin formation from pyrithiamine and oxythiamine (yeast)	SwabDay	0.000536629	0.000108276	60	60	7.75E-06	9.69E-05
SwabDay	PWY-5005: biotin biosynthesis II	SwabDay	0.000264037	5.38E-05	60	56	9.11E-06	0.000113391
SwabDay	PWY-6126: superpathway of adenosine nucleotides de novo biosynthesis II	SwabDay	0.000653821	0.000135194	60	60	1.18E-05	0.000145905
SwabDay	PWY-7399: methylphosphonate degradation II	SwabDay	2.77E-05	5.77E-06	60	44	1.39E-05	0.000170766
SwabDay	PWY-7187: pyrimidine deoxyribonucleotides de novo biosynthesis II	SwabDay	0.000367798	7.69E-05	60	60	1.43E-05	0.00017463
SwabDay	PWY-7111: pyruvate fermentation to isobutanol (engineered)	SwabDay	0.000645424	0.000136298	60	60	1.67E-05	0.000203837
SwabDay	P23-PWY: reductive TCA cycle I	SwabDay	0.000120434	2.55E-05	60	54	1.72E-05	0.000208178
SwabDay	PWY-7269: NAD/NADP-NADH/NADPH mitochondrial interconversion (yeast)	SwabDay	-0.000354209	7.53E-05	60	60	1.85E-05	0.000221832
SwabDay	PWY-5103: L-isoleucine biosynthesis III	SwabDay	0.000739365	0.000159147	60	60	2.28E-05	0.000272047
SwabDay	PWY-5392: reductive TCA cycle II	SwabDay	7.65E-05	1.67E-05	60	54	2.90E-05	0.000345078
SwabDay	PWY-7208: superpathway of pyrimidine nucleobases salvage	SwabDay	0.000612958	0.000134125	60	60	2.95E-05	0.000349176
SwabDay	PWY0-162: superpathway of pyrimidine ribonucleotides de novo biosynthesis	SwabDay	0.000577368	0.000126389	60	60	2.97E-05	0.000349658
SwabDay	PWY-5101: L-isoleucine biosynthesis II	SwabDay	0.00103843	0.000228641	60	60	3.25E-05	0.000380793
SwabDay	PWY-7385: 1,3-propanediol biosynthesis (engineered)	SwabDay	-0.000309114	6.81E-05	60	60	3.28E-05	0.000381437
SwabDay	PWY-6703: preQ0 biosynthesis	SwabDay	0.000484892	0.000107052	60	60	3.39E-05	0.000393151
SwabDay	ALLANTOINDEG-PWY: superpathway of allantoin degradation in yeast	SwabDay	4.60E-05	1.02E-05	60	56	3.43E-05	0.000395174
SwabDay	PWY-7220: adenosine deoxyribonucleotides de novo biosynthesis II	SwabDay	-0.001190042	0.000268088	60	60	4.61E-05	0.000526818
SwabDay	PWY-7222: guanosine deoxyribonucleotides de novo biosynthesis II	SwabDay	-0.001190042	0.000268088	60	60	4.61E-05	0.000526818
SwabDay	PWY-6609: adenine and adenosine salvage III	SwabDay	0.000780692	0.000176394	60	60	4.82E-05	0.000548118
SwabDay	PWY-3001: superpathway of L-isoleucine biosynthesis I	SwabDay	0.000595088	0.00013525	60	60	5.26E-05	0.00059536
SwabDay	PWY-7200: superpathway of pyrimidine deoxyribonucleoside salvage	SwabDay	-0.000546627	0.000124398	60	53	5.37E-05	0.000604103
SwabDay	PWY-6125: superpathway of guanosine nucleotides de novo biosynthesis II	SwabDay	0.0005481	0.000125166	60	60	5.65E-05	0.000629834
SwabDay	PWY-1269: CMP-3-deoxy-D-manno-octulosonate biosynthesis I	SwabDay	-0.000410576	9.42E-05	60	60	6.03E-05	0.000668931
SwabDay	PWY66-399: gluconeogenesis III	SwabDay	0.000221322	5.09E-05	60	56	6.24E-05	0.000689558
SwabDay	PANTOSYN-PWY: pantothenate and coenzyme A biosynthesis I	SwabDay	0.000509481	0.000118248	60	60	7.15E-05	0.000786376
SwabDay	SO4ASSIM-PWY: sulfate reduction I (assimilatory)	SwabDay	-0.000480063	0.000112529	60	60	8.24E-05	0.000901939
SwabDay	P124-PWY: Bifidobacterium shunt	SwabDay	0.000940079	0.000223214	60	60	9.88E-05	0.00107118
SwabDay	SER-GLYSYN-PWY: superpathway of L-serine and glycine biosynthesis I	SwabDay	0.000489384	0.000116601	60	60	0.000103626	0.001118592
SwabDay	PWY-922: mevalonate pathway I	SwabDay	-4.74E-05	1.13E-05	60	57	0.00010635	0.001142783
SwabDay	PWY-5676: acetyl-CoA fermentation to butanoate II	SwabDay	-0.000373335	8.92E-05	60	60	0.000107324	0.001148028
SwabDay	PWY-622: starch biosynthesis	SwabDay	0.000516758	0.000123492	60	48	0.00010802	0.00115027
SwabDay	PWY-7383: anaerobic energy metabolism (invertebrates, cytosol)	SwabDay	0.000153821	3.71E-05	60	56	0.000121205	0.001284886
SwabDay	NAGLIPASYN-PWY: lipid IVA biosynthesis	SwabDay	-0.000381606	9.25E-05	60	60	0.000130643	0.001378755
SwabDay	GLUCONEO-PWY: gluconeogenesis I	SwabDay	0.000330698	8.21E-05	60	60	0.000180233	0.00189365
SwabDay	PWY-6519: 8-amino-7-oxononanoate biosynthesis I	SwabDay	-0.0004114	0.000103688	60	60	0.000219365	0.0022946
SwabDay	PWY-7332: superpathway of UDP-N-acetylglucosamine-derived O-antigen building blocks biosynthesis	SwabDay	0.000112238	2.84E-05	60	59	0.000235909	0.002456777
SwabDay	3-HYDROXYPHENYLACETATE-DEGRADATION-PWY: 4-hydroxyphenylacetate degradation	SwabDay	-0.000146588	3.75E-05	60	60	0.000266895	0.00276728
SwabDay	RIBOSYN2-PWY: flavin biosynthesis I (bacteria and plants)	SwabDay	0.00061196	0.000157222	60	60	0.000279509	0.002885413
SwabDay	SULFATE-CYS-PWY: superpathway of sulfate assimilation and cysteine biosynthesis	SwabDay	-0.0003728	9.65E-05	60	60	0.000307333	0.003158844
SwabDay	HISDEG-PWY: L-histidine degradation I	SwabDay	0.000412119	0.000107968	60	60	0.000355297	0.003620353
SwabDay	PWY-5971: palmitate biosynthesis II (bacteria and plants)	SwabDay	-0.000457438	0.000119831	60	60	0.000354946	0.003620353
SwabDay	PWY0-781: aspartate superpathway	SwabDay	0.000349092	9.16E-05	60	60	0.000363644	0.003689507
SwabDay	PWY-6859: all-trans-farnesol biosynthesis	SwabDay	-0.000130185	3.43E-05	60	60	0.000383582	0.003875158
SwabDay	PWY-5030: L-histidine degradation III	SwabDay	0.000447802	0.000118566	60	57	0.000403536	0.004042198
SwabDay	PYRIDOXSYN-PWY: pyridoxal 5-phosphate biosynthesis I	SwabDay	-0.000414613	0.000110545	60	60	0.000438275	0.004353285
SwabDay	PWY0-845: superpathway of pyridoxal 5-phosphate biosynthesis and salvage	SwabDay	-0.000451278	0.000122191	60	60	0.000524687	0.005189793
SwabDay	PWY-7242: D-fructuronate degradation	SwabDay	-0.00024624	6.83E-05	60	60	0.000687735	0.006774187
SwabDay	BIOTIN-BIOSYNTHESIS-PWY: biotin biosynthesis I	SwabDay	-0.00033332	9.26E-05	60	60	0.00070126	0.006850323
SwabDay	PYRIDNUCSYN-PWY: NAD biosynthesis I (from aspartate)	SwabDay	0.000287292	8.20E-05	60	60	0.000940948	0.0091164
SwabDay	PWY-6545: pyrimidine deoxyribonucleotides de novo biosynthesis III	SwabDay	0.000513527	0.000147178	60	60	0.0009838	0.00949047
SwabDay	PWY-7199: pyrimidine deoxyribonucleosides salvage	SwabDay	0.000467711	0.000134095	60	60	0.000987587	0.00949047
SwabDay	PYRIDNUCSAL-PWY: NAD salvage pathway I	SwabDay	-0.000218057	6.26E-05	60	60	0.00099454	0.009518592
SwabDay	PWY-6507: 4-deoxy-L-threo-hex-4-enopyranuronate degradation	SwabDay	-0.000300706	8.65E-05	60	60	0.00102021	0.009724908
SwabDay	THRESYN-PWY: superpathway of L-threonine biosynthesis	SwabDay	0.000459909	0.000138876	60	60	0.001674506	0.015708461
SwabDay	PWY-5690: TCA cycle II (plants and fungi)	SwabDay	0.000253541	7.76E-05	60	60	0.001909348	0.01777047
SwabDay	PWY-7282: 4-amino-2-methyl-5-phosphomethylpyrimidine biosynthesis (yeast)	SwabDay	-0.000396627	0.000121997	60	60	0.002000905	0.018405214
SwabDay	P42-PWY: incomplete reductive TCA cycle	SwabDay	0.000130315	4.04E-05	60	60	0.002165808	0.019768227
SwabDay	PWY-5464: superpathway of cytosolic glycolysis (plants), pyruvate dehydrogenase and TCA cycle	SwabDay	-0.000197334	6.12E-05	60	60	0.002178328	0.01980603
SwabDay	PWY66-389: phytol degradation	SwabDay	-0.000355814	0.000111669	60	60	0.002416197	0.021718213
SwabDay	PWY-7539: 6-hydroxymethyl-dihydropterin diphosphate biosynthesis III (Chlamydia)	SwabDay	-0.000207712	6.53E-05	60	60	0.002466533	0.02208668
SwabDay	UBISYN-PWY: superpathway of ubiquinol-8 biosynthesis (prokaryotic)	SwabDay	-0.000146265	4.61E-05	60	60	0.002512885	0.022416827
SwabDay	PPGPPMET-PWY: ppGpp biosynthesis	SwabDay	-0.000217579	6.90E-05	60	60	0.002665075	0.023596398
SwabDay	MET-SAM-PWY: superpathway of S-adenosyl-L-methionine biosynthesis	SwabDay	0.000286581	9.13E-05	60	60	0.002762424	0.02436705
SwabDay	PWY-6147: 6-hydroxymethyl-dihydropterin diphosphate biosynthesis I	SwabDay	-0.000213237	6.82E-05	60	60	0.00285397	0.025080987
SwabDay	PROPFERM-PWY: L-alanine fermentation to propanoate and acetate	SwabDay	6.56E-05	2.15E-05	60	45	0.003505188	0.030233311
SwabDay	PWY-7456: mannan degradation	SwabDay	0.000361978	0.000118481	60	52	0.003516988	0.030233311
SwabDay	GLCMANNANAUT-PWY: superpathway of N-acetylglucosamine, N-acetylmannosamine and N-acetylneuraminate degradation	SwabDay	-0.000276665	9.09E-05	60	60	0.003618205	0.030990715
SwabDay	PWY-6562: norspermidine biosynthesis	SwabDay	3.63E-05	1.20E-05	60	57	0.003776921	0.032233364
SwabDay	GLUCOSE1PMETAB-PWY: glucose and glucose-1-phosphate degradation	SwabDay	-0.000290094	9.74E-05	60	60	0.004354184	0.036630925
SwabDay	GALACT-GLUCUROCAT-PWY: superpathway of hexuronide and hexuronate degradation	SwabDay	-0.000201414	6.79E-05	60	60	0.004487191	0.037616023
SwabDay	DAPLYSINESYN-PWY: L-lysine biosynthesis I	SwabDay	0.000339539	0.000114597	60	60	0.004555819	0.038056384
SwabDay	PWY-6145: superpathway of sialic acids and CMP-sialic acids biosynthesis	SwabDay	2.34E-05	7.94E-06	60	37	0.004717243	0.039266067
SwabDay	PWY-7294: xylose degradation IV	SwabDay	-6.54E-05	2.23E-05	60	50	0.004903582	0.04067392
SwabDay	PWY-6897: thiamin salvage II	SwabDay	0.000232998	7.97E-05	60	60	0.005062056	0.041841608
SwabDay	PWY-5695: urate biosynthesis/inosine 5-phosphate degradation	SwabDay	0.000346509	0.000118698	60	60	0.005141025	0.042346279
SwabDay	PWY-5088: L-glutamate degradation VIII (to propanoate)	SwabDay	7.56E-05	2.60E-05	60	52	0.005309157	0.043579329
SwabDay	PWY-7115: C4 photosynthetic carbon assimilation cycle, NAD-ME type	SwabDay	0.000270689	9.39E-05	60	60	0.005682252	0.046480427
SwabDay	PWY-5994: palmitate biosynthesis I (animals and fungi)	SwabDay	0.00030905	0.000107571	60	44	0.005836827	0.047416698
SwabDay	TEICHOICACID-PWY: teichoic acid (poly-glycerol) biosynthesis	SwabDay	7.76E-05	2.71E-05	60	60	0.005981629	0.048097184
SwabDay	PWY-7316: dTDP-N-acetylviosamine biosynthesis	SwabDay	8.84E-05	3.09E-05	60	54	0.006012633	0.048182591
SwabDay	PWY66-398: TCA cycle III (animals)	SwabDay	0.000122831	4.32E-05	60	60	0.006283383	0.050013188
SwabDay	GLUCUROCAT-PWY: superpathway of &beta;-D-glucuronide and D-glucuronate degradation	SwabDay	-0.000191632	6.81E-05	60	60	0.006839372	0.05317618
SwabDay	PWY-5677: succinate fermentation to butanoate	SwabDay	6.55E-05	2.33E-05	60	56	0.006860717	0.05317618
SwabDay	PWY-5855: ubiquinol-7 biosynthesis (prokaryotic)	SwabDay	-0.000121275	4.31E-05	60	60	0.006832832	0.05317618
SwabDay	PWY-5856: ubiquinol-9 biosynthesis (prokaryotic)	SwabDay	-0.000121275	4.31E-05	60	60	0.006832832	0.05317618
SwabDay	PWY-5857: ubiquinol-10 biosynthesis (prokaryotic)	SwabDay	-0.000121275	4.31E-05	60	60	0.006832832	0.05317618
SwabDay	PWY-6708: ubiquinol-8 biosynthesis (prokaryotic)	SwabDay	-0.000121275	4.31E-05	60	60	0.006832832	0.05317618
SwabDay	PWY-7392: taxadiene biosynthesis (engineered)	SwabDay	7.94E-05	2.83E-05	60	58	0.006947872	0.053500878
SwabDay	PWY-5154: L-arginine biosynthesis III (via N-acetyl-L-citrulline)	SwabDay	0.000231254	8.27E-05	60	60	0.007207962	0.055323446
SwabDay	PWY-7664: oleate biosynthesis IV (anaerobic)	SwabDay	-0.000330445	0.000118585	60	60	0.007376365	0.056432772
SwabDay	THISYNARA-PWY: superpathway of thiamin diphosphate biosynthesis III (eukaryotes)	SwabDay	0.000245537	8.82E-05	60	60	0.007451557	0.056641419
SwabDay	PWY-6936: seleno-amino acid biosynthesis	SwabDay	0.000289213	0.000103978	60	60	0.007477703	0.056657983
SwabDay	PWY-5415: catechol degradation I (meta-cleavage pathway)	SwabDay	-7.27E-05	2.63E-05	60	45	0.007770705	0.058295354
SwabDay	PWY-5347: superpathway of L-methionine biosynthesis (transsulfuration)	SwabDay	0.000218967	8.01E-05	60	60	0.008498841	0.06337937
SwabDay	AEROBACTINSYN-PWY: aerobactin biosynthesis	SwabDay	-0.000147554	5.43E-05	60	57	0.008839037	0.065503081
SwabDay	PWY-6471: peptidoglycan biosynthesis IV (Enterococcus faecium)	SwabDay	-0.000383573	0.000141527	60	60	0.009038425	0.066022431
SwabDay	PWY0-1297: superpathway of purine deoxyribonucleosides degradation	SwabDay	-0.000332267	0.000122698	60	60	0.009092441	0.066137014
SwabDay	NONOXIPENT-PWY: pentose phosphate pathway (non-oxidative branch)	SwabDay	-0.000339195	0.000126406	60	60	0.00970143	0.070135106
SwabDay	PWY-6282: palmitoleate biosynthesis I (from (5Z)-dodec-5-enoate)	SwabDay	-0.00030452	0.000114927	60	60	0.010595424	0.07636458
SwabDay	PWY-5509: adenosylcobalamin biosynthesis from cobyrinate a,c-diamide I	SwabDay	-6.10E-05	2.32E-05	60	54	0.011174251	0.080291577
SwabDay	ARGININE-SYN4-PWY: L-ornithine de novo biosynthesis	SwabDay	-0.000287905	0.000110314	60	60	0.011748863	0.084164581
SwabDay	PWY-5823: superpathway of CDP-glucose-derived O-antigen building blocks biosynthesis	SwabDay	0.000232282	8.93E-05	60	37	0.012041642	0.085742296
SwabDay	P162-PWY: L-glutamate degradation V (via hydroxyglutarate)	SwabDay	0.000127259	4.93E-05	60	49	0.012681559	0.089758099
SwabDay	PWY-3801: sucrose degradation II (sucrose synthase)	SwabDay	-2.62E-05	1.03E-05	60	24	0.013833877	0.096469865
SwabDay	PWY-7345: superpathway of anaerobic sucrose degradation	SwabDay	-2.46E-05	9.66E-06	60	24	0.013797417	0.096469865
SwabDay	PWY-3781: aerobic respiration I (cytochrome c)	SwabDay	6.76E-05	2.68E-05	60	60	0.014704098	0.101638851
SwabDay	PWY-5022: 4-aminobutanoate degradation V	SwabDay	-0.000279899	0.000112861	60	60	0.016348862	0.111059512
SwabDay	PWY-7254: TCA cycle VII (acetate-producers)	SwabDay	-0.000168653	6.82E-05	60	60	0.016580361	0.111669438
SwabDay	PWY-5100: pyruvate fermentation to acetate and lactate II	SwabDay	0.00033332	0.000136255	60	60	0.017784863	0.118099481
SwabDay	PWY-6317: galactose degradation I (Leloir pathway)	SwabDay	0.000271176	0.000111217	60	60	0.018143136	0.120141104
SwabDay	METSYN-PWY: L-homoserine and L-methionine biosynthesis	SwabDay	0.00020334	8.43E-05	60	60	0.019354153	0.126740213
SwabDay	PWY-6383: mono-trans, poly-cis decaprenyl phosphate biosynthesis	SwabDay	7.25E-05	3.01E-05	60	51	0.019502368	0.127358005
SwabDay	PWY0-1241: ADP-L-glycero-&beta;-D-manno-heptose biosynthesis	SwabDay	-0.000160329	6.66E-05	60	60	0.019584223	0.12754023
SwabDay	PWY-5920: superpathway of heme biosynthesis from glycine	SwabDay	-0.0001305	5.53E-05	60	59	0.022098524	0.142345803
SwabDay	PWY-6263: superpathway of menaquinol-8 biosynthesis II	SwabDay	2.96E-05	1.26E-05	60	24	0.022637792	0.145029107
SwabDay	PWY-7007: methyl ketone biosynthesis	SwabDay	0.000230432	9.94E-05	60	52	0.024374538	0.155313769
SwabDay	PWY0-862: (5Z)-dodec-5-enoate biosynthesis	SwabDay	-0.000253118	0.00011023	60	60	0.025643326	0.160372545
SwabDay	PWY-7237: myo-, chiro- and scillo-inositol degradation	SwabDay	-0.000226372	1.00E-04	60	59	0.027674593	0.169929188
SwabDay	PWY-6269: adenosylcobalamin salvage from cobinamide II	SwabDay	-4.95E-05	2.23E-05	60	47	0.03091466	0.187872124
SwabDay	PWY-6168: flavin biosynthesis III (fungi)	SwabDay	0.000310891	0.00014121	60	60	0.032066318	0.194371222
SwabDay	PANTO-PWY: phosphopantothenate biosynthesis I	SwabDay	0.000269189	0.000122376	60	60	0.032211449	0.194751571
SwabDay	PWY-241: C4 photosynthetic carbon assimilation cycle, NADP-ME type	SwabDay	0.000157578	7.19E-05	60	60	0.032817643	0.19791048
SwabDay	PWY-7234: inosine-5-phosphate biosynthesis III	SwabDay	0.000282277	0.000130991	60	60	0.03572959	0.212222994
SwabDay	PWY-7279: aerobic respiration II (cytochrome c) (yeast)	SwabDay	3.04E-05	1.43E-05	60	60	0.038486226	0.224645528
SwabDay	ASPASN-PWY: superpathway of L-aspartate and L-asparagine biosynthesis	SwabDay	0.000150305	7.09E-05	60	60	0.038801015	0.22592512
SwabDay	TCA: TCA cycle I (prokaryotic)	SwabDay	-0.000185275	8.76E-05	60	60	0.039238906	0.227913446
SwabDay	FASYN-ELONG-PWY: fatty acid elongation -- saturated	SwabDay	-0.000259707	0.000129472	60	60	0.0499836	0.277373782
SwabDay	PWY-6895: superpathway of thiamin diphosphate biosynthesis II	SwabDay	-0.000197249	9.93E-05	60	60	0.052215807	0.282235251
SwabDay	RUMP-PWY: formaldehyde oxidation I	SwabDay	-1.34E-05	6.76E-06	60	52	0.052114723	0.282235251
SwabDay	PWY0-1061: superpathway of L-alanine biosynthesis	SwabDay	0.000315644	0.000160524	60	60	0.054506299	0.289148433
SwabDay	LACTOSECAT-PWY: lactose and galactose degradation I	SwabDay	-0.000276836	0.000143749	60	60	0.05949632	0.309866483
SwabDay	PWY-5989: stearate biosynthesis II (bacteria and plants)	SwabDay	-0.000192202	0.000100576	60	60	0.061418308	0.317461036
SwabDay	PWY-5265: peptidoglycan biosynthesis II (staphylococci)	SwabDay	-0.000163744	8.75E-05	60	58	0.066709637	0.334113522
SwabDay	PWY-5345: superpathway of L-methionine biosynthesis (by sulfhydrylation)	SwabDay	0.000177443	9.54E-05	60	60	0.068478473	0.341525547
SwabDay	PWY-4981: L-proline biosynthesis II (from arginine)	SwabDay	0.000224077	0.000120862	60	60	0.069309363	0.344941757
SwabDay	PWY-6969: TCA cycle V (2-oxoglutarate:ferredoxin oxidoreductase)	SwabDay	0.000125022	6.76E-05	60	60	0.069841694	0.346133677
SwabDay	PWY-6629: superpathway of L-tryptophan biosynthesis	SwabDay	-0.000203687	0.000110496	60	60	0.07086653	0.349783129
SwabDay	PWY-621: sucrose degradation III (sucrose invertase)	SwabDay	-0.000198045	0.000108287	60	60	0.073044451	0.358203268
SwabDay	ARGORNPROST-PWY: arginine, ornithine and proline interconversion	SwabDay	0.00014215	7.86E-05	60	58	0.076248014	0.369365379
SwabDay	PWY-5004: superpathway of L-citrulline metabolism	SwabDay	2.32E-05	1.28E-05	60	54	0.076163688	0.369365379
SwabDay	COBALSYN-PWY: adenosylcobalamin salvage from cobinamide I	SwabDay	0.000209529	0.000116625	60	60	0.078097089	0.376733556
SwabDay	CITRULBIO-PWY: L-citrulline biosynthesis	SwabDay	-0.0002271	0.000129412	60	60	0.085061915	0.394286993
SwabDay	GOLPDLCAT-PWY: superpathway of glycerol degradation to 1,3-propanediol	SwabDay	-5.73E-05	3.37E-05	60	60	0.094930254	0.423859539
SwabDay	PWY-1861: formaldehyde assimilation II (RuMP Cycle)	SwabDay	-0.000118521	6.97E-05	60	60	0.094920392	0.423859539
SwabDay	P4-PWY: superpathway of L-lysine, L-threonine and L-methionine biosynthesis I	SwabDay	0.000119625	7.52E-05	60	60	0.117382162	0.488541253
SwabDay	PWY-821: superpathway of sulfur amino acid biosynthesis (Saccharomyces cerevisiae)	SwabDay	0.000118922	7.67E-05	60	60	0.127043224	0.517810659
SwabDay	PRPP-PWY: superpathway of histidine, purine, and pyrimidine biosynthesis	SwabDay	0.000143655	9.28E-05	60	60	0.127753081	0.518388144
SwabDay	GLUDEG-I-PWY: GABA shunt	SwabDay	6.58E-05	4.36E-05	60	58	0.137270621	0.535363592
SwabDay	FERMENTATION-PWY: mixed acid fermentation	SwabDay	0.000168298	0.000112882	60	60	0.141912961	0.545236962
SwabDay	PWY-6595: superpathway of guanosine nucleotides degradation (plants)	SwabDay	-4.58E-05	3.10E-05	60	60	0.145837683	0.556064972
SwabDay	P185-PWY: formaldehyde assimilation III (dihydroxyacetone cycle)	SwabDay	-6.35E-05	4.40E-05	60	59	0.154799175	0.576150598
SwabDay	NAD-BIOSYNTHESIS-II: NAD salvage pathway II	SwabDay	-9.98E-05	6.98E-05	60	60	0.158252561	0.582724384
SwabDay	PWY-5910: superpathway of geranylgeranyldiphosphate biosynthesis I (via mevalonate)	SwabDay	-1.12E-05	7.96E-06	60	55	0.16552454	0.598850359
SwabDay	PWY-7117: C4 photosynthetic carbon assimilation cycle, PEPCK type	SwabDay	-0.000171793	0.000124183	60	60	0.172346374	0.607193485
SwabDay	PWY-4321: L-glutamate degradation IV	SwabDay	6.82E-05	5.04E-05	60	53	0.18199	0.627227631
SwabDay	PWY-7328: superpathway of UDP-glucose-derived O-antigen building blocks biosynthesis	SwabDay	0.000162656	0.000122814	60	60	0.191050718	0.645205569
SwabDay	GLUDEG-II-PWY: L-glutamate degradation VII (to butanoate)	SwabDay	-5.59E-05	4.30E-05	60	60	0.198661264	0.656832487
SwabDay	METHYLGALLATE-DEGRADATION-PWY: methylgallate degradation	SwabDay	3.57E-05	2.76E-05	60	29	0.201549361	0.663477955
SwabDay	PWY-6992: 1,5-anhydrofructose degradation	SwabDay	5.91E-05	4.61E-05	60	51	0.205004288	0.6638769
SwabDay	COLANSYN-PWY: colanic acid building blocks biosynthesis	SwabDay	0.000101616	8.38E-05	60	60	0.230824952	0.702278231
SwabDay	GALLATE-DEGRADATION-I-PWY: gallate degradation II	SwabDay	4.44E-05	3.67E-05	60	29	0.232057736	0.704216287
SwabDay	PWY-5667: CDP-diacylglycerol biosynthesis I	SwabDay	0.000164926	0.000138119	60	60	0.237760878	0.715777209
SwabDay	PWY0-1319: CDP-diacylglycerol biosynthesis II	SwabDay	0.000164861	0.000138021	60	60	0.237615147	0.715777209
SwabDay	HOMOSER-METSYN-PWY: L-methionine biosynthesis I	SwabDay	0.000111149	9.37E-05	60	60	0.240861744	0.71944975
SwabDay	FASYN-INITIAL-PWY: superpathway of fatty acid biosynthesis initiation (E. coli)	SwabDay	-0.000127879	0.000111401	60	60	0.256160103	0.741192268
SwabDay	GALACTUROCAT-PWY: D-galacturonate degradation I	SwabDay	-9.63E-05	8.39E-05	60	60	0.256378416	0.741192268
SwabDay	P164-PWY: purine nucleobases degradation I (anaerobic)	SwabDay	-0.000143085	0.00012679	60	60	0.264183566	0.750098087
SwabDay	PWY-5083: NAD/NADH phosphorylation and dephosphorylation	SwabDay	6.33E-05	5.67E-05	60	60	0.269354616	0.751453781
SwabDay	PWY0-1296: purine ribonucleosides degradation	SwabDay	0.000164937	0.000148798	60	60	0.272667003	0.753758641
SwabDay	GLYCOCAT-PWY: glycogen degradation I (bacterial)	SwabDay	-0.00016788	0.000153992	60	60	0.280564517	0.762577689
SwabDay	REDCITCYC: TCA cycle VIII (helicobacter)	SwabDay	-2.60E-05	2.42E-05	60	60	0.28861361	0.768336232
SwabDay	UDPNAGSYN-PWY: UDP-N-acetyl-D-glucosamine biosynthesis I	SwabDay	0.000135269	0.000132811	60	60	0.313064845	0.800681698
SwabDay	PWY-4984: urea cycle	SwabDay	7.62E-05	7.60E-05	60	60	0.320850524	0.812088479
SwabDay	PWY-6901: superpathway of glucose and xylose degradation	SwabDay	7.88E-05	7.94E-05	60	60	0.325754977	0.814904515
SwabDay	P562-PWY: myo-inositol degradation I	SwabDay	2.57E-05	2.69E-05	60	59	0.343094293	0.840664222
SwabDay	GLYCOL-GLYOXDEG-PWY: superpathway of glycol metabolism and degradation	SwabDay	5.59E-05	5.89E-05	60	60	0.34690069	0.842829632
SwabDay	CENTFERM-PWY: pyruvate fermentation to butanoate	SwabDay	-4.22E-05	4.49E-05	60	60	0.351405544	0.846847939
SwabDay	PWY-6749: CMP-legionaminate biosynthesis I	SwabDay	-8.14E-05	9.07E-05	60	51	0.373399377	0.8726355
SwabDay	PWY-5973: cis-vaccenate biosynthesis	SwabDay	-8.95E-05	9.99E-05	60	60	0.3742326	0.873332544
SwabDay	PWY-6590: superpathway of Clostridium acetobutylicum acidogenic fermentation	SwabDay	-4.48E-05	5.25E-05	60	60	0.396978369	0.879526115
SwabDay	PWY-6883: pyruvate fermentation to butanol II	SwabDay	4.92E-05	5.74E-05	60	57	0.395100227	0.879526115
SwabDay	POLYAMINSYN3-PWY: superpathway of polyamine biosynthesis II	SwabDay	3.12E-05	3.79E-05	60	59	0.414127428	0.885169295
SwabDay	PWY-7003: glycerol degradation to butanol	SwabDay	-4.24E-05	5.28E-05	60	59	0.425227805	0.897534403
SwabDay	P122-PWY: heterolactic fermentation	SwabDay	8.80E-05	0.000110608	60	60	0.430040135	0.898902961
SwabDay	PWY-2941: L-lysine biosynthesis II	SwabDay	8.93E-05	0.000134234	60	60	0.508565683	0.914137419
SwabDay	PWY-5384: sucrose degradation IV (sucrose phosphorylase)	SwabDay	-7.43E-05	0.000109117	60	60	0.498832341	0.914137419
SwabDay	PWY-6270: isoprene biosynthesis I	SwabDay	-4.04E-05	6.03E-05	60	60	0.506411216	0.914137419
SwabDay	PWYG-321: mycolate biosynthesis	SwabDay	-8.99E-05	0.000155782	60	57	0.566269338	0.943058274
SwabDay	PWY-5177: glutaryl-CoA degradation	SwabDay	-5.29E-05	9.49E-05	60	60	0.579755607	0.950390072
SwabDay	PENTOSE-P-PWY: pentose phosphate pathway	SwabDay	-5.78E-05	0.000115535	60	60	0.619099386	0.964401252
SwabDay	PWY-5121: superpathway of geranylgeranyl diphosphate biosynthesis II (via MEP)	SwabDay	-2.26E-05	4.67E-05	60	60	0.630469147	0.965153569
SwabDay	PWY-5913: TCA cycle VI (obligate autotrophs)	SwabDay	-6.43E-05	0.000142768	60	60	0.654324128	0.96583146
SwabDay	PWY-6470: peptidoglycan biosynthesis V (&beta;-lactam resistance)	SwabDay	-3.35E-05	7.61E-05	60	60	0.661565304	0.96583146
SwabDay	PWY-7039: phosphatidate metabolism, as a signaling molecule	SwabDay	-9.26E-06	2.02E-05	60	41	0.649384933	0.96583146
SwabDay	PWY-7323: superpathway of GDP-mannose-derived O-antigen building blocks biosynthesis	SwabDay	4.50E-05	0.000101038	60	60	0.657570716	0.96583146
SwabDay	PWY-5659: GDP-mannose biosynthesis	SwabDay	4.05E-05	0.000108419	60	60	0.70989365	0.969704863
SwabDay	PWY-6344: L-ornithine degradation II (Stickland reaction)	SwabDay	-1.83E-05	4.93E-05	60	34	0.711582798	0.969704863
SwabDay	PWY-7560: methylerythritol phosphate pathway II	SwabDay	-2.82E-05	7.91E-05	60	60	0.722943435	0.969704863
SwabDay	ALL-CHORISMATE-PWY: superpathway of chorismate metabolism	SwabDay	-4.83E-06	1.49E-05	60	29	0.747956295	0.970626686
SwabDay	NONMEVIPP-PWY: methylerythritol phosphate pathway I	SwabDay	2.90E-05	9.43E-05	60	60	0.75959925	0.970626686
SwabDay	THISYN-PWY: superpathway of thiamin diphosphate biosynthesis I	SwabDay	-2.74E-05	8.44E-05	60	60	0.746282107	0.970626686
SwabDay	PWY-7616: methanol oxidation to carbon dioxide	SwabDay	-1.84E-06	6.31E-06	60	58	0.77162543	0.974273444
SwabDay	PWY-6478: GDP-D-glycero-&alpha;-D-manno-heptose biosynthesis	SwabDay	4.81E-06	2.17E-05	60	48	0.825743481	0.98689052
SwabDay	P221-PWY: octane oxidation	SwabDay	4.77E-06	4.59E-05	60	60	0.917491577	0.998525194
SwabDay	PWY-7013: L-1,2-propanediol degradation	SwabDay	1.45E-05	0.000112757	60	58	0.89797027	0.998525194
SwabDay	P163-PWY: L-lysine fermentation to acetate and butanoate	SwabDay	2.42E-06	2.73E-05	60	49	0.929648502	0.999711551
SwabDay	PWY-2723: trehalose degradation V	SwabDay	1.07E-05	0.000128535	60	60	0.933735356	0.999711551
SwabDay	PWY-6113: superpathway of mycolate biosynthesis	SwabDay	5.99E-06	0.000116246	60	57	0.959081576	0.999711551
SwabDay	PWY-6527: stachyose degradation	SwabDay	-4.05E-06	0.000122109	60	60	0.9736689	0.999711551
SwabDay	PWY-6876: isopropanol biosynthesis	SwabDay	1.44E-06	3.97E-05	60	52	0.971204922	0.999711551
Synulox	PWY-5823: superpathway of CDP-glucose-derived O-antigen building blocks biosynthesis	Y	0.002007327	0.000360408	60	37	8.68E-07	1.35E-05
Synulox	PWY-7282: 4-amino-2-methyl-5-phosphomethylpyrimidine biosynthesis (yeast)	Y	0.002656822	0.000492219	60	60	1.61E-06	2.38E-05
Synulox	PYRIDOXSYN-PWY: pyridoxal 5-phosphate biosynthesis I	Y	0.002266051	0.000446012	60	60	5.00E-06	6.71E-05
Synulox	PWY0-845: superpathway of pyridoxal 5-phosphate biosynthesis and salvage	Y	0.002471363	0.000492999	60	60	6.35E-06	8.20E-05
Synulox	PWY-2941: L-lysine biosynthesis II	Y	0.002553665	0.000541589	60	60	1.79E-05	0.000216394
Synulox	HOMOSER-METSYN-PWY: L-methionine biosynthesis I	Y	0.001599706	0.000378077	60	60	9.26E-05	0.001008397
Synulox	PWY-241: C4 photosynthetic carbon assimilation cycle, NADP-ME type	Y	-0.001098574	0.000290086	60	60	0.000390688	0.003930154
Synulox	COLANSYN-PWY: colanic acid building blocks biosynthesis	Y	-0.001218399	0.000338226	60	60	0.000695762	0.006824819
Synulox	PWY-6897: thiamin salvage II	Y	0.001148097	0.000321408	60	60	0.000763629	0.007428889
Synulox	PWY-7316: dTDP-N-acetylviosamine biosynthesis	Y	0.000419926	0.000124637	60	54	0.001411583	0.013401533
Synulox	PWY-7323: superpathway of GDP-mannose-derived O-antigen building blocks biosynthesis	Y	-0.001365924	0.000407653	60	60	0.001491526	0.01410387
Synulox	PWY-7456: mannan degradation	Y	0.00157599	0.000478031	60	52	0.00174944	0.01634655
Synulox	GLYCOL-GLYOXDEG-PWY: superpathway of glycol metabolism and degradation	Y	-0.000773976	0.000237593	60	60	0.001963433	0.018202179
Synulox	PWY-5030: L-histidine degradation III	Y	0.00153145	0.000478373	60	57	0.002313051	0.020870434
Synulox	HISDEG-PWY: L-histidine degradation I	Y	0.001379589	0.000435614	60	60	0.002554992	0.022706771
Synulox	PWY-6608: guanosine nucleotides degradation III	Y	0.002158979	0.000691318	60	60	0.002899487	0.025386617
Synulox	FASYN-INITIAL-PWY: superpathway of fatty acid biosynthesis initiation (E. coli)	Y	0.001387954	0.000449466	60	60	0.003204004	0.027949321
Synulox	METSYN-PWY: L-homoserine and L-methionine biosynthesis	Y	0.001044791	0.000340119	60	60	0.003354568	0.029155146
Synulox	PWY-7357: thiamin formation from pyrithiamine and oxythiamine (yeast)	Y	0.001335619	0.000436859	60	60	0.003495469	0.030233311
Synulox	PWY-6901: superpathway of glucose and xylose degradation	Y	0.000957001	0.000320498	60	60	0.004271783	0.036193375
Synulox	PWY-6936: seleno-amino acid biosynthesis	Y	0.001252141	0.000419517	60	60	0.004286863	0.036193375
Synulox	PWY-5659: GDP-mannose biosynthesis	Y	-0.001252967	0.000437436	60	60	0.005976294	0.048097184
Synulox	PWY-6703: preQ0 biosynthesis	Y	0.001230039	0.000431919	60	60	0.006250915	0.049922845
Synulox	PWY-4981: L-proline biosynthesis II (from arginine)	Y	-0.001324234	0.000487639	60	60	0.008911665	0.065834928
Synulox	MET-SAM-PWY: superpathway of S-adenosyl-L-methionine biosynthesis	Y	0.000998733	0.000368249	60	60	0.008994257	0.066022431
Synulox	PWY-6124: inosine-5-phosphate biosynthesis II	Y	0.001294009	0.000511646	60	60	0.014446395	0.100150377
Synulox	PWY-5154: L-arginine biosynthesis III (via N-acetyl-L-citrulline)	Y	0.000835621	0.000333803	60	60	0.015418872	0.105959925
Synulox	PWY-6123: inosine-5-phosphate biosynthesis I	Y	0.001178509	0.000472504	60	60	0.015778552	0.108117382
Synulox	POLYAMINSYN3-PWY: superpathway of polyamine biosynthesis II	Y	-0.000377867	0.000153112	60	59	0.016852407	0.113179232
[truncated: 365 more rows]
