# Supplementary material for: Specific pathway abundances in the neonatal calf faecal microbiome are associated with susceptibility to Cryptosporidium parvum infection: a metagenomic analysis
Source: Anim Microbiome. 2023 Sep 12;5:43. doi: 10.1186/s42523-023-00265-5 (PMC10496319; doi:10.1186/s42523-023-00265-5)
Supplement: Supplementary file 14 — Additional file 14. Stratified Pathway Abundance Species Assignment Table. [file 42523_2023_265_MOESM14_ESM.txt]

Pathway	Calf_44	Calf_08	Calf_27	Calf_28	Calf_09	Calf_02	Calf_36	Calf_31	Calf_22	Calf_45	Calf_10	Calf_14	Calf_23	Calf_15	Calf_03	Calf_24	Calf_04	Calf_37	Calf_51	Calf_11	Calf_16	Calf_17	Calf_46	Calf_32	Calf_59	Calf_47	Calf_18	Calf_48	Calf_07	Calf_38	Calf_12	Calf_52	Calf_53	Calf_25	Calf_39	Calf_54	Calf_19	Calf_49	Calf_40	Calf_55	Calf_01	Calf_56	Calf_05	Calf_26	Calf_57	Calf_20	Calf_29	Calf_06	Calf_30
1CMET2-PWY: N10-formyl-tetrahydrofolate biosynthesis	5639.02	6511.45	6771.01	7630.01	6286.97	4275.98	4229.84	5998.25	7288.07	5875.12	6424.06	7459.22	7749.83	7089	3511.63	5811.88	6665.29	4202.07	6742.23	5316.3	6464.71	6700.08	4632.01	3160.3	7236.83	5454.11	6288.2	6123.76	5001.31	5055.5	6109.05	6280.07	5703.6	4677.98	5407.46	5973.22	8255.55	5097.41	4850.66	5738.47	4339.99	6248.41	3476.64	6854.78	6467.49	5563.96	6363.01	4995.44	7530.53
1CMET2-PWY: N10-formyl-tetrahydrofolate biosynthesis|g__Akkermansia.s__Akkermansia_muciniphila	0	0	0	0	0	0	0	0	44.5173	0	0	0	0	0	0	0	0	0	0	0	0	0	0	0	0	0	0	0	0	0	0	0	0	0	0	0	0	0	0	0	0	0	0	13.0487	0	10.7201	0	0	0
1CMET2-PWY: N10-formyl-tetrahydrofolate biosynthesis|g__Alistipes.s__Alistipes_timonensis	0	0	0	0	0	0	0	0	0	0	0	0	0	0	0	0	0	0	0	0	0	0	0	0	0	0	0	0	0	0	0	0	0	0	0	0	0	0	0	0	0	0	0	0	0	0	0	0	8.39718
1CMET2-PWY: N10-formyl-tetrahydrofolate biosynthesis|g__Anaerostipes.s__Anaerostipes_hadrus	0	0	0	0	0	0	0	0	17.2786	0	0	0	0	0	0	0	0	0	0	0	0	0	0	0	0	0	0	0	0	0	0	0	0	0	0	0	0	0	0	0	0	0	0	0	0	0	0	0	0
1CMET2-PWY: N10-formyl-tetrahydrofolate biosynthesis|g__Bacteroides.s__Bacteroides_caccae	0	0	0	0	0	0	0	0	0	0	0	0	6.3255	0	0	0	0	0	0	0	0	17.6222	0	0	0	0	0	0	0	0	0	0	0	0	0	0	3.14317	0	0	0	0	0	0	0	0	0	0	0	136.975
1CMET2-PWY: N10-formyl-tetrahydrofolate biosynthesis|g__Bacteroides.s__Bacteroides_coprophilus	0	0	0	192.769	0	0	0	0	179.645	0	0	0	0	1098.61	0	0	0	0	0	0	0	1.04191	0	0	432.543	0	230.747	0	0	0	12.6439	235.147	230.593	0	0	0	0	0	0	0	0	157.457	0	0	0	0	0	0	0
1CMET2-PWY: N10-formyl-tetrahydrofolate biosynthesis|g__Bacteroides.s__Bacteroides_coprophilus_CAG_333	0	0	0	221.154	4.81376	0	0	0	140.832	0	0	0	0	997.473	0	0	0	0	0	0	4.94094	2.20831	0	0	337.969	0	1081.86	0	0	0	53.879	192.598	931.716	0	0	0	0	0	0	0	0	525.791	0	0	0	0	0	0	0
1CMET2-PWY: N10-formyl-tetrahydrofolate biosynthesis|g__Bacteroides.s__Bacteroides_fragilis	314.906	430.546	13.477	15.96	98.4828	0	0	9.95411	40.1147	362.882	292.807	45.8777	376.506	31.7387	0	397.607	1429.85	100.172	181.491	7.11165	32.793	270.128	3.12931	0	138.434	0	3.67843	472.501	603.098	83.7896	150.791	41.4324	30.4153	132.875	192.691	263.343	1223.74	140.103	508.748	625.607	0	9.70498	0	344.901	357.852	327.203	171.648	0	845.717
1CMET2-PWY: N10-formyl-tetrahydrofolate biosynthesis|g__Bacteroides.s__Bacteroides_fragilis_CAG_47	566.267	490.622	16.046	27.7637	211.56	0	0	9.36471	46.3947	649.239	287.348	72.1417	582.75	42.5622	0	590.652	1823.18	151.623	293.873	14.4704	53.482	362.861	6.72384	0	193.76	0	4.2693	539.407	811.646	140.908	221.603	54.4508	43.5254	131.214	256.703	361.722	1865.07	203.041	796.604	953.613	0	14.6697	0	473.928	480.517	395.951	277.476	0	1307.98
1CMET2-PWY: N10-formyl-tetrahydrofolate biosynthesis|g__Bacteroides.s__Bacteroides_massiliensis	0	31.6764	0	0	0	0	0	0	0	0	0	0	0	0	0	0	0	0	0	0	0	0	0	0	0	0	0	0	0	0	0	0	0	0	0	0	0	0	0	0	0	0	0	0	0	0	0	0	0
1CMET2-PWY: N10-formyl-tetrahydrofolate biosynthesis|g__Bacteroides.s__Bacteroides_nordii	0	0	0	0	0	0	0	0	0	0	0	0	0	0	0	0	0	0	0	0	0	0	0	0	0	0	0	0	0	0	0	0	0	0	0	0	0	0	0	0	0	0	0	0	0	0	0	0	6.23299
1CMET2-PWY: N10-formyl-tetrahydrofolate biosynthesis|g__Bacteroides.s__Bacteroides_ovatus	0	0	0	0	0	0	0	0	0	0	0	1.86587	0	0	0	15.5642	0	0	0	0	0	0	0	0	0	0	0	8.42531	0	0	0	0	0	0	0	10.2746	0	0	0	0	0	0	0	0	22.8783	1.93172	25.9222	0	22.2894
1CMET2-PWY: N10-formyl-tetrahydrofolate biosynthesis|g__Bacteroides.s__Bacteroides_plebeius	0	0	0	0	44.8808	0	0	0	0	0	0	0	0	0	0	0	0	0	0	0	0	0	0	0	0	0	0	0	0	0	0	0	0	0	0	0	0	0	0	0	0	0	0	0	0	0	0	0	0
1CMET2-PWY: N10-formyl-tetrahydrofolate biosynthesis|g__Bacteroides.s__Bacteroides_plebeius_CAG_211	0	0	0	89.3455	14.108	0	0	0	21.3345	0	0	1.48924	6.14196	0	0	0	0	0	0	0	20.3981	88.0653	0	0	0	0	0	0	0	0	69.9277	187.442	0	0	0	0	0	104.727	0	0	0	1.72284	0	0	0	0	0	0	0
1CMET2-PWY: N10-formyl-tetrahydrofolate biosynthesis|g__Bacteroides.s__Bacteroides_pyogenes	0	0	10.726	0	0	0	0	0	19.7009	0	0	0	0	0	0	24.0746	0	0	0	0	0	0	0	0	0	0	0	0	0	0	0	0	0	0	0	0	0	0	0	0	0	0	0	0	0	0	0	0	0
1CMET2-PWY: N10-formyl-tetrahydrofolate biosynthesis|g__Bacteroides.s__Bacteroides_sp_CAG_530	0	0	229.916	11.0385	0	0	0	0	0	0	0	171.368	0	0	0	0	0	0	5.27459	0	0	0	0	0	22.2861	0	0	0	0	0	0	0	0	0	0	0	0	0	0	0	0	0	0	0	0	288.247	0	0	0
1CMET2-PWY: N10-formyl-tetrahydrofolate biosynthesis|g__Bacteroides.s__Bacteroides_sp_CAG_598	0	0	0	0	0	0	0	0	0	0	0	0	0	0	0	0	0	0	0	0	0	0	0	0	0	12.6669	0	0	0	0	0	0	0	0	0	0	0	0	0	0	0	0	0	0	0	0	0	0	0
1CMET2-PWY: N10-formyl-tetrahydrofolate biosynthesis|g__Bacteroides.s__Bacteroides_thetaiotaomicron	0	93.7906	12.5453	19.715	0	0	0	0	7.38801	0	7.47916	2.56563	71.5489	0	0	151.799	0	1.15813	52.7772	0	0	5.52396	0	0	4.37148	0	0	29.2276	39.8213	0	0	0	0	11.5962	0	107.99	27.8689	0	0	0	0	0	0	96.3712	139.303	5.18883	46.7086	949.504	38.5164
1CMET2-PWY: N10-formyl-tetrahydrofolate biosynthesis|g__Bacteroides.s__Bacteroides_uniformis	2.42637	6.61367	0	3.78038	0	0	0	0	0	3.82587	0	0	20.8704	0	0	12.016	0	0	1.01644	1.23255	0	0	0	0	4.42861	0	0	0	3.81864	0	0	0	0	4.85541	0	4.15232	0	0	0	0	0	0	0	5.04789	44.6187	2.9422	38.5671	0	9.61686
1CMET2-PWY: N10-formyl-tetrahydrofolate biosynthesis|g__Bacteroides.s__Bacteroides_uniformis_CAG_3	0	6.54103	0	4.79572	0	0	0	0	0	14.7376	0.617261	1.00665	19.4205	0	0	7.5775	0	0	1.13599	2.00671	0	3.32985	0	0	7.47188	0	0	0	4.78619	0	0	0	0	0	0	0	0	0	0	0	0	0	0	9.25828	25.6542	6.44311	43.0717	0	8.50259
1CMET2-PWY: N10-formyl-tetrahydrofolate biosynthesis|g__Bacteroides.s__Bacteroides_vulgatus	294.52	271.992	688.722	174.296	375.335	0	0	0	886.079	475.825	2.31347	875.321	70.5064	103.893	0	40.353	0	21.384	244.796	472.456	0	12.2263	44.5208	0	93.7983	104.728	14.4322	290.16	96.6008	308.694	3.07689	42.6558	1.66169	74.2059	0	714.471	31.9724	0	0	0	0	24.5039	0	436.776	105.723	226.233	623.338	0	7.71851
1CMET2-PWY: N10-formyl-tetrahydrofolate biosynthesis|g__Bacteroides.s__Bacteroides_vulgatus_CAG_6	279.318	269.041	663.903	183.638	371.75	0	0	0	855.781	440.244	2.00795	857.908	65.4071	87.0005	0	34.963	0	20.9373	234.886	473.413	0	13.4003	48.0019	0	109.213	93.1433	12.6165	297.939	91.4014	306.799	2.08274	40.5986	1.70353	67.2243	0	703.302	33.588	0	0	0	0	22.7924	0	442.218	92.9234	182.774	564.45	0	6.51132
1CMET2-PWY: N10-formyl-tetrahydrofolate biosynthesis|g__Bacteroides.s__Bacteroides_xylanisolvens	144.465	196.778	104.436	39.0304	4.5444	0	0	0	104.024	0	0	0	35.0121	41.9862	0	60.678	0	16.1205	14.3971	12.0387	0	9.96326	0	0	22.5002	0	0	0	3.91977	0	0	30.9484	0	194.1	0	9.40658	11.8411	0	0	0	0	0	0	394.335	135.959	48.3939	10.5902	65.3777	5.67286
1CMET2-PWY: N10-formyl-tetrahydrofolate biosynthesis|g__Bifidobacterium.s__Bifidobacterium_adolescentis	0	0	0	0	0	0	0	0	0	0	0	0	0	0	0	0	0	0	0	0	0	0	0	0	0	0	0	0	0	0	0	0	0	0	0	0	0	0	0	24.3581	0	0	0	0	0	0	0	0	0
1CMET2-PWY: N10-formyl-tetrahydrofolate biosynthesis|g__Bifidobacterium.s__Bifidobacterium_longum	71.2504	561.237	40.4648	753.465	7.59339	0	0	27.2251	38.3965	239.606	1423.03	281.362	825.424	414.626	0	322.776	0	13.6238	1203.16	24.1459	657.486	418.564	240.043	0	422.722	451.845	515.398	590.815	90.532	303.994	1206.63	233.31	327.793	88.6653	543.455	287.238	154.086	27.6361	0	47.3452	0	411.093	0	219.676	634.792	346.007	357.684	0	37.2736
1CMET2-PWY: N10-formyl-tetrahydrofolate biosynthesis|g__Bifidobacterium.s__Bifidobacterium_longum_CAG_69	32.9172	238.009	14.2732	303.942	3.61963	0	0	10.3714	18.8403	120.14	556.911	129.678	397.148	220.127	0	136.441	0	5.38117	473.496	10.7839	260.498	198.464	97.4723	0	197.582	211.74	223.25	255.161	43.3266	112.44	618.241	113.712	141.475	25.5702	258.715	104.148	49.0551	11.3575	0	24.368	0	200.468	0	80.6749	256.808	134.382	156.754	0	18.1102
1CMET2-PWY: N10-formyl-tetrahydrofolate biosynthesis|g__Bifidobacterium.s__Bifidobacterium_pseudocatenulatum	0	16.2146	3.64062	203.558	0	0	0	11.4749	15.5559	0	0	15.9995	131.451	0	0	57.8314	0	0	61.9069	103.745	16.7346	0	0	0	0	2.86939	111.96	0	0	0	34.6128	133.181	6.0008	0	0	0	670.616	0	0	128.142	0	3.93985	0	20.4359	29.3103	1.12198	370.373	0	1340.48
1CMET2-PWY: N10-formyl-tetrahydrofolate biosynthesis|g__Blautia.s__Blautia_coccoides	0	0	0	1.46553	0	0	0	0	0	0	0	0	0	0	0	0	0	0	0	0	0	0	0	0	0	5.84741	0	0	0	0	0	0	0	0	0	0	0	0	0	0	0	0	0	5.08219	0	0	0	0	0
1CMET2-PWY: N10-formyl-tetrahydrofolate biosynthesis|g__Blautia.s__Blautia_producta	0	0	0	2.97668	0	0	0	0	23.2503	0	0	0	0	15.204	0	0	0	0	0	0	0	0	0	0	0	12.0406	0	0	0	0	0	0	0	0	0	0	0	0	0	0	0	13.1299	0	0	0	0	0	0	0
1CMET2-PWY: N10-formyl-tetrahydrofolate biosynthesis|g__Blautia.s__Blautia_sp_CAG_257	0	0	0	0	0	0	0	0	0	0	0	0	0	0	0	0	0	0	0	0	0	0	0	0	0	19.4425	0	0	0	0	0	0	0	0	0	0	0	0	0	0	0	0	0	0	0	0	0	0	0
1CMET2-PWY: N10-formyl-tetrahydrofolate biosynthesis|g__Blautia.s__Blautia_wexlerae	0	0	0	0	0	0	0	0	0	0	0	0	0	0	0	0	0	0	0	0	0	0	0	0	0	0	0	0	0	0	0	14.8773	6.55089	0	0	0	0	0	0	0	0	0	0	0	0	0	0	0	0
1CMET2-PWY: N10-formyl-tetrahydrofolate biosynthesis|g__Blautia.s__Ruminococcus_gnavus	71.5089	91.4082	158.621	49.4673	135.367	0	232.478	629.242	153.545	129.031	99.3197	71.1216	95.7303	0	0	21.4058	329.559	29.5864	113.181	79.3506	103.135	105.684	382.252	0	44.1231	218.938	37.8681	20.5412	183.722	99.743	104.92	63.8006	56.5594	0	302.444	0	82.4977	367.016	0	256.792	0	109.793	0	317.259	41.0933	94.6162	73.7769	441.841	225.435
1CMET2-PWY: N10-formyl-tetrahydrofolate biosynthesis|g__Blautia.s__Ruminococcus_torques	0	0	0	0	0	0	0	0	1.97951	0	0	0	1.76535	0	0	0	0	0	1.36346	0	0	0	0	0	0	2.07305	0	0	0	0	0	11.6862	2.17569	0	0	0	0	0	0	0	0	0	0	0	0	0	0	0	0
1CMET2-PWY: N10-formyl-tetrahydrofolate biosynthesis|g__Butyricimonas.s__Butyricimonas_virosa	0	0	0	0	0	0	0	0	0	0	0	0	0	0	0	0	0	0	0	0	0	0	0	0	18.8227	0	0	0	0	0	0	0	0	0	0	0	0	0	0	0	0	0	0	0	62.816	0	0	0	0
1CMET2-PWY: N10-formyl-tetrahydrofolate biosynthesis|g__Catenibacterium.s__Catenibacterium_mitsuokai	0	0	0	0	0	0	0	0	0	0	0	0	26.6156	0	0	0	0	0	0	0	0	0	0	0	0	0	0	0	0	0	0	0	0	0	0	0	0	0	0	0	0	0.680305	0	0	0	0	0	0	0
1CMET2-PWY: N10-formyl-tetrahydrofolate biosynthesis|g__Citrobacter.s__Citrobacter_portucalensis	0	0	0	0	0	0	0	0	0	0	0	0	0	0	0	0	0	0	0	1.51487	0	0	0	0	0	0	0	0	0	0	0	0	0	0	0	0	0	0	0	0	0	0	0	0	0	0	0	0	0
1CMET2-PWY: N10-formyl-tetrahydrofolate biosynthesis|g__Citrobacter.s__Citrobacter_youngae	0	0	0	0	3.56176	0	0	0	0	0	0	0	0	0	0	0	0	0	0	0	0	0	0	0	0	0	0	0	0	0	0	0	0	0	0	0	0	0	0	0	0	0	0	0	0	0	0	0	0
1CMET2-PWY: N10-formyl-tetrahydrofolate biosynthesis|g__Clostridioides.s__Clostridioides_difficile	0	0	0	0	0	0	0	0	0	0	0	0	0	0	0	0	0	0	0	0	0	0	0	0	0	0	0	0	0	0	0	0	0	0	0	0	0	0	0	0	0	0	0	0	0	0	0	0	0
1CMET2-PWY: N10-formyl-tetrahydrofolate biosynthesis|g__Clostridium.s__Clostridium_butyricum	0	0	0	0	22.9609	0	0	21.1791	0	0	0	0	0	0	0	0	0	10.8562	0	0	0	0	0	0	0	0	0	0	0	0	0	0	0	0	0	0	0	0	0	0	52.5119	0	0	0	0	0	0	0	0
1CMET2-PWY: N10-formyl-tetrahydrofolate biosynthesis|g__Clostridium.s__Clostridium_paraputrificum	0	0	0	0	18.3579	50.2492	27.153	0	6.53683	0	0	0	0	0	0	0	0	0	0	0	0	0	0	53.5171	6.85136	7.65615	0	0	0	0	0	0	0	0	0	0	61.3967	11.8405	29.2434	30.6562	0	0	12.8527	0	0	0	0	13.7559	0
1CMET2-PWY: N10-formyl-tetrahydrofolate biosynthesis|g__Clostridium.s__Clostridium_sp_7_2_43FAA	0	0	0	0	22.3986	0	3.35885	0	0	0	0	0	0	0	0	0	0	0	0	2.66106	0	0	0	0	0	0	0	0	0	0	0	0	0	0	0	0	0	0	0	1.6156	15.4979	0	0	0	0	0	0	0	0
1CMET2-PWY: N10-formyl-tetrahydrofolate biosynthesis|g__Comamonas.s__Comamonas_kerstersii	0	0	0	0	0	0	0	0	0	0	0	0	4.05555	0	0	0	0	0	0	0	0	0	0	0	0	0	0	0	0	0	0	0	0	0	0	0	0	0	0	0	0	227.979	0	0	0	0	0	0	0
1CMET2-PWY: N10-formyl-tetrahydrofolate biosynthesis|g__Coprococcus.s__Coprococcus_comes	0	0	0	0	0	0	0	0	0	0	0	0	0	0	0	0	0	0	0	0	0	0	0	0	0	0	0	0	0	0	0	0	0	0	0	0	0	0	0	0	0	0	0	0	0	0	0	0	1.61148
1CMET2-PWY: N10-formyl-tetrahydrofolate biosynthesis|g__Coprococcus.s__Coprococcus_comes_CAG_19	0	0	0	0	0	0	0	0	0	0	0	0	0	0	0	0	0	0	0	0	0	0	0	0	0	0	0	0	0	0	0	0	0	0	0	0	0	0	0	0	0	0	0	0	0	0	0	0	2.18298
1CMET2-PWY: N10-formyl-tetrahydrofolate biosynthesis|g__Corynebacterium.s__Corynebacterium_amycolatum	0	0	6.61202	0	0	0	0	0	0	0	77.0184	83.2064	0	0	0	19.093	0	0	19.8234	0	0	0	0	0	0	0	0	14.2384	0	0	0	0	0	0	0	0	0	0	0	0	0	0	0	0	0	0	0	0	12.1556
1CMET2-PWY: N10-formyl-tetrahydrofolate biosynthesis|g__Dorea.s__Dorea_formicigenerans	0	0	12.7924	4.93171	0	0	0	0	46.6394	0	16.4565	35.5649	11.0374	2.30438	0	50.8324	0	0	7.2475	0	0	0	0	0	11.3878	19.2601	11.2658	7.70375	0	0	0	15.6563	12.2898	0	0	17.6743	0	0	0	0	0	27.9758	0	45.6725	17.1308	10.4951	19.1318	0	5.12869
1CMET2-PWY: N10-formyl-tetrahydrofolate biosynthesis|g__Dorea.s__Dorea_formicigenerans_CAG_28	0	0	19.4719	6.02096	0	0	0	0	68.687	0	23.5572	45.565	13.3369	9.39899	0	71.4693	0	0	8.60754	4.33641	0	0	0	0	16.1821	28.5818	18.5338	8.97846	0	0	0	44.7353	25.9813	0	0	17.9944	0	0	0	0	0	43.7351	0	55.5878	21.0438	14.2293	36.2252	0	9.969
1CMET2-PWY: N10-formyl-tetrahydrofolate biosynthesis|g__Dorea.s__Dorea_longicatena	0	0	0	0	0	0	0	0	29.1214	18.2164	0	0	0	0	0	5.85158	0	0	0	6.25892	42.6444	0	0	0	33.7175	91.6196	34.021	0	0	0	0	8.13822	148.807	0	10.1891	0	0	0	0	0	0	88.2002	0	0	9.50431	0	0	0	0
1CMET2-PWY: N10-formyl-tetrahydrofolate biosynthesis|g__Dorea.s__Dorea_longicatena_CAG_42	0	0	0	0	0	0	0	0	0	0	0	0	0	0	0	0	0	0	0	0	4.58095	0	0	0	0	0	0	0	0	0	0.681775	0	9.8127	0	0	0	0	0	0	0	0	0	0	0	0	0	0	0	0
1CMET2-PWY: N10-formyl-tetrahydrofolate biosynthesis|g__Dorea.s__Dorea_sp_CAG_317	0	0	0	10.2144	0	0	0	0	0	0	0	0	0	0	0	0	0	0	0	0	0	0	0	0	0	0	0	0	0	0	0	0	0	0	0	0	0	0	0	0	0	0	0	0	0	0	0	0	0
1CMET2-PWY: N10-formyl-tetrahydrofolate biosynthesis|g__Enterobacter.s__Enterobacter_cloacae_complex	0	0	0	0	0	0	0	0	0	0	0	0	0	0	0	0	0	0	0	7.85105	0	0	0	0	0	0	0	0	0	0	0	0	0	0	0	0	0	34.8134	0	0	1.9243	0	0	0	0	0	0	0	0
1CMET2-PWY: N10-formyl-tetrahydrofolate biosynthesis|g__Enterococcus.s__Enterococcus_avium	0	0	0	0	0	0	29.2416	0	0	0	1.90475	0	0	0	0	0	0	0	0	3.22159	0	0	0	0	0	0	0	0	0	0	28.2629	0	0	0	0	0	0	0	124.961	0	0	0	0	0	0	0	0	0	0
1CMET2-PWY: N10-formyl-tetrahydrofolate biosynthesis|g__Enterococcus.s__Enterococcus_cecorum	0	49.9211	19.8288	0	910.075	0	0	269.59	19.576	0	26.8263	34.7547	762.591	0	0	19.9192	0	15.5003	249.901	16.4095	131.834	25.8072	0	0	79.512	11.8709	0	12.2158	103.58	0	101.242	7.28662	3.62758	0	5.87923	0	565.856	86.5518	0	84.6065	0	0	503.275	9.05958	19.997	14.4408	6.82583	25.2112	23.0744
1CMET2-PWY: N10-formyl-tetrahydrofolate biosynthesis|g__Erysipelatoclostridium.s__Erysipelatoclostridium_ramosum	145.281	39.3805	49.7829	22.3334	35.4912	0	0	87.3906	73.9591	16.4949	68.8468	75.8436	13.3085	30.0173	0	48.0622	16.9223	17.0273	43.2645	70.9683	55.7939	38.4856	24.2856	0	24.8699	44.33	30.6561	21.7694	39.9006	0	20.0651	28.4704	6.19567	0	107.635	0	44.7061	11.9896	0	97.3165	0	38.1194	0	35.0333	35.5071	22.9608	35.0464	0	33.393
1CMET2-PWY: N10-formyl-tetrahydrofolate biosynthesis|g__Escherichia.s__Escherichia_coli	293.672	326.154	395.768	45.9188	627.372	1438.71	1411.93	568.271	37.2957	823.215	570.848	134.988	79.324	197.547	2410.64	128.961	804.574	1358.98	403.592	890.607	236.779	94.5741	947.606	2521.05	11.0883	428.436	139.613	508.212	1139.71	766.917	622.525	119.6	628.103	699.247	837.353	338.309	18.4019	1114.15	1045.78	982.88	1701.29	308.419	2457.54	146.086	259.7	579.573	278.314	963.176	208.923
1CMET2-PWY: N10-formyl-tetrahydrofolate biosynthesis|g__Escherichia.s__Escherichia_fergusonii	0	0	0	0	0	0	0	0	0	0	5.25609	0	1.56642	0	0	0	0	27.0686	0	0	0	0	0	0	0	0	0	0	0	19.8321	0	0	0	0	0	0	0	0	0	11.6934	0	0	0	0	0	0	0	0	0
1CMET2-PWY: N10-formyl-tetrahydrofolate biosynthesis|g__Fusobacterium.s__Fusobacterium_mortiferum	146.767	179.103	664.567	110.559	129.188	0	0	0	4.41256	22.1555	115.833	29.1835	81.9367	0	0	60.1124	1213.12	4.49665	67.3315	24.1489	0	0	0	0	42.5729	0	0	0	303.846	0	5.76826	0	0	0	92.0418	0	936.188	41.3884	0	0	0	0	0	106.145	65.8926	48.6148	15.4664	0	70.0574
1CMET2-PWY: N10-formyl-tetrahydrofolate biosynthesis|g__Fusobacterium.s__Fusobacterium_ulcerans	0	2.28805	0	0	0	0	0	0	0	0	0	0	0	0	0	0	0	0	0	0	0	0	0	0	4.87791	0	0	0	0	0	0	0	3.10623	0	0	0	0	0	0	17.6138	0	0	0	0	1.17734	0	0	0	0
1CMET2-PWY: N10-formyl-tetrahydrofolate biosynthesis|g__Fusobacterium.s__Fusobacterium_varium	0	7.46087	0	0	0	0	0	0	0	0	0	0	0	0	0	0	0	0	0	0	0	0	0	0	0	0	0	0	0	0	0	0	0	0	9.58485	0	0	0	0	0	0	0	0	0	5.76509	0	0	0	0
1CMET2-PWY: N10-formyl-tetrahydrofolate biosynthesis|g__Gallibacterium.s__Gallibacterium_anatis	0	0	0	0	0	0	0	0	215.742	0	0	0	0	0	0	0	0	0	0	0	3.72841	41.1996	0	0	0	0	0	0	0	0	0	7.87245	0	41.7478	0	37.721	0	222.175	0	0	0	0	0	18.1485	124.757	3.72045	0	0	0
1CMET2-PWY: N10-formyl-tetrahydrofolate biosynthesis|g__Gallibacterium.s__Gallibacterium_genomosp_3	0	0	0	0	0	0	0	0	0	0	21.6738	0	0	0	0	0	0	0	0	0	0	0	0	0	0	0	0	0	0	0	0	0	0	0	0	0	57.9059	0	0	0	0	0	0	0	0	0	0	0	2.11929
1CMET2-PWY: N10-formyl-tetrahydrofolate biosynthesis|g__Gallibacterium.s__Gallibacterium_salpingitidis	457.565	144.828	72.6754	0	0	0	0	0	2.22775	0	20.6061	46.0882	0	0	0	164.874	0	220.949	99.2502	0	0	0	0	0	22.2375	10.8761	0	119.241	223.848	321.428	1.43348	0	0	1387.75	27.2173	324.932	0	0	0	0	0	0	0	57.1729	120.516	271.049	58.7417	0	0
1CMET2-PWY: N10-formyl-tetrahydrofolate biosynthesis|g__Hafnia.s__Hafnia_paralvei	0	0	0	0	0	0	0	0	0	0	0	0	0	0	0	0	0	0	0	0	0	0	0	0	0	0.866103	0	0	0	0	0	0	0	0	0	0	0	0	0	0	0	0	0	0	0	0	0	0	0
1CMET2-PWY: N10-formyl-tetrahydrofolate biosynthesis|g__Klebsiella.s__Klebsiella_aerogenes	0	0	0	0	0	0	0	0	0	0	0	0	0	0	0	0	0	1.6409	0	0	0	0	0	0	0	0	0	0	0	0	0	0	0	0	0	0	0	0	0	0	0	0	0	0	0	0	0	0	0
1CMET2-PWY: N10-formyl-tetrahydrofolate biosynthesis|g__Klebsiella.s__Klebsiella_oxytoca	0	0	0	0	0	0	0	0	0	0	0	0	0	0	0	0	0	0	0	0	0	0	0	0	0	0	0	0	0	0	0	0	0	0	0	0	0	0	0	0	0	0	0	0	0	0	0	0	0
1CMET2-PWY: N10-formyl-tetrahydrofolate biosynthesis|g__Klebsiella.s__Klebsiella_pneumoniae	0	29.4311	0	4.42877	129.355	228.614	0	0	0	0	0	0	6.88346	0	0	0	26.0314	444.334	3.25751	18.6333	0	0	0	0	0	4.87685	0	16.8099	0	29.4135	0	0	0	16.5368	20.2737	0	0	0	0	4.06981	72.3304	0	0	0	0	0	0	68.1657	7.33689
1CMET2-PWY: N10-formyl-tetrahydrofolate biosynthesis|g__Klebsiella.s__Klebsiella_quasipneumoniae	0	0	0	0	0	0	0	0	0	0	0	0	0	0	0	0	0	1.45976	0	0	0	0	0	0	0	0	0	0	0	0	0	0	0	0	0	0	0	0	0	0	0	0	0	0	0	0	0	0	0
1CMET2-PWY: N10-formyl-tetrahydrofolate biosynthesis|g__Klebsiella.s__Klebsiella_variicola	0	0	0	0	0.857097	0	0	0	0	0	0	0	0	0	0	0	0	2.26785	0	3.78315	0	0	0	0	0	0	0	0	0	0	0	0	0	0	0	0	0	0	0	0	0	0	0	0	0	0	0	0	0
1CMET2-PWY: N10-formyl-tetrahydrofolate biosynthesis|g__Klebsiella.s__Klebsiella_variicola_CAG_634	0	0	0	0	0	0	0	0	0	0	0	0	0	0	0	0	0	0	0	1.64961	0	0	0	0	0	0	0	0	0	0	0	0	0	0	0	0	0	0	0	0	0	0	0	0	0	0	0	0	0
1CMET2-PWY: N10-formyl-tetrahydrofolate biosynthesis|g__Kluyvera.s__Kluyvera_cryocrescens	0	0	0	0	0	0	0	0	0	0	0	0	0	0	0	0	0	0	0	0	0	0	0	0	0	0	0	0	0	0	0	0	0	0	0	0	0	5.7313	0	0	0	0	0	0	0	0	0	0	0
1CMET2-PWY: N10-formyl-tetrahydrofolate biosynthesis|g__Lachnoclostridium.s__Clostridium_bolteae	0	28.231	0	0	0	0	0	0	0	0	0	0	0	0	0	0	0	0	0	0	0	0	48.3716	0	0	0	0	0	0	0	0	0	0	0	0	0	0	0	0	0	0	0	0	10.5374	0	0	0	0	0
1CMET2-PWY: N10-formyl-tetrahydrofolate biosynthesis|g__Lachnoclostridium.s__Clostridium_clostridioforme	0	46.5033	24.28	13.2084	0	0	0	0	0	18.0993	0	0	0	0	0	19.489	0	0	4.30772	0	0	40.1099	0	0	73.6041	10.4451	0	0	0	0	0	0	4.35445	0	0	0	0	0	0	0	0	0	0	23.416	26.3558	5.63911	0	0	0
1CMET2-PWY: N10-formyl-tetrahydrofolate biosynthesis|g__Lachnoclostridium.s__Clostridium_scindens	0	0	0	5.2657	0	0	0	0	2.33087	0	0	0	0	45.541	0	0	0	0	0	0	0	0	0	0	2.29023	0	0	0	0	0	0	0	0	0	0	0	0	0	0	0	0	0	0	0	0	0	0	0	0
1CMET2-PWY: N10-formyl-tetrahydrofolate biosynthesis|g__Lactobacillus.s__Lactobacillus_reuteri	0	0	19.2759	0	0	0	0	0	0	0	0	6.32665	0	0	0	0	0	0	22.1578	0	0	0	0	0	0	0	0	1.35095	0	0	0	0	0	0	0	0	0	0	0	0	0	0	0	3.22677	0	2.83498	21.5755	0	0
1CMET2-PWY: N10-formyl-tetrahydrofolate biosynthesis|g__Lactococcus.s__Lactococcus_lactis	0	0	0	0	0	0	0.438091	0	0	0	0	0	0	0	0	0	0	0	0	0	0	0	0	0	0	0	0	0	0	0	3.65189	0	0	0	0	0	0	0	0	0	0	2.00168	0	0	0	0	0	0	0
1CMET2-PWY: N10-formyl-tetrahydrofolate biosynthesis|g__Morganella.s__Morganella_morganii	0	0	0	0	0	4.60877	0	0	0	0	0	0	0	0	0	0	0	0	0	0	0	0	0	0	0	0	0	0	0	0	0	0	0	0	0	0	0	0	0	0	0	0	0	0	0	0	0	0	0
1CMET2-PWY: N10-formyl-tetrahydrofolate biosynthesis|g__Parabacteroides.s__Parabacteroides_distasonis	0	0	12.5582	19.2361	0	0	0	0	0	0	0	0	21.4633	2.88304	0	3.51325	0	0	2.13276	3.94804	0	0	0	0	7.72729	10.2131	0	0	0	0	0	0	0	0	0	0	0	0	0	0	0	0	0	15.0737	37.8199	2.2161	45.2557	0	6.13134
1CMET2-PWY: N10-formyl-tetrahydrofolate biosynthesis|g__Parabacteroides.s__Parabacteroides_goldsteinii	0	0	0	0	0	0	0	0	0	8.32119	0	0	0	0	0	0	0	0	0	0	0	0	0	0	0	0	0	0	0	0	0	0	0	0	0	0	0	0	0	0	0	0	0	0	0	0	0	0	0
1CMET2-PWY: N10-formyl-tetrahydrofolate biosynthesis|g__Parabacteroides.s__Parabacteroides_johnsonii	0	0	0	0	0	0	0	0	0	0	0	0	0	0	0	0	0	0	0	0	0	0	0	0	0	0	0	0	0	0	0	0	0	0	0	0	0	0	0	0	0	0	0	0	0	1.15229	0	0	0
1CMET2-PWY: N10-formyl-tetrahydrofolate biosynthesis|g__Parabacteroides.s__Parabacteroides_merdae	0	0	0	47.3873	0	0	0	0	0	0	0	0	0	0	0	28.4543	0	0	0	0	0	0	0	0	7.85185	0	0	0	0	0	0	0	0	6.22415	0	0	0	0	0	0	0	12.3768	0	0	0	4.91504	1.87254	0	0
1CMET2-PWY: N10-formyl-tetrahydrofolate biosynthesis|g__Parabacteroides.s__Parabacteroides_sp_CAG_409	0	0	0	2.11562	0	0	0	0	0	0	0	0	0	76.1542	0	0	0	0	0	0	0	0	0	0	2.84868	0	0	0	0	0	0	12.7529	6.1745	0	0	0	0	0	0	0	0	0	0	0	0	0	0	0	0
1CMET2-PWY: N10-formyl-tetrahydrofolate biosynthesis|g__Pasteurella.s__Pasteurella_canis	0	0	0	0	0	0	0	0	0	0	0	0	0	0	0	0	0	0.634662	0	0	0	0	0	0	0	0	0	0	0	0	0	0	0	0	0	0	0	0	0	0	0	0	0	0	0	0	0	0	0
1CMET2-PWY: N10-formyl-tetrahydrofolate biosynthesis|g__Prevotella.s__Prevotella_copri	0	0	0	2.47891	0	0	0	0	0	21.052	0	0	4.35042	0	0	0	0	0	0	6.91264	291.961	0	0	0	0	0	0	0	0	0	35.3773	16.0588	0	0	0	0	0	0	0	0	0	2.60962	0	7.79752	0	0	0	0	0
1CMET2-PWY: N10-formyl-tetrahydrofolate biosynthesis|g__Prevotella.s__Prevotella_sp_CAG_520	0	0	0	0	0	0	0	0	362.589	161.601	0	0	9.8859	0	0	0	0	0	0	0	0	231.881	0	0	0	0	0	0	0	0	2.27855	0	238.895	0	0	0	0	7.45599	0	0	0	3.05488	0	0	0	0	0	0	0
1CMET2-PWY: N10-formyl-tetrahydrofolate biosynthesis|g__Prevotella.s__Prevotella_stercorea	0	0	0	0	0	0	0	0	1.07461	0	0	0	0	0	0	0	0	0	0	0	0	0	0	0	0	0	0	0	0	0	0	0	0	0	0	0	0	0	0	0	0	0	0	0	0	0	0	0	0
1CMET2-PWY: N10-formyl-tetrahydrofolate biosynthesis|g__Proteus.s__Proteus_hauseri	0	0	0	0	0	0	1.39112	0	0	0	0	0	0	0	0	0	0	0	0	0.876273	0	0	0	0	0	0	0	0	0	0	0	0	0	0	0	0	0	0	0	0	0	0	0	0	0	0	0	0	0
1CMET2-PWY: N10-formyl-tetrahydrofolate biosynthesis|g__Proteus.s__Proteus_mirabilis	0	0	0	0	9.61474	0	0	0	0	0	0	0	0	0	0	1.45354	0	1.64513	0	0	1.61539	0	0	0	0	0	0	3.94438	0	0	0	1.52795	0	0	0	0	0	0	0	0	0	0	0	0	0	0	0	7.05301	0
1CMET2-PWY: N10-formyl-tetrahydrofolate biosynthesis|g__Pseudoflavonifractor.s__Pseudoflavonifractor_capillosus	0	0	0	25.8913	0	0	0	0	0	0	0	0	0	0	0	0	0	0	0	0	0	0	0	0	0	0	0	0	0	0	0	15.08	0	0	0	0	0	0	0	0	0	0	0	0	0	0	0	0	0
1CMET2-PWY: N10-formyl-tetrahydrofolate biosynthesis|g__Pseudomonas.s__Pseudomonas_aeruginosa_group	0	0	0	0	0	0	0	0	0	0	0	0	0	0	0	0	0	0	0	0	0	0	0	0	0	0	0	0	0	0	0	0	0	0	0	0	0	0	0	0	0	5.37714	0	0	6.28613	0	0	0	0
1CMET2-PWY: N10-formyl-tetrahydrofolate biosynthesis|g__Raoultella.s__Raoultella_planticola	0	0	0	0	0	0	1.27204	0	0	0	0	0	0	0	0	0	0	0	0	0	0	0	0	0	0	0	0	0	0	0	0	0	0	0	0	0	0	0	0	0	0	0	0	0	0	0	0	0	0
1CMET2-PWY: N10-formyl-tetrahydrofolate biosynthesis|g__Ruminococcaceae_unclassified.s__Ruminococcaceae_bacterium_D16	41.1206	0	0	230.262	4.00151	0	0	11.9985	10.5178	0	0	0	9.19008	65.1712	0	13.7491	0	0	0	31.7701	0	0	0	0	8.31569	0	0	0	0	0	0	9.07862	1.84557	33.0498	77.2556	0	73.1365	0	0	8.2667	0	20.8928	0	291.889	22.3925	0	4.14942	79.5517	8.41605
1CMET2-PWY: N10-formyl-tetrahydrofolate biosynthesis|g__Staphylococcus.s__Staphylococcus_condimenti	0	0	0	0	0	0	0	0	0	0	0	4.38084	0	0	0	0	0	0	0	0	0	0	0	0	0	0	0	0	0	0	0	0	0	0	0	0	0	0	0	0	0	0	0	0	0	0	0	0	0
1CMET2-PWY: N10-formyl-tetrahydrofolate biosynthesis|g__Staphylococcus.s__Staphylococcus_haemolyticus	0	0	0	0	0	0	0	0	0	0	0	1.38676	0	0	0	0	0	0	0	0	0	0	0	0	0	0	0	0	0	0	0	0	0	0	0	0	0	0	0	0	0	0	0	0	0	0	0	0	0
1CMET2-PWY: N10-formyl-tetrahydrofolate biosynthesis|g__Staphylococcus.s__Staphylococcus_sciuri	0	0	0	0	0	0	0	0	0	0	0	0	0	0	0	0	0	0	0	0	0	0	0	0	0	0	0	0	0	0	0	0	0	0	0	0	0	0	0	0	0	0	0	0	0	0	0	0	0
1CMET2-PWY: N10-formyl-tetrahydrofolate biosynthesis|g__Streptococcus.s__Streptococcus_thermophilus	0	0	0	4.86902	0	0	5.27793	0	0	4.38273	0	0	11.2476	0	11.1859	0	0	0	0	4.15857	0	0	1.33939	0	0	11.4071	12.0647	0	0	0	7.73763	2.46007	0	0	0	0	0	13.8502	0	0	0	21.5771	0	0	0	0	0	0	0
1CMET2-PWY: N10-formyl-tetrahydrofolate biosynthesis|g__Streptococcus.s__Streptococcus_thermophilus_CAG_236	0	0	0	4.98341	0	0	5.11955	0	0	0	0	0	9.00388	0	12.269	0	0	0	0	0	0	0	0	0	0	12.9521	12.3359	0	0	0	5.98393	0	0	0	0	0	0	7.03517	0	2.16033	0	22.6367	0	0	0	0	0	0	0
1CMET2-PWY: N10-formyl-tetrahydrofolate biosynthesis|g__Terrisporobacter.s__Terrisporobacter_othiniensis	0	0	0	0	0	0	28.6089	0	0	0	0	0	0	0	20.0914	0	0	0	0	6.30904	0	0	0	0	0	4.57582	0	0	0	0	3.16978	0	0	0	0	0	0	0	0	0	54.5056	0	0	0	0	0	0	0	0
1CMET2-PWY: N10-formyl-tetrahydrofolate biosynthesis|g__Tyzzerella.s__Tyzzerella_nexilis	0	0	0	0	0	0	0	1194.22	0	0	146.607	389.946	0	0	0	0	0	0	0	555.609	0	0	0	0	0	0	0	0	0	0	0	0	67.322	0	0	0	0	0	0	85.2581	0	0	0	0	0	0	0	0	365.774
1CMET2-PWY: N10-formyl-tetrahydrofolate biosynthesis|g__Veillonella.s__Veillonella_atypica	0	0	0	0	0	0	0	0	0	0	0	0	0	0	0	0	0	0	0	0	0	0	0	0	0	0	0	0	0	6.72074	0	0	0	0	0	0	0	0	0	0	0	0	0	0	0	0	0	0	0
1CMET2-PWY: N10-formyl-tetrahydrofolate biosynthesis|g__Veillonella.s__Veillonella_sp_CAG_933	0	306.646	0	315.718	0	0	0	0	0	67.6631	507.484	156.36	334.656	0	0	449.724	0	464.157	311.24	152.121	0	0	0	0	0	0	0	542.027	71.697	519.61	0	0	0	49.5002	142.725	186.522	0	0	0	0	0	0	0	0	857.019	168.395	149.31	0	0
1CMET2-PWY: N10-formyl-tetrahydrofolate biosynthesis|unclassified	777.476	677.716	2442.79	1753.76	1273.02	64.207	215.299	1149.76	2059.82	655.124	431.362	2032.65	1696.37	1605.92	26.7517	970.044	223.37	193.506	871.916	723.312	1958.18	2722.52	470.341	77.8546	3278.18	981.662	1784.85	542.933	278.884	501.239	1106.83	2290.38	739.06	538.663	911.701	933.778	1091.04	1605.85	88.911	612.612	37.884	2335.58	32.3394	1210.62	589.684	649.888	1151.26	913.532	910.729
3-HYDROXYPHENYLACETATE-DEGRADATION-PWY: 4-hydroxyphenylacetate degradation	164.111	102.369	26.4027	17.9285	227.487	166.125	556.73	310.471	17.6453	389.34	65.6332	45.9448	56.2068	107.982	108.554	37.3955	17.121	331.037	97.978	491.107	163.11	27.1305	481.569	503.021	16.5492	161.042	6.07457	374.229	2.55799	235.858	415.67	68.5842	174.674	58.7284	323.974	133.29	3.38397	140.193	19.9498	514.007	1233.85	218.205	1143.32	65.3745	66.3476	14.5037	104.98	97.0318	18.1461
3-HYDROXYPHENYLACETATE-DEGRADATION-PWY: 4-hydroxyphenylacetate degradation|g__Enterobacter.s__Enterobacter_cloacae_complex	0	0	0	0	0	0	0	0	0	0	0	0	0	0	0	0	0	0	0	3.32489	0	0	0	0	0	0	0	0	0	0	0	0	0	0	0	0	0	18.9152	0	0	1.43045	0	0	0	0	0	0	0	0
3-HYDROXYPHENYLACETATE-DEGRADATION-PWY: 4-hydroxyphenylacetate degradation|g__Escherichia.s__Escherichia_coli	131.838	41.8007	10.259	8.19829	131.679	34.9319	549.349	287.011	10.3553	385.306	51.6459	39.8401	33.7072	83.2388	108.526	17.8843	0	95.7152	65.5651	388.745	153.862	15.0551	477.67	501.122	0	117.762	4.98873	305.021	0	137.255	407.23	55.0872	163.903	0	272.651	91.2921	0	86.9549	19.7308	428.441	878.798	203.802	1142.25	45.0508	47.2655	5.3625	77.0081	82.2861	5.78771
3-HYDROXYPHENYLACETATE-DEGRADATION-PWY: 4-hydroxyphenylacetate degradation|g__Klebsiella.s__Klebsiella_oxytoca	0	0	0	0	0	0	0	0	0	0	0	0	0	0	0	0	0	0	0	1.05996	0	0	0	0	0	0	0	0	0	0	0	0	0	0	0	0	0	0	0	0	0	0	0	0	0	0	0	0	0
3-HYDROXYPHENYLACETATE-DEGRADATION-PWY: 4-hydroxyphenylacetate degradation|g__Klebsiella.s__Klebsiella_pneumoniae	0	6.49407	0	0	54.1383	63.2134	0	0	0	0	0	0	1.71595	0	0	0	0	172.334	0	14.9389	0	0	0	0	0	0	0	0	0	2.42356	0	0	0	0	1.40044	0	0	0	0	4.14386	22.2496	0	0	0	0	0	0	0	0
3-HYDROXYPHENYLACETATE-DEGRADATION-PWY: 4-hydroxyphenylacetate degradation|unclassified	7.55456	6.31992	4.80836	7.31212	6.61943	0	4.13976	0	5.51127	0	1.68646	1.65942	4.72543	3.77849	0	7.55073	9.03672	0.629779	8.12009	7.84052	0	14.2232	2.67729	0	15.7641	10.0347	0	2.69947	2.36403	11.4306	7.8784	5.17186	0	22.3585	0	0	0	0.963988	0	5.34238	1.53244	1.68891	0	0	0	5.06522	11.4146	0	5.01938
7ALPHADEHYDROX-PWY: cholate degradation (bacteria, anaerobic)	0	0	0	9.44495	0	0	0	0	0	0	0	0	2.82048	55.1958	0	0	0	0	0	0	0	0	0	0	0	0	0	0	0	0	0	0	0	0	0	0	0	0	0	0	0	0	0	0	0	0	0	0	0
7ALPHADEHYDROX-PWY: cholate degradation (bacteria, anaerobic)|g__Lachnoclostridium.s__Clostridium_scindens	0	0	0	8.16	0	0	0	0	0	0	0	0	0	54.258	0	0	0	0	0	0	0	0	0	0	0	0	0	0	0	0	0	0	0	0	0	0	0	0	0	0	0	0	0	0	0	0	0	0	0
7ALPHADEHYDROX-PWY: cholate degradation (bacteria, anaerobic)|g__Peptostreptococcaceae_unclassified.s__Clostridium_hiranonis	0	0	0	0	0	0	0	0	0	0	0	0	0	0	0	0	0	0	0	0	0	0	0	0	0	0	0	0	0	0	0	0	0	0	0	0	0	0	0	0	0	0	0	0	0	0	0	0	0
7ALPHADEHYDROX-PWY: cholate degradation (bacteria, anaerobic)|unclassified	0	0	0	0	0	0	0	0	0	0	0	0	2.82048	0	0	0	0	0	0	0	0	0	0	0	0	0	0	0	0	0	0	0	0	0	0	0	0	0	0	0	0	0	0	0	0	0	0	0	0
AEROBACTINSYN-PWY: aerobactin biosynthesis	247.866	414.301	625.998	0	402.575	572.299	1126.38	190.053	20.7647	159.712	854.156	164.85	45.2897	45.0509	103.673	173.506	1581.83	2217.97	378.9	301.027	154.065	90.2647	711.702	929.493	0	178.757	134.54	594.39	1764.61	698.986	631.72	56.9185	450.779	1127.45	481.805	388.964	80.6814	104.523	164.012	18.17	0	38.6887	825.392	191.387	310.066	921.588	382.586	207.355	10.8336
AEROBACTINSYN-PWY: aerobactin biosynthesis|g__Enterobacter.s__Enterobacter_cloacae_complex	0	0	0	0	0	0	0	0	0	0	0	0	0	0	0	0	0	0	0	3.02143	0	0	0	0	0	0	0	0	0	0	0	0	0	0	0	0	0	14.7434	0	0	0	0	0	0	0	0	0	0	0
AEROBACTINSYN-PWY: aerobactin biosynthesis|g__Escherichia.s__Escherichia_coli	231.874	132.935	582.243	0	126.387	168.416	1125	166.651	19.4747	138.936	846.765	150.117	23.8855	22.1296	95.9535	162.101	506.018	695.333	177.989	78.4554	153.688	65.9915	710.737	741.902	0	89.1301	120.311	185.22	1764.05	212.107	630.539	52.9814	423.389	360.458	208.928	346.795	34.548	87.9897	148.834	9.48921	0	35.967	652.658	144.944	308.458	920.26	354.237	55.1889	2.88584
AEROBACTINSYN-PWY: aerobactin biosynthesis|g__Escherichia.s__Escherichia_fergusonii	0	0	0	0	0	0	0	0	0	0	0.30138	0	0	0	0	0	0	1.00463	0	0	0	0	0	0	0	0	0	0	0	0.822229	0	0	0	0	0	0	0	0	0	0	0	0	0	0	0	0	0	0	0
AEROBACTINSYN-PWY: aerobactin biosynthesis|g__Klebsiella.s__Klebsiella_oxytoca	0	0	0	0	0	0	0	0	0	0	0	0	0	0	0	0	0	0	0	61.916	0	0	0	0	0	0	0	0	0	0	0	0	0	0	0	0	0	0	0	0	0	0	0	0	0	0	0	0	0
AEROBACTINSYN-PWY: aerobactin biosynthesis|g__Klebsiella.s__Klebsiella_pneumoniae	0	126.365	0	0	136.129	197.587	0	0	0	0	0	0	20.5652	18.1249	0	0	500.163	691.924	154.875	65.455	0	0	0	0	0	84.4032	0	208.054	0	221.546	0	0	0	360.094	214.84	0	43.0926	0	0	3.33955	0	0	0	0	0	0	0	73.7739	3.51887
AEROBACTINSYN-PWY: aerobactin biosynthesis|g__Klebsiella.s__Klebsiella_variicola	0	133.854	0	0	115.243	167.737	0	0	0	0	0	0	0	0	0	0	459.633	668.948	0	67.0139	0	0	0	0	0	0	0	170.983	0	214.16	0	0	0	316.54	0	0	0	0	0	4.04274	0	0	0	0	0	0	0	53.711	4.14943
AEROBACTINSYN-PWY: aerobactin biosynthesis|g__Salmonella.s__Salmonella_enterica	0	0	0	0	0	0	0	0	0	0	0	0	0	0	0	0	0	0	0	0	0	0	0	0	0	0	0	0	0	0	0	0	0	0	0	0	0	0	0	0	0	0	0	0	0	0	0	0	0
AEROBACTINSYN-PWY: aerobactin biosynthesis|unclassified	0	0	0	0	0	0	0.60869	0	0	0	0	0	0	0	0	0	0	0.808067	0	0	0	1.81691	0.789773	0	0	0	0	0	0	0	1.13151	0	0	0	0	0	0	0	0	0	0	0	0	0	0	0	0	0	0
ALL-CHORISMATE-PWY: superpathway of chorismate metabolism	0	152.199	0	0	0	0	283.239	0	8.10939	306.798	127.779	0	135.915	0	0	73.0876	0	0	0	202.814	323.433	66.8642	160.566	0	173.385	0	0	0	0	223.594	148.034	141.695	0	0	29.2806	0	54.8843	224.198	0	213.231	6.39306	0	0	70.555	0	26.1758	37.666	0	0
ALL-CHORISMATE-PWY: superpathway of chorismate metabolism|unclassified	0	33.5577	0	0	0	0	7.36992	0	5.80906	0	0	0	9.35829	0	0	0	0	0	0	21.8108	0	35.4252	11.9191	0	0	0	0	0	0	0	16.6769	0	0	0	0	0	13.8926	30.8382	0	12.6342	0	0	0	0	0	0	21.537	0	0
ALLANTOINDEG-PWY: superpathway of allantoin degradation in yeast	126.922	122.565	315.461	135.71	87.6811	0	64.5192	168.718	85.1248	97.4902	318.065	167.215	83.9929	102.478	0	151.874	6.97909	21.1322	267.074	163.6	113.273	236.679	231.682	0	38.042	201.611	86.5646	296.949	15.8365	46.2124	153.143	87.7478	218.644	60.7421	92.9867	209.074	53.0473	247.46	5.87789	183.499	7.86556	164.841	8.15016	126.296	133.488	164.358	166.061	37.1501	114.404
ALLANTOINDEG-PWY: superpathway of allantoin degradation in yeast|unclassified	11.6394	21.1243	18.9773	32.3673	8.63246	0	7.15396	57.989	48.8207	8.42616	1.70883	8.54201	26.8991	16.8712	0	31.5229	0	4.31632	34.9169	14.4282	30.334	53.607	6.73478	0	36.4458	24.0427	5.37112	14.3264	2.53899	3.75861	31.0747	31.4828	24.3786	6.2525	4.38554	33.8034	20.2038	9.99731	0	3.86858	3.22152	65.2124	0	42.9794	10.949	5.92111	10.8934	11.0618	35.6482
ANAEROFRUCAT-PWY: homolactic fermentation	5793.95	6772.46	5447.6	7742.35	5153.45	3829.98	4460.39	5565.1	7120.65	5538.11	6317.97	7299.73	7954.56	5700.76	3439.83	7003.88	4397.86	3877.88	6655.22	4646.57	6246.86	5633.99	4475.13	3230.61	6037.78	5609.86	5593.51	6146.69	4949.41	5206.81	6408.85	4626.11	4647.11	4234.24	5576.42	6591.85	8129.94	4147.34	5472.79	5088.35	4152.75	5347.65	3578.26	7613.21	6834.44	6182.09	7287.17	4398.49	7464.38
ANAEROFRUCAT-PWY: homolactic fermentation|g__Catenibacterium.s__Catenibacterium_mitsuokai	0	0	0	0	0	0	0	0	0	0	0	0	27.5207	0	0	0	0	0	0	0	0	0	0	0	0	0	0	0	0	0	0	0	0	0	0	0	0	0	0	0	0	0	0	0	0	0	0	0	0
ANAEROFRUCAT-PWY: homolactic fermentation|g__Citrobacter.s__Citrobacter_portucalensis	0	0	0	0	0	0	0	0	0	0	0	0	0	0	0	0	0	0	0	2.16362	0	0	0	0	0	0	0	0	0	0	0	0	0	0	0	0	0	0	0	0	0	0	0	0	0	0	0	0	0
ANAEROFRUCAT-PWY: homolactic fermentation|g__Clostridioides.s__Clostridioides_difficile	0	0	0	0	0	0	0	0	0	0	0	0	0	0	0	0	0	0	0	0	0	0	0	0	0	0	0	0	0	0	0	0	0	0	0	0	0	0	0	0	0	0	0	0	0	0	0	0	0
ANAEROFRUCAT-PWY: homolactic fermentation|g__Enterobacter.s__Enterobacter_cloacae_complex	0	0	0	0	0	0	0	0	0	0	0	0	0	0	0	0	0	0	0	10.2661	0	0	0	0	0	0	0	0	0	0	0	0	0	0	0	0	0	30.9782	0	0	0	0	0	0	0	0	0	0	0
ANAEROFRUCAT-PWY: homolactic fermentation|g__Escherichia.s__Escherichia_coli	445.186	417.289	461.014	76.0768	784.941	2150.96	1772.04	905.266	43.8422	1095.91	873.487	177.36	90.5574	202.813	3003.7	182.359	996.892	1831.82	546.852	1197.47	289.534	125.295	1222.18	3035.77	10.268	553.322	185.508	682.746	1401.39	1039.13	794.756	147.009	861.947	883.038	1015.85	453.137	32.741	886.867	1363.97	1078.78	2068.28	384.664	3014.92	184.908	328.73	763.348	336.411	1152.05	247.325
ANAEROFRUCAT-PWY: homolactic fermentation|g__Escherichia.s__Escherichia_fergusonii	0	0	0	0	0	0	0	0	0	0	1.71979	0	1.12448	0	0	0	0	8.33139	0	0	0	0	0	0	0	0	0	0	0	11.0388	0	0	0	0	0	0	0	0	0	16.595	0	0	0	0	0	0	0	0	0
ANAEROFRUCAT-PWY: homolactic fermentation|g__Klebsiella.s__Klebsiella_aerogenes	0	0	0	0	0	0	0	0	0	0	0	0	0	0	0	0	0	1.9342	0	0	0	0	0	0	0	0	0	0	0	0	0	0	0	0	0	0	0	0	0	0	0	0	0	0	0	0	0	0	0
ANAEROFRUCAT-PWY: homolactic fermentation|g__Klebsiella.s__Klebsiella_oxytoca	0	0	0	0	0	0	0	0	0	0	0	0	0	0	0	0	0	0	0	1.3015	0	0	0	0	0	0	0	0	0	0	0	0	0	0	0	0	0	0	0	0	0	0	0	0	0	0	0	0	0
ANAEROFRUCAT-PWY: homolactic fermentation|g__Klebsiella.s__Klebsiella_pneumoniae	0	16.5826	0	3.23138	116.462	189.374	0	0	0	0	0	0	0	0	0	0	0	401.889	0	25.13	0	0	0	0	0	3.11533	0	0	0	17.9236	0	0	0	0	8.32919	0	0	0	0	8.3618	61.3656	0	0	0	0	0	0	23.7342	0
ANAEROFRUCAT-PWY: homolactic fermentation|g__Klebsiella.s__Klebsiella_variicola	0	0	0	0	0	0	0	0	0	0	0	0	0	0	0	0	0	0	0	2.13067	0	0	0	0	0	0	0	0	0	0	0	0	0	0	0	0	0	0	0	0	0	0	0	0	0	0	0	0	0
ANAEROFRUCAT-PWY: homolactic fermentation|g__Klebsiella.s__Klebsiella_variicola_CAG_634	0	0	0	0	0	0	0	0	0	0	0	0	0	0	0	0	0	0	0	2.11752	0	0	0	0	0	0	0	0	0	0	0	0	0	0	0	0	0	0	0	0	0	0	0	0	0	0	0	0	0
ANAEROFRUCAT-PWY: homolactic fermentation|g__Raoultella.s__Raoultella_planticola	0	0	0	0	0	0	0.970781	0	0	0	0	0	0	0	0	0	0	0	0	0	0	0	0	0	0	0	0	0	0	0	0	0	0	0	0	0	0	0	0	0	0	0	0	0	0	0	0	0	0
ANAEROFRUCAT-PWY: homolactic fermentation|g__Staphylococcus.s__Staphylococcus_condimenti	0	0	0	0	0	0	0	0	0	0	0	5.69068	0	0	0	0	0	0	0	0	0	0	0	0	0	0	0	0	0	0	0	0	0	0	0	0	0	0	0	0	0	0	0	0	0	0	0	0	0
ANAEROFRUCAT-PWY: homolactic fermentation|g__Staphylococcus.s__Staphylococcus_epidermidis	0	0	0	0	0	0	0	0	0	0	0	3.24339	0	0	0	0	0	0	0	0	0	0	0	0	0	0	0	0	0	0	0	0	0	0	0	0	0	0	0	0	0	0	0	0	0	0	0	0	0
ANAEROFRUCAT-PWY: homolactic fermentation|g__Staphylococcus.s__Staphylococcus_gallinarum	0	0	0	0	0	0	0	0	0	0	0	1.41351	0	0	0	0	0	0	0	0	0	0	0	0	0	0	0	0	0	0	0	0	0	0	0	0	0	0	0	0	0	0	0	0	0	0	0	0	0
ANAEROFRUCAT-PWY: homolactic fermentation|g__Staphylococcus.s__Staphylococcus_sciuri	0	0	0	0	0	0	0	0	0	0	0	0	0	0	0	0	0	0	0	0	0	0	0	0	0	0	0	0	0	0	0	0	0	0	0	0	0	0	0	0	0	0	0	0	0	0	0	0	0
ANAEROFRUCAT-PWY: homolactic fermentation|unclassified	556.915	613.697	1022.52	847.505	472.895	43.285	126.909	781.207	1018.42	268.527	276.254	1071.93	1250.7	335.413	9.39719	1277.3	123.28	151.578	657.805	144.491	961.516	1492.19	232.132	23.0534	1582.39	196.939	246.789	560.687	217.894	570.364	334.72	232.37	168.037	376.342	436.551	751.195	1150.64	353.101	35.4161	231.173	21.0488	294.397	34.7895	1189.94	659.532	487.382	827.871	228.75	743.526
ANAGLYCOLYSIS-PWY: glycolysis III (from glucose)	7522.67	7913.48	7170.86	9914.75	6415.21	4839.37	5233.79	6055.96	9192.73	6811.74	7686.81	8541.46	9334.29	9925.34	4326.86	9026.35	6765.13	4612.47	7976.93	6204.04	9240.78	8371.88	5117.91	3623.01	9808.11	7036.88	10281	7407.47	5618.38	5921.32	8051.67	9128.43	8026.36	5307.66	6236.11	7722.81	8905.8	4927.6	6366.71	5835.58	5246.66	9153.49	4721.49	9140.19	7958.88	7360.95	8317.83	4982.85	8255.56
ANAGLYCOLYSIS-PWY: glycolysis III (from glucose)|g__Actinomyces.s__Actinomyces_urogenitalis	0	0	0	0	0	0	0	0	0	0	0	0	0	0	0	7.35076	0	0	0	0	0	0	0	0	0	0	0	0	0	0	0	0	0	0	0	0	0	0	0	0	0	0	0	0	0	0	0	0	0
ANAGLYCOLYSIS-PWY: glycolysis III (from glucose)|g__Akkermansia.s__Akkermansia_muciniphila	0	0	0	0	0	0	0	0	55.3455	0	0	0	0	0	0	0	0	0	0	0	0	0	0	0	0	0	0	0	0	0	0	0	0	0	0	0	0	0	0	0	0	0	0	13.239	6.51823	12.1646	0	0	0
ANAGLYCOLYSIS-PWY: glycolysis III (from glucose)|g__Alistipes.s__Alistipes_timonensis	0	0	0	0	0	0	0	0	0	0	0	0	0	0	0	0	0	0	0	0	0	0	0	0	0	0	0	0	0	0	0	0	0	0	0	0	0	0	0	0	0	0	0	0	0	0	0	0	10.031
ANAGLYCOLYSIS-PWY: glycolysis III (from glucose)|g__Bacteroides.s__Bacteroides_caccae	0	0	0	0	0	0	0	0	0	0	0	0	6.39282	0	0	0	0	0	0	0	0	18.3461	0	0	0	0	0	0	0	0	0	0	0	0	0	0	0	0	0	0	0	0	0	0	0	0	0	0	156.03
ANAGLYCOLYSIS-PWY: glycolysis III (from glucose)|g__Bacteroides.s__Bacteroides_caecimuris	0	0	0	0	0	0	0	0	0	11.9073	0	0	0	0	0	0	0	0	0	0	0	0	0	0	0	0	0	0	0	0	0	0	0	0	0	0	0	0	0	0	0	0	0	0	0	0	0	0	0
ANAGLYCOLYSIS-PWY: glycolysis III (from glucose)|g__Bacteroides.s__Bacteroides_coprophilus	0	0	0	236.288	1.56757	0	0	0	169.485	0	0	0	0	1177.92	0	0	0	0	0	0	7.16285	0	0	0	437.038	0	349.098	0	0	0	22.1624	243.756	270.67	0	0	0	0	0	0	0	0	183.771	0	0	0	0	0	0	0
ANAGLYCOLYSIS-PWY: glycolysis III (from glucose)|g__Bacteroides.s__Bacteroides_coprophilus_CAG_333	0	0	0	270.195	3.86169	0	0	0	244.171	0	0	0	0	1513.61	0	0	0	0	0	0	4.923	1.80564	0	0	604.053	0	420.45	0	0	0	30.2989	334.908	272.927	0	0	0	0	0	0	0	0	284.196	0	0	0	0	0	0	0
ANAGLYCOLYSIS-PWY: glycolysis III (from glucose)|g__Bacteroides.s__Bacteroides_fragilis	425.47	441.121	22.6865	26.4744	173.14	0	0	9.8738	52.6116	439.215	325.918	64.8171	462.977	32.2561	0	554.155	1587.88	143.782	235.14	15.457	48.3799	293.675	5.70627	0	149.069	0	2.86313	505.572	672.627	129.173	158.754	42.0269	35.2149	141.12	229.617	349.284	1307.86	172.063	643.825	704.044	0	14.2718	0	437.373	419.277	322.432	247.493	0	918.324
ANAGLYCOLYSIS-PWY: glycolysis III (from glucose)|g__Bacteroides.s__Bacteroides_fragilis_CAG_47	455.945	492.17	14.4945	22.7296	148.218	0	0	16.2638	40.5717	511.344	282.553	63.028	557.026	36.136	0	437.583	1905.12	113.56	237.952	12.6142	39.5414	343.879	5.73511	0	174.953	0.585238	4.18816	520.941	806.445	108.464	200.157	49.776	42.2313	149.802	243.936	280.914	1687.36	170.784	727.365	846.278	0	12.5132	0	392.045	472.355	366.065	239.99	0	1160.04
ANAGLYCOLYSIS-PWY: glycolysis III (from glucose)|g__Bacteroides.s__Bacteroides_massiliensis	0	55.6349	0	0	0	0	0	0	0	0	0	0	0	0	0	0	0	0	0	0.80809	0	0	0	0	0	0	0	0	0	0	0	0	0	0	0	0	0	0	0	0	0	0	0	0	0	0	0	0	0
ANAGLYCOLYSIS-PWY: glycolysis III (from glucose)|g__Bacteroides.s__Bacteroides_nordii	0	0	0	0	0	0	0	0	0	0	0	0	0	0	0	0	0	0	0	0	0	0	0	0	0	0	0	0	0	0	0	0	0	0	0	0	0	0	0	0	0	0	0	0	0	0	0	0	8.46258
ANAGLYCOLYSIS-PWY: glycolysis III (from glucose)|g__Bacteroides.s__Bacteroides_ovatus	0	0	0	0	0	0	0	0	0	0	0	2.91715	0	0	0	24.105	0	0	0	0	0	0	0	0	8.0587	0	0	9.61742	0	0	0	0	0	0	0	9.11171	0	0	0	0	0	0	0	0	38.7074	3.46996	25.842	0	18.2364
ANAGLYCOLYSIS-PWY: glycolysis III (from glucose)|g__Bacteroides.s__Bacteroides_plebeius	0	0	0	129.222	114.729	0	0	0	49.0751	0	0	5.00466	12.2086	0	0	0	0	0	0	0	29.0388	76.3018	0	0	0	0	0	0	0	0	64.0138	175.895	0	0	0	0	0	101.936	0	0	0	4.23734	0	0	0	0	0	0	0
ANAGLYCOLYSIS-PWY: glycolysis III (from glucose)|g__Bacteroides.s__Bacteroides_plebeius_CAG_211	0	0	0	94.6246	6.266	0	0	0	22.0966	0	0	0	11.4221	0	0	0	0	0	0	0	31.9518	91.0911	0	0	0	0	0	0	0	0	73.5717	219.318	0	0	0	0	0	156.519	0	0	0	0	0	0	0	0	0	0	0
ANAGLYCOLYSIS-PWY: glycolysis III (from glucose)|g__Bacteroides.s__Bacteroides_pyogenes	0	0	0	0	0	0	0	0	0	0	0	0	0	0	0	6.20385	0	0	0	0	0	0	0	0	0	0	0	0	0	0	0	0	0	0	0	0	0	0	0	0	0	0	0	0	0	0	0	0	0
ANAGLYCOLYSIS-PWY: glycolysis III (from glucose)|g__Bacteroides.s__Bacteroides_thetaiotaomicron	0	125.362	20.7911	32.1808	0	0	0	0	13.3216	0	10.3677	3.92232	91.8086	0	0	181.932	0	2.25394	71.3894	2.24361	0	9.97781	0	0	4.9658	0	0	44.6047	49.287	0	0	0	0	18.7256	0	153.517	36.4468	0	0	0	0	0	0	161.661	183.004	11.872	67.3378	1117.74	44.1981
ANAGLYCOLYSIS-PWY: glycolysis III (from glucose)|g__Bacteroides.s__Bacteroides_uniformis	2.88904	10.7858	0	5.15829	0	0	0	0	0	14.5828	0	1.35877	19.5392	0	0	11.8016	0	0	0	2.25227	0	2.19721	0	0	8.62989	0	0	0	4.61766	0	0	0	0	6.3184	0	0	0	0	0	0	0	0	0	9.03558	52.6384	5.20479	34.1722	0	13.182
ANAGLYCOLYSIS-PWY: glycolysis III (from glucose)|g__Bacteroides.s__Bacteroides_uniformis_CAG_3	0	9.36808	0	6.7715	0	0	0	0	0	16.294	0.83795	1.67492	22.1408	0	0	12.1578	0	0	2.47364	3.72479	0	4.56903	0	0	10.0405	0	0	0	10.1828	0	0	0	0	4.14382	0	3.975	0	0	0	0	0	0	0	12.1488	42.4325	8.52703	63.4472	0	9.85124
ANAGLYCOLYSIS-PWY: glycolysis III (from glucose)|g__Bacteroides.s__Bacteroides_vulgatus	293.345	295.24	795.632	201.752	402.711	0	0	0	998.852	486.17	2.88085	1040.47	81.8227	97.2684	0	49.0163	0	25.6239	286.217	544.883	0	16.4877	56.3866	0	129.095	112.667	22.9219	348.612	110.805	392.176	3.94368	44.2858	1.36014	76.2114	0	824.973	48.0644	0	0	0	0	27.0745	0	518.193	107.763	234.583	640.266	0	8.82477
ANAGLYCOLYSIS-PWY: glycolysis III (from glucose)|g__Bacteroides.s__Bacteroides_vulgatus_CAG_6	296.986	238.423	672.854	170.344	353.021	0	0	0	872.728	401.438	2.40547	878.015	71.4989	85.5237	0	39.3467	0	21.5479	238.13	468.772	0	15.6873	45.8115	0	99.1966	103.721	19.2386	300.993	95.9889	304.546	3.41793	49.3061	1.40035	67.4181	0	681.165	37.4225	0	0	0	0	30.171	0	431.11	98.8961	210.305	563.29	0	9.20719
ANAGLYCOLYSIS-PWY: glycolysis III (from glucose)|g__Bacteroides.s__Bacteroides_xylanisolvens	105.456	152.929	97.8958	35.2133	5.55851	0	0	0	91.2913	0	0	0	28.8325	36.9511	0	33.3416	0	11.4907	13.5687	12.7	0	17.6589	0	0	12.1668	0	0	0	3.83483	0	0	29.9352	0	137.486	0	10.0023	16.4196	0	0	0	0	0	0	311.645	70.3369	10.6364	11.9422	95.1171	4.7428
ANAGLYCOLYSIS-PWY: glycolysis III (from glucose)|g__Bifidobacterium.s__Bifidobacterium_adolescentis	0	0	0	0	0	0	0	0	0	0	0	0	0	0	0	0	0	0	0	0	0	0	0	0	0	0	0	0	0	0	0	0	0	0	0	0	0	0	0	17.5557	0	0	0	0	0	0	0	0	0
ANAGLYCOLYSIS-PWY: glycolysis III (from glucose)|g__Bifidobacterium.s__Bifidobacterium_bifidum	24.9976	261.568	0	506.766	0	0	0	0	0	0	169.353	0	470.536	0	0	709.238	0	0.544182	1.25364	0	0	0	0	0	0	0	0	68.7869	0	124.833	0	0	0	66.947	0	235.93	0	0	0	0	0	0	0	309.55	826.389	482.353	0	0	0
ANAGLYCOLYSIS-PWY: glycolysis III (from glucose)|g__Bifidobacterium.s__Bifidobacterium_longum	77.6665	620.967	43.2033	924.592	10.9067	0	0.822611	31.8231	44.9566	250.904	1648.85	299.252	1035.54	455.161	0	397.459	0	16.8511	1411.76	29.6299	730.853	443.354	250.624	0	473.935	491.192	567.712	714.893	100.357	336.47	1358.95	247.752	361.718	85.4334	547.801	337.937	174.696	43.729	0	52.7258	0	523.456	0	263.331	732.542	430.343	370.127	9.96879	39.8989
ANAGLYCOLYSIS-PWY: glycolysis III (from glucose)|g__Bifidobacterium.s__Bifidobacterium_longum_CAG_69	21.9573	228.715	22.9525	341.755	5.29994	0	0.42881	13.6878	19.6608	103.988	624.071	132.435	285.655	180.749	0	167.702	0	7.53696	566.979	9.29986	282.432	189.934	100.217	0	188.845	173.141	214.544	276.487	41.1818	137.005	507.543	104.992	133.374	27.6254	257.49	148.262	75.6247	14.8776	0	19.7034	0	200.586	0	73.1266	319.559	168.297	144.983	4.39289	16.3843
ANAGLYCOLYSIS-PWY: glycolysis III (from glucose)|g__Bifidobacterium.s__Bifidobacterium_mongoliense	0	0	0	0	0	0	0	0	0	0	0	0	0	0	0	0	0	1.56327	0	0	0	0	0	0	0	0	0	0	0	0	0	0	0	0	0	0	0	0	0	0	0	0	0	0	0	0	0	0	0
ANAGLYCOLYSIS-PWY: glycolysis III (from glucose)|g__Bifidobacterium.s__Bifidobacterium_pseudocatenulatum	0	17.2005	3.21252	206.611	0	0	0	11.8015	15.5914	0	0	18.008	119.577	4.40911	0	64.5868	0	0	71.4416	99.8188	16.864	0	0	0	0	3.94477	128.428	0	6.37235	0	35.6772	141.628	7.46166	0	0	0	691.662	0	0	117.466	0	9.24239	0	20.7972	35.5263	2.43277	382.676	0	1402.31
ANAGLYCOLYSIS-PWY: glycolysis III (from glucose)|g__Catenibacterium.s__Catenibacterium_mitsuokai	0	0	0	0	0	0	0	0	0	0	0	0	47.2319	0	0	0	0	0	0	0	0	0	0	0	0	0	0	0	0	0	0	0	59.272	0	0	0	0	0	0	0	0	13.2493	0	0	0	0	0	0	0
ANAGLYCOLYSIS-PWY: glycolysis III (from glucose)|g__Citrobacter.s__Citrobacter_braakii	0	0	0	0	0	0	0	0	0	0	0	0	0	0	0	0	0	0	0	0	0	0	0	0	0	0	0	0	0	0	0	0	0	0	0	0	0	0	0	0	0	0	0	0	0	0	0	0	0
ANAGLYCOLYSIS-PWY: glycolysis III (from glucose)|g__Citrobacter.s__Citrobacter_freundii	0	0	0	0	0	0	0	0	0	0	0	0	0	0	0	0	0	0	0	1.93946	0	0	0	0	0	0	0	0	0	0	0	0	0	0	0	0	0	0	0	0	0	0	0	0	0	0	0	0	0
ANAGLYCOLYSIS-PWY: glycolysis III (from glucose)|g__Citrobacter.s__Citrobacter_portucalensis	0	0	0	0	0	0	0	0	0	0	0	0	0	0	0	0	0	0	0	2.55959	0	0	0	0	0	0	0	0	0	0	0	0	0	0	0	0	0	0	0	0	0	0	0	0	0	0	0	0	0
ANAGLYCOLYSIS-PWY: glycolysis III (from glucose)|g__Citrobacter.s__Citrobacter_youngae	0	0	0	0	1.58091	0	0	0	0	0	0	0	0	0	0	0	0	0	0	0.529124	0	0	0	0	0	0	0	0	0	0	0	0	0	0	0	0	0	0	0	0	0	0	0	0	0	0	0	0	0
ANAGLYCOLYSIS-PWY: glycolysis III (from glucose)|g__Clostridioides.s__Clostridioides_difficile	0	0	0	0	0	0	0	0	0	0	0	0	0	3.79572	0	0	0	0	0	0	0	2.12164	0	0	0	0	0	0	0	0	0	0	0	0	0	0	0	0	0	0	0	0	0	0	0	0	0	0	0
ANAGLYCOLYSIS-PWY: glycolysis III (from glucose)|g__Clostridium.s__Clostridium_butyricum	0	0	0	0	30.0859	0	0	24.9759	0	0	0	0	0	0	0	0	0	11.9336	0	0	0	0	0	0	0	0	0	0	0	0	0	0	0	0	0	0	0	0	0	0	54.3202	0	0	0	0	0	0	0	0
ANAGLYCOLYSIS-PWY: glycolysis III (from glucose)|g__Clostridium.s__Clostridium_paraputrificum	14.2403	0	0	0	25.4986	59.6106	32.1635	8.23469	6.05706	0	0	0	0	0	0	0	5.35922	0	0	5.34035	0	0	3.4039	57.4387	5.96855	10.0076	0.866237	0	0	0	1.67133	1.15187	0	0	0	0	74.3193	14.6061	32.2638	28.8929	1.48704	0	16.6556	0	0	0	0	12.7111	0
ANAGLYCOLYSIS-PWY: glycolysis III (from glucose)|g__Clostridium.s__Clostridium_sp_7_2_43FAA	0	0	0	0	19.3196	0	3.19299	0	0	0	0	0	0	0	6.26792	0	0	0	0	3.16906	0	0	0	0	0	0	0	0	0	0	0	0	0	0	0	0	0	0	0	1.41576	17.5044	0	0	0	0	0	0	9.87293	0
ANAGLYCOLYSIS-PWY: glycolysis III (from glucose)|g__Comamonas.s__Comamonas_kerstersii	0	0	0	0	0	0	0	0	0	0	0	0	5.239	0	0	0	0	0	0	0	0	0	0	0	0	0	0	0	0	0	0	0	0	0	0	0	0	0	0	0	0	251.929	0	0	0	0	0	0	4.84785
ANAGLYCOLYSIS-PWY: glycolysis III (from glucose)|g__Corynebacterium.s__Corynebacterium_amycolatum	0	0	5.79225	0	0	0	0	0	0	0	74.5043	82.4331	0	0	0	14.9917	0	0	18.7097	0	0	0	0	0	0	0	0	14.2336	0	0	0	0	0	0	0	0	0	0	0	0	0	0	0	0	0	0	0	0	7.14464
ANAGLYCOLYSIS-PWY: glycolysis III (from glucose)|g__Corynebacterium.s__Corynebacterium_urealyticum	0	0	0	0	18.6016	0	0	0	0	0	0	0	0	0	0	0	0	0	0	0	0	0	0	0	0	0	0	0	0	0	0	0	0	0	0	0	0	0	0	0	0	0	0	0	0	0	0	0	0
ANAGLYCOLYSIS-PWY: glycolysis III (from glucose)|g__Enterobacter.s__Enterobacter_cloacae_complex	0	0	0	0	0	0	0	0	0	0	0	0	0	0	0	0	0	0	0	10.6915	0	0	0	0	0	0	0	0	0	0	0	0	0	0	0	0	0	33.1254	0	0	0	0	0	0	0	0	0	0	0
ANAGLYCOLYSIS-PWY: glycolysis III (from glucose)|g__Enterococcus.s__Enterococcus_avium	0	0	0	2.39666	0	0	34.3667	0	0	0	3.63774	0	0	0	0	0	0	0.604503	0.951869	4.50666	0	0	0	0	0	0	0	0	1.04278	0	30.5257	0	1.19104	0	6.43122	0	0	0	132.132	0.77735	0	0	0	0	0	0	0	0	0
ANAGLYCOLYSIS-PWY: glycolysis III (from glucose)|g__Enterococcus.s__Enterococcus_cecorum	3.52837	44.7842	19.4141	1.58131	858.918	0	0	235.798	17.7286	0	26.5792	32.3547	689.119	1.67365	0	17.72	0	14.2408	230.111	15.4055	113.617	29.6427	1.23494	0	84.947	9.78529	2.19071	15.6342	92.5503	6.57048	93.7007	6.12987	7.13909	0	4.36217	0	473.806	74.7428	0	80.0927	0	0	462.39	5.81749	21.8239	14.2885	6.78635	26.9363	20.7331
ANAGLYCOLYSIS-PWY: glycolysis III (from glucose)|g__Enterococcus.s__Enterococcus_devriesei	0	0	0	0	0	0	0	0	0	0	0	0	0	0	0	0	0	0	0	0	0	0	0	0	0	0	0	0	0	0	0	0	0	0	0	0	0	0	0	0	0	0	0	0	0	0	0	0	0
ANAGLYCOLYSIS-PWY: glycolysis III (from glucose)|g__Enterococcus.s__Enterococcus_durans	0	0	0	0	0	0	4.13739	0	0	0	0	0	0	0	0	0	2.00146	9.11318	0	3.08605	0	0	0.507672	0	0	43.1256	0	0	0	0	1.42592	7.68953	4.66816	0	0	0	0	0	163.154	2.47076	0	0	0	10.0728	0	0	0	0	0
ANAGLYCOLYSIS-PWY: glycolysis III (from glucose)|g__Enterococcus.s__Enterococcus_faecium	0	0	0	1.14083	6.62984	77.15	99.777	0	0	12.4893	14.308	0	0	0	5.26187	0	19.4322	74.9252	4.08251	17.8456	7.99081	0	9.09372	0	0	17.4989	0	2.3405	0	2.11041	19.7803	7.28421	0	0	25.5657	0	0	0	90.0938	4.9897	0	0	0	0	0	0	0	22.1915	0
ANAGLYCOLYSIS-PWY: glycolysis III (from glucose)|g__Enterococcus.s__Enterococcus_gallinarum	0	0	0	0	0	0	0	0	0	0	0	0	0	0	0	0	0	0	0	0	0	0	0	0	0	7.58767	0	0	0	0	0	0	0	0	0	0	0	0	0	0	0	0	0	0	0	0	0	0	0
ANAGLYCOLYSIS-PWY: glycolysis III (from glucose)|g__Enterococcus.s__Enterococcus_hirae	0	0	0	0	0	0	9.70881	0	0	0	0	0	0	0	30.727	0	0	0	0	0	0	0	0	0	0	0	0	0	0	0	2.23139	0	0	0	0	0	0	0	0	0	0	0	37.966	0	0	0	0	0	0
ANAGLYCOLYSIS-PWY: glycolysis III (from glucose)|g__Enterococcus.s__Enterococcus_pseudoavium	0	0	0	0	0	0	0	0	0	0	0	0	0	0	0	0	0	0	0	0	0	0	0	0	0	0	0	0	0	0	0	0	0	0	0	0	0	0	0	0	0	0	0	0	0	0	0	0	0
ANAGLYCOLYSIS-PWY: glycolysis III (from glucose)|g__Enterococcus.s__Enterococcus_thailandicus	0	0	0	0	0	0	53.0645	0	0	0	0	0	0	0	0	0	0	0	0	0	0	0	0	0	0	0	0	0	0	0	2.7266	0	0	0	0	0	0	0	0	0	0	0	0	0	0	0	0	0	0
ANAGLYCOLYSIS-PWY: glycolysis III (from glucose)|g__Erysipelatoclostridium.s__Clostridium_innocuum	0	0	0	4.68063	0	0	70.5147	10.3835	15.6865	17.0833	0	0	0	35.6212	0	0	0	0	0	0	0	14.75	8.26605	0	6.76044	56.7541	1.09245	0	0	0	1.59971	20.1007	1.70336	0	0	0	0	0	33.8986	9.61396	0	4.92658	0	0	0	0	0	0	0
ANAGLYCOLYSIS-PWY: glycolysis III (from glucose)|g__Erysipelatoclostridium.s__Erysipelatoclostridium_ramosum	379.323	49.4304	73.0539	89.4641	44.5273	0	0	115.632	111.723	26.5751	161.753	111.767	23.0094	40.931	0	71.4921	30.2285	25.2339	63.5994	146.13	78.7784	67.456	37.5018	0	35.2261	61.4474	38.3416	30.9891	160.194	0	30.2927	34.6289	11.9768	0	145.969	36.8061	99.7072	14.5414	0	164.863	0	48.2723	0	56.0062	39.7322	34.7671	49.2965	0	58.0657
ANAGLYCOLYSIS-PWY: glycolysis III (from glucose)|g__Escherichia.s__Escherichia_coli	493.749	487.671	539.662	83.8038	916.418	2563.09	2041.15	1187.45	58.0943	1324.04	1047.23	203.174	111.695	231.067	3660.62	243.141	1102.05	1931.6	593.317	1469.1	327.895	181.975	1380.84	3403.99	13.0719	604.286	224.198	768.3	1484.62	1177.35	939.423	161.908	1043.01	1004.02	1094.36	510.74	45.3146	1746.52	1722.52	1237.81	2319.68	466.43	3648.92	208.794	414.594	969.09	471.363	1519.32	387.37
ANAGLYCOLYSIS-PWY: glycolysis III (from glucose)|g__Escherichia.s__Escherichia_fergusonii	0	0	0	0	0	0	0	0	0	0	6.07796	0	2.33222	0	0	0	0	13.0835	0	0	0	0	0	0	0	0	0	0	0	14.4007	0	0	0	0	0	0	0	0	0	23.0848	0	0	0	0	0	0	0	0	0
ANAGLYCOLYSIS-PWY: glycolysis III (from glucose)|g__Eubacterium.s__Eubacterium_callanderi	0	0	0	3.67652	0	0	0	0	0	0	0	0	0	0	0	0	0	0	0	0	0	0	0	0	17.2285	0	0	0	0	0	3.61015	0	0	0	0	0	0	0	0	0	0	0	0	0	0	0	0	0	0
ANAGLYCOLYSIS-PWY: glycolysis III (from glucose)|g__Eubacterium.s__Eubacterium_limosum	0	0	0	0	0	0	0	0	0	0	0	0	0	0	0	0	0	0	0	0	0	0	0	0	2.93656	0	0	0	0	0	0	0	0	0	0	0	0	0	0	0	0	0	0	0	0	0	0	0	0
ANAGLYCOLYSIS-PWY: glycolysis III (from glucose)|g__Faecalicoccus.s__Faecalicoccus_pleomorphus	0	0	0	278.78	0	0	0	0	1.18668	0	0	121.4	127.441	140.072	55.2898	38.9905	0	0	41.9233	0	227.936	17.9076	0	0	86.6954	0	142.626	1.38707	0	0	0	3.64919	53.2981	0	0	53.8274	0	69.8609	0	0	0	0	0	67.6286	87.8514	38.5904	87.4635	0	29.1117
ANAGLYCOLYSIS-PWY: glycolysis III (from glucose)|g__Fusobacterium.s__Fusobacterium_necrophorum	0	338.144	33.862	0	0	0	0	0	0	0	0	0	0	0	0	0	0	9.74619	22.7913	0	0	0	0	0	0	0	0	0	0	0	0	0	0	0	0	0	0	0	0	0	0	0	0	0	0	0	0	0	0
ANAGLYCOLYSIS-PWY: glycolysis III (from glucose)|g__Fusobacterium.s__Fusobacterium_ulcerans	0	0	0	0	0	0	0	0	0	0	0	0	0	0	0	0	0	0	0	0	0	0	0	0	0	0	0	0	0	0	0	0	0	0	0	0	0	0	0	29.5299	0	0	0	0	0	0	0	0	0
ANAGLYCOLYSIS-PWY: glycolysis III (from glucose)|g__Gallibacterium.s__Gallibacterium_anatis	0	0	0	0	0	0	0	0	236.21	0	0	0	0	0	0	0	0	0	0	0	0	38.8534	0	0	1.58647	0	0	0	0	0	0	11.2526	0	41.3823	0	39.1993	0	259.863	0	0	0	0	0	18.2812	139.471	2.66227	0	0	3.41689
ANAGLYCOLYSIS-PWY: glycolysis III (from glucose)|g__Gallibacterium.s__Gallibacterium_genomosp_3	0	2.05875	0	0	0	0	0	0	0	0	22.7436	0	0	0	0	0	0	0	0	0	0	0	0	0	0	0	0	0	0	0	0	0	0	4.55273	0	0	68.8051	0	0	0	0	0	0	0	0	0	0	0	6.00409
ANAGLYCOLYSIS-PWY: glycolysis III (from glucose)|g__Gallibacterium.s__Gallibacterium_salpingitidis	573.801	217.4	115.125	0	0	0	0	0	2.79665	0	30.1561	60.073	0	0	0	212.012	0	303.22	144.029	0	0	0	0	0	28.2077	14.6469	0	168.652	311.342	443.193	2.35518	0	0	1862.53	29.291	444.516	0	0	0	0	0	0	0	66.4497	167.27	355.511	78.912	0	0
ANAGLYCOLYSIS-PWY: glycolysis III (from glucose)|g__Intestinibacter.s__Intestinibacter_bartlettii	0	0	0	0	0	0	0	0	0	0	0	0	6.33266	0	0	0	0	0	0	0	0	0	0	0	0	0	0	0	0	0	0	0	0	0	0	0	0	0	0	0	0	0	0	0	0	0	0	0	0
ANAGLYCOLYSIS-PWY: glycolysis III (from glucose)|g__Klebsiella.s__Klebsiella_aerogenes	0	0	0	0	0	0	0	0	0	0	0	0	0	0	0	0	0	2.87679	0	0	0	0	0	0	0	0	0	0	0	0	0	0	0	0	0	0	0	0	0	0	0	0	0	0	0	0	0	0	0
ANAGLYCOLYSIS-PWY: glycolysis III (from glucose)|g__Klebsiella.s__Klebsiella_oxytoca	0	0	0	0	0	0	0	0	0	0	0	0	0	0	0	0	0	0	0	1.58651	0	0	0	0	0	0	0	0	0	0	0	0	0	0	0	0	0	0	0	0	0	0	0	0	0	0	0	0	0
ANAGLYCOLYSIS-PWY: glycolysis III (from glucose)|g__Klebsiella.s__Klebsiella_pneumoniae	0	17.2063	0	7.05488	193.23	341.45	0	0	0	0	0	0	2.9203	0	0	0	5.90319	579.388	0	27.73	0	0	0	0	0	3.44403	0	12.6134	0	22.788	0	0	0	0	19.5893	0	0	0	0	12.1933	58.5025	0	0	0	0	0	0	41.3577	0
ANAGLYCOLYSIS-PWY: glycolysis III (from glucose)|g__Klebsiella.s__Klebsiella_variicola	0	0	0	0	0.953708	0	0	0	0	0	0	0	0	0	0	0	0	0.493397	0	2.80449	0	0	0	0	0	0	0	0	0	0	0	0	0	0	0	0	0	0	0	0	0	0	0	0	0	0	0	0	0
ANAGLYCOLYSIS-PWY: glycolysis III (from glucose)|g__Klebsiella.s__Klebsiella_variicola_CAG_634	0	0	0	0	0	0	0	0	0	0	0	0	0	0	0	0	0	0.417709	0	2.00252	0	0	0	0	0	0	0	0	0	0	0	0	0	0	0	0	0	0	0	0	0	0	0	0	0	0	0	0	0
ANAGLYCOLYSIS-PWY: glycolysis III (from glucose)|g__Kluyvera.s__Kluyvera_cryocrescens	0	0	0	0	0	0	0	0	0	0	0	0	0	0	0	0	0	0	0	0	0	0	0	0	0	0	0	0	0	0	0	0	0	0	0	0	0	7.02216	0	0	0	0	0	0	0	0	0	0	0
ANAGLYCOLYSIS-PWY: glycolysis III (from glucose)|g__Lachnoclostridium.s__Clostridium_bolteae	0	3.89151	0	0	0	0	0	0	0	0	0	0	0	0	0	0	0	0	0	0	0	0	0	0	0	0	0	0	0	0	0	0	0	0	0	0	0	0	0	0	0	0	0	8.21688	0	0	0	0	0
ANAGLYCOLYSIS-PWY: glycolysis III (from glucose)|g__Lachnoclostridium.s__Clostridium_clostridioforme	0	36.5467	18.3936	12.2954	0	0	0	0	0	16.2363	0	0	0	0	0	0	0	0	0	0	0	18.4745	0	0	90.7294	5.12105	0	0	0	0	0	0	6.94894	0	0	0	0	0	0	0	0	0	0	47.2192	14.5265	0	0	0	0
ANAGLYCOLYSIS-PWY: glycolysis III (from glucose)|g__Lactobacillus.s__Lactobacillus_amylovorus	27.0437	2.55474	10.0266	0	0	0	0	0	0	0	12.4568	9.61438	0	0	0	3.75517	0	0	10.2637	0	0	0	0	0	0	0	0	13.5527	0	0	0	0	0	0	0	0	0	0	58.6562	0	0	0	0	7.5838	12.113	13.7881	52.2375	0	0
ANAGLYCOLYSIS-PWY: glycolysis III (from glucose)|g__Lactobacillus.s__Lactobacillus_amylovorus_CAG_719	80.2762	4.67387	19.4607	0	0	4.92783	0	0	0	0	24.8842	24.3367	0	0	0	7.34622	0	0.47576	23.7455	0	0	0	0	0	0	0	0	35.7187	0	0	0	0	0	0	0	14.6077	0	0	30.0417	0	0	0	0	15.3548	24.2248	27.798	94.3619	0	0
ANAGLYCOLYSIS-PWY: glycolysis III (from glucose)|g__Lactobacillus.s__Lactobacillus_animalis	0	0	0	0	0	0	0	0	0	0	0.707716	1.98618	0	0	0	0	0	0	0	0	0	0	0	0	0	0	0	0	0	0	0	0	0	0	0	0	0	0	0	0	0	0	0	0	0	0	0	0	0
ANAGLYCOLYSIS-PWY: glycolysis III (from glucose)|g__Lactobacillus.s__Lactobacillus_crispatus	0	0	0	0	0	0	32.062	0	0	0	0	0	0	0	0	0	0	0	0	0	0	0	0	0	0	0	0	0	0	0	0	0	0	0	0	0	0	0	0	0	0	0	0	0	0	0	0	0	0
ANAGLYCOLYSIS-PWY: glycolysis III (from glucose)|g__Lactobacillus.s__Lactobacillus_delbrueckii	0	0	0	0	0	0	0	0	0	0	0	0	0	0	0	0	0	0	0	0	0	0	0	0	0	0	0	0	0	0	0	0	0	0	0	0	0	0	0	0	0	0	0	0	0	0	0	0	8.56806
ANAGLYCOLYSIS-PWY: glycolysis III (from glucose)|g__Lactobacillus.s__Lactobacillus_johnsonii	92.9235	9.4119	26.6103	0	0	0	181.589	0	10.4542	0	9.9717	94.1917	0	0	0	4.91048	0	5.572	43.9381	0	0	0	0	0	0	0	0	77.763	0	0.898236	0	0	0	0	0	10.4224	0	0	0	0	0	0	0	28.9898	36.4685	3.17189	87.0095	0	0
ANAGLYCOLYSIS-PWY: glycolysis III (from glucose)|g__Lactobacillus.s__Lactobacillus_kitasatonis	0	0	0	0	0	0	0	0	0	0	0	0	0	0	0	0	0	0	0	0	0	0	0	0	0	0	0	0	0	0	0	0	2.22972	0	0	0	0	0	0	0	0	0	0	0	0	0	0	0	0
ANAGLYCOLYSIS-PWY: glycolysis III (from glucose)|g__Lactobacillus.s__Lactobacillus_murinus	0	0	0	0	0	0	145.497	0	0	0	2.68141	0	0	0	0	0	0	0	0	0	0	0	1.53527	0	0	0	0	4.5868	0	0	0	0	0	0	0	0	0	0	297.867	27.471	0	0	0	0	0	0	0	0	0
ANAGLYCOLYSIS-PWY: glycolysis III (from glucose)|g__Lactobacillus.s__Lactobacillus_plantarum	0	0	0	0	0	0	0	0	0	0	0	0	0	0	0	0	0	0	0	0	0	0	0	0	0	0	0	0	0	0	0	1.30778	0	0	0	0	0	0	0	0	0	0	0	0	0	0	0	0	0
ANAGLYCOLYSIS-PWY: glycolysis III (from glucose)|g__Lactobacillus.s__Lactobacillus_saerimneri	0	0	0	0	0	3.50327	0	0	0	0	0	0	0	0	0	0	0	0	0	2.47208	41.644	0	0	0	0	0	0	0	0	0	0	0	0	0	0	0	0	0	0	0	0	0	0	0	0	0	0	0	0
ANAGLYCOLYSIS-PWY: glycolysis III (from glucose)|g__Lactobacillus.s__Lactobacillus_salivarius	3.3463	0	0	0	6.14029	0	18.7791	0	12.9465	0	1.25056	0	0	0	0	0	0	0	0	0	0	0	6.85084	0	16.5677	30.0101	0	0	0	0	3.13081	0	0	0	0	0	0	0	0	0	9.11626	4.33371	19.5282	0	0	0	0	0	3.81905
ANAGLYCOLYSIS-PWY: glycolysis III (from glucose)|g__Lactococcus.s__Lactococcus_garvieae	0	0	0	0	0	0	0	0	0	0	0	0	0	0	0	0	0	0	0	0	0	0	0	0	0	9.33057	0	0	0	0	0	0	0	0	0	0	0	0	0	0	0	0	0	0	0	0	0	0	0
ANAGLYCOLYSIS-PWY: glycolysis III (from glucose)|g__Lactococcus.s__Lactococcus_lactis	0	0	0	0	0	3.95219	1.09711	0	0	0	0	0	0	0	0	0	0	0	0	0	0	0	0	0	0	0	0	0	0	0	4.24542	0	0	0	0	0	0	4.96342	0	0	0	0	0	0	0	0	0	0	0
ANAGLYCOLYSIS-PWY: glycolysis III (from glucose)|g__Lactococcus.s__Lactococcus_petauri	0	0	0	0	0	0	32.2552	0	0	0	0	0	0	0	0	0	0	0	0	0	0	0	0	0	0	0	0	0	0	0	0	0	0	0	0	0	0	0	0	0	0	0	0	0	0	0	0	0	0
ANAGLYCOLYSIS-PWY: glycolysis III (from glucose)|g__Mannheimia.s__Mannheimia_sp_USDA_ARS_USMARC_1261	0	0	0	0	10.7886	0	0	0	0	0	0	0	0	0	0	0	0	0	0	0	0	0	0	0	0	0	0	0	0	0	0	0	0	17.6324	0	0	0	0	0	0	0	0	0	0	0	0	78.4681	0	0
ANAGLYCOLYSIS-PWY: glycolysis III (from glucose)|g__Mannheimia.s__Mannheimia_varigena	0	10.5405	0	0	0	0	0	0	0	0	0	0	0	0	0	0	0	7.1507	0	0	0	0	0	0	0	0	0	0	0	0	0	0	0	0	0	0	0	0	0	0	0	0	0	0	0	0	0	0	0
ANAGLYCOLYSIS-PWY: glycolysis III (from glucose)|g__Morganella.s__Morganella_morganii	0	0	0	0	2.16756	0	0	0	0	0	0	0	0	0	0	0	0	0	0	0	0	0	0	0	0	0	0	0	0	0	0	0	0	0	0	0	0	0	0	0	0	0	0	0	0	0	0	0	0
ANAGLYCOLYSIS-PWY: glycolysis III (from glucose)|g__Parabacteroides.s__Parabacteroides_distasonis	0	5.35042	24.564	25.0006	0	0	0	0	47.3201	0	0	1.3869	28.3122	9.70152	0	15.922	0	0	5.19494	8.31945	0	4.27416	0	0	10.6806	65.7222	14.0393	0	2.06628	0	2.21285	0	0	0	0	9.41345	0	30.5598	0	0	0	0	0	45.6267	53.7468	4.58214	59.4174	20.8757	13.2274
ANAGLYCOLYSIS-PWY: glycolysis III (from glucose)|g__Parabacteroides.s__Parabacteroides_goldsteinii	0	0	0	0	0	0	0	0	0	9.44763	0	0	0	0	0	0	0	0	0	0	0	0	0	0	0	0	0	0	0	0	0	0	0	0	0	0	0	0	0	0	0	0	0	0	0	0	0	0	0
ANAGLYCOLYSIS-PWY: glycolysis III (from glucose)|g__Parabacteroides.s__Parabacteroides_merdae	0	0	0	61.6227	1.40329	0	0	0	0	0	0	0	1.81677	0	0	47.1939	0	0	0	0	0	0	0	0	14.2334	0	0	0	0	0	0	0	0	12.2114	0	0	0	0	0	0	0	14.6308	0	0	0	12.8577	10.5399	0	0
ANAGLYCOLYSIS-PWY: glycolysis III (from glucose)|g__Pasteurella.s__Pasteurella_canis	0	0	0	0	0	0	0	0	0	0	0	0	0	0	0	0	0	0.456877	0	0	0	0	0	0	0	0	0	0	0	0	0	0	0	0	0	0	0	0	0	0	0	0	0	0	0	0	0	0	0
ANAGLYCOLYSIS-PWY: glycolysis III (from glucose)|g__Prevotella.s__Prevotella_copri	0	0	0	3.94824	3.78991	0	0	0	0	20.5377	0	0	6.09853	0	0	0	0	0	0	2.08861	158.971	0	0	0	0	0	0	0	0	0	14.9056	7.17808	0	0	0	0	0	0	0	0	0	5.77138	0	11.5251	0	0	0	0	0
ANAGLYCOLYSIS-PWY: glycolysis III (from glucose)|g__Prevotella.s__Prevotella_copri_CAG_164	0	0	0	0	0	0	0	0	0	5.28839	0	0	0	0	0	0	0	0	0	0	12.9743	0	0	0	0	0	0	0	0	0	0	0	3.623	0	0	0	0	0	0	0	0	3.73216	0	0	0	0	0	0	0
ANAGLYCOLYSIS-PWY: glycolysis III (from glucose)|g__Prevotella.s__Prevotella_sp_CAG_279	0	0	0	8.75057	0	0	0	0	0	0	0	0	2.95989	0	0	0	0	0	0	0	0	0	0	0	0	0	0	0	0	0	0	0	0	0	0	0	0	0	0	0	0	0	0	0	0	0	0	0	0
ANAGLYCOLYSIS-PWY: glycolysis III (from glucose)|g__Proteus.s__Proteus_hauseri	0	0	0	0	0	0	1.39692	0	0	0	0	0	0	0	0	0	0	0	0	0	0	0	0	0	0	0	0	0	0	0	0	0	0	0	0	0	0	0	0	0	0	0	0	0	0	0	0	0	0
ANAGLYCOLYSIS-PWY: glycolysis III (from glucose)|g__Proteus.s__Proteus_mirabilis	0	0	0	0	0	0	0	0	0	0	0	0	0	0	0	0	0	0	0	0	0	0	0	0	0	0	0	1.90798	0	0	0	0	0	0	0	0	0	0	0	0	0	0	0	0	0	0	0	0	0
ANAGLYCOLYSIS-PWY: glycolysis III (from glucose)|g__Proteus.s__Proteus_vulgaris	0	0	0	0	0	0	0	0	0	0	0	0	0	0	0	0	0	0	0	3.54914	0	0	0	0	0	0	0	0	0	0	0	0	0	0	0	0	0	0	0	0	0	0	0	0	0	0	0	0	0
ANAGLYCOLYSIS-PWY: glycolysis III (from glucose)|g__Providencia.s__Providencia_stuartii	0	0	0	0	10.7917	7.54129	0	0	0	0	0	0	0	0	0	0	0	0.427364	0	0	0	0	0	0	0	0	0	0	0	0	0	0	0	0	0	0	0	0	0	0	0	0	0	0	0	0	0	0	0
ANAGLYCOLYSIS-PWY: glycolysis III (from glucose)|g__Raoultella.s__Raoultella_planticola	0	0	0	0	0	0	1.78535	0	0	0	0	0	0	0	0	0	0	0	0	0	0	0	0	0	0	0	0	0	0	0	0	0	0	0	0	0	0	0	0	0	0	0	0	0	0	0	0	0	0
ANAGLYCOLYSIS-PWY: glycolysis III (from glucose)|g__Staphylococcus.s__Staphylococcus_condimenti	0	0	0	0	0	0	0	0	0	0	0	7.1749	0	0	0	0	0	0	0	0	0	0	0	0	0	0	0	0	0	0	0	0	0	0	0	0	0	0	0	0	0	0	0	0	0	0	0	0	0
ANAGLYCOLYSIS-PWY: glycolysis III (from glucose)|g__Staphylococcus.s__Staphylococcus_epidermidis	0	0	0	0	0	0	0	0	0	0	0	3.52347	0	0	0	0	0	0	0	0	0	0	0	0	0	0	0	0	0	0	0	0	0	0	0	0	0	0	0	0	0	0	0	0	0	0	0	0	0
ANAGLYCOLYSIS-PWY: glycolysis III (from glucose)|g__Staphylococcus.s__Staphylococcus_gallinarum	0	0	0	0	0	0	0	0	0	0	0	2.81085	0	0	0	0	0	0	0	0	0	0	0	0	0	0	0	0	0	0	0	0	0	0	0	0	0	0	0	0	0	0	0	0	0	0	0	0	0
ANAGLYCOLYSIS-PWY: glycolysis III (from glucose)|g__Staphylococcus.s__Staphylococcus_haemolyticus	0	0	0	0	0	0	0	0	0	0	0	2.05642	0	0	0	0	0	0	0	0	0	0	0	0	0	0	0	0	0	0	0	0	0	0	0	0	0	0	0	0	0	0	0	0	0	0	0	0	0
ANAGLYCOLYSIS-PWY: glycolysis III (from glucose)|g__Staphylococcus.s__Staphylococcus_sciuri	0	0	0	0	0	11.0967	0	0	0	0	0	0	0	0	0	0	0	0	0	0	0	0	0	0	0	0	0	0	0	0	0	0	0	0	0	0	0	0	0	0	0	0	0	0	0	0	0	0	0
ANAGLYCOLYSIS-PWY: glycolysis III (from glucose)|g__Streptococcus.s__Streptococcus_equinus	0	0	0	0	1.1467	0	31.2467	10.8977	0	0	1.80589	0	0	0	0	0	0	0.955384	0	0	0	0	0	0	0	0	0	0	0	0	3.60678	0	0	0	0	0	0	0	27.3502	29.3394	0	0	0	0	0	0	0	0	0
ANAGLYCOLYSIS-PWY: glycolysis III (from glucose)|g__Streptococcus.s__Streptococcus_gallolyticus	0	0	0	0	0	0	0	0	0	0	0	0	0	0	0	0	0	11.8053	5.45899	0	0	0	0	0	0	0	0	0	5.97726	6.51542	0	0	0	0	8.35089	0	0	0	0	1.45874	0	0	0	0	8.46967	0	0	7.72122	0
ANAGLYCOLYSIS-PWY: glycolysis III (from glucose)|g__Streptococcus.s__Streptococcus_infantarius	0	0	0	0	0	0	20.2648	0	0	0	0	0	0	0	0	0	0	0	0	0	0	0	9.22385	0	0	33.7289	0	0	0	0	0	6.27785	0	0	0	0	0	0	2.36531	6.11739	134.101	0	0	0	0	0	0	0	0
ANAGLYCOLYSIS-PWY: glycolysis III (from glucose)|g__Streptococcus.s__Streptococcus_lutetiensis	0	0	0	0	0	0	4.22655	0	0	0	0	0	2.14179	0	0	0	0	0	0	0	0	0	2.25264	0	0	25.0911	0	0	0	0	1.71673	0	0	0	0	0	0	0	2.4102	2.10156	5.40396	0	0	0	0	0	0	0	319.037
ANAGLYCOLYSIS-PWY: glycolysis III (from glucose)|g__Streptococcus.s__Streptococcus_pasteurianus	0	145.724	0	0	53.0565	758.385	0	18.2864	0	7.09389	13.0452	0	29.0297	1.83402	0	0	0	22.0302	18.6766	53.2932	62.5294	0	187.831	0	8.23869	52.7374	0	5.42273	34.4726	2.49212	45.3395	78.6681	8.53535	0	210.868	0	0	23.2642	72.9407	15.3789	0	19.5144	0	0	3.45718	1.73278	0	249.41	305.17
ANAGLYCOLYSIS-PWY: glycolysis III (from glucose)|g__Streptococcus.s__Streptococcus_pluranimalium	0	0	0	0	0	0	8.31951	0	0	0	0	0	0	0	0	0	0	0	0	0	0	0	0	0	0	4.76788	0	0	0	0	0	0	0	0	0	0	0	0	0	0	0	0	0	0	0	0	0	0	0
ANAGLYCOLYSIS-PWY: glycolysis III (from glucose)|g__Streptococcus.s__Streptococcus_thermophilus	0	0	0	7.30763	0	9.00599	7.98592	0	0	7.28815	0	0	11.6564	0	14.5003	0	0	0	0	5.12261	0	0	1.53854	0	0	19.3353	16.4721	0	0	0	9.23614	4.16992	1.88436	0	0	0	0	13.3112	0	4.84791	0	35.8047	0	0	0	0	0	0	0
ANAGLYCOLYSIS-PWY: glycolysis III (from glucose)|g__Streptococcus.s__Streptococcus_uberis	0	0	0	0	0	0	0	0	0	0	0	0	0	0	0	0	0	4.10384	0.697374	0	0	0	0	0	0	0	0	0	0	0	0	0	0	0	13.8553	0	0	0	0	1.79247	0	0	0	0	0	0	0	0	0
ANAGLYCOLYSIS-PWY: glycolysis III (from glucose)|g__Vagococcus.s__Vagococcus_lutrae	0	0	0	0	0	0	0	0	0	0	0	0	0	0	0	0	0	0	0	0	0	0	0	0	0	0	0	0	0	0	0	0	0	0	0	0	0	0	0	0	0	0	0	0	0	0	0	0	0
ANAGLYCOLYSIS-PWY: glycolysis III (from glucose)|unclassified	917.078	1129.13	2211.23	2786.33	793.479	61.7804	168.455	1464.65	3486.76	659.366	750.515	2337.57	2895.54	2444.8	17.2066	2114.63	138.256	175.698	1790.27	671.832	2874.12	2554.91	252.717	58.8333	3852.38	1562.34	2547.87	857.088	376.933	944.307	1859.03	3153.01	1413.86	762.578	839.728	1748.85	1904.65	1346.99	62.9252	500.452	50.1838	2923.77	42.4768	2292.73	1240.49	1180.77	1944.71	289.851	1470.35
ARG+POLYAMINE-SYN: superpathway of arginine and polyamine biosynthesis	2716	2564.12	3082.64	2103.04	3766.9	3830.85	4009.76	3999.24	2482.16	3581.59	3243.25	2630.6	1898.22	2647.54	3935.67	2916.66	3079.7	3691.62	2585.69	4028.74	3480.26	3344.16	4341.86	3744.14	2898.63	3606.79	2360.14	3212.55	3152.56	3523.98	3044.12	1971.37	3779.79	2730.66	3785.38	2563.3	2752.42	3029.48	4055.01	3547.68	3522.26	2614.02	4173.53	2110.1	2324.23	3048.62	2717.73	4005.7	2746.37
ARG+POLYAMINE-SYN: superpathway of arginine and polyamine biosynthesis|g__Enterobacter.s__Enterobacter_cloacae_complex	0	0	0	0	0	0	0	0	0	0	0	0	0	0	0	0	0	0	0	3.28184	0	0	0	0	0	0	0	0	0	0	0	0	0	0	0	0	0	25.7229	0	0	0	0	0	0	0	0	0	0	0
ARG+POLYAMINE-SYN: superpathway of arginine and polyamine biosynthesis|g__Escherichia.s__Escherichia_coli	550.78	479.88	615.974	82.9863	927.736	2133.13	2011.99	846.131	51.7482	1168.44	892.773	233.852	111.272	249.036	3419.53	196.872	1152.5	2053.59	640.582	1260.61	376.072	147.473	1379.85	3544.3	13.4967	660.744	219.104	707.202	1627.52	1171.74	928.776	170.55	892.534	939.507	1314.76	510.094	45.9942	1432.94	1504.32	1252.77	1986.34	421.895	3496.71	276.664	373.071	858.352	376.631	1406.4	355.902
ARG+POLYAMINE-SYN: superpathway of arginine and polyamine biosynthesis|g__Escherichia.s__Escherichia_fergusonii	0	0	0	0	0	0	0	0	0	0	0	0	0	0	0	0	0	6.73028	0	0	0	0	0	0	0	0	0	0	0	9.4752	0	0	0	0	0	0	0	0	0	8.87551	0	0	0	0	0	0	0	0	0
ARG+POLYAMINE-SYN: superpathway of arginine and polyamine biosynthesis|g__Klebsiella.s__Klebsiella_oxytoca	0	0	0	0	0	0	0	0	0	0	0	0	0	0	0	0	0	0	0	0	0	0	0	0	0	0	0	0	0	0	0	0	0	0	0	0	0	0	0	0	0	0	0	0	0	0	0	0	0
ARG+POLYAMINE-SYN: superpathway of arginine and polyamine biosynthesis|g__Klebsiella.s__Klebsiella_pneumoniae	0	18.5156	0	2.69876	109.398	316.95	0	0	0	0	0	0	7.22581	1.98817	0	0	0	392.82	13.64	45.0933	0	0	0	0	0	3.84009	0	8.22594	0	26.0894	0	0	0	0	25.4581	0	0	0	0	6.36633	149.214	0	0	0	0	0	0	17.4462	9.88404
ARG+POLYAMINE-SYN: superpathway of arginine and polyamine biosynthesis|unclassified	276.457	161.318	182.847	616.509	285.776	14.4983	137.632	340.261	1037.08	174.426	107.33	98.4987	759.122	203.272	11.7474	92.2599	145.56	82.7567	97.1033	243.49	633.49	1162.06	227.091	9.92704	1367.54	269.356	73.615	249.548	98.8069	138.032	428.241	136.099	158.636	165.055	196.443	373.673	639.479	227.828	19.9421	171.254	16.8741	187.279	0	135.71	80.1082	135.444	103.834	312.225	554.529
ARGDEG-PWY: superpathway of L-arginine, putrescine, and 4-aminobutanoate degradation	782.685	734.223	849.805	141.755	1152.92	2568.24	1938.47	1285.55	182.545	1371.82	1313.18	316.29	206.316	384.774	3022.99	330.682	1059.64	2540.04	825.119	1610.46	482.367	280.601	1568.02	3230.77	78.232	925.367	421.343	955.926	1696.69	1578.94	1109.99	287.548	1464.9	1672.68	1386.83	757.798	130.249	1371.38	1427.32	1734.73	2145.44	657.246	3597.62	336.427	514.112	1121.33	730.161	1464.36	439.643
ARGDEG-PWY: superpathway of L-arginine, putrescine, and 4-aminobutanoate degradation|g__Enterobacter.s__Enterobacter_cloacae_complex	0	0	0	0	0	0	0	0	0	0	0	0	0	0	0	0	0	0	0	1.46981	0	0	0	0	0	0	0	0	0	0	0	0	0	0	0	0	0	17.6998	0	0	0	0	0	0	0	0	0	0	0
ARGDEG-PWY: superpathway of L-arginine, putrescine, and 4-aminobutanoate degradation|g__Escherichia.s__Escherichia_coli	443.915	403.771	619.895	50.6564	833.934	2010.28	1779.8	1082.79	53.2056	1059.62	920.706	199.985	103.109	186.431	2957.56	152.196	858.361	1792.27	461.771	1232.12	340.157	109.315	1228.41	3196.28	0	482.343	207.848	523.081	1541.19	986.955	904.59	168.874	859.791	900.156	945.4	454.707	53.1193	1154.5	1339.12	1121.87	1881.11	328.869	3581.85	241.616	321.502	773.465	446.778	1242.77	255.605
ARGDEG-PWY: superpathway of L-arginine, putrescine, and 4-aminobutanoate degradation|g__Hafnia.s__Hafnia_paralvei	0	0	0	0	0	0	0	0	0	0	0	0	0	0	0	0	0	0	0	0	0	0	0	0	0	1.78823	0	0	0	0	0	0	0	0	0	0	0	0	0	0	0	0	0	0	0	0	0	0	0
ARGDEG-PWY: superpathway of L-arginine, putrescine, and 4-aminobutanoate degradation|g__Klebsiella.s__Klebsiella_oxytoca	0	0	0	0	0	0	0	0	0	0	0	0	0	0	0	0	0	0	0	3.23759	0	0	0	0	0	0	0	0	0	0	0	0	0	0	0	0	0	0	0	0	0	0	0	0	0	0	0	0	0
ARGDEG-PWY: superpathway of L-arginine, putrescine, and 4-aminobutanoate degradation|g__Klebsiella.s__Klebsiella_pneumoniae	0	14.7117	0	0	80.8451	203.122	0	0	0	0	0	0	1.1779	0	0	0	2.99172	355.935	1.48199	16.8762	0	0	0	0	0	2.48132	0	3.62865	0	19.6577	0	0	0	0	2.07569	0	0	0	0	0.879542	76.2279	0	0	0	0	0	0	10.7784	0
ARGDEG-PWY: superpathway of L-arginine, putrescine, and 4-aminobutanoate degradation|g__Klebsiella.s__Klebsiella_variicola	0	0	0	0	0	0	0	0	0	0	0	0	0	0	0	0	0	0.823348	0	1.54791	0	0	0	0	0	0	0	0	0	0	0	0	0	0	0	0	0	0	0	0	0	0	0	0	0	0	0	0	0
ARGDEG-PWY: superpathway of L-arginine, putrescine, and 4-aminobutanoate degradation|g__Klebsiella.s__Klebsiella_variicola_CAG_634	0	0	0	0	0	0	0	0	0	0	0	0	0	0	0	0	0	0	0	0.980815	0	0	0	0	0	0	0	0	0	0	0	0	0	0	0	0	0	0	0	0	0	0	0	0	0	0	0	0	0
ARGDEG-PWY: superpathway of L-arginine, putrescine, and 4-aminobutanoate degradation|unclassified	6.65097	23.3321	10.081	16.4024	18.582	9.35004	21.3907	32.8707	13.428	15.4303	7.83616	6.25276	30.6486	6.74741	0	11.1936	1.25376	5.50488	13.3845	0	35.8672	65.8092	15.0949	5.23805	27.6944	19.1646	4.63144	6.53275	0	7.04502	28.8707	17.6625	0	6.79776	6.62401	28.8186	16.5071	6.56532	3.73673	14.6008	10.6983	18.8966	0	17.2549	6.97844	4.55483	3.24974	41.931	14.0823
ARGININE-SYN4-PWY: L-ornithine de novo biosynthesis	2305.41	1885.92	2847.11	882.872	2399.43	2286.02	1983.74	938.247	3073.96	2609.9	1116.77	3184.82	464.074	833.354	2597.88	922.697	1605.37	2877.39	1991.03	2833.42	515.519	346.907	1446.93	3296.21	522.769	1505.68	309.116	2114.77	2617.59	2934	975.562	412.516	942.838	3354.83	1537.15	3215.97	333.904	1750.95	1520.64	1509.51	2341.38	607.025	2749.35	2001.33	1227.99	2200.88	2522.12	1831.93	453.396
ARGININE-SYN4-PWY: L-ornithine de novo biosynthesis|g__Bacteroides.s__Bacteroides_vulgatus	308.38	298.733	781.636	176.195	399.168	0	0	0	1229.78	375.938	1.60164	1044.08	79.5959	111.81	0	48.5179	0	25.7767	276.443	615.751	0	21.7903	62.2211	0	120.233	129.605	18.4902	333.043	91.8046	341.055	2.8691	44.6369	1.30151	82.9401	0	723.53	40.8945	0	0	0	0	24.0689	0	573.39	116.643	246.613	625.697	0	12.7838
ARGININE-SYN4-PWY: L-ornithine de novo biosynthesis|g__Bacteroides.s__Bacteroides_vulgatus_CAG_6	134.838	158.453	275.056	65.67	142.747	0	0	0	109.467	152.907	0.439979	366.302	27.1927	51.1892	0	20.4934	0	6.27726	94.4596	150.383	0	5.25907	16.5167	0	48.9566	33.2673	3.91547	130.436	41.542	140.36	0.318714	14.2179	0.764841	0	0	274.044	12.6621	0	0	0	0	10.806	0	95.9352	51.7278	33.89	172.945	0	2.46905
ARGININE-SYN4-PWY: L-ornithine de novo biosynthesis|g__Escherichia.s__Escherichia_coli	372.078	442.999	462.17	70.5931	800.747	1647.02	1513.82	622.914	55.7295	764.377	700.738	176.065	90.1018	209.562	2381.88	150.928	1024.05	1883.27	553.004	1061.77	272.445	121.612	925.562	3222.52	7.1735	577.883	143.878	603.263	1482.78	1051.91	625.575	125.265	671.054	842.486	958.108	347.662	32.2747	1191.15	1116.06	1034.32	1714.57	277.653	2483.24	193.706	295.474	687.59	246.746	1206.25	241.449
ARGININE-SYN4-PWY: L-ornithine de novo biosynthesis|g__Gallibacterium.s__Gallibacterium_genomosp_3	0	0	0	0.530595	0	16.9106	0	0	0	0	26.5658	0	2.16717	0	0	0	0	0	0	0	0	0	0	0	0	0	0	0	0	0	0	0	0	8.44435	0	0	62.3414	0	0	0	0	0	0	2.20963	0	0	0	0	4.73145
ARGININE-SYN4-PWY: L-ornithine de novo biosynthesis|g__Gallibacterium.s__Gallibacterium_salpingitidis	590.367	198.555	121.29	0	0	0	0	0	2.8264	0	25.5767	56.761	0	0	0	219.874	0	294.437	129.749	0	0	0	0	0	26.6577	14.1574	0	165.685	298.627	436.004	2.68063	0	0	1737.86	33.118	435.482	0	0	0	0	0	0	0	71.8969	153.817	357.544	74.2656	0	0
ARGININE-SYN4-PWY: L-ornithine de novo biosynthesis|g__Klebsiella.s__Klebsiella_oxytoca	0	0	0	0	0	0	0	0	0	0	0	0	0	0	0	0	0	0	0	0	0	0	0	0	0	0	0	0	0	0	0	0	0	0	0	0	0	0	0	0	0	0	0	0	0	0	0	0	0
ARGININE-SYN4-PWY: L-ornithine de novo biosynthesis|g__Klebsiella.s__Klebsiella_pneumoniae	0	1.45901	0	0	36.3284	115.167	0	0	0	0	0	0	4.31798	0	0	0	0	215.285	3.08926	29.9732	0	0	0	0	0	3.93103	0	9.05013	0	0	0	0	0	0	14.7572	0	0	0	0	1.75042	31.0612	0	0	0	0	0	0	0	0
ARGININE-SYN4-PWY: L-ornithine de novo biosynthesis|g__Klebsiella.s__Klebsiella_variicola	0	0	0	0	2.78344	0	0	0	0	0	0	0	0	0	0	0	0	0.608297	0	1.53408	0	0	0	0	0	0	0	0	0	0	0	0	0	0	0	0	0	0	0	0	0	0	0	0	0	0	0	0	0
ARGININE-SYN4-PWY: L-ornithine de novo biosynthesis|g__Parabacteroides.s__Parabacteroides_distasonis	0	5.28386	14.1909	15.9452	0	0	0	0	34.466	0	0	1.44504	18.7877	4.3554	0	5.42898	0	0.234857	1.77556	4.1182	0	0	0	0	4.50585	44.2252	10.3991	0	0.67874	0	1.76728	0	0	0	0	0	0	18.9873	0	0	0	0	0	33.7846	32.1926	2.25808	34.4895	17.0334	8.2588
ARGININE-SYN4-PWY: L-ornithine de novo biosynthesis|g__Parabacteroides.s__Parabacteroides_goldsteinii	0	0	0	0	0	0	0	0	0	8.21321	0	0	0	0	0	0	0	0	0	0	0	0	0	0	0	0	0	0	0	0	0	0	0	0	0	0	0	0	0	0	0	0	0	0	0	0	0	0	0
ARGININE-SYN4-PWY: L-ornithine de novo biosynthesis|g__Parabacteroides.s__Parabacteroides_merdae	0	0	0	44.5477	0	0	0	0	0	0	0	0	0.631821	0	0	32.341	0	0	0	0	0	0	0	0	5.98097	0	0	0	0	0	0	0	0	10.6271	0	0	0	0	0	0	0	14.5499	0	0	0	7.36302	3.61446	0	0
ARGININE-SYN4-PWY: L-ornithine de novo biosynthesis|unclassified	26.7694	46.6266	105.561	21.1639	61.8317	39.5942	7.35518	44.8319	53.419	20.1203	11.7497	34.0285	88.6125	58.0012	7.05614	47.1641	18.1625	45.5177	50.6048	9.24745	182.092	134.63	51.5141	0	134.736	69.3933	11.4993	31.2919	25.6509	49.232	28.0271	65.6585	7.71776	51.2943	56.8225	41.46	57.3647	13.4371	5.61969	43.7046	11.1908	23.7545	3.88652	12.9567	52.9691	14.5583	81.4513	16.9998	83.9713
ARGORNPROST-PWY: arginine, ornithine and proline interconversion	947.697	650.026	852.229	1040.66	1443.59	214.406	2145.98	2523.99	2178.74	574.267	1224.63	1936.7	1046.09	792.686	594.05	597.449	242.285	308.331	535.355	1332.1	1104.64	657.84	346.393	0	944.807	1661.02	813.317	1061.72	183.492	1042.34	1584.08	1091.63	1412.74	192.739	1234.57	1150.31	896.715	617.626	873.679	759.467	0	1468.65	220.183	667.232	563.779	390.232	1447.75	702.885	1049.53
ARGORNPROST-PWY: arginine, ornithine and proline interconversion|g__Clostridium.s__Clostridium_cadaveris	0	0	0	5.66305	204.481	0	468.573	621.101	11.0904	22.8687	0	0	3.63859	1.50491	75.9539	1.31185	0	0	0	49.742	0	82.7374	49.1582	0	55.7321	114.966	16.6811	1.54625	0	3.95934	124.607	40.8756	2.89314	0	12.1369	0	0	65.2799	0	8.72112	0	27.0685	29.5118	0	5.50068	2.32487	0	22.2764	0
ARGORNPROST-PWY: arginine, ornithine and proline interconversion|g__Dorea.s__Dorea_longicatena	0	0	0	0	0	0	0	0	0.855814	3.18463	0	0	0	0	0	3.18356	0	0	0	0	0	0	0	0	2.11689	9.88535	0	0	0	0	0	0	11.6748	0	0	0	0	0	0	0	0	0	0	0	7.34191	0	0	0	0
ARGORNPROST-PWY: arginine, ornithine and proline interconversion|g__Pseudomonas.s__Pseudomonas_aeruginosa_group	0	0	0	0	0	0	0	0	0	0	0	0	0	0	0	0	0	0	0	0	0	0	0	0	0	0	0	0	0	0	0	0	0	0	0	0	0	0	0	0	0	0	0	0	6.89543	0	0	0	0
ARGORNPROST-PWY: arginine, ornithine and proline interconversion|unclassified	305.633	242.738	272.909	530.054	246.352	24.8391	85.0804	179.188	965.95	77.5314	59.4057	104.011	476.473	157.23	0	203.315	68.9812	96.4728	183.317	52.1341	395.67	201.682	10.482	0	160.049	239.321	233.71	322.672	60.3712	169.616	432.299	584.769	41.9897	155.458	335.05	324.978	670.401	96.3651	8.17955	129.474	0	500.353	0	251.502	172.294	127.487	661.631	129.766	71.9679
ARGSYN-PWY: L-arginine biosynthesis I (via L-ornithine)	5675.1	5595.09	5280.3	7556.6	5531.21	4186.63	4827.83	7289.16	7564.43	4939	6361.8	7171.82	7529.85	6756.23	3615.11	7487.58	3482.17	3993.72	6448.21	5097.38	7168.16	7198.69	6887.08	3794.85	7124.86	7664.81	8145.54	5537.64	4081.15	5061.34	6421.97	8174.7	6348.74	4515.98	5985.4	5653.06	6075.56	4141.82	4930.63	4858.58	3548.08	7677.61	3869.64	6702.07	6257.52	5763.2	6444.12	4915.65	6146.67
ARGSYN-PWY: L-arginine biosynthesis I (via L-ornithine)|g__Anaerofilum.s__Anaerofilum_sp_An201	0	0	0	0	0	0	0	0	0	0	0	0	0	0	0	0	0	0	0	4.50496	0	0	0	0	0	0	0	0	0	0	0	0	0	0	0	0	0	0	0	0	0	0	0	0	0	0	0	0	0
ARGSYN-PWY: L-arginine biosynthesis I (via L-ornithine)|g__Anaeromassilibacillus.s__Anaeromassilibacillus_sp_An172	0	0	0	1.36042	0	0	0	9.76735	382.857	155.591	0	0	0	70.7212	0	3.1747	0	0	0	0	0	64.1331	3.54386	0	33.5204	329.862	255.013	0	0	0	0	68.2823	16.571	0	8.0395	0	0	0	0	0	0	114.932	0	65.1499	0	0	0	0	0
ARGSYN-PWY: L-arginine biosynthesis I (via L-ornithine)|g__Anaerostipes.s__Anaerostipes_hadrus	0	0	0	0	0	0	0	0	18.8992	0	0	0	0	0	0	0	0	0	0	0	0	0	0	0	0	0	0	0	0	0	0	0	0	0	0	0	0	0	0	0	0	0	0	0	0	0	0	0	0
ARGSYN-PWY: L-arginine biosynthesis I (via L-ornithine)|g__Anaerotignum.s__Anaerotignum_lactatifermentans	0	0	0	97.5486	43.3433	0	0	26.4481	167.819	16.0216	0	0	0	0	0	24.3662	0	0	0	25.0965	0	0	0	0	41.7426	33.2001	23.1209	0	0	0	0	126.358	51.9119	12.5312	0	0	0	0	0	9.66254	0	96.9673	0	129.56	56.842	0	0	0	64.7881
ARGSYN-PWY: L-arginine biosynthesis I (via L-ornithine)|g__Bifidobacterium.s__Bifidobacterium_adolescentis	0	0	0	0	0	0	0	0	0	0	0	0	0	0	0	0	0	0	0	0	0	0	0	0	0	0	0	0	0	0	0	0	0	0	0	0	0	0	0	22.0484	0	0	0	0	0	0	0	0	0
ARGSYN-PWY: L-arginine biosynthesis I (via L-ornithine)|g__Bifidobacterium.s__Bifidobacterium_bifidum	25.7498	189.281	0	374.314	0	0	0	0	0	0	120.686	0	333.388	0	0	519.328	0	0	0	0	0	0	0	0	0	0	0	43.3368	0	91.2709	0	0	0	58.3381	0	190.819	0	0	0	0	0	0	0	203.416	600.475	361.183	0	0	0
ARGSYN-PWY: L-arginine biosynthesis I (via L-ornithine)|g__Bifidobacterium.s__Bifidobacterium_bifidum_CAG_234	26.5625	131.617	0	253.741	0	0	0	0	0	0	85.3104	0	240.522	0	0	371.606	0	0	0	0	0	0	0	0	0	0	0	28.6367	0	67.3922	0	0	0	36.804	0	115.776	0	0	0	0	0	0	0	234.532	451.363	249.439	0	0	0
ARGSYN-PWY: L-arginine biosynthesis I (via L-ornithine)|g__Bifidobacterium.s__Bifidobacterium_kashiwanohense	0	0	0	0	0	0	0	0	0	0	0	0	3.36694	0	0	0	0	0	0	0	0	0	0	0	0	0	0	0	0	0	0	0	0	0	0	0	0	0	0	0	0	0	0	0	0	0	0	0	0
ARGSYN-PWY: L-arginine biosynthesis I (via L-ornithine)|g__Bifidobacterium.s__Bifidobacterium_longum	30.2557	305.009	30.8069	412.481	4.01677	0	0.638805	16.3924	11.126	87.701	779.406	132.179	483.534	208.714	0	195.385	0	11.6733	685.041	13.607	320.987	190.415	120.902	0	247.795	217.583	215.808	309.599	42.3839	158.003	573.419	116.413	144.724	46.6005	262.554	146.887	91.0954	15.5149	0	25.5931	0	225.734	0	137.812	346.389	192.995	157.272	0	19.6059
ARGSYN-PWY: L-arginine biosynthesis I (via L-ornithine)|g__Bifidobacterium.s__Bifidobacterium_longum_CAG_69	34.1006	232.771	17.991	304.419	3.76629	0	0	12.6265	15.3807	101.248	592.315	98.4876	369.974	158.2	0	125.209	0	7.60879	546.948	12.9992	355.468	180.778	103.101	0	195.695	149.516	204.551	288.481	38.5331	120.041	405.352	104.752	118.152	37.8575	193.204	122.736	101.9	11.2947	0	19.091	0	192.032	0	124.963	277.436	140.774	126.38	0	17.2855
ARGSYN-PWY: L-arginine biosynthesis I (via L-ornithine)|g__Bifidobacterium.s__Bifidobacterium_pseudocatenulatum	0	9.72635	1.82493	147.517	0	0	0	0	11.7706	0	0	13.4093	53.0567	2.59916	0	45.2977	0	0	49.1621	72.3762	9.1624	0	0	0	0	2.36626	88.7173	0.954777	2.67019	0	23.2944	102.292	4.28579	0	0	3.52147	524.065	0	0	35.3655	0	5.29551	0	14.7125	20.7961	2.15777	279.12	0	996.733
ARGSYN-PWY: L-arginine biosynthesis I (via L-ornithine)|g__Bifidobacterium.s__Bifidobacterium_pseudolongum	0	0	0	0	0	0	0.365651	0	0	0	0	0	0	0	0	0	0	0	0	0	0	0	0	0	0	0	0	0	0	0	0	0	0	0	0	0	0	0	0	0	0	0	0	0	0	0	0	0	0
ARGSYN-PWY: L-arginine biosynthesis I (via L-ornithine)|g__Bilophila.s__Bilophila_wadsworthia	0	0	0	0	0	0	0	0	0	0	0	0	0	0	0	0	0	0	0	0	0	0	0	0	13.7343	0	0	0	0	0	0	0	0	0	0	0	0	0	0	0	0	0	0	0	0	0	0	0	19.5553
ARGSYN-PWY: L-arginine biosynthesis I (via L-ornithine)|g__Blautia.s__Blautia_coccoides	0	0	0	0	0	0	0	0	0	0	0	0	0	0	0	0	0	0	0	0	0	0	0	0	6.65427	4.84457	0	0	0	0	0	0	0	0	0	0	0	0	0	0	0	0	0	0	0	0	0	0	0
ARGSYN-PWY: L-arginine biosynthesis I (via L-ornithine)|g__Blautia.s__Blautia_obeum	0	0	0	0	0	0	0	0	0	0	0	0	2.22305	0	0	0	0	0	0	1.46848	0	0	0	0	0	0	0	0	0	0	0	0	0	0	0	0	0	0	0	0	0	0	0	0	0	0	0	0	0
ARGSYN-PWY: L-arginine biosynthesis I (via L-ornithine)|g__Blautia.s__Blautia_wexlerae	0	0	2.61487	6.93917	0	0	0	93.3115	0	0	0	0	0	0	0	0	0	0	0	2.91838	13.272	0	0	0	70.4118	5.74178	0	0	0	0	0	215.962	173.706	0	0	0	0	0	0	0	0	16.0434	0	0	0	0	0	0	24.1281
ARGSYN-PWY: L-arginine biosynthesis I (via L-ornithine)|g__Blautia.s__Ruminococcus_gnavus	159.916	196.513	213.293	78.3991	149.275	0	879.029	1065.56	201.232	366.984	112.276	151.16	112.597	59.2739	0	93.0696	0	20.5771	267.123	85.0223	336.841	370.991	1482.72	0	124.226	722.322	62.4122	20.1881	68.3093	0	227.321	76.1852	112.765	18.8551	140.762	103.869	101.327	702.675	0	535.796	0	164.616	0	497.602	61.1339	189.972	271.789	464.797	295.386
ARGSYN-PWY: L-arginine biosynthesis I (via L-ornithine)|g__Butyricicoccus.s__Butyricicoccus_pullicaecorum	593.389	160.127	509.152	44.1485	1176.34	0	830.222	541.261	207.581	454.707	359.415	765.144	108.796	149.588	0	379.266	223.691	1.1092	93.665	298.364	367.4	640.869	846.661	0	247.395	167.765	195.213	414.104	285.328	774.421	216.102	407.33	307.405	85.9258	1096.55	330.27	949.375	223.601	2287.98	470.137	0	340.022	35.7482	527.26	192.671	124.144	533.091	1406.84	240.771
ARGSYN-PWY: L-arginine biosynthesis I (via L-ornithine)|g__Catenibacterium.s__Catenibacterium_mitsuokai	0	0	0	0	0	0	0	0	0	0	0	0	25.8216	0	0	0	0	0	0	0	0	0	0	0	0	0	0	0	0	0	0	0	63.5582	0	0	0	0	0	0	0	0	18.1481	0	0	0	0	0	0	0
ARGSYN-PWY: L-arginine biosynthesis I (via L-ornithine)|g__Citrobacter.s__Citrobacter_freundii	0	0	0	0	0	0	0	0	0	0	0	0	0	0	0	0	0	0	0	1.43189	0	0	0	0	0	0	0	0	0	0	0	0	0	0	0	0	0	0	0	0	0	0	0	0	0	0	0	0	0
ARGSYN-PWY: L-arginine biosynthesis I (via L-ornithine)|g__Clostridioides.s__Clostridioides_difficile	0	0	0	0	0	0	0	0	0	0	0	0	0	1.99424	0	0	0	0	0	0	0	0	0	0	0	0	0	0	0	0	0	0	0	0	0	0	0	0	0	0	0	0	0	0	0	0	0	0	0
ARGSYN-PWY: L-arginine biosynthesis I (via L-ornithine)|g__Clostridium.s__Clostridium_butyricum	0	0	0	0	24.864	6.93361	0	29.9845	0	0	0	0	0	0	0	0	0	10.2414	0	0	0	0	0	0	0	0	0	0	0	0	0	0	0	0	0	0	0	0	0	1.93756	46.6849	0	0	0	0	0	0	0	0
ARGSYN-PWY: L-arginine biosynthesis I (via L-ornithine)|g__Clostridium.s__Clostridium_paraputrificum	9.36096	0	0	0	23.1326	52.1123	29.0482	6.9407	6.61024	0	0	0	0	0	0	0	0	0	0	4.45736	0	2.63351	2.59811	52.3734	6.4857	8.02407	0	0	0	1.31693	1.73303	1.1072	0	0	0	0	68.1101	7.70856	27.2126	28.8355	0	0	16.2665	1.13861	0	0	0	12.2086	0
ARGSYN-PWY: L-arginine biosynthesis I (via L-ornithine)|g__Comamonas.s__Comamonas_kerstersii	0	0	0	0	0	0	0	0	0	0	0	0	5.92555	0	0	0	0	0	0	0	0	0	0	0	0	0	0	0	0	0	0	0	0	0	0	0	0	0	0	0	0	252.684	0	0	0	0	0	0	0
ARGSYN-PWY: L-arginine biosynthesis I (via L-ornithine)|g__Coprococcus.s__Coprococcus_comes	0	0	0	0	0	0	0	0	0	0	0	0	0	0	0	0	0	0	0	0	0	0	0	0	0	0	0	0	0	0	0	0	0	0	0	0	0	0	0	0	0	0	0	0	1.40361	0	0	0	2.8643
ARGSYN-PWY: L-arginine biosynthesis I (via L-ornithine)|g__Coprococcus.s__Coprococcus_comes_CAG_19	0	0	0	0	0	0	0	0	0	0	0	0	1.1802	0	0	0	0	0	0	0	0	0	0	0	0	0	0	0	0	0	0	0	0	0	0	0	0	0	0	0	0	0	0	0	0	0	0	0	3.1272
ARGSYN-PWY: L-arginine biosynthesis I (via L-ornithine)|g__Corynebacterium.s__Corynebacterium_amycolatum	0	0	0	0	0	0	0	0	0	0	72.6313	69.8013	0	0	0	12.1968	0	0	20.1563	0	0	0	0	0	0	0	0	13.3227	0	0	0	0	0	0	0	0	0	0	0	0	0	0	0	0	0	0	5.61586	0	0
ARGSYN-PWY: L-arginine biosynthesis I (via L-ornithine)|g__Corynebacterium.s__Corynebacterium_urealyticum	0	0	0	0	13.9211	0	0	0	0	0	0	0	0	0	0	0	0	0	0	0	0	0	0	0	0	0	0	0	0	0	0	0	0	0	0	0	0	0	0	0	0	0	0	0	0	0	0	0	0
ARGSYN-PWY: L-arginine biosynthesis I (via L-ornithine)|g__Dorea.s__Dorea_longicatena	0	0	0	0	0	0	0	0	36.8546	26.9234	0	0	0	0	0	8.01299	0	0	0	2.97648	37.1258	0	0	0	26.6725	88.6717	33.1598	0	0	0	0	10.6881	128.243	0	13.7973	0	0	0	0	0	0	94.5045	0	1.89965	11.2537	0	0	0	0
ARGSYN-PWY: L-arginine biosynthesis I (via L-ornithine)|g__Dorea.s__Dorea_longicatena_CAG_42	0	0	0	0	0	0	0	0	0	0	0	0	0	0	0	0	0	0	0	0	2.8927	0	0	0	0	0	0	0	0	0	0.952979	0	8.35004	0	0	0	0	0	0	0	0	0	0	0	0	0	0	0	0
ARGSYN-PWY: L-arginine biosynthesis I (via L-ornithine)|g__Enterobacter.s__Enterobacter_cloacae_complex	0	0	0	0	0	0	0	0	0	0	0	0	0	0	0	0	0	0	0	8.20181	0	0	0	0	0	0	0	0	0	0	0	0	0	0	0	0	0	30.3303	0	0	2.04646	0	0	0	0	0	0	0	0
ARGSYN-PWY: L-arginine biosynthesis I (via L-ornithine)|g__Enterococcus.s__Enterococcus_avium	0	0	0	0	0	0	27.2267	0	0	0	0	0	0	0	0	0	0	0	0	0	0	0	0	0	0	0	0	0	0	0	28.7466	0	0	0	0	0	0	0	115.148	0	0	0	0	0	0	0	0	0	0
ARGSYN-PWY: L-arginine biosynthesis I (via L-ornithine)|g__Enterococcus.s__Enterococcus_casseliflavus	0	0	0	0	0	0	0	0	0	0	0	0	0	0	0	0	0	0	0	0	0	0	0	0	0	0	0	0	0	0	0	0	0	0	0	0	0	0	0	0	0	0	0	0	0	0	0	0	0
ARGSYN-PWY: L-arginine biosynthesis I (via L-ornithine)|g__Enterococcus.s__Enterococcus_cecorum	0	43.5334	18.3126	0	914.984	0	0	264.111	18.6901	0	29.3862	35.8648	751.24	0	0	21.7142	0	13.5966	230.247	19.5866	125.793	30.6591	1.25039	0	81.8857	9.24795	3.28841	14.2541	100.658	11.4781	99.6129	7.11282	6.53668	0	7.56441	0	505.855	87.3035	0	83.4327	0	0	464.491	8.86704	21.6468	11.8066	4.53244	34.0213	20.9978
ARGSYN-PWY: L-arginine biosynthesis I (via L-ornithine)|g__Enterococcus.s__Enterococcus_gallinarum	0	0	0	0	0	0	0	0	0	0	0	0	0	0	0	0	0	0	0	0	1.92913	0	0	0	0	1.76137	0	0	0	0	1.04541	0	0	0	0	0	0	0	0	0	0	0	0	0	0	0	0	0	0
ARGSYN-PWY: L-arginine biosynthesis I (via L-ornithine)|g__Enterococcus.s__Enterococcus_pseudoavium	0	0	0	0	0	0	0	0	0	0	0	0	0	0	0	0	0	0	0	0	0	0	0	0	0	0	0	0	0	0	0	0	0	0	0	0	0	0	0	0	0	0	0	0	0	0	0	0	0
ARGSYN-PWY: L-arginine biosynthesis I (via L-ornithine)|g__Erysipelatoclostridium.s__Clostridium_innocuum	0	0	0	2.14118	0	0	50.6538	7.12568	9.25451	16.292	0	0	0	27.2958	0	0	0	0	0	0.647924	0	10.8776	4.33479	0	2.60143	40.3427	0.748295	0	0	0	1.36734	13.2544	0.866546	0	0	0	0	0	20.9699	7.94113	0	0	0	0	0	0	0	0	0
ARGSYN-PWY: L-arginine biosynthesis I (via L-ornithine)|g__Escherichia.s__Escherichia_coli	536.028	475.889	613.286	80.5098	877.426	1996.19	1974.72	747.713	44.1515	1073.11	825.854	223.432	101.079	237.536	3039.27	192.859	1078.96	2012.08	632.593	1136.19	352.086	116.555	1253.83	3581.93	14.3722	640.214	200.076	657.212	1598.53	1086.52	867.119	160.135	823.536	784.841	1363.79	476.735	38.6196	1337.75	1360.41	1179.81	1960.71	377.263	3108.93	242.918	364.666	803.76	318.708	1272.32	336.177
ARGSYN-PWY: L-arginine biosynthesis I (via L-ornithine)|g__Escherichia.s__Escherichia_fergusonii	0	0	0	0	0	0	0	0	0	0	0	0	0	0	0	0	0	5.51927	0	0	0	0	0	0	0	0	0	0	0	9.6932	0	0	0	0	0	0	0	0	0	7.60622	0	0	0	0	0	0	0	0	0
ARGSYN-PWY: L-arginine biosynthesis I (via L-ornithine)|g__Eubacterium.s__Eubacterium_callanderi	0	0	0	1.82965	0	0	0	0	0	0	0	0	0	0	0	0	0	0	0	0	0	0	0	0	9.42863	0	0	0	0	0	2.76476	0	0	0	0	0	0	0	0	0	0	0	0	0	0	0	0	0	0
ARGSYN-PWY: L-arginine biosynthesis I (via L-ornithine)|g__Faecalibacterium.s__Faecalibacterium_prausnitzii	0	8.85347	12.0139	0	0	0	0	3.70616	1.19614	0	0	18.6388	0	13.5393	0	17.4997	0	0	0	5.0241	0	10.3797	11.9241	0	16.6383	4.32581	18.5365	2.05097	0	0	1.64233	6.1541	12.715	12.005	10.4449	17.3372	0	0	0	0	0	30.0714	0	0	0	10.3205	15.5797	0	0
ARGSYN-PWY: L-arginine biosynthesis I (via L-ornithine)|g__Faecalicoccus.s__Faecalicoccus_pleomorphus	0	0	0	272.657	0	0	0	0	0	0	0	109.877	112.807	124.328	47.2366	37.7719	0	0	37.5198	0	213.578	15.2473	0	0	87.4748	0	118.987	0.881108	0	0	0	2.68536	45.3252	0	0	37.2847	0	54.309	0	0	0	2.36155	0	59.007	77.517	33.8191	84.8515	0	30.659
ARGSYN-PWY: L-arginine biosynthesis I (via L-ornithine)|g__Flavonifractor.s__Flavonifractor_plautii	0	0	0	8.40126	0	0	0	0	31.7635	0	0	0	3.12271	104.548	0	4.94478	0	0	0	0	0	0	0	0	42.6005	29.1273	35.0761	0	0	0	0	16.8836	0	0	0	24.8388	0	0	0	0	0	5.00383	0	0	0	0	6.54123	0	0
ARGSYN-PWY: L-arginine biosynthesis I (via L-ornithine)|g__Fusicatenibacter.s__Fusicatenibacter_saccharivorans	0	0	0	0	0	0	0	119.509	48.6341	0	0	0	0	0	0	0	0	0	0	1.7965	0	0	0	0	0	0	0	0	0	0	0	63.9899	18.445	0	0	0	0	0	0	0	0	43.8901	0	0	0	0	0	0	0
ARGSYN-PWY: L-arginine biosynthesis I (via L-ornithine)|g__Gallibacterium.s__Gallibacterium_anatis	0	0	0	0	0	0	0	0	251.247	0	0	0	0	0	0	0	0	0	0	0.548932	6.66764	46.3116	0	0	1.2912	0	0	0	0	0	0	13.3527	0	49.6006	0	49.8219	0	283.529	0	0	0	0	0	18.1635	137.391	5.08721	0	0	3.89847
ARGSYN-PWY: L-arginine biosynthesis I (via L-ornithine)|g__Gallibacterium.s__Gallibacterium_genomosp_3	0	0	0	0	0	13.638	0	0	0	0	27.5431	0	0	0	0	0	0	0	0	0	0	0	0	0	0	0	0	0	0	0	0	0	0	13.0885	0	0	73.1885	0	0	0	0	0	0	1.26316	0	0	0	0	3.66264
ARGSYN-PWY: L-arginine biosynthesis I (via L-ornithine)|g__Gallibacterium.s__Gallibacterium_salpingitidis	520.36	156.818	97.2418	0	0	0	0	0	3.81716	0	27.1732	51.8616	0	0	0	197.545	0	260.305	120.545	0	0	0	0	0	35.8191	15.3409	0	152.38	264.577	372.499	4.08397	0.85872	0	1566.08	31.4217	398.928	0	0	0	0	0	0	0	70.7922	154.832	313.679	59.8715	0	0
ARGSYN-PWY: L-arginine biosynthesis I (via L-ornithine)|g__Hafnia.s__Hafnia_paralvei	0	0	0	0	0	0	0	0	0	0	0	0	0	0	0	0	0	0	0	0	0	0	0	0	0	1.18063	0	0	0	0	0	0	0	0	0	0	0	0	0	0	0	0	0	0	0	0	0	0	0
ARGSYN-PWY: L-arginine biosynthesis I (via L-ornithine)|g__Intestinibacter.s__Intestinibacter_bartlettii	0	0	0	0	0	0	0	0	0	0	0	0	3.68902	0	0	0	0	0	0	0	0	0	0	0	0	0	0	0	0	0	0	0	0	0	0	0	0	0	0	0	0	0	0	0	0	0	0	0	0
ARGSYN-PWY: L-arginine biosynthesis I (via L-ornithine)|g__Klebsiella.s__Klebsiella_aerogenes	0	0	0	0	0	0	0	0	0	0	0	0	0	0	0	0	0	1.86761	0	0	0	0	0	0	0	0	0	0	0	0	0	0	0	0	0	0	0	0	0	0	0	0	0	0	0	0	0	0	0
ARGSYN-PWY: L-arginine biosynthesis I (via L-ornithine)|g__Klebsiella.s__Klebsiella_michiganensis	0	0	0	0	0	0	0	4.83348	0	0	0	0	0	0	0	0	0	0	0	0	0	0	0	0	0	0	0	0	0	0	0	0	0	0	0	0	0	0	0	0	0	0	0	0	0	0	0	0	0
ARGSYN-PWY: L-arginine biosynthesis I (via L-ornithine)|g__Klebsiella.s__Klebsiella_oxytoca	0	0	0	0	0	0	0	0	0	0	0	0	0	0	0	0	0	0	0	0	0	0	0	0	0	0	0	0	0	0	0	0	0	0	0	0	0	0	0	0	0	0	0	0	0	0	0	0	0
ARGSYN-PWY: L-arginine biosynthesis I (via L-ornithine)|g__Klebsiella.s__Klebsiella_pneumoniae	0	16.7681	0	1.66485	117.264	370.799	0	0	0	0	0	0	7.9608	1.30196	0	0	2.49044	402.541	15.0602	45.1999	0	0	0	0	0	2.36107	0	17.3358	0	30.3179	0	0	0	0	30.82	0	0	0	0	19.5247	150.635	0	0	0	0	0	0	28.2106	9.01682
ARGSYN-PWY: L-arginine biosynthesis I (via L-ornithine)|g__Klebsiella.s__Klebsiella_quasipneumoniae	0	0	0	0	0	0	0	0	0	0	0	0	0	0	0	0	0	0.634668	0	0	0	0	0	0	0	0	0	0	0	0	0	0	0	0	0	0	0	0	0	0	0	0	0	0	0	0	0	0	0
ARGSYN-PWY: L-arginine biosynthesis I (via L-ornithine)|g__Klebsiella.s__Klebsiella_variicola	0	0	0	0	0	0	0	0	0	0	0	0	0	0	0	0	0	0.519688	0	0	0	0	0	0	0	0	0	0	0	0	0	0	0	0	0	0	0	0	0	0	0	0	0	0	0	0	0	0	0
ARGSYN-PWY: L-arginine biosynthesis I (via L-ornithine)|g__Kluyvera.s__Kluyvera_cryocrescens	0	0	0	0	0	0	0	0	0	0	0	0	0	0	0	0	0	0	0	0	0	0	0	0	0	0	0	0	0	0	0	0	0	0	0	0	0	5.17674	0	0	0	0	0	0	0	0	0	0	0
ARGSYN-PWY: L-arginine biosynthesis I (via L-ornithine)|g__Kocuria.s__Kocuria_varians	0	0	0	0	0	0	0	0	0	0	0	0	0	0	0	0	0	0	0	0	0	0	0	0	0	0	1.75509	0	0	0	0	0	0	0	0	0	0	0	0	0	0	0	0	0	0	0	0	0	0
ARGSYN-PWY: L-arginine biosynthesis I (via L-ornithine)|g__Lachnoclostridium.s__Clostridium_aldenense	0	10.8761	0	0	0	0	0	0	0	0	0	0	0	0	0	0	0	0	0	0	0	0	0	0	0	0	0	0	0	0	0	0	0	0	0	0	0	0	0	0	0	0	0	0	0	0	0	0	0
ARGSYN-PWY: L-arginine biosynthesis I (via L-ornithine)|g__Lachnoclostridium.s__Clostridium_bolteae	0	16.5398	0	0	0	0	0	0	0	0	0	0	0	0	0	0	0	0	0	0	0	0	38.1213	0	0	0	0	0	0	0	0	0	0	0	0	0	0	0	0	0	0	0	0	5.59136	0	0	0	0	0
ARGSYN-PWY: L-arginine biosynthesis I (via L-ornithine)|g__Lachnoclostridium.s__Clostridium_clostridioforme	0	29.6866	20.4951	10.352	0	0	0	0	0	17.5063	8.98674	0	0	0	0	14.9382	0	0	2.60234	1.96298	0	43.7166	0	0	63.8646	5.35952	0	12.7967	0	0	0	0	4.01008	8.5312	0	11.1671	0	0	0	0	0	0	0	35.5336	27.0035	4.22732	0	0	0
ARGSYN-PWY: L-arginine biosynthesis I (via L-ornithine)|g__Lachnoclostridium.s__Clostridium_lavalense	0	0	0	2.65082	0	0	0	0	0	0	0	0	0	0	0	0	0	0	0	0	0	0	0	0	0	1.09423	0	0	0	0	0	0	1.73285	0	0	0	0	0	0	0	0	0	0	0	0	0	0	0	0
ARGSYN-PWY: L-arginine biosynthesis I (via L-ornithine)|g__Lachnoclostridium.s__Clostridium_symbiosum	0	0	0	0.943927	0	0	0	3.57637	0	0	0	0	0	10.9496	0	5.34275	0	0	0	1.25138	0	0	0	0	6.16187	5.328	0	0	0	0	1.19871	0	2.95199	0	0	9.41724	0	2.12416	0	0	0	2.51413	0	2.76159	6.8592	0	7.98547	0	0
ARGSYN-PWY: L-arginine biosynthesis I (via L-ornithine)|g__Lactobacillus.s__Lactobacillus_fermentum	0	0	0	0	0	0	0	0	0	0	0	0	0	0	0	0	0	0	0	0	0	0	0	0	0	0	0	0	0	0	0	0	0	0	0	0	0	0	0	0	0	0	0	0	0	0	0	0	0
ARGSYN-PWY: L-arginine biosynthesis I (via L-ornithine)|g__Lactobacillus.s__Lactobacillus_mucosae	0	0	0	0	0	0	0	0	0	0	0	0	0	0	0	0	0	0	0	0	0	0	0	0	0	5.07876	0	0	0	0	0	0	0	0	0	0	0	0	0	0	0	0	0	0	0	0	0	0	0
ARGSYN-PWY: L-arginine biosynthesis I (via L-ornithine)|g__Lactococcus.s__Lactococcus_lactis	0	0	0	0	0	0	0	0	0	0	0	0	0	0	0	0	0	0	0	0	0	0	0	0	0	0	0	0	0	0	5.42369	0	0	0	0	0	0	3.91716	0	0	0	0	0	0	0	0	0	0	0
ARGSYN-PWY: L-arginine biosynthesis I (via L-ornithine)|g__Mannheimia.s__Mannheimia_sp_USDA_ARS_USMARC_1261	0	0	0	0	10.1068	0	0	0	0	0	0	0	0	0	0	0	0	0	0	0	0	0	0	0	0	0	0	0	0	0	0	0	0	0	0	0	0	0	0	0	0	0	0	0	0	0	84.5482	0	0
ARGSYN-PWY: L-arginine biosynthesis I (via L-ornithine)|g__Mannheimia.s__Mannheimia_varigena	0	0	0	0	0	0	0	0	0	0	0	0	0	0	0	0	0	0	0	0	0	0	0	0	0	0	0	0	0	0	0	0	0	2.4784	0	0	0	0	0	0	0	0	0	0	0	0	0	0	0
ARGSYN-PWY: L-arginine biosynthesis I (via L-ornithine)|g__Megamonas.s__Megamonas_funiformis	0	0	0	337.466	43.9937	0	0	0	58.9487	70.644	0	0	45.2742	199.164	0	0	0	0	0	19.1583	248.238	298.996	0	0	0	155.186	225.997	0	0	0	52.9062	363.586	0	0	0	0	62.7097	0	0	0	0	0	0	35.2066	0	0	0	0	11.3965
ARGSYN-PWY: L-arginine biosynthesis I (via L-ornithine)|g__Morganella.s__Morganella_morganii	0	0	0	0	0	0	0	0	0	0	0	0	0	0	0	0	0	0	0	0	0	0	0	0	0	0	0	0	0	0	0	0	0	0	0	0	0	0	0	0	0	0	0	0	0	0	0	0	0
ARGSYN-PWY: L-arginine biosynthesis I (via L-ornithine)|g__Phascolarctobacterium.s__Phascolarctobacterium_succinatutens	36.0907	0	169.327	0	26.807	0	0	0	0	0	0	67.7152	0	160.109	0	57.5915	0	0	6.79461	0	192.807	30.6378	0	0	161.948	38.5554	193.895	3.65977	0	0	7.6692	34.7451	182.719	5.91387	0	0	0	51.0777	0	0	0	11.1826	0	179.058	1.77112	85.2603	72.8216	0	0
ARGSYN-PWY: L-arginine biosynthesis I (via L-ornithine)|g__Proteus.s__Proteus_mirabilis	0	0	0	0	11.7381	8.15384	0	0	0	0	0	0	0	0	0	0	0	1.52676	0	0	0	0	0	0	0	0	0	1.87842	0	0	0	2.41819	0	0	0	0	0	0	0	0	0	0	0	0	0	0	0	16.196	0
ARGSYN-PWY: L-arginine biosynthesis I (via L-ornithine)|g__Proteus.s__Proteus_vulgaris	0	0	0	0	0	0	0	0	0	0	0	0	0	0	0	0	0	0	0	3.07013	0	0	0	0	0	0	0	0	0	0	0	0	0	0	0	0	0	0	0	0	0	0	0	0	0	0	0	0	0
ARGSYN-PWY: L-arginine biosynthesis I (via L-ornithine)|g__Providencia.s__Providencia_stuartii	0	0	0	0	9.96599	6.8953	0	0	0	0	0	0	0	0	0	0	0	0.614931	0	0	0	0	0	0	0	0	0	0	0	0	0	0	0	0	0	0	0	0	0	0	0	0	0	0	0	0	0	0	0
ARGSYN-PWY: L-arginine biosynthesis I (via L-ornithine)|g__Pseudoflavonifractor.s__Pseudoflavonifractor_capillosus	0	0	0	27.305	0	0	0	0	0	0	0	0	0	0	0	0	0	0	0	0	0	0	0	0	0	0	0	0	0	0	0	36.5049	0	0	0	0	0	0	0	0	0	0	0	0	0	0	0	0	0
ARGSYN-PWY: L-arginine biosynthesis I (via L-ornithine)|g__Pseudomonas.s__Pseudomonas_aeruginosa_group	0	0	0	0	0	0	0	0	0	0	0	0	0	0	0	0	0	0	0	0	0	0	0	0	0	0	0	0	0	0	0	0	0	0	0	0	0	0	0	0	0	4.31376	0	0	0	0	0	0	0
ARGSYN-PWY: L-arginine biosynthesis I (via L-ornithine)|g__Raoultella.s__Raoultella_planticola	0	0	0	0	0	0	0.846646	0	0	0	0	0	0	0	0	0	0	0	0	0	0	0	0	0	0	0	0	0	0	0	0	0	0	0	0	0	0	0	0	0	0	0	0	0	0	0	0	0	0
ARGSYN-PWY: L-arginine biosynthesis I (via L-ornithine)|g__Streptococcus.s__Streptococcus_equinus	0	0	0	0	0	0	2.33602	0	0	0	0	0	0	0	0	0	0	0.53849	0	0	0	0	0	0	0	0	0	0	0	0	0	0	0	0	0	0	0	0	0.745345	0	0	0	0	0	0	0	0	0	0
ARGSYN-PWY: L-arginine biosynthesis I (via L-ornithine)|g__Streptococcus.s__Streptococcus_gallolyticus	0	20.7408	0	0	0	0	0	0	1.34419	0	0	0	0	0	0	0	0	17.6759	6.81593	0	0	0	0	0	2.6882	0	0	1.60885	12.7964	2.18552	0	0	0	0	50.3031	0	0	0	0	4.28156	0	0	0	0	14.8125	0	0	62.5883	0
ARGSYN-PWY: L-arginine biosynthesis I (via L-ornithine)|g__Streptococcus.s__Streptococcus_infantarius	0	0	0	0	0	0	78.5273	0	0	0	0	0	0	0	0	0	0	0	0	1.45658	0	0	11.0113	0	0	54.2044	0	0	0	0	0.97375	5.16873	0	0	0	0	0	0	3.9448	0.906116	159.065	0	0	0	0	0	0	0	0
ARGSYN-PWY: L-arginine biosynthesis I (via L-ornithine)|g__Streptococcus.s__Streptococcus_lutetiensis	0	0	0	0	0	0	5.32077	0	1.30146	0	0	0	1.60965	0	0	0	0	0	0	0	0	0	0	0	0	22.924	0	0	0	0	0	0	0	0	0	0	0	0	0	2.63182	0	0	0	0	0	0	0	0	338.883
ARGSYN-PWY: L-arginine biosynthesis I (via L-ornithine)|g__Streptococcus.s__Streptococcus_pasteurianus	0	130.61	0	0	52.1632	869.724	0	20.8317	0	0	9.45625	0	31.5963	0	0	0	0	21.6919	21.3878	64.0157	70.9524	0	215.52	0	6.1465	57.205	0	6.43695	28.5847	6.58425	45.5717	92.9292	9.98103	0	189.772	0	0	27.5714	80.1134	10.1435	0	25.5504	0	0	7.14217	0	0	214.275	351.151
ARGSYN-PWY: L-arginine biosynthesis I (via L-ornithine)|g__Streptococcus.s__Streptococcus_thermophilus	0	0	0	7.02314	0	6.19643	7.39048	0	0	13.9348	0	0	10.6567	0	15.6605	0	0	0	0	6.4439	0	0	1.24263	0	0	15.9096	17.0862	0	0	0	11.1341	3.13997	1.95056	0	0	0	0	17.0547	0	4.23451	0	33.031	0	0	0	0	0	0	0.606348
ARGSYN-PWY: L-arginine biosynthesis I (via L-ornithine)|g__Streptococcus.s__Streptococcus_thermophilus_CAG_236	0	0	0	4.45186	0	5.80731	4.07949	0	0	4.97467	0	0	5.36919	0	4.83189	0	0	0	0	2.5221	0	0	0.913233	0	0	9.69905	8.76877	0	0	0	4.80038	1.75418	0	0	0	0	0	5.68043	0	2.90991	0	17.5611	0	0	0	0	0	0	0
ARGSYN-PWY: L-arginine biosynthesis I (via L-ornithine)|g__Veillonella.s__Veillonella_sp_CAG_933	0	350.503	0	294.588	0	0	0	0	0	65.2355	499.431	155.167	318.296	0	0	441.591	0	485.449	322.11	160.526	0	0	0	0	0	0	0	510.611	71.5597	507.788	0	0	0	53.1416	137.617	199.451	0	0	0	0	0	0	0	0	829.988	174.24	131.227	0	0
ARGSYN-PWY: L-arginine biosynthesis I (via L-ornithine)|unclassified	1039.16	880.315	1460.35	2046.53	920.779	27.7886	183.63	1406.06	3409.08	605.667	563.369	1962.3	2411.5	1944.51	12.4232	2005.89	186.234	158.109	1355.46	780.954	2375.5	2161.22	500.925	43.3624	2710.49	1608.99	2316.93	886.578	197.526	731.605	1583.88	2768.56	1274.68	610.187	672.958	1602.97	1609.58	543.172	24.5705	504.302	28.964	2728.94	43.6228	1832.12	925.217	1074.49	1832.37	475.053	1272.9
ARGSYNBSUB-PWY: L-arginine biosynthesis II (acetyl cycle)	6149.09	5598.89	5042.26	7681.29	5717.38	4283.59	5231.31	7983.94	8008.23	5097.4	6538.66	7818.61	7349.04	7879.79	3669.31	7861.93	3501.51	4020.63	6463.99	5356.1	7199.03	8043.43	8194.7	3748.05	7168.4	8901.93	9448.52	5586.64	3914.31	5067.27	6520.87	9039.47	6917.8	4302.45	6278.32	5551.04	5914.85	4397.62	5087.92	5000.34	3494.02	8782.48	3916.6	6959.72	6176.53	5955.75	6853.31	5328.11	6359.51
ARGSYNBSUB-PWY: L-arginine biosynthesis II (acetyl cycle)|g__Akkermansia.s__Akkermansia_muciniphila	0	0	0	0	0	0	0	0	46.9322	0	0	0	0	0	0	0	0	0	0	0	0	0	0	0	0	0	0	0	0	0	0	0	0	0	0	0	0	0	0	0	0	0	0	13.739	0	11.7168	0	0	0
ARGSYNBSUB-PWY: L-arginine biosynthesis II (acetyl cycle)|g__Anaerofilum.s__Anaerofilum_sp_An201	0	0	0	0	0	0	0	0	0	0	0	0	0	0	0	0	0	0	0	4.22658	0	0	0	0	0	0	0	0	0	0	0	0	0	0	0	0	0	0	0	0	0	0	0	0	0	0	0	0	0
ARGSYNBSUB-PWY: L-arginine biosynthesis II (acetyl cycle)|g__Anaeromassilibacillus.s__Anaeromassilibacillus_sp_An172	0	0	0	1.93183	0	0	0	13.3818	413.826	169.534	0	0	0	73.1268	0	4.65471	0	0	1.52136	0.85201	0	79.827	4.1296	0	35.4675	352.276	273.773	0	0	0	0	72.4794	19.6387	0	9.68553	0	0	1.76377	0	0	0	122.997	0	68.1066	0	0	0	0	0
ARGSYNBSUB-PWY: L-arginine biosynthesis II (acetyl cycle)|g__Anaerostipes.s__Anaerostipes_caccae	0	0	0	12.9788	0	0	0	0	0	0	0	0	0	0	0	0	0	0	0	0	0	0	0	0	11.2792	0	0	0	0	0	0	0	0	0	0	0	0	0	0	0	0	0	0	0	0	0	0	0	0
ARGSYNBSUB-PWY: L-arginine biosynthesis II (acetyl cycle)|g__Anaerostipes.s__Anaerostipes_hadrus	0	0	0	0	0	0	0	0	21.1225	0	0	0	0	0	0	0	0	0	0	0	0	0	0	0	0	0	0	0	0	0	0	0	0	0	0	0	0	0	0	0	0	0	0	0	0	0	0	0	0
ARGSYNBSUB-PWY: L-arginine biosynthesis II (acetyl cycle)|g__Anaerotignum.s__Anaerotignum_lactatifermentans	0	0	0	98.7907	42.949	0	0	28.3704	174.624	15.4439	0	0	0	0	0	27.8163	0	0	0	27.1008	0	0	0	0	44.5472	34.2357	25.0999	0	0	0	0	133.6	52.3633	14.3395	0	0	0	0	0	9.50767	0	96.633	0	139.619	60.2405	0	0	0	66.2052
ARGSYNBSUB-PWY: L-arginine biosynthesis II (acetyl cycle)|g__Bibersteinia.s__Bibersteinia_trehalosi	0	0	0	0	0	0	0	0	0	0	0	0	0	0	0	0	0	0	0	0	0	0	0	0	0	0	0	0	0	1.2904	0	0	0	0	0	0	0	0	0	0	0	0	0	0	0	0	0	0	0
ARGSYNBSUB-PWY: L-arginine biosynthesis II (acetyl cycle)|g__Bifidobacterium.s__Bifidobacterium_adolescentis	0	0	0	0	0	0	0	0	0	0	0	0	0	0	0	0	0	0	0	0	0	0	0	0	0	0	0	0	0	0	0	0	0	0	0	0	0	0	0	22.6993	0	0	0	0	0	0	0	0	0
ARGSYNBSUB-PWY: L-arginine biosynthesis II (acetyl cycle)|g__Bifidobacterium.s__Bifidobacterium_bifidum	32.4175	166.6	0	335.976	0	0	0	0	0	0	107.739	0	299.457	0	0	471.132	0	0	1.28727	0	0	0	0	0	0	0	0	37.0655	0	78.0567	0	0	0	51.5735	0	171.924	0	0	0	0	0	0	0	249.637	543.33	324.811	0	0	0
ARGSYNBSUB-PWY: L-arginine biosynthesis II (acetyl cycle)|g__Bifidobacterium.s__Bifidobacterium_bifidum_CAG_234	30.6989	164.746	0	311.612	0	0	0	0	0	0	102.919	0	299.185	0	0	458.6	0	0.399888	0.617495	0	0	0	0	0	0	0	0	37.2206	0	81.2095	0	0	0	42.698	0	139.126	0	0	0	0	0	0	0	279.413	542.721	312.151	0	0	0
ARGSYNBSUB-PWY: L-arginine biosynthesis II (acetyl cycle)|g__Bifidobacterium.s__Bifidobacterium_breve	0	0	0	0	0	0	0	0	0	0	0	0	0	0	0	0	0	0	0	0	0	0	0	0	0	0	0	0	0	0	0	0	0	0	0	0	0	0	0	0	0	0	0	3.31233	0	0	0	0	0
ARGSYNBSUB-PWY: L-arginine biosynthesis II (acetyl cycle)|g__Bifidobacterium.s__Bifidobacterium_kashiwanohense	0	0	0	0	0	0	0	0	0	0	0	0	9.18403	0	0	0	0	0	0	0	0	0	0	0	0	0	0	0	0	0	0	0	0	0	0	0	0	0	0	5.93854	0	0	0	0	0	0	0	0	0
ARGSYNBSUB-PWY: L-arginine biosynthesis II (acetyl cycle)|g__Bifidobacterium.s__Bifidobacterium_longum	62.1125	475.772	38.0266	647.829	8.89338	0	0.914859	31.8005	31.5176	171.903	1254.77	218.386	761.648	320.428	0	278.586	0	14.6049	1065.85	18.2425	488.79	304.863	176.844	0	325.059	341.712	397.683	542.594	73.5651	252.624	911.95	183.673	243.255	68.6522	383.804	251.835	130.023	23.4407	0	35.7345	0	336.365	0	201.078	568.108	324.187	258.838	0	27.7988
ARGSYNBSUB-PWY: L-arginine biosynthesis II (acetyl cycle)|g__Bifidobacterium.s__Bifidobacterium_longum_CAG_69	55.6614	497.677	36.1566	664.111	7.01208	0	0.716129	22.8508	31.8641	183.633	1225.48	221.091	755.78	318.977	0	278.038	0	12.5378	1032.28	18.3946	486.342	333.057	180.841	0	327.933	336.255	400.198	519.617	67.1784	240.946	955.666	175.928	253.526	63.2329	392.195	238.4	134.804	22.5663	0	40.2386	0	335.076	0	181.635	546.867	310.602	262.193	0	29.3926
ARGSYNBSUB-PWY: L-arginine biosynthesis II (acetyl cycle)|g__Bifidobacterium.s__Bifidobacterium_mongoliense	0	0	0	0	0	0	0	0	0	0	0	0	0	0	0	0	0	1.29256	0	0	0	0	0	0	0	0	0	0	0	0	0	0	0	0	0	0	0	0	0	0	0	0	0	0	0	0	0	0	0
ARGSYNBSUB-PWY: L-arginine biosynthesis II (acetyl cycle)|g__Bifidobacterium.s__Bifidobacterium_pseudocatenulatum	0	10.9131	1.98201	143.626	0	0	0	4.21564	11.5368	0	0	13.4176	56.2731	2.55181	0	46.7603	0	0	48.3289	71.1688	8.0257	0	0	0	0	1.94222	83.6606	1.20626	2.26055	0	23.841	98.4155	3.63515	0	0	3.22912	524.743	0	0	62.1266	0	3.96898	0	15.4184	23.6602	1.91536	269.201	0	984.599
ARGSYNBSUB-PWY: L-arginine biosynthesis II (acetyl cycle)|g__Bifidobacterium.s__Bifidobacterium_pseudolongum	0	0	0	0	0	0	0.474487	0	0	0	0.780272	0	0	0	0	0	0	0	0	0	0	0	0	0	0	0	0	0	0	0	0	0	0	0	2.46419	0	0	0	0	0	0	0	0	0	0	0	0	0	0
ARGSYNBSUB-PWY: L-arginine biosynthesis II (acetyl cycle)|g__Bilophila.s__Bilophila_wadsworthia	0	0	0	0	0	0	0	0	0	0	0	0	0	0	0	0	0	0	0	0	0	0	0	0	16.3454	0	0	0	0	0	0	0	0	0	0	0	0	0	0	0	0	0	0	0	0	0	7.08788	0	23.0002
ARGSYNBSUB-PWY: L-arginine biosynthesis II (acetyl cycle)|g__Blautia.s__Blautia_coccoides	0	0	0	0	0	0	0	0	0	4.3268	0	0	0	2.16503	0	0	0	0	0	0	0	0	0	0	6.55605	2.27284	0	0	0	0	0	0	0	0	0	0	0	0	0	0	0	0	0	0	0	0	0	0	0
ARGSYNBSUB-PWY: L-arginine biosynthesis II (acetyl cycle)|g__Blautia.s__Blautia_hansenii	0	0	0	0	0	0	0	84.8081	0	0	0	0	0	0	0	0	0	0	0	0	0	0	0	0	0	0	0	0	0	0	0	34.504	0	0	0	0	0	0	0	0	0	0	0	0	0	0	0	0	0
ARGSYNBSUB-PWY: L-arginine biosynthesis II (acetyl cycle)|g__Blautia.s__Blautia_obeum	0	0	0	0	0	0	0	0	0	0	0	0	3.10861	0	0	0	0	0	0	2.04181	0	0	0	0	0	0	0	0	0	0	0	0	0	0	0	0	0	0	0	0	0	0	0	0	0	0	0	0	0
ARGSYNBSUB-PWY: L-arginine biosynthesis II (acetyl cycle)|g__Blautia.s__Blautia_producta	0	0	0	5.1334	0	0	0	0	25.8171	0	0	0	0	23.0323	0	0	0	0	0	0	0	1.21694	0	0	0	12.849	0.678869	0	0	0	0	0	0	0	0	0	0	0	0	0	0	19.0399	0	0	0	0	0	0	0
ARGSYNBSUB-PWY: L-arginine biosynthesis II (acetyl cycle)|g__Blautia.s__Blautia_sp_CAG_257	0	0	0	1.4187	0	0	0	0	0	0	0	0	0	0	0	0	0	0	0	0	0	0	0	0	0	14.9764	0	0	0	0	0	0	0	0	0	0	0	0	0	0	0	0	0	0	0	0	0	0	0
ARGSYNBSUB-PWY: L-arginine biosynthesis II (acetyl cycle)|g__Blautia.s__Blautia_wexlerae	0	0	3.42353	7.48449	0	0	0	109.576	0	0	0	0	0	0	0	0	0	0	0	3.29646	14.1571	0	0	0	71.6883	9.04942	0	0	0	0	0	232.372	182.237	0	0	0	0	0	0	0	0	17.485	0	0	0	0	0	0	26.7698
ARGSYNBSUB-PWY: L-arginine biosynthesis II (acetyl cycle)|g__Blautia.s__Ruminococcus_gnavus	202.188	229.993	248.658	93.7484	238.224	0	1055.61	1244.64	248.702	431.578	151.639	182.239	161.463	75.2507	0	113.081	456.728	35.4243	321.811	118.313	414.152	437.785	1739.28	0	147.844	888.511	75.3081	28.3988	240.021	104.133	281.442	97.3744	123.951	25.9987	397.966	110.901	119.522	853.071	0	635.367	0	199.062	0	594.011	65.7633	230.413	321.305	593.885	346.735
ARGSYNBSUB-PWY: L-arginine biosynthesis II (acetyl cycle)|g__Blautia.s__Ruminococcus_torques	0	0	3.48853	0	0	0	0.657453	1.65106	0	0	0	0	7.05744	0.998958	0	1.83192	0	0	0	5.96903	0	0	0	0	0	2.24671	0	0	0	0	0	13.2322	3.70472	0	0	0	0	0	0	0	0	0	0	0	0	0	0	0	4.58996
ARGSYNBSUB-PWY: L-arginine biosynthesis II (acetyl cycle)|g__Butyricicoccus.s__Butyricicoccus_pullicaecorum	632.906	169.999	532.387	48.0357	1241.04	0	860.587	591.385	218.366	481.581	373.19	811.505	109.305	155.41	0	404.74	239.44	1.21045	97.0304	316.477	379.18	672.474	885.562	0	258.975	175.697	207.681	433.936	303.655	813.76	227.97	427.432	324.47	82.9793	1132.46	335.723	990.42	231.088	2377.68	487.388	0	364.589	37.2509	563.902	197.743	133.882	549.983	1483.14	257.387
ARGSYNBSUB-PWY: L-arginine biosynthesis II (acetyl cycle)|g__Campylobacter.s__Campylobacter_hyointestinalis	0	0	0	0	0	0	0	0	0	0	0	0	5.56605	0	0	0	0	0	0	0	0	0	0	0	0	0	0	0	0	0	0	0	0	0	0	0	0	0	0	0	0	0	0	0	0	0	0	0	0
ARGSYNBSUB-PWY: L-arginine biosynthesis II (acetyl cycle)|g__Catenibacterium.s__Catenibacterium_mitsuokai	0	0	0	0	0	0	0	0	0	0	0	0	25.1757	0	0	0	0	0	0	0	0	0	0	0	0	0	0	0	0	0	0	0	66.2763	0	0	0	0	0	0	0	0	17.2207	0	0	0	0	0	0	0
ARGSYNBSUB-PWY: L-arginine biosynthesis II (acetyl cycle)|g__Clostridioides.s__Clostridioides_difficile	0	0	0	0	0	0	0	0	0	0	0	0	0	1.87727	0	0	0	0	0	0	0	0	0	0	0	0	0	0	0	0	0	0	0	0	0	0	0	0	0	0	0	0	0	0	0	0	0	0	0
ARGSYNBSUB-PWY: L-arginine biosynthesis II (acetyl cycle)|g__Clostridium.s__Clostridium_butyricum	0	0	0	0	26.4928	8.81986	0	31.4173	0	0	0	0	0	0	0	0	0	10.7902	0	0.743424	0	0	0	0	0	0	0	0	0	1.06149	0	0	0	0	0	0	0	1.81671	0	2.32689	48.6641	0	13.8838	0	0	0	0	0	0
ARGSYNBSUB-PWY: L-arginine biosynthesis II (acetyl cycle)|g__Clostridium.s__Clostridium_paraputrificum	12.4305	0	0	0	24.1946	55.6661	30.5527	8.90407	6.12421	0	0	0	0	0	0	0	3.5629	0	0	3.94988	0	3.69117	2.70827	53.0474	6.62714	9.98878	0	0	0	1.12939	2.12624	1.53514	0	0	0	0	64.2855	9.03306	27.9433	30.7188	0	1.36094	15.9168	1.21739	0	0	0	13.5322	0
ARGSYNBSUB-PWY: L-arginine biosynthesis II (acetyl cycle)|g__Comamonas.s__Comamonas_kerstersii	0	0	0	0	0	0	0	0	0	0	0	0	6.58382	0	0	0	0	0	0	0	0	0	0	0	0	0	0	0	0	0	0	0	0	0	0	0	0	0	0	0	0	278.359	0	0	0	0	0	0	5.76728
ARGSYNBSUB-PWY: L-arginine biosynthesis II (acetyl cycle)|g__Coprococcus.s__Coprococcus_comes	0	0	0	0	0	0	0	0	0	0	0	0	0	0	0	0	0	0	0	0	0	0	0	0	0	0	0	0	0	0	0	0	0	0	0	0	0	0	0	0	0	0	0	0	1.81707	0	0	0	3.56834
ARGSYNBSUB-PWY: L-arginine biosynthesis II (acetyl cycle)|g__Coprococcus.s__Coprococcus_comes_CAG_19	0	0	0	0	0	0	0	0	0	0	0	0	1.12374	0	0	0	0	0	0	0	0	0	0	0	0	0	0	0	0	0	0	0	0	0	0	0	0	0	0	0	0	0	0	0.812852	2.17017	0	0	0	2.81059
ARGSYNBSUB-PWY: L-arginine biosynthesis II (acetyl cycle)|g__Corynebacterium.s__Corynebacterium_amycolatum	0	0	0	0	0	0	0	0	0	0	72.5793	72.7713	0	0	0	12.8566	0	0	21.7728	0	0	0	0	0	0	0	0	14.4784	0	0	0	0	0	0	0	0	0	0	0	0	0	0	0	0	0	0	6.37224	0	8.33263
ARGSYNBSUB-PWY: L-arginine biosynthesis II (acetyl cycle)|g__Corynebacterium.s__Corynebacterium_urealyticum	0	0	0	0	16.4077	0	0	0	0	0	0	0	0	0	0	0	0	0	0	0	0	0	0	0	0	0	0	0	0	0	0	0	0	0	0	0	0	0	0	0	0	0	0	0	0	0	0	0	0
ARGSYNBSUB-PWY: L-arginine biosynthesis II (acetyl cycle)|g__Desulfovibrio.s__Desulfovibrio_piger	0	0	0	0	0	0	0	0	0	0	0	0	0	0	0	0	0	0	0	0	0	0	0	0	39.7977	0	0	0	0	0	0	0	0	0	0	0	0	0	0	0	0	0	0	0	0	0	0	0	0
ARGSYNBSUB-PWY: L-arginine biosynthesis II (acetyl cycle)|g__Dorea.s__Dorea_formicigenerans	0	1.56142	15.1943	4.82955	0	0	0	0	44.8171	1.99993	16.1591	32.8442	6.62004	3.43471	0	43.0682	0	0	5.50457	0	0	0	0	0	10.6056	18.7024	12.4592	6.62667	0	0	0	25.4529	13.4569	0	0	16.1664	0	0	0	0	0	30.283	0	49.2274	18.2723	8.60832	23.7223	0	5.95886
ARGSYNBSUB-PWY: L-arginine biosynthesis II (acetyl cycle)|g__Dorea.s__Dorea_formicigenerans_CAG_28	0	0	18.9054	7.08464	0	0	0	0	59.109	6.55618	20.3049	44.226	11.7397	9.86434	0	62.6674	0	0	8.59345	2.51767	0	0	0	0	16.7037	23.4167	18.3749	10.1884	0	0	0	39.8452	20.1869	4.5705	0	23.809	0	0	0	0	0	38.8866	0	53.956	26.0741	12.6406	33.274	0	15.4061
ARGSYNBSUB-PWY: L-arginine biosynthesis II (acetyl cycle)|g__Dorea.s__Dorea_longicatena	0	0	0	0	0	0	0	0	52.1869	27.6556	0	0	0	0	0	7.20952	0	0	0	5.41788	43.7686	0	0	0	34.0028	103.902	48.5088	0	0	0	0.656716	13.5385	169.828	0	24.1694	0	0	0	0	0	0	117.613	0	1.66341	13.2043	0	0	0	0
ARGSYNBSUB-PWY: L-arginine biosynthesis II (acetyl cycle)|g__Dorea.s__Dorea_longicatena_CAG_42	0	0	0	0	0	0	0	0	0	0	0	0	0	0	0	0	0	0	0	0	4.5148	0	0	0	0	0	0	0	0	0	1.09702	0	24.286	0	0	0	0	0	0	0	0	0	0	0	0	0	0	0	0
ARGSYNBSUB-PWY: L-arginine biosynthesis II (acetyl cycle)|g__Dorea.s__Dorea_sp_CAG_317	0	0	0	9.70813	0	0	0	0	0	0	0	0	0	0	0	0	0	0	0	0	0	0	0	0	0	0	0	0	0	0	0	0	0	0	0	0	0	0	0	0	0	0	0	0	0	0	0	0	0
ARGSYNBSUB-PWY: L-arginine biosynthesis II (acetyl cycle)|g__Eggerthella.s__Eggerthella_lenta	14.9864	7.56899	0	0	0	0	0	0	15.5794	0	0	0	0	9.36647	0	0	0	0	0	0	0	18.3186	0	0	0	39.2989	6.53826	0	0	0	2.59762	0	0	0	0	0	0	0	0	0	0	0	0	13.6082	15.5584	8.5656	0	0	14.765
ARGSYNBSUB-PWY: L-arginine biosynthesis II (acetyl cycle)|g__Enterobacter.s__Enterobacter_cloacae_complex	0	0	0	0	0	0	0	0	0	0	0	0	0	0	0	0	0	0	0	0	0	0	0	0	0	0	0	0	0	0	0	0	0	0	0	0	0	0	0	0	0	0	0	0	0	0	0	0	0
ARGSYNBSUB-PWY: L-arginine biosynthesis II (acetyl cycle)|g__Enterococcus.s__Enterococcus_avium	0	0	0	0	0	0	28.2623	0	0	0	2.27803	0	0	0	0	0	0	0.676289	0.842408	2.59386	0	0	0	0	0	0	0	0	1.22478	0	29.0132	0	1.81497	0	3.30626	0	0	0	114.787	0	0	0	0	0	0	0	0	0	0
ARGSYNBSUB-PWY: L-arginine biosynthesis II (acetyl cycle)|g__Enterococcus.s__Enterococcus_casseliflavus	0	0	0	0	0	0	0	0	0	0	0	0	0	0	0	0	0	0	0	0	0	0	0	0	0	0	0	0	0	0	0	0	0	0	0	0	0	0	0	0	0	0	0	0	0	0	0	0	0
ARGSYNBSUB-PWY: L-arginine biosynthesis II (acetyl cycle)|g__Enterococcus.s__Enterococcus_cecorum	0	45.7835	19.4166	2.75753	895.329	0	0	261.683	19.2435	0	28.5035	35.5282	737.224	3.83288	0	22.2926	0	13.8714	236.631	19.3278	125.55	33.8219	1.77935	0	83.0288	9.0749	3.72023	13.6978	95.516	10.6547	96.9801	6.71223	7.00298	0	7.63884	0	520.727	83.0022	0	85.0581	0	0	463.227	8.65177	22.2143	12.2441	6.80019	31.5232	21.37
ARGSYNBSUB-PWY: L-arginine biosynthesis II (acetyl cycle)|g__Enterococcus.s__Enterococcus_faecium	0	0	0	0	0	0	0	0	0	0	0	0	0	0	0	0	0	0	0	0	0	0	0	0	0	0	0	0	0	0	0	0	0	0	0	0	0	0	0	0	0	0	0	0	0	0	0	0	0
ARGSYNBSUB-PWY: L-arginine biosynthesis II (acetyl cycle)|g__Enterococcus.s__Enterococcus_gallinarum	0	0	0	0	0	0	0.687135	0	0	0	0	0	0	0	0	0	0	0	0	2.82574	16.0037	0	6.63479	0	0	18.8366	0	0	0	0	6.40601	0	0	0	0	0	0	0	0	0	0	0	0	0	0	0	0	0	0
ARGSYNBSUB-PWY: L-arginine biosynthesis II (acetyl cycle)|g__Enterococcus.s__Enterococcus_pseudoavium	0	0	0	0	0	0	0	0	0	0	0	0	0	0	0	0	0	0	0	0	0	0	0	0	0	0	0	0	0	0	0	0	0	0	0	0	0	0	0	0	0	0	0	0	0	0	0	0	0
ARGSYNBSUB-PWY: L-arginine biosynthesis II (acetyl cycle)|g__Erysipelatoclostridium.s__Clostridium_innocuum	0	0	0	2.59074	0	0	52.2376	7.04206	9.3052	16.9969	0	0	0	27.2488	0	0	0	0	0	0.588718	0	11.2402	4.56773	0	3.41371	39.9015	0.574967	0	0	0	1.42993	13.5834	1.71835	0	0	0	0	0	21.7611	9.04019	0	0	0	0	0	0	0	0	0
ARGSYNBSUB-PWY: L-arginine biosynthesis II (acetyl cycle)|g__Erysipelatoclostridium.s__Erysipelatoclostridium_ramosum	264.767	39.7929	49.0229	66.3743	33.6484	0	0	65.4103	77.4836	13.5362	116.086	77.5262	14.7412	25.8854	0	52.254	23.5941	15.901	46.8802	102.238	47.476	43.2258	25.6982	0	21.6029	40.3883	29.1923	22.263	108.681	0	22.2282	21.7426	6.42496	0	113.755	25.7314	65.2738	8.62989	0	115.108	0	35.384	15.0899	42.9495	33.6868	23.4586	39.9068	0	31.2195
ARGSYNBSUB-PWY: L-arginine biosynthesis II (acetyl cycle)|g__Escherichia.s__Escherichia_coli	519.801	482.546	619.614	73.0905	924.809	2121.37	1951.49	773.877	46.1827	1058.52	861.535	213.586	109.766	234.644	3180.78	184.285	1106.57	2091.33	631.239	1204.16	347.657	122.681	1249.34	3566.44	11.6858	654.39	208.469	635.883	1624.51	1069.18	821.501	157.075	854.595	827.905	1310.54	447.558	23.9074	1287.77	1435.22	1161.56	1984.32	362.015	3158.14	242.022	358.935	844.131	330.893	1334.78	329.048
ARGSYNBSUB-PWY: L-arginine biosynthesis II (acetyl cycle)|g__Eubacterium.s__Eubacterium_callanderi	0	0	0	3.6587	0	0	0	0	0	0	0	0	0	0	0	0	0	0	0	0	0	0	0	0	10.3873	0	0	0	0	0	2.9561	0	0	0	0	0	0	0	0	0	0	0	0	0	0	0	0	0	0
ARGSYNBSUB-PWY: L-arginine biosynthesis II (acetyl cycle)|g__Faecalibacterium.s__Faecalibacterium_prausnitzii	1846.13	476.882	786.393	147.004	0	0	0	1046.85	1349.64	598.061	0	1978.24	0	1954.85	0	1810.96	0	0	83.233	762.305	54.8191	1929.39	2095.31	0	1846.52	2039.17	3008.9	888.858	0	0	500.686	2096.2	2066.06	252.617	307.423	411.812	0	62.6412	0	374.988	0	2434.24	0	269.848	43.1038	840.313	1352.91	0	481.105
ARGSYNBSUB-PWY: L-arginine biosynthesis II (acetyl cycle)|g__Faecalicoccus.s__Faecalicoccus_pleomorphus	0	0	2.6691	278.003	0	0	0	0	0	0	0	117.245	118.238	128.298	51.1192	37.876	0	0	41.8256	0	220.443	17.299	0	0	89.1738	0.660729	121.571	1.15456	0	0	0	3.19849	47.5944	0	0	40.642	4.20793	57.7382	0	0	0	2.25199	0	60.8066	79.3529	36.257	83.7798	0	32.5381
ARGSYNBSUB-PWY: L-arginine biosynthesis II (acetyl cycle)|g__Flavonifractor.s__Flavonifractor_plautii	0	0	0	9.48611	0	0	0	0	33.3866	0	0	0	3.26523	106.687	0	4.95764	0	0	0	0	0	0	0	0	42.2717	30.9136	35.0468	0	0	0	0	20.2661	0	0	0	24.2532	0	0	0	0	0	13.0852	0	0	0	0	7.03105	0	0
ARGSYNBSUB-PWY: L-arginine biosynthesis II (acetyl cycle)|g__Fusicatenibacter.s__Fusicatenibacter_saccharivorans	0	0	0	0	0	0	0	125.67	57.8537	0	0	0	0	0	0	0	0	0	0	3.25943	0	0	0	0	0	0	0	0	0	0	0	70.9368	22.9952	0	0	0	0	0	0	0	0	51.713	0	0	0	0	0	0	0
ARGSYNBSUB-PWY: L-arginine biosynthesis II (acetyl cycle)|g__Hafnia.s__Hafnia_paralvei	0	0	0	0	0	0	0	0	0	0	0	0	0	0	0	0	0	0	0	0	0	0	0	0	0	0.990311	0	0	0	0	0	0	0	0	0	0	0	0	0	0	0	0	0	0	0	0	0	0	0
ARGSYNBSUB-PWY: L-arginine biosynthesis II (acetyl cycle)|g__Intestinibacter.s__Intestinibacter_bartlettii	0	0	0	0	0	0	0	0	0	0	0	0	4.15037	0	0	0	0	0	0	0	0	0	0	0	0	0	0	0	0	0	0	0	0	0	0	0	0	0	0	0	0	0	0	0	0	0	0	0	0
ARGSYNBSUB-PWY: L-arginine biosynthesis II (acetyl cycle)|g__Klebsiella.s__Klebsiella_michiganensis	0	0	0	0	0	0	0	5.23848	0	0	0	0	0	0	0	0	0	0	0	0	0	0	0	0	0	0	0	0	0	0	0	0	0	0	0	0	0	0	0	0	0	0	0	0	0	0	0	0	0
ARGSYNBSUB-PWY: L-arginine biosynthesis II (acetyl cycle)|g__Klebsiella.s__Klebsiella_pneumoniae	0	13.9319	0	1.10219	115.031	288.406	0	0	0	0	0	0	6.23265	1.49949	0	0	0	395.427	9.64672	32.0867	0	0	0	0	0	1.56005	0	13.2041	0	14.4967	0	0	0	0	19.5193	0	0	0	0	5.25011	124.562	0	0	0	0	0	0	14.8987	5.5054
ARGSYNBSUB-PWY: L-arginine biosynthesis II (acetyl cycle)|g__Kocuria.s__Kocuria_rhizophila	0	0	0	0	0	0	0	0	0	0	0	0	0	0	0	0	0	0	0	0	0	0	0	0	0	2.33038	0.847315	0	0	0	0	0	0	0	0	0	0	0	0	0	0	0	0	0	0	0	0	0	0
ARGSYNBSUB-PWY: L-arginine biosynthesis II (acetyl cycle)|g__Kocuria.s__Kocuria_varians	0	0	0	0	0	0	0	0	0	0	0	0	0	0	0	0	0	0	0	0	0	0	0	0	0	1.94463	2.38229	0	0	0	0	0	0	0	0	0	0	0	0	0	0	0	0	0	0	0	0	0	0
ARGSYNBSUB-PWY: L-arginine biosynthesis II (acetyl cycle)|g__Lachnoclostridium.s__Clostridium_aldenense	0	11.945	0	0	0	0	0	0	0	0	0	0	0	0	0	0	0	0	0	0	0	0	0	0	0	0	0	0	0	0	0	0	0	0	0	0	0	0	0	0	0	0	0	0	0	0	0	0	0
ARGSYNBSUB-PWY: L-arginine biosynthesis II (acetyl cycle)|g__Lachnoclostridium.s__Clostridium_bolteae	0	17.4957	0	0	0	0	0	0	0	0	0	0	0	0	0	0	0	0	0	0	0	0	39.8932	0	0	0	0	0	0	0	0	0	0	0	0	0	0	0	0	0	0	0	0	5.79371	0	0	0	0	0
ARGSYNBSUB-PWY: L-arginine biosynthesis II (acetyl cycle)|g__Lachnoclostridium.s__Clostridium_clostridioforme	0	29.5389	20.9837	10.1279	0	0	0	0	0	19.1713	10.4108	0	0	0	0	16.7531	0	0	3.06332	2.10277	0	43.9874	0	0	63.134	6.03353	0	14.1027	0	0	0	0	2.33253	10.0986	2.12409	11.4365	0	0	0	0	0	0	0	37.5327	27.7014	5.89737	0	0	1.68378
ARGSYNBSUB-PWY: L-arginine biosynthesis II (acetyl cycle)|g__Lachnoclostridium.s__Clostridium_lavalense	0	0	0	3.66672	0	0	0	0	0	0	0	0	0	1.80165	0	0	0	0	0	0	0	0	0	0	1.47109	1.27752	0	0	0	0	0	0	1.75233	0	0	0	0	0	0	0	0	0	0	0	0	0	0	0	0
ARGSYNBSUB-PWY: L-arginine biosynthesis II (acetyl cycle)|g__Lachnoclostridium.s__Clostridium_scindens	0	0	0	4.37233	0	0	0	0	3.49876	0	0	0	0	38.5961	0	0	0	0	0	0	0	0	0	0	2.99216	0	0	0	0	0	0	0	0	0	0	0	0	0	0	0	0	0	0	0	0	0	0	0	0
ARGSYNBSUB-PWY: L-arginine biosynthesis II (acetyl cycle)|g__Lachnoclostridium.s__Clostridium_symbiosum	0	1.46814	3.70419	0.828027	0.981827	0	0	5.04659	0.62619	0	0	0	0	12.6226	0	5.38524	0	0	0	0.875542	0	0	0	0	7.10857	5.43012	0	0	0	0	1.34399	0	2.82672	0	0	10.5382	0	2.05397	0	0	0	2.88675	0	3.4823	7.05831	0	8.63483	6.3738	0
ARGSYNBSUB-PWY: L-arginine biosynthesis II (acetyl cycle)|g__Lactobacillus.s__Lactobacillus_fermentum	0	0	0	0	0	0	0	0	0	0	0	0	0	0	0	0	0	0	0	0	0	0	0	0	0	0	0	0	0	0	0	0	0	0	0	0	0	0	0	0	0	0	0	0	0	0	0	0	0
ARGSYNBSUB-PWY: L-arginine biosynthesis II (acetyl cycle)|g__Lactobacillus.s__Lactobacillus_mucosae	0	0	0	0	0	0	0	0	0	0	0	0	0	0	0	0	0	0	0	0	0	0	0	0	0	5.48824	0	0	0	0	0	0	0	0	0	0	0	0	0	0	0	0	0	0	0	0	0	0	0
ARGSYNBSUB-PWY: L-arginine biosynthesis II (acetyl cycle)|g__Lactococcus.s__Lactococcus_lactis	0	0	0	0	0	0	1.14817	0	0	0	0	0	0	0	0	0	0	0	0	0	0	0	0	0	0	0	0	0	0	0	5.0747	0	0	0	0	0	0	3.57498	0	0	0	3.1221	0	0	0	0	0	0	0
ARGSYNBSUB-PWY: L-arginine biosynthesis II (acetyl cycle)|g__Megamonas.s__Megamonas_funiformis	0	0	0	399.96	63.3855	0	0	0	68.9451	124.124	0	0	49.3238	224.468	0	0	0	0	0	21.0944	273.259	323.498	0	0	0	198.266	255.044	0	0	0	60.8592	404.537	0	0	0	0	73.0778	0	0	0	0	0	0	42.9124	0	0	0	0	15.339
ARGSYNBSUB-PWY: L-arginine biosynthesis II (acetyl cycle)|g__Megamonas.s__Megamonas_hypermegale	0	0	0	0	0	0	0	0	0	0	0	0	0	1.13176	0	0	0	0	0	0	0	0	0	0	0	0	0	0	0	0	0	0	0	0	0	0	0	0	0	0	0	0	0	0	0	0	0	0	0
ARGSYNBSUB-PWY: L-arginine biosynthesis II (acetyl cycle)|g__Mitsuokella.s__Mitsuokella_jalaludinii	0	0	0	0	0	0	0	0	0	0	0	0	0	0	0	0	0	0	0	0	0	0	0	0	0	0	0	0	0	0	0	0	0	0	0	0	0	0	0	0	0	0	0	0	2.8063	0	0	0	0
ARGSYNBSUB-PWY: L-arginine biosynthesis II (acetyl cycle)|g__Phascolarctobacterium.s__Phascolarctobacterium_succinatutens	36.418	5.96239	171.09	0	29.3376	0	0	0	3.35882	0	0	72.3439	0	162.659	0	60.3566	0	0	7.37253	0	198.855	34.6586	0	0	162.012	41.0704	201.842	3.84912	0	0	8.10414	38.33	193.635	4.39802	0	0	0	52.3019	0	0	0	13.4306	0	191.417	1.91475	91.3826	76.8172	0	0
ARGSYNBSUB-PWY: L-arginine biosynthesis II (acetyl cycle)|g__Pseudoflavonifractor.s__Pseudoflavonifractor_capillosus	0	0	0	26.8668	0	0	0	0	0	0	0	0	0	0	0	0	0	0	0	0	0	0	0	0	0	0	0	0	0	0	0	38.9844	0	0	0	0	0	0	0	0	0	0	0	0	0	0	0	0	0
ARGSYNBSUB-PWY: L-arginine biosynthesis II (acetyl cycle)|g__Pseudomonas.s__Pseudomonas_aeruginosa_group	0	0	0	0	0	0	0	0	0	0	0	0	0	0	0	0	0	0	0	0	0	0	0	0	0	0	0	0	0	0	0	0	0	0	0	0	0	0	0	0	0	4.737	0	0	0	0	0	0	0
ARGSYNBSUB-PWY: L-arginine biosynthesis II (acetyl cycle)|g__Staphylococcus.s__Staphylococcus_gallinarum	0	0	0	0	0	0	0	0	0	0	0	2.09125	0	0	0	0	0	0	0	0	0	0	0	0	0	0	0	0	0	0	0	0	0	0	0	0	0	0	0	0	0	0	0	0	0	0	0	0	0
ARGSYNBSUB-PWY: L-arginine biosynthesis II (acetyl cycle)|g__Staphylococcus.s__Staphylococcus_sciuri	0	0	0	0	0	12.8773	0	0	0	0	0	0	0	0	0	0	0	0	0	0	0	0	0	0	0	0	0	0	0	0	0	0	0	0	0	0	0	0	0	0	0	0	0	0	0	0	0	0	0
ARGSYNBSUB-PWY: L-arginine biosynthesis II (acetyl cycle)|g__Streptococcus.s__Streptococcus_equinus	0	0	0	0	1.6914	0	21.5886	7.00373	0	0	1.09273	0	0	0	0	0	0	1.03636	0	0	0	0	0	0	0	0	0	0	0	0	2.04644	0	0.78064	0	0	0	0	0	25.7578	1.21262	0	0	0	0	0	0	0	0	0
ARGSYNBSUB-PWY: L-arginine biosynthesis II (acetyl cycle)|g__Streptococcus.s__Streptococcus_gallolyticus	0	22.5184	0	0	0	0	0	0	0.992677	0	0	0	0	0	0	0	0	16.3658	4.36408	0	0	0	0	0	2.47326	0	0	1.24612	10.9377	1.47754	0	0	0	0	53.9453	0	0	0	0	3.90308	0	0	0	0	16.5307	0	0	56.5573	0
ARGSYNBSUB-PWY: L-arginine biosynthesis II (acetyl cycle)|g__Streptococcus.s__Streptococcus_infantarius	0	0	0	0	0	0	118.558	0	0	0	0	0	0	0	0	0	0	0	0	1.49187	0	0	17.288	0	0	72.8456	0	0	0	0	1.07517	5.75304	0	0	0	0	0	0	4.53617	1.5692	239.756	0	0	0	0	0	0	0	0
ARGSYNBSUB-PWY: L-arginine biosynthesis II (acetyl cycle)|g__Streptococcus.s__Streptococcus_lutetiensis	0	0	0	0	0	0	4.83438	0	1.45051	0	0	0	2.08055	0	0	0	0	0	0	0	0	0	0	0	0	20.0277	0	0	0	0	1.26767	0	0	0	0	0	0	0	0.848604	3.90539	0	0	0	0	0	0	0	0	341.118
ARGSYNBSUB-PWY: L-arginine biosynthesis II (acetyl cycle)|g__Streptococcus.s__Streptococcus_pasteurianus	0	150.413	0	0	57.6239	882.538	0	26.1696	0	8.39866	11.8996	0	33.2016	2.05627	0	0	0	25.1563	24.5378	65.0759	70.7928	0	219.927	0	10.6902	58.7678	0	7.20432	33.7296	6.94812	50.5787	91.2972	13.308	0	218.622	0	0	28.1568	92.2762	14.1321	0	26.0504	0	0	7.60885	1.79254	0	238.912	353.63
ARGSYNBSUB-PWY: L-arginine biosynthesis II (acetyl cycle)|g__Streptococcus.s__Streptococcus_thermophilus	0	0	0	7.69571	0	12.944	7.67053	0	0	14.1354	0	0	10.1488	0	14.7587	0	0	0	0	8.22596	0	0	1.42824	0	0	17.9031	18.4332	0	0	0	11.74	3.76749	1.79048	0	0	0	0	16.1077	0	5.24598	0	36.1577	0	0	0	0	0	0	0.741472
ARGSYNBSUB-PWY: L-arginine biosynthesis II (acetyl cycle)|g__Streptococcus.s__Streptococcus_thermophilus_CAG_236	0	0	0	5.04823	0	7.05133	4.70072	0	0	5.73371	0	0	6.65576	0	10.6336	0	0	0	0	4.42986	0	0	0.878157	0	0	11.7077	10.4008	0	0	0	5.60206	1.83471	0.836953	0	0	0	0	9.1891	0	3.37525	0	21.9154	0	0	0	0	0	0	0
ARGSYNBSUB-PWY: L-arginine biosynthesis II (acetyl cycle)|g__Thermobifida.s__Thermobifida_fusca	0	0	0	0	0	0	0	0	0	0	0	0	0	0	0	0	0	0	0	0	0	0	0	0	0	0	0	0	0	0	0	1.62565	0	0	0	0	0	0	0	0	0	0	0	0	0	0	0	0	0
ARGSYNBSUB-PWY: L-arginine biosynthesis II (acetyl cycle)|g__Tyzzerella.s__Tyzzerella_nexilis	0	0	0	0	0	0	0	1266.26	0	0	143.387	431.661	0	0	0	0	0	0	0	590.477	0	0	0	0	0	0	0	0	0	0	0	0	66.6731	0	0	0	0	0	0	92.1544	0	0	0	0	0	0	0	0	394.225
ARGSYNBSUB-PWY: L-arginine biosynthesis II (acetyl cycle)|g__Veillonella.s__Veillonella_sp_CAG_933	0	356.208	0	306.344	0	0	0	0	0	68.6003	521.721	161.225	349.471	0	0	465.791	0	514.236	346.486	170.869	0	0	0	0	0	0	0	551.323	72.5886	549.997	0	0	0	62.2195	147.276	206.711	0	0	0	0	0	0	0	0	906.826	188.887	141.264	0	0
ARGSYNBSUB-PWY: L-arginine biosynthesis II (acetyl cycle)|unclassified	1184.91	850.753	920.241	2027.43	980.141	23.2826	217.308	1507.97	3501.76	589.57	509.617	1712.84	2219.58	1759.61	0	1918.35	200.382	184.914	1242.51	840.719	2065.51	1451.77	530.876	25.7893	2187.59	1592.3	1951.22	851.331	225.111	741.119	1490.65	2580.17	1208.15	615.642	721.368	1689.54	1662.81	514.799	28.6153	663.514	29.1771	2427.94	40.6095	1893	865.589	1064.17	1843.07	546.599	1384.05
ARO-PWY: chorismate biosynthesis I	6809.51	6596	6905.7	7788.33	6018.43	4268.95	4945.12	8407.94	8430.63	5987.54	6079.31	7423.9	7400.64	8381.24	4215.96	7542.81	6778.94	4307.83	5994.97	6121.75	6867.13	7595.38	6477.83	3479.59	7983.58	7667.94	8288.32	6237.31	5305.12	5440.78	5998.53	8882.16	7763.35	5004.32	5902.49	6489.38	7917.96	5772.46	5631.39	5980.04	4385.05	7618.86	3712.07	7302.22	6986.9	6222.56	6833.35	5566.56	7728.85
ARO-PWY: chorismate biosynthesis I|g__Acidaminococcus.s__Acidaminococcus_fermentans	0	0	0	0	0	0	0	0	0	0	0	0	0	55.8492	0	0	0	0	0	0	414.294	0	0	0	0	0	8.44951	0	0	0	0	0	0	0	0	0	0	0	0	0	0	0	0	23.284	0	0	0	0	0
ARO-PWY: chorismate biosynthesis I|g__Acidaminococcus.s__Acidaminococcus_sp_CAG_542	0	0	0	0	0	0	0	0	0	0	0	0	0	0	0	0	0	0	0	0	0	0	0	0	0	13.1667	0	0	0	0	0	0	0	0	0	0	0	0	0	0	0	0	0	0	0	0	0	0	0
ARO-PWY: chorismate biosynthesis I|g__Allisonella.s__Allisonella_histaminiformans	0	0	0	0	0	0	0	0	0	0	0	0	11.9416	0	0	0	0	9.95459	0	0	0	0	0	0	0	0	0	0	0	17.4067	16.5933	0	0	0	0	0	0	0	0	0	0	0	0	26.2492	0	0	0	0	0
ARO-PWY: chorismate biosynthesis I|g__Anaeromassilibacillus.s__Anaeromassilibacillus_sp_An172	0	0	0	0	0	0	0	11.07	393.217	150.778	0	0	0	71.5604	0	0	0	0	0	0	0	76.4604	0	0	30.7951	351.59	265.744	0	0	0	0	70.2187	18.3711	0	0	0	0	0	0	0	0	105.702	0	56.0888	0	0	0	0	0
ARO-PWY: chorismate biosynthesis I|g__Anaerostipes.s__Anaerostipes_caccae	0	0	0	14.1114	0	0	0	0	0	0	0	0	0	0	0	0	0	0	0	0	0	0	0	0	4.58422	0	0	0	0	0	0	0	2.23809	0	0	0	0	0	0	0	0	0	0	0	0	0	0	0	2.66394
ARO-PWY: chorismate biosynthesis I|g__Anaerostipes.s__Anaerostipes_hadrus	0	0	0	0	0	0	0	0	18.6114	0	0	0	0	0	0	0	0	0	0	0	0	0	0	0	0	0	0	0	0	0	0	0	0	0	0	0	0	0	0	0	0	0	0	0	0	0	0	0	0
ARO-PWY: chorismate biosynthesis I|g__Asaccharospora.s__Asaccharospora_irregularis	0	0	0	0	0	0	0	0	0	0	0	0	0	0	0	0	0	0	0	0	0	0	0	0	0	0	0	0	0	0	0	0	0	0	0	0	0	0	2.59526	0	0	0	0	0	0	0	0	0	0
ARO-PWY: chorismate biosynthesis I|g__Bacteroides.s__Bacteroides_fragilis	545.349	500.619	14.2217	0	0	0	0	0	58.3828	0	42.2653	50.5556	0	0	0	214.859	1468.09	20.7345	240.205	0	0	0	0	0	14.8087	0	2.60417	433.064	603.373	0	0	29.789	32.2064	202.151	241.982	99.1375	0	0	0	0	0	9.05619	0	564.91	451.597	300.511	233.878	0	0
ARO-PWY: chorismate biosynthesis I|g__Bifidobacterium.s__Bifidobacterium_bifidum	48.2659	254.881	0	478.343	0	0	0	0	0	0	157.247	0	450.55	0	0	680.17	0	0	0	0	0	0	0	0	0	0	0	52.5	0	117.683	0	0	0	55.2655	0	222.325	0	0	0	0	0	0	0	373.037	768.38	471.413	0	0	0
ARO-PWY: chorismate biosynthesis I|g__Blautia.s__Blautia_hansenii	0	0	0	0	0	0	0	27.966	0	0	0	0	0	0	0	0	0	0	0	0	0	0	0	0	0	0	0	0	0	0	0	0	0	0	0	0	0	0	0	0	0	0	0	0	0	0	0	0	0
ARO-PWY: chorismate biosynthesis I|g__Blautia.s__Blautia_obeum	0	0	0	0	0	0	0	0	0	0	0	0	3.90456	0	0	0	0	0	0	4.07757	0	0	0	0	0	0	0	0	0	0	0	0	0	0	0	0	0	0	0	0	0	0	0	0	0	0	0	0	0
ARO-PWY: chorismate biosynthesis I|g__Blautia.s__Blautia_producta	0	0	0	4.58852	0	0	0	0	25.8712	0	0	0	0	14.7542	0	0	0	0	0	0	0	2.22143	0	0	0	8.54674	0	0	0	0	0	3.22846	0	0	0	0	0	0	0	0	0	17.5174	0	0	0	0	0	0	0
ARO-PWY: chorismate biosynthesis I|g__Blautia.s__Blautia_sp_CAG_257	0	0	0	0	0	0	0	0	0	0	0	0	0	0	0	0	0	0	0	0	0	0	0	0	0	17.0404	0	0	0	0	0	0	0	0	0	0	0	0	0	0	0	0	0	0	0	0	0	0	0
ARO-PWY: chorismate biosynthesis I|g__Blautia.s__Blautia_wexlerae	0	0	4.18927	6.03146	0	0	0	106.348	0	0	0	0	0	0	0	0	0	0	0	0	0	0	0	0	58.459	3.48634	0	0	0	0	0	130.829	152.142	0	0	0	0	0	0	0	0	12.3971	0	0	0	0	0	0	24.1129
ARO-PWY: chorismate biosynthesis I|g__Blautia.s__Ruminococcus_torques	0	0	22.6883	1.9231	0	0	0	0	2.32036	0	5.35966	0	31.8946	1.43219	0	77.1617	0	0	3.41823	34.261	0	0	0	0	0	6.33119	0	0	0	0	0	196.331	139.413	0	0	0	0	0	0	0	0	0	0	21.1005	0	0	0	0	216.507
ARO-PWY: chorismate biosynthesis I|g__Butyricicoccus.s__Butyricicoccus_pullicaecorum	533.691	125.099	376.799	35.4267	890.763	0	643.24	444.074	160.451	332.5	274.467	564.278	80.3706	121.545	0	293.606	155.445	0	79.7462	232.246	287.816	494.347	659.44	0	181.369	134.987	174.911	307.401	210.279	612.9	155.367	309.182	231.478	76.8218	832.275	251.486	720.655	161.766	1756.84	380.377	0	274.389	26.9467	399.083	140.956	89.903	421.067	1055.97	178.884
ARO-PWY: chorismate biosynthesis I|g__Campylobacter.s__Campylobacter_coli	0	0	0	0	0	0	0	0	0	22.7521	0	0	0	0	0	0	0	0	0	0	0	0	0	0	241.38	0	0	0	0	0	0	7.47116	0	0	0	0	0	0	0	0	0	0	0	0	0	0	0	0	0
ARO-PWY: chorismate biosynthesis I|g__Campylobacter.s__Campylobacter_hyointestinalis	0	0	0	0	0	0	0	0	0	0	0	0	4.32299	0	0	0	0	0	0	0	0	0	0	0	0	0	0	0	0	0	0	0	0	0	0	0	0	0	0	0	0	0	0	0	0	0	0	0	0
ARO-PWY: chorismate biosynthesis I|g__Catenibacterium.s__Catenibacterium_mitsuokai	0	0	0	0	0	0	0	0	0	0	0	0	38.4925	0	0	0	0	0	0	0	0	0	0	0	0	0	0	0	0	0	0	0	58.6189	0	0	0	0	0	0	0	0	11.4743	0	0	0	0	0	0	0
ARO-PWY: chorismate biosynthesis I|g__Citrobacter.s__Citrobacter_portucalensis	0	0	0	0	0	0	0	0	0	0	0	0	0	0	0	0	0	0	0	1.98812	0	0	0	0	0	0	0	0	0	0	0	0	0	0	0	0	0	0	0	0	0	0	0	0	0	0	0	0	0
ARO-PWY: chorismate biosynthesis I|g__Clostridioides.s__Clostridioides_difficile	0	0	0	0	0	0	0	0	0	0	0	0	0	0	0	0	0	0	0	0	0	0	0	0	0	0	0	0	0	0	0	0	0	0	0	0	0	0	0	0	0	0	0	0	0	0	0	0	0
ARO-PWY: chorismate biosynthesis I|g__Clostridium.s__Clostridium_butyricum	0	0	0	0	30.6507	0	0	27.8649	0	0	0	0	0	0	0	0	0	13.0557	0	1.54435	0	0	0	0	0	0	0	0	0	0	0	0	0	0	0	0	0	0	0	1.61814	66.1869	0	18.6741	0	0	0	0	0	0
ARO-PWY: chorismate biosynthesis I|g__Clostridium.s__Clostridium_cadaveris	0	0	0	0	174.152	0	417.137	568.807	11.9708	15.4379	0	0	0	0	65.0242	0	0	0	0	40.1789	0	59.0151	44.8652	0	47.4833	98.9373	14.8838	0	0	0	107.997	37.0254	0	0	9.08692	0	0	49.5729	0	6.61978	0	16.3451	0	0	0	0	0	0	0
ARO-PWY: chorismate biosynthesis I|g__Clostridium.s__Clostridium_paraputrificum	10.9877	0	0	0	25.3229	58.9258	30.4057	13.6998	0	0	0	0	0	0	0	0	0	0	0	5.22229	0	0	2.76782	65.4925	0	8.98131	0	0	0	0	0	0	0	0	0	0	76.7002	15.6652	29.6287	32.2398	0	0	19.1877	0	0	0	0	20.0239	0
ARO-PWY: chorismate biosynthesis I|g__Clostridium.s__Clostridium_perfringens	0	0	0	0	47.8076	690.274	261.776	0	0	9.24404	0	0	0	0	309.659	0	0	9.40278	6.32673	58.1698	0	0	8.80498	74.4574	0	6.8024	0	0	0	15.4494	1.39879	5.72926	0	0	14.0129	0	0	180.968	166.904	63.8042	922.266	0	93.3877	0	0	0	0	55.5994	0
ARO-PWY: chorismate biosynthesis I|g__Clostridium.s__Clostridium_sp_7_2_43FAA	0	0	0	0	20.4322	0	3.59073	0	0	0	0	0	0	0	0	0	0	0	0	4.88987	0	0	0	0	0	0	0	0	0	0	0	0	0	0	0	0	0	0	0	1.01282	15.6345	0	0	0	0	0	0	0	0
ARO-PWY: chorismate biosynthesis I|g__Clostridium.s__Clostridium_sp_CAG_242	0	0	0	35.6222	0	0	0	0	15.2385	0	0	0	0	0	0	0	0	0	0	4.25035	0	0	0	0	0	0	0	0	0	0	0	92.5588	5.62975	0	0	0	0	0	0	0	0	6.10754	0	0	0	0	0	0	0
ARO-PWY: chorismate biosynthesis I|g__Coprococcus.s__Coprococcus_comes	0	0	0	0	0	0	0	0	0	0	0	0	0	0	0	0	0	0	0	0	0	0	0	0	0	0	0	0	0	0	0	0	0	0	0	0	0	0	0	0	0	0	0	0	0	0	0	0	5.09372
ARO-PWY: chorismate biosynthesis I|g__Coprococcus.s__Coprococcus_comes_CAG_19	0	0	0	0	0	0	0	0	0	0	0	0	0	0	0	0	0	0	0	0	0	0	0	0	0	0	0	0	0	0	0	0	0	0	0	0	0	0	0	0	0	0	0	0	2.143	0	0	0	5.03873
ARO-PWY: chorismate biosynthesis I|g__Corynebacterium.s__Corynebacterium_amycolatum	0	0	5.80257	0	0	0	0	0	0	0	74.1342	80.3432	0	0	0	17.1668	0	0	18.4265	0	0	0	0	0	0	0	0	17.663	0	0	0	0	0	0	0	0	0	0	0	0	0	0	0	0	0	0	0	0	9.38944
ARO-PWY: chorismate biosynthesis I|g__Corynebacterium.s__Corynebacterium_urealyticum	0	0	0	0	10.2828	0	0	0	0	0	0	0	0	0	0	0	0	0	0	0	0	0	0	0	0	0	0	0	0	0	0	0	0	0	0	0	0	0	0	0	0	0	0	0	0	0	0	0	0
ARO-PWY: chorismate biosynthesis I|g__Dorea.s__Dorea_longicatena	0	0	0	0	0	0	0	0	45.1153	31.1101	0	0.751041	0	0	0	6.12401	0	0	0	7.01279	55.6891	0	0	0	49.8131	104.955	56.3217	0	0	0	0	10.1131	185.748	0	0	0	0	0	0	0	0	129.679	0	0	9.83333	0	0	0	0
ARO-PWY: chorismate biosynthesis I|g__Dorea.s__Dorea_longicatena_CAG_42	0	0	0	0	0	0	0	0	0	0	0	0	0	0	0	0	0	0	0	0	0	0	0	0	0	0	0	0	0	0	0.913847	0	3.6842	0	0	0	0	0	0	0	0	0	0	0	0	0	0	0	0
ARO-PWY: chorismate biosynthesis I|g__Enterobacter.s__Enterobacter_cloacae_complex	0	0	0	0	0	0	0	0	0	0	0	0	0	0	0	0	0	0	0	3.6737	0	0	0	0	0	0	0	0	0	0	0	0	0	0	0	0	0	0	0	0	0	0	0	0	0	0	0	0	0
ARO-PWY: chorismate biosynthesis I|g__Enterococcus.s__Enterococcus_avium	0	0	0	0	0	0	25.1962	0	0	0	2.28143	0	0	0	0	0	0	0	0	2.81354	0	0	0	0	0	0	0	0	0	0	22.0302	0	0	0	0	0	0	0	112.808	0	0	0	0	0	0	0	0	0	0
ARO-PWY: chorismate biosynthesis I|g__Enterococcus.s__Enterococcus_canintestini	0	0	0	0	0	0	0	0	0	0	0	0	0	0	0	0	0	0	0	0	0	0	0	0	0	0	0	0	0	0	0	0	0	0	95.3732	0	0	0	0	0	0	0	0	0	0	0	0	0	0
ARO-PWY: chorismate biosynthesis I|g__Enterococcus.s__Enterococcus_cecorum	0	0	0	0	0	0	0	0	0	0	0	0	0	0	0	0	0	0	0	0	0	0	0	0	0	0	0	0	0	0	0	0	0	0	0	0	0	0	0	0	0	0	0	0	0	0	0	0	0
ARO-PWY: chorismate biosynthesis I|g__Enterococcus.s__Enterococcus_devriesei	0	0	0	0	0	0	0	0	0	0	0	0	0	0	0	0	0	0	0	0	0	0	0	0	0	0	0	0	0	0	0	0	0	0	0	0	0	0	0	0	0	0	0	0	0	0	0	0	0
ARO-PWY: chorismate biosynthesis I|g__Enterococcus.s__Enterococcus_durans	0	0	0	0	0	0	0.850644	0	0	0	0	0	0	0	0	0	0	1.81506	0	1.23478	0	0	0	0	0	22.0631	0	0	0	0	0	0	0	0	0	0	0	0	41.7648	0	0	0	0	0	0	0	0	0	0
ARO-PWY: chorismate biosynthesis I|g__Enterococcus.s__Enterococcus_faecalis	0	0	0	0	12.2832	22.2144	44.6233	0	0	0	3.65783	0	0	0	42.8498	0	0	60.0355	2.40317	21.367	0	0	12.3596	0	0	16.9349	1.70887	4.80384	0	16.072	3.66179	0	0	0	20.1706	0	0	0	25.6063	1.8375	837.692	0	9.57606	18.1005	0	0	0	18.7988	0
ARO-PWY: chorismate biosynthesis I|g__Enterococcus.s__Enterococcus_faecium	0	0	0	0	9.27468	69.2741	97.1851	0	0	0	10.9978	0	0	0	19.322	0	15.2122	76.825	2.26779	19.3141	0	0	14.1325	0	0	47.909	0	0	0	15.3595	17.1251	0	0	0	30.7729	0	0	0	170.24	4.1593	0	0	7.65082	0	0	0	0	41.0581	0
ARO-PWY: chorismate biosynthesis I|g__Enterococcus.s__Enterococcus_gallinarum	0	0	0	0	0	0	0	0	0	0	0	0	0	0	0	0	0	0	0	2.46837	12.6131	0	6.7137	0	0	13.8915	0	0	0	0	6.94671	0	0	0	0	0	0	0	0	0	0	0	0	0	0	0	0	0	0
ARO-PWY: chorismate biosynthesis I|g__Enterococcus.s__Enterococcus_hirae	0	0	0	0	0	0	8.88508	0	0	0	0	0	0	0	31.7211	0	0	0	0	0	0	0	0	0	0	0	0	0	0	0	1.97331	0	0	0	0	0	0	0	0	0	0	0	36.1545	0	0	0	0	0	0
ARO-PWY: chorismate biosynthesis I|g__Enterococcus.s__Enterococcus_pseudoavium	0	0	0	0	0	0	0	0	0	0	0	0	0	0	0	0	0	0	0	0	0	0	0	0	0	0	0	0	0	0	0	0	0	0	0	0	0	0	0	0	0	0	0	0	0	0	0	0	0
ARO-PWY: chorismate biosynthesis I|g__Enterococcus.s__Enterococcus_thailandicus	0	0	0	0	0	0	38.9499	0	0	0	0	0	0	0	0	0	0	0	0	0	0	0	0	0	0	0	0	0	0	0	1.58377	0	0	0	0	0	0	0	0	0	0	0	0	0	0	0	0	0	0
ARO-PWY: chorismate biosynthesis I|g__Erysipelatoclostridium.s__Clostridium_innocuum	0	0	0	3.60791	0	0	72.6489	12.6801	11.2335	15.8743	0	0	0	32.4339	0	0	0	0	0	0	0	16.2624	7.25648	0	3.51722	53.3233	1.66923	0	0	0	0	21.3776	0	0	0	0	0	0	31.3479	8.11605	0	0	0	0	0	0	0	0	0
ARO-PWY: chorismate biosynthesis I|g__Erysipelatoclostridium.s__Erysipelatoclostridium_ramosum	291.838	33.1151	51.2372	74.0787	31.3035	0	0	77.2428	76.6661	17.7015	112.216	72.2008	10.1286	27.4285	0	51.3562	23.7267	14.5903	44.8443	113.99	61.0259	44.7216	26.7564	0	25.1865	45.5043	30.0165	19.8805	116.475	0	21.8818	22.5971	8.41523	0	102.429	0	61.6363	8.62835	0	118.423	0	32.1019	12.9565	32.6171	34.4145	20.2608	35.8527	0	34.2512
ARO-PWY: chorismate biosynthesis I|g__Escherichia.s__Escherichia_coli	473.25	446.886	523.016	72.1895	803.399	1872.15	1930.87	816.554	49.5396	1046.62	780.661	181.793	97.6628	212.152	3513.04	170.371	1096.59	2174.12	536.841	1028.52	342.415	154.372	1197.4	3329.37	8.90674	547.297	187.633	534.625	1916.84	1051.57	793.691	160.87	833.707	893.146	980.44	492.547	48.5527	1285.55	1426.92	1023.54	1691.35	365.602	2985.2	225.403	350.241	787.278	338.884	1180.51	248.832
ARO-PWY: chorismate biosynthesis I|g__Eubacterium.s__Eubacterium_callanderi	0	0	0	0	0	0	0	0	0	0	0	0	0	0	0	0	0	0	0	0	0	0	0	0	11.6151	0	0	0	0	0	0	0	0	0	0	0	0	0	0	0	0	0	0	0	0	0	0	0	0
ARO-PWY: chorismate biosynthesis I|g__Flavonifractor.s__Flavonifractor_plautii	0	0	0	7.83709	0	0	0	0	28.5931	0	0	0	0	109.372	0	0	0	0	0	0	0	0	0	0	47.044	29.3965	36.1269	0	0	0	0	21.6713	0	0	0	29.6255	0	0	0	0	0	0	0	0	0	0	10.802	0	0
ARO-PWY: chorismate biosynthesis I|g__Fusicatenibacter.s__Fusicatenibacter_saccharivorans	0	0	0	0	0	0	0	111.399	51.1498	0	0	0	0	0	0	0	0	0	0	2.04671	0	0	0	0	0	0	0	0	0	0	0	66.6334	20.1122	0	0	0	0	0	0	0	0	49.7312	0	0	0	0	0	0	0
ARO-PWY: chorismate biosynthesis I|g__Gallibacterium.s__Gallibacterium_anatis	0	0	0	0	0	0	0	0	261.683	0	0	0	0	0	0	0	0	0	0	0	6.65607	47.4791	0	0	0	0	0	0	0	0	0	11.7394	0	44.7183	0	49.8632	0	281.401	0	0	0	0	0	26.703	143.919	5.45999	0	0	4.71966
ARO-PWY: chorismate biosynthesis I|g__Intestinibacter.s__Intestinibacter_bartlettii	0	0	0	0	0	0	0	0	0	0	0	0	7.38869	0	0	0	0	0	0	0	0	0	0	0	0	0	0	0	0	0	0	0	0	0	0	0	0	0	0	0	0	0	0	0	0	0	0	0	0
ARO-PWY: chorismate biosynthesis I|g__Klebsiella.s__Klebsiella_aerogenes	0	0	0	0	0	0	0	0	0	0	0	0	0	0	0	0	0	2.06289	0	0	0	0	0	0	0	0	0	0	0	0	0	0	0	0	0	0	0	0	0	0	0	0	0	0	0	0	0	0	0
ARO-PWY: chorismate biosynthesis I|g__Klebsiella.s__Klebsiella_michiganensis	0	0	0	0	0	0	0	3.03709	0	0	0	0	0	0	0	0	0	0	0	0	0	0	0	0	0	0	0	0	0	0	0	0	0	0	0	0	0	0	0	0	0	0	0	0	0	0	0	0	0
ARO-PWY: chorismate biosynthesis I|g__Klebsiella.s__Klebsiella_oxytoca	0	0	0	0	0	0	0	0	0	0	0	0	0	0	0	0	0	0	0	7.3033	0	0	0	0	0	0	0	0	0	0	0	0	0	0	0	0	0	0	0	0	0	0	0	0	0	0	0	0	0
ARO-PWY: chorismate biosynthesis I|g__Klebsiella.s__Klebsiella_pneumoniae	0	9.81653	0	0	130.156	193.676	0	0	0	0	0	0	1.18915	0	0	0	0	415.138	15.2325	54.0788	0	0	0	0	0	2.28773	0	1.03977	0	9.00864	0	0	0	0	6.16296	0	0	0	0	5.97901	97.2463	0	0	0	0	0	0	0	3.21504
ARO-PWY: chorismate biosynthesis I|g__Klebsiella.s__Klebsiella_variicola	0	0	0	0	0	0	0	0	0	0	0	0	0	0	0	0	0	0	0	2.59028	0	0	0	0	0	0	0	0	0	0	0	0	0	0	0	0	0	0	0	0	0	0	0	0	0	0	0	0	0
ARO-PWY: chorismate biosynthesis I|g__Klebsiella.s__Klebsiella_variicola_CAG_634	0	0	0	0	0	0	0	0	0	0	0	0	0	0	0	0	0	0	0	3.29937	0	0	0	0	0	0	0	0	0	0	0	0	0	0	0	0	0	0	0	0	0	0	0	0	0	0	0	0	0
ARO-PWY: chorismate biosynthesis I|g__Lachnoclostridium.s__Clostridium_aldenense	0	6.76897	0	0	0	0	0	0	0	0	0	0	0	0	0	0	0	0	0	0	0	0	0	0	0	0	0	0	0	0	0	0	0	0	0	0	0	0	0	0	0	0	0	0	0	0	0	0	0
ARO-PWY: chorismate biosynthesis I|g__Lachnoclostridium.s__Clostridium_bolteae	0	17.6562	0	0	0	0	0	0	0	0	0	0	0	0	0	0	0	0	0	0	0	0	36.4187	0	0	0	0	0	0	0	0	0	0	0	0	0	0	0	0	0	0	0	0	3.60456	0	0	0	0	0
ARO-PWY: chorismate biosynthesis I|g__Lachnoclostridium.s__Clostridium_clostridioforme	0	25.7201	21.5598	6.56102	0	0	0	0	0	15.2418	9.27714	0	0	0	0	14.9255	0	0	0	0	0	31.9049	0	0	60.7667	5.65048	0	11.7955	0	0	0	0	0	0	0	0	0	0	0	0	0	0	0	30.3799	20.9226	4.60274	0	0	0
ARO-PWY: chorismate biosynthesis I|g__Lachnoclostridium.s__Clostridium_lavalense	0	0	0	3.45022	0	0	0	0	0	0	0	0	0	0.941767	0	0	0	0	0	0	0	0	0	0	0	0.784435	0	0	0	0	0	0	0	0	0	0	0	0	0	0	0	0	0	0	0	0	0	0	0
ARO-PWY: chorismate biosynthesis I|g__Lachnoclostridium.s__Clostridium_scindens	0	0	0	5.34005	0	0	0	0	4.36578	0	0	0	0	38.7678	0	0	0	0	0	0	0	0	0	0	0	0	0	0	0	0	0	0	0	0	0	0	0	0	0	0	0	0	0	0	0	0	0	0	0
ARO-PWY: chorismate biosynthesis I|g__Lachnoclostridium.s__Clostridium_symbiosum	0	0	8.7698	0	0	0	0	5.44534	0	0	0	0	0	18.455	0	10.9276	0	0	0	0	0	0	0	0	10.9419	8.4992	0	0	0	0	2.25077	0	0	0	0	0	0	0	0	0	0	0	0	8.10199	5.91461	0	10.3406	0	0
ARO-PWY: chorismate biosynthesis I|g__Lactobacillus.s__Lactobacillus_ingluviei	0	0	0	0	0	0	0	0	0	0	0	0	0	0	0	0	0	0	0	0	0	0	0	0	0	0	0	0	0	0	0	0	0	0	0	0	0	0	0	0	0	0	0	0	0	0	0	0	0
ARO-PWY: chorismate biosynthesis I|g__Lactococcus.s__Lactococcus_garvieae	0	0	0	0	0	0	0	0	0	0	0	0	0	0	0	0	0	0	0	0	0	0	0	0	0	0	0	0	0	0	0	0	0	0	0	0	0	0	0	0	0	0	0	0	0	0	0	0	0
ARO-PWY: chorismate biosynthesis I|g__Lactococcus.s__Lactococcus_lactis	0	0	0	0	0	0	0.896421	0	0	0	0	0	0	0	0	0	0	0	0	0	0	0	0	0	0	0.695637	0	0	0	0	4.26308	0	0	0	0	0	0	4.95826	0	0	0	0	0	0	0	0	0	0	0
ARO-PWY: chorismate biosynthesis I|g__Lactococcus.s__Lactococcus_petauri	0	0	0	0	0	0	0	0	0	0	0	0	0	0	0	0	0	0	0	0	0	0	0	0	0	0	0	0	0	0	0	0	0	0	0	0	0	0	0	0	0	0	0	0	0	0	0	0	0
ARO-PWY: chorismate biosynthesis I|g__Megamonas.s__Megamonas_funiformis	0	0	0	181.214	23.4744	0	0	0	31.879	48.3959	0	0	30.3197	104.457	0	0	0	0	0	15.3398	144.166	156.156	0	0	0	107.819	118.275	0	0	0	22.9333	154.385	0	0	0	0	35.308	0	0	0	0	0	0	0	0	0	0	0	6.28404
ARO-PWY: chorismate biosynthesis I|g__Megamonas.s__Megamonas_hypermegale	0	0	0	64.9567	0	0	0	0	12.2113	60.3552	0	0	8.23811	30.2077	0	0	0	0	0	6.14355	36.0665	53.9666	0	0	0	84.9355	31.4121	0	0	0	9.36645	61.3914	0	0	0	0	0	0	0	0	0	0	0	6.51117	0	0	0	0	0
ARO-PWY: chorismate biosynthesis I|g__Megasphaera.s__Megasphaera_elsdenii	0	0	0	0	0	0	0	0	0	0	127.674	0	58.7188	0	0	0	0	0	0	0	0	0	0	0	0	0	0	0	0	78.0419	0	0	0	0	0	36.8841	0	0	0	0	0	0	0	0	0	0	0	0	35.77
ARO-PWY: chorismate biosynthesis I|g__Phascolarctobacterium.s__Phascolarctobacterium_succinatutens	41.2941	7.95008	191.576	0	33.7173	0	0	0	4.6695	0	0	95.9245	0	182.018	0	61.8336	0	0	7.50398	0	201.519	38.5517	0	0	181.566	48.1251	203.075	4.87223	0	0	7.479	39.0841	203.951	0	0	0	0	50.6937	0	0	0	14.982	0	187.816	0	94.3921	83.6742	0	0
ARO-PWY: chorismate biosynthesis I|g__Staphylococcus.s__Staphylococcus_gallinarum	0	0	0	0	0	0	0	0	0	0	0	1.03775	0	0	0	0	0	0	0	0	0	0	0	0	0	0	0	0	0	0	0	0	0	0	0	0	0	0	0	0	0	0	0	0	0	0	0	0	0
ARO-PWY: chorismate biosynthesis I|g__Streptococcus.s__Streptococcus_equinus	0	0	0	0	1.22924	0	23.9499	6.98602	0	0	2.55891	0	0	0	0	0	0	1.64642	0	0	0	0	0	0	0	0	0	0	0	0	2.13592	0	0	0	0	0	0	0	29.7748	0	0	0	0	0	0	0	0	0	0
ARO-PWY: chorismate biosynthesis I|g__Streptococcus.s__Streptococcus_gallolyticus	0	0	0	0	0	0	0	0	0	0	0	0	0	0	0	0	0	10.9385	5.87954	0	0	0	0	0	0	0	0	0	7.27827	7.42281	0	0	0	0	3.73061	0	0	0	0	1.96098	0	0	0	0	13.5082	0	0	0	0
ARO-PWY: chorismate biosynthesis I|g__Streptococcus.s__Streptococcus_infantarius	0	0	0	0	0	0	0	0	0	0	0	0	0	0	0	0	0	0	0	0	0	0	0	0	0	16.5089	0	0	0	0	1.7207	0	0	0	0	0	0	0	4.00037	45.0548	0	0	0	0	0	0	0	0	0
ARO-PWY: chorismate biosynthesis I|g__Streptococcus.s__Streptococcus_lutetiensis	0	0	0	0	0	0	0	0	0	0	0	0	0	0	0	0	0	0	0	0	0	0	0	0	0	14.7336	0	0	0	0	0.904382	0	0	0	0	0	0	0	0.674825	8.29475	0	0	0	0	0	0	0	0	327.294
ARO-PWY: chorismate biosynthesis I|g__Streptococcus.s__Streptococcus_macedonicus	0	0	0	0	0	0	0	0	0	0	0	0	0	0	0	0	0	0	0	0	0	0	0	0	0	0	0	0	0	0	0	0	0	0	0	0	0	0	0	1.59544	0	0	0	0	0	0	0	0	0
ARO-PWY: chorismate biosynthesis I|g__Streptococcus.s__Streptococcus_pasteurianus	0	157.791	0	0	52.6871	808.844	0	16.0692	0	0	14.4743	0	33.9872	0	0	0	0	22.3548	27.3581	64.8735	70.8862	0	209.121	0	7.3626	58.573	0	8.15435	44.3304	2.59599	52.5479	97.8981	9.6889	0	270.663	0	0	23.9717	82.1044	14.8836	0	23.7579	0	0	4.45176	0	0	274.253	323.666
ARO-PWY: chorismate biosynthesis I|g__Streptococcus.s__Streptococcus_thermophilus	0	0	0	4.02455	0	0	5.47449	0	0	5.27852	0	0	9.20183	0	7.96689	0	0	0	0	3.86061	0	0	0.829042	0	0	10.2342	11.4214	0	0	0	6.43769	0	0	0	0	0	0	5.79749	0	0	0	19.3289	0	0	0	0	0	0	0
ARO-PWY: chorismate biosynthesis I|g__Streptococcus.s__Streptococcus_thermophilus_CAG_236	0	0	0	5.41359	0	5.83443	5.95739	0	0	0	0	0	6.58897	0	9.91642	0	0	0	0	4.72691	0	0	1.29242	0	0	10.5534	11.4223	0	0	0	6.41589	2.77622	0	0	0	0	0	10.2854	0	2.18658	0	19.3948	0	0	0	0	0	0	0
ARO-PWY: chorismate biosynthesis I|g__Terrisporobacter.s__Terrisporobacter_glycolicus	0	0	0	0	0	0	0	0	0	0	0	0	0	0	0	0	0	0	0	0	0	0	0	0	0	0	0	0	0	0	3.68788	0	0	0	0	0	0	0	0	0	0	0	0	0	0	0	0	0	0
ARO-PWY: chorismate biosynthesis I|g__Tyzzerella.s__Tyzzerella_nexilis	0	0	0	0	0	0	0	1387.75	0	0	110.181	430.396	0	0	0	0	0	0	0	630.407	0	0	0	0	0	0	0	0	0	0	0	0	72.2185	0	0	0	0	0	0	109.014	0	0	0	0	0	0	0	0	403.591
ARO-PWY: chorismate biosynthesis I|unclassified	724.676	795.566	1935.99	1851.88	1078.9	57.0207	337.518	1445.93	2808.44	536.371	398.138	1292.85	1868.84	1517.29	18.5901	994.674	267.416	220.385	976.506	781.929	2132.16	2186.84	351.255	14.438	2786.4	1274.93	1548.29	618.975	331.396	585.665	1383.56	2468.12	827.817	508.359	754.345	1190.67	1563.53	1528.86	44.4038	695.164	67.1416	2109.94	67.0512	1280.24	703.736	580.81	1237.64	626.78	1092.33
ASPASN-PWY: superpathway of L-aspartate and L-asparagine biosynthesis	3560.64	4232.29	4654.81	5194.74	3676.57	4600.76	3922.11	3466.41	4580.18	3876.61	3382.75	4921.74	3841.71	4833.41	4950.6	4225.7	3889.16	4559.71	4155.33	4561.72	5043.68	4800.2	3501.62	4221.18	4787.23	4358.49	5600.21	4030.6	3967.29	4358.25	4161	5292.48	4515.99	3943.86	3971.88	4725.2	4458.65	4221.13	3625.54	4423.89	3701.56	4741.88	4871.48	4383.57	4130.63	4168.76	4412.11	4030.42	5437.8
ASPASN-PWY: superpathway of L-aspartate and L-asparagine biosynthesis|g__Acinetobacter.s__Acinetobacter_johnsonii	0	0	0	0	0	0	0.726675	0	0	0	0	0	0	0	0	0	0	0	0	0	0	0	0	0	0	0	0	0	0	0	0	0	0	0	0	0	0	0	0	0	0	0	0	0	0	0	0	0	0
ASPASN-PWY: superpathway of L-aspartate and L-asparagine biosynthesis|g__Actinomyces.s__Actinomyces_urogenitalis	0	0	0	0	0	0	0	0	0	0	0	0	0	0	0	6.37277	0	0	0	0	0	0	0	0	0	0	0	0	0	0	0	0	0	0	0	0	0	0	0	0	0	0	0	0	0	0	0	0	0
ASPASN-PWY: superpathway of L-aspartate and L-asparagine biosynthesis|g__Aeromonas.s__Aeromonas_caviae	0	0	0	0	0	0	0	0	0	0	0	0	0	0	0	0	0	0	0	0	0	0	0	0	0	0	0	0	0	0	0	0	0	0	0	0	0	3.15984	0	0	0	0	0	0	0	0	0	0	0
ASPASN-PWY: superpathway of L-aspartate and L-asparagine biosynthesis|g__Alistipes.s__Alistipes_timonensis	0	0	0	0	0	0	0	0	0	0	0	0	0	0	0	0	0	0	0	0	0	0	0	0	0	0	0	0	0	0	0	0	0	0	0	0	0	0	0	0	0	0	0	0	0	0	0	0	11.228
ASPASN-PWY: superpathway of L-aspartate and L-asparagine biosynthesis|g__Bacteroides.s__Bacteroides_massiliensis	0	29.6543	0	0	0	0	0	0	0	0	0	0	0	0	0	0	0	0	0	0	0	0	0	0	0	0	0	0	0	0	0	0	0	0	0	0	0	0	0	0	0	0	0	0	0	0	0	0	0
ASPASN-PWY: superpathway of L-aspartate and L-asparagine biosynthesis|g__Bacteroides.s__Bacteroides_pyogenes	0	0	12.6741	0	0	0	0	0	31.1394	0	0	0	0	0	0	23.0313	0	0	0	0	0	0	0	0	0	0	0	0	0	0	0	0	0	0	0	0	0	0	0	0	0	0	0	0	0	0	0	0	0
ASPASN-PWY: superpathway of L-aspartate and L-asparagine biosynthesis|g__Bacteroides.s__Bacteroides_vulgatus	315.945	245.669	670.848	149.496	323.145	0	0	0	1140.92	358.909	3.19354	882.996	59.4766	90.7314	0	38.2342	0	18.9338	242.675	371.683	0	18.5349	35.5868	0	102.105	75.759	8.41315	294.366	93.9782	298.812	4.10522	28.9295	1.47801	43.1585	0	740.732	23.9741	0	0	0	0	15.7442	0	417.501	92.0617	154.408	540.817	0	10.3401
ASPASN-PWY: superpathway of L-aspartate and L-asparagine biosynthesis|g__Bacteroides.s__Bacteroides_vulgatus_CAG_6	200.791	222.344	494.628	145.56	338.802	0	0	0	534.515	365.893	0.974782	575.628	53.9919	53.172	0	28.3806	0	13.8478	171.728	374.401	0	9.97353	30.6363	0	74.2076	64.6738	11.5187	196.497	69.4922	219.689	2.4212	25.8578	0.536681	57.189	0	511.614	26.3307	0	0	0	0	16.408	0	363.397	74.0713	140.72	413.902	0	4.58874
ASPASN-PWY: superpathway of L-aspartate and L-asparagine biosynthesis|g__Bibersteinia.s__Bibersteinia_trehalosi	0	0	0	0	0	0	0	0	0	0	0	0	0	0	0	0	0	0.429973	0	0	0	0	0	0	0	0	0	0	0	1.67129	0	0	0	0	0	0	0	0	0	0	0	0	0	0	0	0	0	0	0
ASPASN-PWY: superpathway of L-aspartate and L-asparagine biosynthesis|g__Bifidobacterium.s__Bifidobacterium_adolescentis	0	0	0	0	0	0	0	0	0	0	0	0	0	0	0	0	0	0	0	0	0	0	0	0	0	0	0	0	0	0	0	0	0	0	0	0	0	0	0	36.8081	0	0	0	0	0	0	0	0	0
ASPASN-PWY: superpathway of L-aspartate and L-asparagine biosynthesis|g__Bifidobacterium.s__Bifidobacterium_mongoliense	0	0	0	0	0	0	0	0	0	0	0	0	0	0	0	0	0	2.02112	0	0	0	0	0	0	0	0	0	0	0	0	0	0	0	0	0	0	0	0	0	0	0	0	0	0	0	0	0	0	0
ASPASN-PWY: superpathway of L-aspartate and L-asparagine biosynthesis|g__Blautia.s__Blautia_coccoides	0	0	0	0	0	0	0	0	0	2.95786	0	0	0	1.12944	0	0	0	0	0	0.581699	0	2.39044	0.420799	0	2.45915	0	0	0	0	0	0	0	0	0	0	0	0	0	0	0	0	0	0	0	0	0	0	0	0
ASPASN-PWY: superpathway of L-aspartate and L-asparagine biosynthesis|g__Blautia.s__Blautia_producta	0	0	0	3.22729	0	0	0	0	22.047	1.76192	0	0	0	17.8944	0	0	0	0	0	0	0	1.02949	0	0	0	9.54187	0.508973	0	0	0	0	1.72074	0	0	0	0	0	0	0	0	0	14.2859	0	0	0	0	0	0	0
ASPASN-PWY: superpathway of L-aspartate and L-asparagine biosynthesis|g__Campylobacter.s__Campylobacter_hyointestinalis	0	0	0	0	0	0	0	0	0	0	0	0	3.71452	0	0	0	0	0	0	0	0	0	0	0	0	0	0	0	0	0	0	0	0	0	0	0	0	0	0	0	0	0	0	0	0	0	0	0	0
ASPASN-PWY: superpathway of L-aspartate and L-asparagine biosynthesis|g__Citrobacter.s__Citrobacter_braakii	0	0	0	0	0	0	0	0	0	0	0	0	0	0	2.70694	0	0	0	0	0	0	0	0	0	0	0	0	0	0	0	0	0	0	0	0	0	0	0	0	0	0	0	0	0	0	0	0	0	0
ASPASN-PWY: superpathway of L-aspartate and L-asparagine biosynthesis|g__Citrobacter.s__Citrobacter_freundii	0	0	0	0	0	0	0	0	0	0	0	0	0	0	0	0	0	0	0	1.81541	0	0	0	0	0	0	0	0	0	0	0	0	0	0	0	0	0	0	0	0	0	0	0	0	0	0	0	0	0
ASPASN-PWY: superpathway of L-aspartate and L-asparagine biosynthesis|g__Citrobacter.s__Citrobacter_portucalensis	0	0	0	0	0	0	0	0	0	0	0	0	0	0	0	0	0	0	0	2.39148	0	0	0	0	0	0	0	0	0	0	0	0	0	0	0	0	0	0	0	0	0	0	0	0	0	0	0	0	0
ASPASN-PWY: superpathway of L-aspartate and L-asparagine biosynthesis|g__Citrobacter.s__Citrobacter_youngae	0	0	0	0	2.83059	0	0	0	0	0	0	0	0	0	0	0	0	0	0	0.752613	0	0	0	0	0	0	0	0	0	0	0	0	0	0	0	0	0	0	0	0	0	0	0	0	0	0	0	0	0
ASPASN-PWY: superpathway of L-aspartate and L-asparagine biosynthesis|g__Clostridium.s__Clostridium_butyricum	0	0	0	0	31.3138	5.55436	0	29.2243	0	0	0	0	0	0	0	0	0	12.3842	0	1.8851	0	0	0	0	0	0	0	0	0	0	0	0	0	0	0	0	0	0	0	3.22766	48.1307	0	11.9688	0	0	0	0	0	0
ASPASN-PWY: superpathway of L-aspartate and L-asparagine biosynthesis|g__Clostridium.s__Clostridium_paraputrificum	8.16894	0	0	0	23.7125	44.6315	31.3655	6.97136	4.84906	2.40618	0	0	0	2.11977	0	0	6.20728	0	0	3.83159	2.3655	3.69177	1.95108	49.7483	7.44089	8.32934	0	0	0	0	2.50384	1.36492	0	0	0	0	68.9416	9.89516	25.1944	27.3101	0.811723	2.084	4.83341	0	0	0	0	16.9134	1.94766
ASPASN-PWY: superpathway of L-aspartate and L-asparagine biosynthesis|g__Clostridium.s__Clostridium_sp_7_2_43FAA	0	0	0	0	16.7236	0	1.77932	0	0	0	0	0	0	0	6.27855	0	0	0	0	4.45643	0	0	0	0	0	0	0	0	0	0.774147	0	0	0	0	0	0	0	0	0	1.94772	13.7276	0	0	0	0	0	0	6.16914	0
ASPASN-PWY: superpathway of L-aspartate and L-asparagine biosynthesis|g__Comamonas.s__Comamonas_kerstersii	0	0	0	0	0	0	0	0	0	0	0	0	0	0	0	0	0	0	0	0	0	0	0	0	0	0	0	0	0	0	0	0	0	0	0	0	0	0	0	0	0	254.586	0	0	0	0	0	0	0
ASPASN-PWY: superpathway of L-aspartate and L-asparagine biosynthesis|g__Dielma.s__Dielma_fastidiosa	0	0	0	0.703567	0	0	0	0	0	0	0	0	0	0	0	0	0	0	0	0	0	0	0	0	0	0	0	0	0	0	0	0	0	0	0	0	0	0	0	0	0	0	0	0	0	0	0	0	0
ASPASN-PWY: superpathway of L-aspartate and L-asparagine biosynthesis|g__Dorea.s__Dorea_formicigenerans	0	0	5.66368	2.10159	0	0	0	0	12.0095	0	5.97889	6.64396	0.471161	0.865033	0	7.98725	0	0	1.52121	0.432111	0	0	0	0	2.58802	5.04486	1.73756	0	0	0	0	7.0762	6.00815	0	0	2.92748	0	0	0	0	0	11.5747	0	16.3401	4.56943	2.24853	4.88964	0	0
ASPASN-PWY: superpathway of L-aspartate and L-asparagine biosynthesis|g__Enterobacter.s__Enterobacter_cloacae_complex	0	0	0	0	0	0	0	0	0	0	0	0	0	0	0	0	0	0	0	8.30132	0	0	0	0	0	0	0	0	0	0	0	0	0	0	0	0	0	30.7073	0	0	2.84287	0	0	0	0	0	0	0	0
ASPASN-PWY: superpathway of L-aspartate and L-asparagine biosynthesis|g__Escherichia.s__Escherichia_coli	564.924	554.585	752.369	100.06	1386.58	2996.97	2174.75	943.312	77.33	1148.47	1118.99	257.42	123.206	313.215	4742.35	269.096	1493.84	2873.63	756.092	1630.55	360.22	254.344	1571.7	4011.13	14.1756	852.957	285.716	853.524	2292.21	1668.98	952.586	195.961	1090.67	1147.34	1489.68	721.328	55.662	1625.17	2136.2	1437.79	2408.41	433.644	4663.14	261.464	474.064	1086.01	528.621	1962.91	450.333
ASPASN-PWY: superpathway of L-aspartate and L-asparagine biosynthesis|g__Escherichia.s__Escherichia_fergusonii	0	0	0	0	0	0	0	0	0	0	2.57672	0	2.52895	0	0	0	0	8.01769	0	0	0	0	0	0	0	0	0	0	0	13.0399	0	0	0	0	0	0	0	0	0	14.496	0	0	0	0	0	0	0	0	0
ASPASN-PWY: superpathway of L-aspartate and L-asparagine biosynthesis|g__Flavonifractor.s__Flavonifractor_plautii	0	0	0	11.7601	7.85154	0	0	0	56.8123	21.2723	0	0	2.65991	93.8634	0	6.88846	0	0	0	0	0	5.43995	0	0	49.5458	31.6308	41.0364	0	0	0	5.49932	43.1761	32.9925	8.19554	0	26.8711	0	0	0	0	0	60.5311	0	5.89175	0	0	8.50595	0	0
ASPASN-PWY: superpathway of L-aspartate and L-asparagine biosynthesis|g__Fusicatenibacter.s__Fusicatenibacter_saccharivorans	0	0	0	0	0	0	0	109.736	50.8491	0	0	0	0	0	0	0	0	0	0	1.68128	0	0	0	0	0	0	0	0	0	0	0	60.9987	21.5491	0	0	0	0	0	0	0	0	46.7902	0	0	0	0	0	0	0
ASPASN-PWY: superpathway of L-aspartate and L-asparagine biosynthesis|g__Fusobacterium.s__Fusobacterium_mortiferum	133.648	159.424	604.36	107.016	108.247	0	0	0	0	25.7562	104.726	23.4334	73.8138	0	0	58.0948	1083.34	5.26639	58.078	20.5488	0	0	0	0	35.2284	0	0	0	283.063	0	5.36053	0	0	0	84.2219	0	848.29	42.8676	0	0	0	0	0	107.131	57.7445	49.6412	19.3964	0	64.8721
ASPASN-PWY: superpathway of L-aspartate and L-asparagine biosynthesis|g__Fusobacterium.s__Fusobacterium_ulcerans	0	3.18528	0	0	0	0	0	0	0	0	0	0	0	0	0	0	0	0	0	0	0	0	0	0	2.44007	0	0	0	0	0	0	0	0.925105	0	0	0	0	0	0	17.1765	0	0	0	0	0	0	0	0	0
ASPASN-PWY: superpathway of L-aspartate and L-asparagine biosynthesis|g__Fusobacterium.s__Fusobacterium_varium	0	10.0644	0	0	0	0	0	0	0	0	0	0	2.33638	0	0	0	0	0	0.50099	0	0	0	0	0	0	0	0	0	0	0	0	0	0	0	7.25055	0	0	0	0	0	0	0	0	0	6.78859	0	0	0	0
ASPASN-PWY: superpathway of L-aspartate and L-asparagine biosynthesis|g__Gallibacterium.s__Gallibacterium_anatis	4.41657	0	0	0	0	0	0	0	220.664	0	0	0	0	0	0	0	0	0	0	0.987025	8.49092	41.2628	0	0	3.53767	0	0	0	0	0	0	12.2894	0	38.714	0	56.2366	0	251.982	0	0	0	0	0	22.5642	150.882	6.28243	0	0	3.10078
ASPASN-PWY: superpathway of L-aspartate and L-asparagine biosynthesis|g__Gallibacterium.s__Gallibacterium_genomosp_3	0	0	0	0.427632	0	11.3732	0	0	0	0	21.4617	0	0.710419	0	0	0	0	0	0	0	0	0	0	0	0	0	0	0	0	0	0	0	0	0	0	0	64.1413	0	0	0	0	0	0	1.13622	0	0	0	0	4.91838
ASPASN-PWY: superpathway of L-aspartate and L-asparagine biosynthesis|g__Gallibacterium.s__Gallibacterium_salpingitidis	341.394	109.974	65.1764	0	0	0	0	0	3.84517	0	20.0922	35.9268	0	0	0	119.187	0	177.505	88.7231	0	0	1.18457	0	0	21.0692	11.3266	0	100.006	171.224	268.824	2.27428	0	0	1100.59	17.3767	289.861	0	0	0	0	0	0	0	38.7846	98.6107	196.388	41.9086	0	0
ASPASN-PWY: superpathway of L-aspartate and L-asparagine biosynthesis|g__Hafnia.s__Hafnia_paralvei	0	0	0	0	0	0	0	0	0	0	0	0	0	0	0	0	0	0	0	0	0	0	0	0	0	1.34253	0	0	0	0	0	0	0	0	0	0	0	0	0	0	0	0	0	0	0	0	0	0	0
ASPASN-PWY: superpathway of L-aspartate and L-asparagine biosynthesis|g__Intestinibacter.s__Intestinibacter_bartlettii	0	0	0	0	0	0	0	0	0	0	0	0	5.74939	0	0	0	0	0	0	0	0	0	0	0	0	0	0	0	0	0	0	0	0	0	0	0	0	0	0	0	0	0	0	0	0	0	0	0	0
ASPASN-PWY: superpathway of L-aspartate and L-asparagine biosynthesis|g__Klebsiella.s__Klebsiella_aerogenes	0	0	0	0	0	0	0	0	0	0	0	0	0	0	0	0	0	2.64118	0	0	0	0	0	0	0	0	0	0	0	0	0	0	0	0	0	0	0	0	0	0	0	0	0	0	0	0	0	0	0
ASPASN-PWY: superpathway of L-aspartate and L-asparagine biosynthesis|g__Klebsiella.s__Klebsiella_michiganensis	0	0	0	0	0	0	0	17.9708	0	0	0	0	0	0	0	0	0	0	0	0	0	0	0	0	0	0	0	0	0	0	0	0	0	0	0	0	0	0	0	0	0	0	0	0	0	0	0	0	0
ASPASN-PWY: superpathway of L-aspartate and L-asparagine biosynthesis|g__Klebsiella.s__Klebsiella_oxytoca	0	0	0	0	0	0	0	0	0	0	0	0	0	0	0	0	0	0	0	14.0634	0	0	0	0	0	0	0	0	0	0	0	0	0	0	0	0	0	0	0	0	0	0	0	0	0	0	0	0	0
ASPASN-PWY: superpathway of L-aspartate and L-asparagine biosynthesis|g__Klebsiella.s__Klebsiella_pneumoniae	0	39.7497	0	8.25137	240.823	890.918	0	0	0	0	0	0	13.7189	10.6189	0	0	129.93	591.547	39.0972	131.974	0	0	0	0	0	52.5362	0	62.8354	0	99.6032	0	0	0	69.4289	110.223	0	2.41955	0	0	117.611	287.177	0	0	0	0	0	0	112.921	26.2486
ASPASN-PWY: superpathway of L-aspartate and L-asparagine biosynthesis|g__Klebsiella.s__Klebsiella_quasipneumoniae	0	0	0	0	0	0	0	0	0	0	0	0	0	0	0	0	0	0.435596	0	0	0	0	0	0	0	0	0	0	0	0	0	0	0	0	0	0	0	0	0	0	0	0	0	0	0	0	0	0	0
ASPASN-PWY: superpathway of L-aspartate and L-asparagine biosynthesis|g__Klebsiella.s__Klebsiella_variicola	0	0	0	0	0.786663	0	0	0	0	0	0	0	0	0	0	0	0	3.01876	0	6.38311	0	0	0	0	0	0	0	0	0	0	0	0	0	0	0	0	0	0	0	0	0.789583	0	0	0	0	0	0	0	0
ASPASN-PWY: superpathway of L-aspartate and L-asparagine biosynthesis|g__Klebsiella.s__Klebsiella_variicola_CAG_634	0	0	0	0	0.665403	0	0	0	0	0	0	0	0	0	0	0	0	0.551311	0	3.17812	0	0	0	0	0	0	0	0	0	0	0	0	0	0	0	0	0	0	0	0	0	0	0	0	0	0	0	0	0
ASPASN-PWY: superpathway of L-aspartate and L-asparagine biosynthesis|g__Kluyvera.s__Kluyvera_cryocrescens	0	0	0	0	0	0	0	0	0	0	0	0	0	0	0	0	0	0	0	0	0	0	0	0	0	0	0	0	0	0	0	0	0	0	0	0	0	8.08471	0	0	0	0	0	0	0	0	0	0	0
ASPASN-PWY: superpathway of L-aspartate and L-asparagine biosynthesis|g__Lachnoclostridium.s__Clostridium_bolteae	0	13.8763	0	0	0	0	0	0	0	0	0	0	0	0	0	0	0	0	0	0	0	0	40.0646	0	0	0	0	0	0	0	0	0	0	0	0	0	0	0	0	0	0	0	0	4.48896	0	0	0	0	0
ASPASN-PWY: superpathway of L-aspartate and L-asparagine biosynthesis|g__Lachnoclostridium.s__Clostridium_clostridioforme	0	19.219	22.846	10.9551	0	0	0	0	1.48198	19.2249	14.618	0	0	0	0	21.263	0	0	3.79433	2.00963	0	44.0682	0	0	79.5602	7.95986	0	14.3788	0	0	0	0	3.62335	18.4307	1.54873	20.1425	0	0	0	0	0	0	0	43.0246	35.1536	5.1945	3.58465	0	2.49327
ASPASN-PWY: superpathway of L-aspartate and L-asparagine biosynthesis|g__Lachnoclostridium.s__Clostridium_lavalense	0	0	0	2.91549	0	0	0	0	0	0	0	0	0	2.80512	0	0	0	0	0	0	0	0	0	0	1.49795	1.98397	0	0	0	0	0	0	1.37707	0	0	0	0	0	0	0	0	0	0	0	0	0	0	0	1.10004
ASPASN-PWY: superpathway of L-aspartate and L-asparagine biosynthesis|g__Lachnoclostridium.s__Clostridium_symbiosum	0	2.37547	6.70644	0.875789	1.80289	0	0	6.13939	0	1.64525	0	0.504448	0	14.9877	0	8.83698	0	0	0	1.35582	0	0	0	0	9.05396	3.7526	0	0	0	0	1.69201	1.77606	1.581	0	0	9.40646	0	2.2531	0	0	0	0.817074	0	2.01993	0	0.391602	6.52405	0	0
ASPASN-PWY: superpathway of L-aspartate and L-asparagine biosynthesis|g__Lactobacillus.s__Lactobacillus_delbrueckii	0	0	0	0	0	0	0	0	0	0	0	0	0	0	0	0	0	0	0	0	0	0	0	0	0	0	0	0	0	0	0	0	0	0	4.86009	0	0	0	0	0	0	0	0	0	0	0	0	9.10717	10.3906
ASPASN-PWY: superpathway of L-aspartate and L-asparagine biosynthesis|g__Lactobacillus.s__Lactobacillus_reuteri	0	0	26.6282	0	25.0753	0	0	0	21.1985	0	0	4.19127	0	0	0	0.899586	0	23.6203	23.7316	0	0	0	0	0	0	0	0	5.45233	0	0	0	0	0	0	0	0	0	0	0	0	0	0	0	0	0	4.66225	20.3108	0	17.3592
ASPASN-PWY: superpathway of L-aspartate and L-asparagine biosynthesis|g__Mannheimia.s__Mannheimia_sp_USDA_ARS_USMARC_1261	0	0	0	0	11.1455	0	0	0	0	0	0	0	0	0	0	0	0	0	0	0	0	0	0	0	0	0	0	0	0	0	0	0	0	3.84906	0	0	0	0	0	0	0	0	0	0	0	0	70.267	0	0
ASPASN-PWY: superpathway of L-aspartate and L-asparagine biosynthesis|g__Mannheimia.s__Mannheimia_varigena	0	15.3387	0	0	0	0	0	0	0	0	0	0	0	0	0	0	0	8.78003	0	0	0	0	0	0	0	0	0	0	0	0.716414	0	0	0	7.15721	0	0	0	0	0	0	0	0	0	0	1.52952	0	0	0	4.51255
ASPASN-PWY: superpathway of L-aspartate and L-asparagine biosynthesis|g__Mitsuokella.s__Mitsuokella_jalaludinii	0	0	0	0	0	0	0	0	0	0	0	0	0	0	0	0	0	0	0	0	0	0	0	0	0	0	0	0	0	0	0	0	0	0	0	0	0	0	0	0	0	0	0	0	4.74568	0	0	0	0
ASPASN-PWY: superpathway of L-aspartate and L-asparagine biosynthesis|g__Morganella.s__Morganella_morganii	0	0	0	0	0	2.85332	0	0	0	0	0	0	0	0	0	0	0	0	0	0	0	0	0	0	0	0	0	0	0	0	0	0	0	0	0	0	0	0	0	0	0	0	0	0	0	0	0	0	0
ASPASN-PWY: superpathway of L-aspartate and L-asparagine biosynthesis|g__Pasteurella.s__Pasteurella_canis	0	0	0	0	0	0	0	0	0	0	0	0	0	0	0	0	0	0.340801	0	0	0	0	0	0	0	0	0	0	0	0	0	0	0	0	0	0	0	0	0	0	0	0	0	0	0	0	0	0	0
ASPASN-PWY: superpathway of L-aspartate and L-asparagine biosynthesis|g__Proteus.s__Proteus_hauseri	0	0	0	0	0	0	3.7962	2.09585	0	0	0	0	0	0	0	0	0	0	0	2.71959	0	0	0	0	0	0	0	0	0	0	0	0	1.08699	0	0	0	0	0	1.80856	0	0	0	0	0	0	0	0	0	0
ASPASN-PWY: superpathway of L-aspartate and L-asparagine biosynthesis|g__Proteus.s__Proteus_mirabilis	0	1.70803	0	2.44075	13.8792	9.29722	0	0	0	0	1.5236	0	0	0	0	4.15548	0	2.03738	0.756021	0	6.05546	0	0	0	0	0	0	2.38933	0	0	0	3.0396	0	0	2.12927	4.92526	0	0	0	0.3699	0	0	0	0	0	0	0	19.1502	0
ASPASN-PWY: superpathway of L-aspartate and L-asparagine biosynthesis|g__Proteus.s__Proteus_vulgaris	0	0	0	0	0	0	0	0	0	0	0	0	0	0	0	0	0	0	0	5.11865	0	0	0	0	0	0	0	0	0	0	0	0	0	0	0	0	0	0	0	0	0	0	0	0	0	0	0	0	0
ASPASN-PWY: superpathway of L-aspartate and L-asparagine biosynthesis|g__Providencia.s__Providencia_stuartii	0	0	0	0	10.1233	9.76009	0	0	0	0	0	0	0	0	0	0	0	0.868282	0	0	0	0	0	0	0	0	0	0	0	0	0	0	0	0	0	0	0	0	0	0	0	0	0	0	0	0	0	0	0
ASPASN-PWY: superpathway of L-aspartate and L-asparagine biosynthesis|g__Pseudoflavonifractor.s__Pseudoflavonifractor_capillosus	0	0	0	21.9951	0	0	0	0	0	0	0	0	0	0	0	0	0	0	0	0	0	0	0	0	0	0	0	0	0	0	0	21.9247	0	0	0	0	0	0	0	0	0	0	0	0	0	0	0	0	0
ASPASN-PWY: superpathway of L-aspartate and L-asparagine biosynthesis|g__Raoultella.s__Raoultella_planticola	0	0	0	0	0	0	1.94642	0	0	0	0	0	0	0	0	0	0	0	0	0	0	0	0	0	0	0	0	0	0	0	0	0	0	0	0	0	0	10.1202	0	0	0	0	0	0	0	0	0	0	0
ASPASN-PWY: superpathway of L-aspartate and L-asparagine biosynthesis|g__Salmonella.s__Salmonella_enterica	0	0	0	0	0	0	0	0	0	0	0	0	0	0	0	0	0	0	0	0	0	0	0	0	0	0	0	0	0	0	0	0	0	0	0	0	0	0	0	0	0	0	0	0	0	0	0	0	0
ASPASN-PWY: superpathway of L-aspartate and L-asparagine biosynthesis|g__Staphylococcus.s__Staphylococcus_epidermidis	0	0	25.5646	0	0	0	0	0	0	0	0	30.4104	0	0	0	0	0	0	0	0	0	0	0	0	0	0	0	0	0	0	0	0	0	28.7247	0	0	0	0	0	0	0	0	0	0	0	0	0	0	0
ASPASN-PWY: superpathway of L-aspartate and L-asparagine biosynthesis|unclassified	473.777	614.946	1680.32	1363.1	519.005	107.895	109.316	576.263	1224.96	311.506	245.647	1189.98	1116.66	1036.76	27.1389	751.491	243.126	168.696	643.404	425.541	1879.79	1842.64	76.2087	109.852	1888.42	664.819	1355.73	465.48	311.41	442.418	812.992	1825.65	543.992	286.558	439.032	593.312	796.815	1496.72	53.3137	320.138	65.5249	1491.67	101.86	871.63	503.027	406.374	661.985	353.932	515.175
AST-PWY: L-arginine degradation II (AST pathway)	306.153	331.805	350.526	45.5205	765.664	1790.67	960.371	480.411	34.557	486.555	519.388	120.209	81.5592	136.339	2021.71	68.9989	784.594	1899.31	351.875	869.75	163.289	100.55	674.406	1954.06	10.8255	422.15	131.596	385.308	1058.92	674.426	397.214	91.8743	500.499	747.819	672.169	263.015	46.3636	916.814	851.112	710.264	1128.39	179.9	1633.03	103.354	186.374	522.709	207.931	951.274	222.091
AST-PWY: L-arginine degradation II (AST pathway)|g__Acinetobacter.s__Acinetobacter_junii	0	0	0	0	0	0	0	0	0	0	0	0	0	0	0	0	0	0	0	0	0	0	0	0	0	0	0	0	0	0	0	0	0	0	0	0	0	0.979753	0	0	0	0	0	0	0	0	0	0	0
AST-PWY: L-arginine degradation II (AST pathway)|g__Citrobacter.s__Citrobacter_braakii	0	0	0	0	0	0	0	0	0	0	0	0	0	0	1.74846	0	0	0	0	0	0	0	0	0	0	0	0	0	0	0	0	0	0	0	0	0	0	0	0	0	0	0	0	0	0	0	0	0	0
AST-PWY: L-arginine degradation II (AST pathway)|g__Citrobacter.s__Citrobacter_portucalensis	0	0	0	0	0	0	0	0	0	0	0	0	0	0	0	0	0	0	0	1.67779	0	0	0	0	0	0	0	0	0	0	0	0	0	0	0	0	0	0	0	0	0	0	0	0	0	0	0	0	0
AST-PWY: L-arginine degradation II (AST pathway)|g__Enterobacter.s__Enterobacter_cloacae_complex	0	0	0	0	0	0	0	0	0	0	0	0	0	0	0	0	0	0	0	5.06674	0	0	0	0	0	0	0	0	0	0	0	0	0	0	0	0	0	16.8015	0	0	0	0	0	0	0	0	0	0	0
AST-PWY: L-arginine degradation II (AST pathway)|g__Escherichia.s__Escherichia_coli	279.997	263.021	307.547	32.2562	622.254	1394.21	937.802	454.229	26.2155	466.828	502.925	115.425	59.505	99.3487	1989.54	54.3435	717.181	1428	304.71	706.103	146.866	74.5131	658.614	1913.1	3.89603	358.05	124.387	273.882	1004.3	509.528	366.16	80.0439	499.415	460.579	532.209	232.581	29.255	832.581	842.665	517.541	747.82	161.487	1518.62	101.035	167.333	505.7	196.586	785.927	189.253
AST-PWY: L-arginine degradation II (AST pathway)|g__Escherichia.s__Escherichia_fergusonii	0	0	0	0	0	0	0	0	0	0	4.49279	0	1.71078	0	0	0	0	17.6101	0	0	0	0	0	0	0	0	0	0	0	7.7476	0	0	0	0	0	0	0	0	0	8.52481	0	0	0	0	0	0	0	0	0
AST-PWY: L-arginine degradation II (AST pathway)|g__Klebsiella.s__Klebsiella_aerogenes	0	0	0	0	0	0	0	0	0	0	0	0	0	0	0	0	0	41.4641	0	0	0	0	0	0	0	0	0	0	0	0	0	0	0	0	0	0	0	0	0	0	0	0	0	0	0	0	0	0	0
AST-PWY: L-arginine degradation II (AST pathway)|g__Klebsiella.s__Klebsiella_michiganensis	0	0	0	0	0	0	0	5.69853	0	0	0	0	0	0	0	0	0	0	0	0	0	0	0	0	0	0	0	0	0	0	0	0	0	0	0	0	0	0	0	0	0	0	0	0	0	0	0	0	0
AST-PWY: L-arginine degradation II (AST pathway)|g__Klebsiella.s__Klebsiella_oxytoca	0	0	0	0	0	0	0	0	0	0	0	0	0	0	0	0	0	0	0	44.8891	0	0	0	0	0	0	0	0	0	0	0	0	0	0	0	0	0	0	0	0	0	0	0	0	0	0	0	0	0
AST-PWY: L-arginine degradation II (AST pathway)|g__Klebsiella.s__Klebsiella_pneumoniae	0	34.8648	0	4.6158	137.659	296.922	0	0	0	0	0	0	13.4324	31.3228	0	0	42.6623	369.854	32.7016	124.525	0	0	0	0	0	52.4313	0	83.9826	0	92.1125	0	0	0	46.1787	120.184	0	0	0	0	186.099	329.481	0	0	0	0	0	0	64.189	18.5674
AST-PWY: L-arginine degradation II (AST pathway)|g__Klebsiella.s__Klebsiella_variicola	0	0	0	0	0	0	0	0	0	0	0	0	0	0	0	0	0	0.813015	0	3.31787	0	0	0	0	0	0	0	0	0	0	0	0	0	0	0	0	0	0	0	0	0	0	0	0	0	0	0	0	0
AST-PWY: L-arginine degradation II (AST pathway)|g__Klebsiella.s__Klebsiella_variicola_CAG_634	0	0	0	0	0	0	0	0	0	0	0	0	0	0	0	0	0	0	0	0.878469	0	0	0	0	0	0	0	0	0	0	0	0	0	0	0	0	0	0	0	0	0	0	0	0	0	0	0	0	0
AST-PWY: L-arginine degradation II (AST pathway)|g__Kluyvera.s__Kluyvera_cryocrescens	0	0	0	0	0	0	0	0	0	0	0	0	0	0	0	0	0	0	0	0	0	0	0	0	0	0	0	0	0	0	0	0	0	0	0	0	0	4.04924	0	0	0	0	0	0	0	0	0	0	0
AST-PWY: L-arginine degradation II (AST pathway)|g__Pseudomonas.s__Pseudomonas_aeruginosa_group	0	0	0	0	0	0	0	0	0	0	0	0	0	0	0	0	0	0	0	0	0	0	0	0	0	0	0	0	0	0	0	0	0	0	0	0	0	0	0	0	0	3.77329	0	0	4.32718	0	0	0	0
AST-PWY: L-arginine degradation II (AST pathway)|g__Raoultella.s__Raoultella_ornithinolytica	0	0	0	0	0	0	0	0	0	0	0	0	0	0	0	0	0	0	0	0	0	0	0	0	0	0	0	0	0	0	0	0	0	0	0	0	0	0	0	0	0	0	0	0	0	0	0	0	0
AST-PWY: L-arginine degradation II (AST pathway)|g__Raoultella.s__Raoultella_planticola	0	0	0	0	0	0	1.00783	0	0	0	0	0	0	0	0	0	0	0	0	0	0	0	0	0	0	0	0	0	0	0	0	0	0	0	0	0	0	2.81312	0	0	0	0	0	0	0	0	0	0	0
AST-PWY: L-arginine degradation II (AST pathway)|g__Salmonella.s__Salmonella_enterica	0	0	0	0	0	0	0	0	0	0	0	0	0	0	0	0	0	0	0	0	0	0	0	0	0	0	0	0	0	0	0	0	0	0	0	0	0	0	0	0	0	0	0	0	0	0	0	0	0
AST-PWY: L-arginine degradation II (AST pathway)|unclassified	0	24.3438	0	9.23051	10.7177	23.5991	9.70204	10.532	6.04576	14.2313	4.93749	0	6.53681	8.70988	0	0.94486	0	10.5684	11.9419	9.7804	15.0216	24.2843	5.62032	25.0948	6.22982	9.80425	3.44821	13.6645	2.13856	16.3965	16.197	1.31751	0	0	25.4625	0	10.8361	26.6534	4.44157	14.0141	23.7565	13.7479	24.4509	0	0	3.32285	10.6722	11.5248	8.27377
BIOTIN-BIOSYNTHESIS-PWY: biotin biosynthesis I	2183.6	2025.97	2935.21	2313.77	2220.02	3431.15	2884.84	1447.12	1658.35	2393.75	1500.71	2130.09	1600.2	2196.54	3530.91	1679.27	2017.32	3503.06	1873.85	2539.37	1514.67	2315.28	1671.68	3750.63	2515.48	1763.75	2281.18	2064.41	3215.57	2806.16	1738.89	2058.45	1951.89	3903.89	1976.48	2651.31	1049.56	3049.67	2697.98	2193.98	3165.5	2493.15	3373.97	1932.22	2124.37	2316.15	1790.25	2664.7	1060.46
BIOTIN-BIOSYNTHESIS-PWY: biotin biosynthesis I|g__Citrobacter.s__Citrobacter_portucalensis	0	0	0	0	0	0	0	0	0	0	0	0	0	0	0	0	0	0	0	1.85534	0	0	0	0	0	0	0	0	0	0	0	0	0	0	0	0	0	0	0	0	0	0	0	0	0	0	0	0	0
BIOTIN-BIOSYNTHESIS-PWY: biotin biosynthesis I|g__Citrobacter.s__Citrobacter_youngae	0	0	0	0	0	0	0	0	0	0	0	0	0	0	0	0	0	0	0	1.09103	0	0	0	0	0	0	0	0	0	0	0	0	0	0	0	0	0	0	0	0	0	0	0	0	0	0	0	0	0
BIOTIN-BIOSYNTHESIS-PWY: biotin biosynthesis I|g__Enterobacter.s__Enterobacter_cloacae_complex	0	0	0	0	0	0	0	0	0	0	0	0	0	0	0	0	0	0	0	9.21096	0	0	0	0	0	0	0	0	0	0	0	0	0	0	0	0	0	20.5435	0	0	1.92144	0	0	0	0	0	0	0	0
BIOTIN-BIOSYNTHESIS-PWY: biotin biosynthesis I|g__Escherichia.s__Escherichia_coli	532.776	442.845	451.077	58.4667	838.737	2101.06	1918.52	692.607	56.9014	984.352	774.989	171.558	110.337	194.388	3055.9	160.893	1101.99	2067.95	587.242	1223.4	314.489	164.604	1197.05	3613.34	10.3304	579.076	180.089	653.698	1890.99	1104.8	787.553	159.58	812.872	1015.6	1026.94	552.575	29.8077	1318.52	1436.79	1192.23	1818.75	317.552	3052.98	203.659	347.743	811.419	386.411	1469.12	241.048
BIOTIN-BIOSYNTHESIS-PWY: biotin biosynthesis I|g__Escherichia.s__Escherichia_fergusonii	0	0	0	0	0	0	0	0	0	0	3.29844	0	0	0	0	0	0	5.19538	0	0	0	0	0	0	0	0	0	0	0	12.3582	0	0	0	0	0	0	0	0	0	18.3368	0	0	0	0	0	0	0	0	0
BIOTIN-BIOSYNTHESIS-PWY: biotin biosynthesis I|g__Hafnia.s__Hafnia_paralvei	0	0	0	0	0	0	0	0	0	0	0	0	0	0	0	0	0	0	0	0	0	0	0	0	0	0.674856	0	0	0	0	0	0	0	0	0	0	0	0	0	0	0	0	0	0	0	0	0	0	0
BIOTIN-BIOSYNTHESIS-PWY: biotin biosynthesis I|g__Klebsiella.s__Klebsiella_michiganensis	0	0	0	0	0	0	0	9.19751	0	0	0	0	0	0	0	0	0	0	0	0	0	0	0	0	0	0	0	0	0	0	0	0	0	0	0	0	0	0	0	0	0	0	0	0	0	0	0	0	0
BIOTIN-BIOSYNTHESIS-PWY: biotin biosynthesis I|g__Klebsiella.s__Klebsiella_oxytoca	0	0	0	0	0	0	0	0	0	0	0	0	0	0	0	0	0	0	0	0	0	0	0	0	0	0	0	0	0	0	0	0	0	0	0	0	0	0	0	0	0	0	0	0	0	0	0	0	0
BIOTIN-BIOSYNTHESIS-PWY: biotin biosynthesis I|g__Klebsiella.s__Klebsiella_pneumoniae	0	18.4669	0	2.67563	113.074	213.137	0	0	0	0	0	0	0	0	0	0	28.7885	441.523	7.36377	44.5123	0	0	0	0	0	4.87425	0	26.9825	0	34.796	0	0	0	0	21.0042	0	0	0	0	17.8824	121.469	0	0	0	0	0	0	50.1424	0
BIOTIN-BIOSYNTHESIS-PWY: biotin biosynthesis I|g__Klebsiella.s__Klebsiella_variicola	0	0	0	0	0	0	0	0	0	0	0	0	0	0	0	0	0	0	0	2.58881	0	0	0	0	0	0	0	0	0	0	0	0	0	0	0	0	0	0	0	0	0	0	0	0	0	0	0	0	0
BIOTIN-BIOSYNTHESIS-PWY: biotin biosynthesis I|g__Kluyvera.s__Kluyvera_cryocrescens	0	0	0	0	0	0	0	0	0	0	0	0	0	0	0	0	0	0	0	0	0	0	0	0	0	0	0	0	0	0	0	0	0	0	0	0	0	4.3255	0	0	0	0	0	0	0	0	0	0	0
BIOTIN-BIOSYNTHESIS-PWY: biotin biosynthesis I|g__Morganella.s__Morganella_morganii	0	0	0	0	1.1818	0	0	0	0	0	0	0	0	0	0	0	0	0	0	0	0	0	0	0	0	0	0	0	0	0	0	0	0	0	0	0	0	0	0	0	0	0	0	0	0	0	0	0	0
BIOTIN-BIOSYNTHESIS-PWY: biotin biosynthesis I|g__Proteus.s__Proteus_hauseri	0	0	0	0	0	0	2.6175	0	0	0	0	0	0	0	0	0	0	0	0	0	0	0	0	0	0	0	0	0	0	0	0	0	0	0	0	0	0	0	0	0	0	0	0	0	0	0	0	0	0
BIOTIN-BIOSYNTHESIS-PWY: biotin biosynthesis I|g__Proteus.s__Proteus_mirabilis	0	0	0	0	14.6988	5.98726	0	0	0	0	0	0	0	0	0	0	0	1.67825	0	0	0	0	0	0	0	0	0	2.08909	0	0	0	0	0	0	0	0	0	0	0	0	0	0	0	0	0	0	0	20.7172	0
BIOTIN-BIOSYNTHESIS-PWY: biotin biosynthesis I|g__Providencia.s__Providencia_stuartii	0	0	0	0	6.22016	0	0	0	0	0	0	0	0	0	0	0	0	0	0	0	0	0	0	0	0	0	0	0	0	0	0	0	0	0	0	0	0	0	0	0	0	0	0	0	0	0	0	0	0
BIOTIN-BIOSYNTHESIS-PWY: biotin biosynthesis I|g__Raoultella.s__Raoultella_planticola	0	0	0	0	0	0	0.975402	0	0	0	0	0	0	0	0	0	0	0	0	0	0	0	0	0	0	0	0	0	0	0	0	0	0	0	0	0	0	0	0	0	0	0	0	0	0	0	0	0	0
BIOTIN-BIOSYNTHESIS-PWY: biotin biosynthesis I|g__Staphylococcus.s__Staphylococcus_epidermidis	0	0	0	0	0	0	0	0	0	0	0	4.2005	0	0	0	0	0	0	0	0	0	0	0	0	0	0	0	0	0	0	0	0	0	0	0	0	0	0	0	0	0	0	0	0	0	0	0	0	0
BIOTIN-BIOSYNTHESIS-PWY: biotin biosynthesis I|unclassified	281.875	246.583	358.926	597.039	176.134	26.893	43.2554	216.482	264.142	149.715	38.7773	117.598	298.732	33.8542	0	318.348	55.331	84.6234	202.837	198.384	489.502	817.384	42.2322	24.3587	1048.19	144.038	680.616	160.88	108.497	226.328	330.896	771.192	69.5604	70.3498	98.3973	340.134	144.628	743.528	19.8464	86.3816	13.9011	849.418	24.6355	243.121	192.238	202.403	181.659	223.17	169.848
BRANCHED-CHAIN-AA-SYN-PWY: superpathway of branched amino acid biosynthesis	7295.07	6464.26	6644.07	8398.34	5912.77	4514.22	5639.98	8254.43	6912.07	5788.25	7643.22	7612.41	7649.02	7882.53	4147	8332.32	5804.32	5238	6833.36	6433.03	6673.87	8768.8	8762.23	4936.2	8221.2	8933.37	9159.92	6164.85	5352.2	5377.7	7483.08	8974.82	7504.04	3896.26	6333.89	5915.95	6661.04	4579.44	5405.96	6167.32	4662.48	8368.98	4741.05	7135.26	6744.49	6529.33	7168.1	5036.48	6978.03
BRANCHED-CHAIN-AA-SYN-PWY: superpathway of branched amino acid biosynthesis|g__Actinomyces.s__Actinomyces_urogenitalis	0	0	0	0	0	0	0	0	0	0	0	0	0	0	0	5.60187	0	0	0	0	0	0	0	0	0	0	0	0	0	0	0	0	0	0	0	0	0	0	0	0	0	0	0	0	0	0.609396	0	0	0
BRANCHED-CHAIN-AA-SYN-PWY: superpathway of branched amino acid biosynthesis|g__Aeromonas.s__Aeromonas_caviae	0	0	0	0	0	0	0	0	0	0	0	0	0	0	0	0	0	0	0	0	0	0	0	0	0	0	0	0	0	0	0	0	0	0	0	0	0	5.687	0	0	0	0	0	0	0	0	0	0	0
BRANCHED-CHAIN-AA-SYN-PWY: superpathway of branched amino acid biosynthesis|g__Akkermansia.s__Akkermansia_muciniphila	0	0	0	0	0	0	0	0	33.261	0	0	0	0	0	0	0	0	0	0	0	0	0	0	0	0	0	0	0	0	0	0	0	0	0	0	0	0	0	0	0	0	0	0	0	0	9.45312	0	0	0
BRANCHED-CHAIN-AA-SYN-PWY: superpathway of branched amino acid biosynthesis|g__Anaerofilum.s__Anaerofilum_sp_An201	0	0	0	0	0	0	0	0	0	0	0	0	0	0	0	0	0	0	0	6.73361	0	0	0	0	0	0	0	0	0	0	0	0	0	0	0	0	0	0	0	0	0	0	0	0	0	0	0	0	0
BRANCHED-CHAIN-AA-SYN-PWY: superpathway of branched amino acid biosynthesis|g__Anaeromassilibacillus.s__Anaeromassilibacillus_sp_An172	0	0	0	2.81561	0	0	0	13.9729	407.53	170.143	0	0	0	71.9877	0	2.55346	0	0	0.801697	0	2.81015	75.3946	4.05082	0	28.9694	353.196	266.867	0	0	0	0	74.2031	16.7484	0	10.5251	0	0	0	0	0	0	121.017	0	66.8151	0	0	0	0	0
BRANCHED-CHAIN-AA-SYN-PWY: superpathway of branched amino acid biosynthesis|g__Anaerostipes.s__Anaerostipes_caccae	0	0	0	15.9131	0	0	0	0	0	0	0	0	0	0	0	0	0	0	0	0	0	0	0	0	10.0391	0	0	0	0	0	0	0	6.11523	0	0	0	0	0	0	0	0	0	0	0	0	0	0	0	3.30745
BRANCHED-CHAIN-AA-SYN-PWY: superpathway of branched amino acid biosynthesis|g__Anaerostipes.s__Anaerostipes_hadrus	0	0	0	0	0	0	0	0	16.4525	0	0	0	0	0	0	0	0	0	0	0	0	0	0	0	0	0	0	0	0	0	0	0	0	0	0	0	0	0	0	0	0	0	0	0	0	0	0	0	0
BRANCHED-CHAIN-AA-SYN-PWY: superpathway of branched amino acid biosynthesis|g__Bifidobacterium.s__Bifidobacterium_adolescentis	0	0	0	0	0	0	0	0	0	0	0	0	0	0	0	0	0	0	0	0	0	0	0	0	0	0	0	0	0	0	0	0	0	0	0	0	0	0	0	29.2866	0	0	0	0	0	0	0	0	0
BRANCHED-CHAIN-AA-SYN-PWY: superpathway of branched amino acid biosynthesis|g__Bifidobacterium.s__Bifidobacterium_bifidum	29.5017	241.649	0	455.202	0	0	0	0	0	0	154.921	0	428.086	0	0	634.183	0	0.745824	4.00725	0	0	0	0	0	0	0	0	63.7431	0	109.872	0	0	0	56.7189	0	216.058	0	0	0	0	0	0	0	317.786	743.279	448.888	0	0	0
BRANCHED-CHAIN-AA-SYN-PWY: superpathway of branched amino acid biosynthesis|g__Bifidobacterium.s__Bifidobacterium_bifidum_CAG_234	27.1859	268.499	0	491.279	0	0	0	0	0	0	158.998	0	462.625	0	0	692.401	0	1.06323	2.35628	0	0	0	0	0	0	0	0	61.5244	0	112.395	0	0	0	66.6775	0	239.942	0	0	0	0	0	0	0	575.513	809.52	459.037	0	0	0
BRANCHED-CHAIN-AA-SYN-PWY: superpathway of branched amino acid biosynthesis|g__Bifidobacterium.s__Bifidobacterium_breve	0	0	0	0	0	0	0	0	0	0	0	0	6.07207	0	0	0	0	0	0	0	0	0	0	0	0	0	0	0	0	0	0	0	0	0	0	0	0	0	0	0	0	0	0	31.4283	0	0	0	0	0
BRANCHED-CHAIN-AA-SYN-PWY: superpathway of branched amino acid biosynthesis|g__Bifidobacterium.s__Bifidobacterium_kashiwanohense	0	0	0	0	0	0	0	0	0	0	0	0	1.66006	0	0	0	0	0	0	0	0	0	0	0	0	0	0	0	0	0	0	0	0	0	0	0	0	0	0	4.00909	0	0	0	0	0	0	0	0	0
BRANCHED-CHAIN-AA-SYN-PWY: superpathway of branched amino acid biosynthesis|g__Bifidobacterium.s__Bifidobacterium_longum	87.1158	810.065	49.7883	1107.34	13.2139	0	1.31987	35.6214	50.2307	316.306	1918.96	343.594	1080.49	501.988	0	468.345	0	20.6864	1671.52	30.6564	786.967	522.31	280.524	0	512.478	522.658	633.209	820.396	115.303	413.07	1516	283.373	412.466	95.953	633.229	429.415	214.136	49.4606	0	57.9373	0	536.167	0	256.913	909.912	503.203	436.559	15.0356	47.8579
BRANCHED-CHAIN-AA-SYN-PWY: superpathway of branched amino acid biosynthesis|g__Bifidobacterium.s__Bifidobacterium_longum_CAG_69	79.5496	615.853	40.0839	861.951	11.1051	0	0.686779	27.616	43.2121	240.01	1529.5	282.38	876.385	437.462	0	386.291	0	17.817	1300.33	22.9386	630.643	412.234	224.696	0	431.316	443.358	533.525	669.444	86.5998	346.236	1213.85	231.277	330.768	68.3246	544.085	324.167	147.752	35.3723	0	52.9828	0	423.477	0	226.879	738.501	395.759	332.7	4.25482	42.7985
BRANCHED-CHAIN-AA-SYN-PWY: superpathway of branched amino acid biosynthesis|g__Bifidobacterium.s__Bifidobacterium_mongoliense	0	0	0	0	0	0	0	0	0	0	0	0	0	0	0	0	0	2.20177	0	0	0	0	0	0	0	0	0	0	0	0	0	0	0	0	0	0	0	0	0	0	0	0	0	0	0	0	0	0	0
BRANCHED-CHAIN-AA-SYN-PWY: superpathway of branched amino acid biosynthesis|g__Bifidobacterium.s__Bifidobacterium_pseudocatenulatum	0	20.277	4.93877	255.348	0	0	0	14.8507	20.9946	0	0	29.1659	180.588	3.77134	0	88.1416	0	0	88.5425	129.748	19.8388	0	0	0	0	6.43139	155.606	4.08766	6.18143	0	43.9496	171.496	8.13987	0	0	11.1198	842.576	0	0	162.416	0	10.5812	0	26.1592	39.1299	4.65663	496.768	0	1719.32
BRANCHED-CHAIN-AA-SYN-PWY: superpathway of branched amino acid biosynthesis|g__Bifidobacterium.s__Bifidobacterium_pseudolongum	0	0	0	0	0	0	0.659353	0	0	0	0	0	0	0	0	0	0	0	0	0	0	0	0	0	0	0	0	0	0	1.35744	0	0	0	0	1.93003	0	0	0	0	0	0	0	0	0	0	0	0	0	0
BRANCHED-CHAIN-AA-SYN-PWY: superpathway of branched amino acid biosynthesis|g__Bilophila.s__Bilophila_wadsworthia	0	0	0	0	0	0	0	0	0	0	0	0	0	0	0	0	0	0	0	0	0	0	0	0	14.1289	0	0	0	0	0	0	0	0	0	0	0	0	0	0	0	0	0	0	0	0	0	6.25612	0	17.8604
BRANCHED-CHAIN-AA-SYN-PWY: superpathway of branched amino acid biosynthesis|g__Blautia.s__Blautia_coccoides	0	0	0	1.30923	0	0	0	0	0	3.08357	0	0	0	1.93786	0	0	0	0	0	3.37524	0	7.66112	2.00222	0	4.39777	9.76076	0	0	0	0	0	2.44987	0	0	0	0	0	0	0	0	0	0	0	2.58627	0	0	0	0	0
BRANCHED-CHAIN-AA-SYN-PWY: superpathway of branched amino acid biosynthesis|g__Blautia.s__Blautia_hansenii	0	0	0	0	0	0	0	172.123	0	0	0	0	0	0	0	0	0	0	0	0	0	0	0	0	0	0	0	0	0	0	0	81.6945	0	0	0	0	0	0	0	0	0	0	0	0	0	0	0	0	0
BRANCHED-CHAIN-AA-SYN-PWY: superpathway of branched amino acid biosynthesis|g__Blautia.s__Blautia_obeum	0	0	0	0	0	0	0	0	0	0	0	0	2.40915	0	0	0	0	0	0	2.10229	0	0	0	0	0	0	0	0	0	0	0	0	0	0	0	0	0	0	0	0	0	0	0	0	0	0	0	0	0
BRANCHED-CHAIN-AA-SYN-PWY: superpathway of branched amino acid biosynthesis|g__Blautia.s__Blautia_producta	0	0	0	6.33949	0	0	0	3.80456	41.5463	2.8898	0	0	0	23.518	0	0	0	0	0	0	0	2.81962	0	0	3.08729	11.3487	1.4147	0	0	0	0	1.44802	0	0	0	0	0	0	0	0	0	22.7222	0	0	0	0	0	0	0
BRANCHED-CHAIN-AA-SYN-PWY: superpathway of branched amino acid biosynthesis|g__Blautia.s__Blautia_sp_CAG_257	0	0	0	4.41579	0	0	0	0	0	0	0	0	0	0	0	0	0	0	0	0	0	0	0	0	0	18.3517	0	0	0	0	0	0	0	0	0	0	0	0	0	1.54421	0	0	0	0	0	0	0	0	0
BRANCHED-CHAIN-AA-SYN-PWY: superpathway of branched amino acid biosynthesis|g__Blautia.s__Blautia_wexlerae	0	0	5.46648	8.98072	0	0	0	89.1702	0	0	0	0	0	0	0	0	0	0	0	3.12264	6.47458	0	0	0	58.6872	9.32203	0	0	0	0	0	204.323	142.75	0	0	0	0	0	0	0	0	14.8373	0	0	0	0	0	0	24.318
BRANCHED-CHAIN-AA-SYN-PWY: superpathway of branched amino acid biosynthesis|g__Blautia.s__Ruminococcus_gnavus	152.361	208.748	232.511	90.5229	209.484	0	946.362	1117.91	226.834	393.35	116.724	158.967	136.53	63.4701	0	81.4668	354.65	31.7569	291.464	94.579	363.963	394.812	1593.58	0	139.784	766.585	72.0376	27.3612	190.198	93.6988	252.388	85.8533	115.536	27.172	326.364	121.624	117.054	719.447	0	577.125	0	190.17	0	544.77	58.5573	191.608	328.945	512.38	311.689
BRANCHED-CHAIN-AA-SYN-PWY: superpathway of branched amino acid biosynthesis|g__Blautia.s__Ruminococcus_torques	0	0	0	3.15314	0	0	0.878474	7.02621	6.80391	0	0	0	8.63929	1.50982	0	0	0	0	0	2.87243	0	0	0	0	0	5.97785	0	0	0	0	0	117.856	8.3964	0	0	0	0	0	0	0	0	1.08208	0	0	0	0	0	0	5.32888
BRANCHED-CHAIN-AA-SYN-PWY: superpathway of branched amino acid biosynthesis|g__Butyricicoccus.s__Butyricicoccus_pullicaecorum	496.841	140.751	391.562	38.302	969.751	0	651.353	452.426	186.833	343.521	294.211	594.235	77.1007	129.6	0	308.454	181.447	0	77.9207	239.041	284.969	518.097	689.001	0	193.311	146.156	182.191	353.133	226.96	643.007	172.33	348.405	241.107	57.5127	885.065	298.519	773.781	167.124	1851.84	372.621	0	295.353	31.5845	445.182	151.192	103.775	416.253	1120.7	187.908
BRANCHED-CHAIN-AA-SYN-PWY: superpathway of branched amino acid biosynthesis|g__Campylobacter.s__Campylobacter_coli	0	0	0	0	0	0	0	0	0	21.2359	0	0	0	0	0	0	0	0	0	0	0	0	0	0	222.703	0	0	0	0	0	0	10.3801	0	0	0	0	0	0	0	0	0	0	0	0	0	0	0	0	0
BRANCHED-CHAIN-AA-SYN-PWY: superpathway of branched amino acid biosynthesis|g__Campylobacter.s__Campylobacter_hyointestinalis	0	0	0	0	0	0	0	0	0	0	0	0	4.64845	0	0	0	0	0	0	0	0	0	0	0	0	0	0	0	0	0	0	0	0	0	0	0	0	0	0	0	0	0	0	0	0	0	0	0	0
BRANCHED-CHAIN-AA-SYN-PWY: superpathway of branched amino acid biosynthesis|g__Campylobacter.s__Campylobacter_jejuni	0	0	0	0	0	0	0	0	0	0	0	0	5.18063	0	0	0	0	0	0	0	37.6275	0	0	0	0	0	0	0	0	0	0	0	0	0	0	0	0	0	0	0	0	0	0	0	0	0	0	0	0
BRANCHED-CHAIN-AA-SYN-PWY: superpathway of branched amino acid biosynthesis|g__Catenibacterium.s__Catenibacterium_mitsuokai	0	0	0	0	0	0	0	0	0	0	0	0	24.4419	0	0	0	0	0	0	0	0	0	0	0	0	0	0	0	0	0	0	0	50.7398	0	0	0	0	0	0	0	0	11.478	0	0	0	0	0	0	0
BRANCHED-CHAIN-AA-SYN-PWY: superpathway of branched amino acid biosynthesis|g__Citrobacter.s__Citrobacter_braakii	0	0	0	0	0	0	0	0	0	0	0	0	0	0	0	0	0	0	0	0	0	0	0	0	0	0	0	0	0	0	0	0	0	0	0	0	0	0	0	0	0	0	0	0	0	0	0	0	0
BRANCHED-CHAIN-AA-SYN-PWY: superpathway of branched amino acid biosynthesis|g__Citrobacter.s__Citrobacter_freundii	0	0	0	0	0	0	0	0	0	0	0	0	0	0	0	0	0	0	0	1.82729	0	0	0	0	0	0	0	0	0	0	0	0	0	0	0	0	0	0	0	0	0	0	0	0	0	0	0	0	0
BRANCHED-CHAIN-AA-SYN-PWY: superpathway of branched amino acid biosynthesis|g__Citrobacter.s__Citrobacter_portucalensis	0	0	0	0	0	0	0	0	0	0	0	0	0	0	0	0	0	0	0	1.84728	0	0	0	0	0	0	0	0	0	0	0	0	0	0	0	0	0	0	0	0	0	0	0	0	0	0	0	0	0
BRANCHED-CHAIN-AA-SYN-PWY: superpathway of branched amino acid biosynthesis|g__Citrobacter.s__Citrobacter_youngae	0	0	0	0	1.32092	0	0	0	0	0	0	0	0	0	0	0	0	0	0	0.890806	0	0	0	0	0	0	0	0	0	0	0	0	0	0	0	0	0	0	0	0	0	0	0	0	0	0	0	0	0
BRANCHED-CHAIN-AA-SYN-PWY: superpathway of branched amino acid biosynthesis|g__Clostridium.s__Clostridium_butyricum	0	0	0	0	28.4721	9.49252	0	31.7136	0	0	0	0	0	0	0	0	0	11.5938	0	0.941868	0	0	0	0	0	0	0	0	0	0	0	0	0	0	0	0	0	1.39408	0	1.17165	62.0252	0	12.3898	0	0	0	0	0	0
BRANCHED-CHAIN-AA-SYN-PWY: superpathway of branched amino acid biosynthesis|g__Clostridium.s__Clostridium_paraputrificum	13.9588	0	0	0	25.7478	53.1419	30.5792	12.6197	5.90859	1.59779	0	0	0	0.667225	0	0	4.39209	0	0	5.57706	0	3.03262	2.41352	70.5904	4.72599	9.08631	0.94558	0	0	0.671329	2.35381	1.21516	0.825718	0	0	0	67.6965	10.7106	30.864	30.1339	0	2.5761	17.4567	0	0	0	0	13.9896	0
BRANCHED-CHAIN-AA-SYN-PWY: superpathway of branched amino acid biosynthesis|g__Clostridium.s__Clostridium_sp_7_2_43FAA	0	0	0	0	25.1673	0	4.2352	0	0	0	0	0	0	0	9.47769	0	0	0	0	4.53255	0	0	0	0	0	0	0	0	0	0	0	0	0	0	0	0	0	0	0	1.02479	20.3711	0	0	0	0	0	0	0	0
BRANCHED-CHAIN-AA-SYN-PWY: superpathway of branched amino acid biosynthesis|g__Coprococcus.s__Coprococcus_comes	0	0	0	0	0	0	0	0	0	0	0	0	2.0715	0	0	0	0	0	0	0	0	0	0	0	0	0	0	0	0	0	0	0	0	0	0	0	0	0	0	0	0	0	0	0	2.10096	0	0	0	0
BRANCHED-CHAIN-AA-SYN-PWY: superpathway of branched amino acid biosynthesis|g__Coprococcus.s__Coprococcus_comes_CAG_19	0	0	0	0	0	0	0	0	0	0	0	0	0.985949	0	0	0.945651	0	0	0	0	0	0	0	0	0	0	0.492343	0	0	0	0	0	0	0	0	0	0	0	0	0	0	0	0	0	1.9077	0	0	0	6.79552
BRANCHED-CHAIN-AA-SYN-PWY: superpathway of branched amino acid biosynthesis|g__Corynebacterium.s__Corynebacterium_amycolatum	0	0	4.98209	0	0	0	0	0	0	0	74.4427	85.9279	0	0	0	19.0103	0	0	21.8117	0	0	0	0	0	0	0	0	19.2983	0	0	0	0	0	0	0	0	0	1.9967	0	0	0	0	0	0	0	0	0	0	10.3062
BRANCHED-CHAIN-AA-SYN-PWY: superpathway of branched amino acid biosynthesis|g__Corynebacterium.s__Corynebacterium_urealyticum	0	0	0	0	18.9528	0	0	0	0	0	0	0	0	0	0	0	0	0	0	0	0	0	0	0	0	0	0	0	0	0	0	0	0	0	0	0	4.85444	0	0	0	0	0	0	0	0	0	0	0	0
BRANCHED-CHAIN-AA-SYN-PWY: superpathway of branched amino acid biosynthesis|g__Dermacoccus.s__Dermacoccus_nishinomiyaensis	0	0	0	0	0	0	0	0	0	0	0	0	0	0	0	0	0	0	0	0	0	0	0	0	0	0	0	0	0	0	0	0	0	0	0	0	0	0.69601	0	0	0	0	0	0	0	0	0	0	0
BRANCHED-CHAIN-AA-SYN-PWY: superpathway of branched amino acid biosynthesis|g__Desulfovibrio.s__Desulfovibrio_piger	0	0	0	0	0	0	0	0	0	0	0	0	0	6.63572	0	0	0	0	0	0	0	0	0	0	46.7954	0	0	0	0	0	0	0	0	0	0	0	0	0	0	0	0	0	0	0	0	0	0	0	0
BRANCHED-CHAIN-AA-SYN-PWY: superpathway of branched amino acid biosynthesis|g__Dorea.s__Dorea_formicigenerans	0	0.926543	13.1854	5.1744	0	0	0	0	40.5488	3.87168	13.3952	26.8305	8.59173	7.85332	0	38.0884	0	0	5.33905	1.84658	0.765776	0	0	0	12.6448	16.4802	11.5207	4.77128	0	0	0	40.5432	14.3694	2.0256	1.64876	21.7771	0	0	0	0	0	24.5062	0	37.8215	13.6603	7.46377	22.1811	0	11.2751
BRANCHED-CHAIN-AA-SYN-PWY: superpathway of branched amino acid biosynthesis|g__Dorea.s__Dorea_formicigenerans_CAG_28	0	2.4671	14.8739	5.3866	0	0	0	2.72003	49.8522	4.12086	16.4297	38.435	9.71413	9.59296	0	51.1202	0	0	5.86178	3.75606	0	0	0	0	11.1069	24.9866	15.521	7.75344	0	0	0	40.8722	13.0097	3.06222	3.46338	19.2067	0	0	0	0	0	33.9211	0	53.0691	17.9438	9.79434	27.7024	0	9.6722
BRANCHED-CHAIN-AA-SYN-PWY: superpathway of branched amino acid biosynthesis|g__Dorea.s__Dorea_longicatena	1.423	0	0	0	0	0	0	0	51.3392	23.6883	0	0	0	0	0	8.60745	0	0	0	4.9409	55.2272	0	0	0	33.8184	97.5452	46.7412	0	0	0	0.427692	8.68243	159.621	0	23.3564	0	0	0	0	0	0	101.644	0	0	12.3285	0	0	0	0
BRANCHED-CHAIN-AA-SYN-PWY: superpathway of branched amino acid biosynthesis|g__Dorea.s__Dorea_longicatena_CAG_42	0	0	0	0	0	0	0	0	12.7864	0	0	0	0	0	0	0	0	0	0	0	2.06907	0	0	0	0	0.919785	0.901035	0	0	0	1.91109	2.79497	4.5452	0	2.43919	0	0	0	0	0	0	3.4218	0	0	0	0	0	0	0
BRANCHED-CHAIN-AA-SYN-PWY: superpathway of branched amino acid biosynthesis|g__Dorea.s__Dorea_sp_CAG_317	0	0	0	17.1923	0	0	0	0	0	0	0	0	0	0	0	0	0	0	0	0	0	0	0	0	0	0	0	0	0	0	0	0	0	0	0	0	0	0	0	0	0	0	0	0	0	0	0	0	0
BRANCHED-CHAIN-AA-SYN-PWY: superpathway of branched amino acid biosynthesis|g__Eggerthella.s__Eggerthella_lenta	0	0	0	0	0	0	0	0	13.1516	6.20952	0	0	0	6.72437	0	6.06643	0	0	3.7108	0	0	17.6248	0	0	6.73309	41.7692	3.33788	0	0	0	2.36534	0	2.79981	0	0	9.77212	0	0	0	0	0	0	0	11.2652	11.3169	6.32702	0	0	10.0089
BRANCHED-CHAIN-AA-SYN-PWY: superpathway of branched amino acid biosynthesis|g__Enterobacter.s__Enterobacter_cloacae_complex	0	0	0	0	0	0	0	0	0	0	0	0	0	0	0	0	0	0	0	12.3487	0	0	0	0	0	0	0	0	0	0	0	0	0	0	0	0	0	32.4527	0	0	4.09691	0	0	0	0	0	0	0	0
BRANCHED-CHAIN-AA-SYN-PWY: superpathway of branched amino acid biosynthesis|g__Enterococcus.s__Enterococcus_cecorum	0	41.4538	21.958	1.3065	976.834	0	0	270.872	18.2376	0	29.1587	37.1981	770.133	3.47772	0	19.0577	0	16.0865	248.577	18.5735	133.338	35.8019	2.15531	0	93.9951	12.3245	3.108	14.5574	106.714	9.48599	105.519	9.19603	7.25869	0	0	0	554.017	83.6959	0	90.0508	0	0	497.184	0	20.998	11.9999	6.45948	36.0085	22.1275
BRANCHED-CHAIN-AA-SYN-PWY: superpathway of branched amino acid biosynthesis|g__Enterococcus.s__Enterococcus_faecium	0	0	0	0	0	0	0	0	0	0	0	0	0	0	0	0	0	0	0	0	0	0	0	0	0	0	0	0	0	0	0.345003	3.02978	0	0	0	0	0	0	0	0	0	0	0	0	0	0	0	0	0
BRANCHED-CHAIN-AA-SYN-PWY: superpathway of branched amino acid biosynthesis|g__Enterococcus.s__Enterococcus_gallinarum	0	0	0	0	0	0	0.648305	0	0	0	0	0	0	0	0	0	0	0	0	4.63616	18.4005	0	6.82522	1.88819	0	17.1982	0	0	0	0	9.18	0	0	0	2.92261	0	0	0	0.345055	0	0	0	0	0	0	0	0	0	0
BRANCHED-CHAIN-AA-SYN-PWY: superpathway of branched amino acid biosynthesis|g__Erysipelatoclostridium.s__Clostridium_innocuum	0	0	0	4.79403	0	0	61.8967	12.1749	5.8171	14.6861	0	0	0	27.963	0	0	0	0	0	1.2142	0	13.3352	5.27291	0	2.17416	45.8163	0.928051	0	0	0	0.674594	15.1695	0.965232	0	0	0	0	0	22.8247	8.51085	0	5.27438	0	0	0	0	0	0	0
BRANCHED-CHAIN-AA-SYN-PWY: superpathway of branched amino acid biosynthesis|g__Erysipelatoclostridium.s__Erysipelatoclostridium_ramosum	326.186	39.004	52.0987	87.9387	39.0999	0	0	88.1222	84.4215	25.9203	144.05	95.5166	17.7333	31.802	0	63.0106	0	21.7034	48.2263	128.851	65.3744	49.4146	29.8379	0	27.1233	45.4922	34.1692	25.2146	137.021	0	25.2827	28.8717	10.9418	0	127.717	26.0536	73.8292	15.2231	0	130.345	0	43.1502	0	45.9605	30.3779	27.2587	45.31	0	40.6366
BRANCHED-CHAIN-AA-SYN-PWY: superpathway of branched amino acid biosynthesis|g__Escherichia.s__Escherichia_coli	837.41	875.287	796.313	162.047	1465.84	2988.15	2886.73	1031.43	62.0466	1338.57	1139.64	262.696	161.882	370.619	3609.1	254.263	1629.55	3149.94	876.294	2060.8	572.245	277.889	1672.76	4739.5	13.6206	1040.54	259.916	1126.48	2647.95	1794.28	1172.81	197.394	1117.38	1355.85	1645.04	732.125	58.6507	1722.46	1796.52	1785.41	2828.38	504.547	3772.76	424.153	599.636	1173.72	460.74	1719.37	482.935
BRANCHED-CHAIN-AA-SYN-PWY: superpathway of branched amino acid biosynthesis|g__Escherichia.s__Escherichia_fergusonii	0	0	0	0	0	0	0	0	0	0	25.2388	0	9.1138	0	0	0	0	160.026	0	0	0	0	0	0	0	0	0	0	0	59.7387	0	0	0	0	0	0	0	0	0	19.596	0	0	0	0	0	0	0	0	0
BRANCHED-CHAIN-AA-SYN-PWY: superpathway of branched amino acid biosynthesis|g__Eubacterium.s__Eubacterium_callanderi	0	0	0	3.13885	0	0	0	0	0	0	0	0	0	0	0	0	0	0	0	0	0	0	0	0	10.0738	0	0	0	0	0	4.35113	0	0	0	0	0	0	0	0	0	0	0	0	0	0	0	0	0	1.75344
BRANCHED-CHAIN-AA-SYN-PWY: superpathway of branched amino acid biosynthesis|g__Eubacterium.s__Eubacterium_limosum	0	0	0	0	0	0	0	0	0	0	0	0	0	0	0	0	0	0	0	0	0	0	0	0	6.01216	0	0	0	0	0	0	0	0	0	0	0	0	0	0	0	0	0	0	0	0	0	0	0	0
BRANCHED-CHAIN-AA-SYN-PWY: superpathway of branched amino acid biosynthesis|g__Faecalibacterium.s__Faecalibacterium_prausnitzii	2086.61	498.12	793.378	253.721	0	0	0	1143.44	1416.94	643.464	0	1923.19	4.21595	2007.95	0	2008.96	0	0	82.1533	849.224	71.5078	1994.65	2234.05	0	1803.65	2104.58	3006.85	797.048	0	0	583.35	2210.8	2130.43	280.518	313.213	613.814	0	60.9996	0	847.241	0	2421.75	0	319.383	66.0046	837.63	1437.11	2.6633	677.871
BRANCHED-CHAIN-AA-SYN-PWY: superpathway of branched amino acid biosynthesis|g__Faecalicoccus.s__Faecalicoccus_pleomorphus	0	4.59825	1.31352	275.547	0	0	0	0	2.14438	0	0.555329	122.905	129.414	143.215	56.1416	38.7653	0	0	39.6391	0	209.237	15.4116	0	0	83.1337	0	143.231	1.56854	0	0	0	3.65351	46.6862	2.36615	0	35.4357	3.44066	62.2544	0	0	0	4.31719	0	76.5992	95.9277	44.3187	97.6147	0	31.7338
BRANCHED-CHAIN-AA-SYN-PWY: superpathway of branched amino acid biosynthesis|g__Flavonifractor.s__Flavonifractor_plautii	0	0	0	11.6648	6.29809	0	0	0	62.9733	19.9019	0	0	3.89123	146.913	0	5.79111	0	0	0	0	0	4.19347	0	0	67.7669	37.7176	46.4029	0	0	0	5.86906	32.9601	33.0608	6.16489	0	40.7297	0	0	0	0	0	43.6549	0	4.12773	0	0	9.55724	0	0
BRANCHED-CHAIN-AA-SYN-PWY: superpathway of branched amino acid biosynthesis|g__Fusicatenibacter.s__Fusicatenibacter_saccharivorans	0	0	0	0	0	0	0	114.534	55.6133	0	0	0	0	0	0	0	0	0	0	2.96959	0	0	0	0	0	0	0	0	0	0	0	67.2911	21.6393	0	0	0	0	0	0	0	0	54.774	0	0	0	0	0	0	0
BRANCHED-CHAIN-AA-SYN-PWY: superpathway of branched amino acid biosynthesis|g__Fusobacterium.s__Fusobacterium_mortiferum	126.073	175.051	728.113	83.7027	98.5017	0	0	0	3.88102	15.6036	117.004	27.0203	71.2907	0	0	61.5219	1006.53	4.42509	63.73	21.3121	0	0	0	0	30.1424	0	0	0	267.167	0	5.60293	0	0	0	90.4793	8.55142	717.92	30.4705	0	0	0	0	0	100.481	54.5785	51.5325	19.7302	0	55.7362
BRANCHED-CHAIN-AA-SYN-PWY: superpathway of branched amino acid biosynthesis|g__Klebsiella.s__Klebsiella_aerogenes	0	0	0	0	0	0	0	0	0	0	0	0	0	0	0	0	0	1.09033	0	0	0	0	0	0	0	0	0	0	0	0	0	0	0	0	0	0	0	0	0	0	0	0	0	0	0	0	0	0	0
BRANCHED-CHAIN-AA-SYN-PWY: superpathway of branched amino acid biosynthesis|g__Klebsiella.s__Klebsiella_michiganensis	0	0	0	0	0	0	0	11.7258	0	0	0	0	0	0	0	0	0	0	0	0	0	0	0	0	0	0	0	0	0	0	0	0	0	0	0	0	0	0	0	0	0	0	0	0	0	0	0	0	0
BRANCHED-CHAIN-AA-SYN-PWY: superpathway of branched amino acid biosynthesis|g__Klebsiella.s__Klebsiella_oxytoca	0	0	0	0	0	0	0	0	0	0	0	0	0	0	0	0	0	0	0	1.29938	0	0	0	0	0	0	0	0	0	0	0	0	0	0	0	0	0	0	0	0	0	0	0	0	0	0	0	0	0
BRANCHED-CHAIN-AA-SYN-PWY: superpathway of branched amino acid biosynthesis|g__Klebsiella.s__Klebsiella_pneumoniae	0	9.60514	0	1.77446	104.956	233.771	0	0	0	0	0	0	4.93459	0	0	0	0	465.511	3.16182	44.1575	0	0	0	0	0	1.15104	0	2.91514	0	20.5194	0	0	0	0	25.2688	0	0	0	0	4.36901	78.8541	0	0	0	0	0	0	7.3151	4.9096
BRANCHED-CHAIN-AA-SYN-PWY: superpathway of branched amino acid biosynthesis|g__Klebsiella.s__Klebsiella_quasipneumoniae	0	0	0	0	0	0	0	0	0	0	0	0	0	0	0	0	0	0.591259	0	0	0	0	0	0	0	0	0	0	0	0	0	0	0	0	0	0	0	0	0	0	0	0	0	0	0	0	0	0	0
BRANCHED-CHAIN-AA-SYN-PWY: superpathway of branched amino acid biosynthesis|g__Klebsiella.s__Klebsiella_variicola	0	0	0	0	0	0	0	0	0	0	0	0	0	0	0	0	0	0.331418	0	0.720714	0	0	0	0	0	0	0	0	0	0	0	0	0	0	0	0	0	0	0	0	0	0	0	0	0	0	0	0	0
BRANCHED-CHAIN-AA-SYN-PWY: superpathway of branched amino acid biosynthesis|g__Klebsiella.s__Klebsiella_variicola_CAG_634	0	0	0	0	0	0	0	0	0	0	0	0	0	0	0	0	0	0.379383	0	3.52252	0	0	0	0	0	0	0	0	0	0	0	0	0	0	0	0	0	0	0	0	0	0	0	0	0	0	0	0	0
BRANCHED-CHAIN-AA-SYN-PWY: superpathway of branched amino acid biosynthesis|g__Kluyvera.s__Kluyvera_cryocrescens	0	0	0	0	0	0	0	0	0	0	0	0	0	0	0	0	0	0	0	0	0	0	0	0	0	0	0	0	0	0	0	0	0	0	0	0	0	8.86461	0	0	0	0	0	0	0	0	0	0	0
BRANCHED-CHAIN-AA-SYN-PWY: superpathway of branched amino acid biosynthesis|g__Kocuria.s__Kocuria_rhizophila	0	0	0	0	0	0	0	0	0	0	0	0	0	0	0	0	0	0	0	0	0	0	0	0	0	2.43736	1.63702	0	0	0	0	0	0	0	0	0	0	1.03022	0	0	0	1.86794	0	0	0	0	0	0	0
BRANCHED-CHAIN-AA-SYN-PWY: superpathway of branched amino acid biosynthesis|g__Kocuria.s__Kocuria_varians	0	0	0	0	0	0	0	0	0	0	0	0	0	0	0	0	0	0	0	0	0	0	0	0	0	2.36473	2.60367	0	0	0	0	1.44394	0	0	0	0	0	0	0	0	0	2.28319	0	0	0	0	0	0	0
BRANCHED-CHAIN-AA-SYN-PWY: superpathway of branched amino acid biosynthesis|g__Lachnoclostridium.s__Clostridium_aldenense	0	17.3372	0	0	0	0	0	0	0	0	0	0	0	0	0	0	0	0	0	0	0	0	0	0	0	0	0	0	0	0	0	0	0	0	0	0	0	0	0	0	0	0	0	0	0	0	0	0	0
BRANCHED-CHAIN-AA-SYN-PWY: superpathway of branched amino acid biosynthesis|g__Lachnoclostridium.s__Clostridium_bolteae	0	34.7043	0	0	0	0	0	0	0	0	0	0	0	0	0	0	0	0	0	0	0	0	56.2383	0	0	0	0	0	0	0	0	0	0	0	0	0	0	0	0	0	0	0	0	18.6137	0	0	0	0	0
BRANCHED-CHAIN-AA-SYN-PWY: superpathway of branched amino acid biosynthesis|g__Lachnoclostridium.s__Clostridium_clostridioforme	0	40.1867	30.4734	15.2231	0	0	0	0	2.57393	22.7011	12.3037	0	0	0	0	24.0642	0	0	4.43419	1.13324	0	61.559	0	0	96.0493	8.85687	0	13.8193	0	0	0	0	3.74895	22.3113	1.1573	16.6001	0	0	0	0.85928	0	0	0	28.2809	37.3886	6.1529	1.47928	0	5.12917
BRANCHED-CHAIN-AA-SYN-PWY: superpathway of branched amino acid biosynthesis|g__Lachnoclostridium.s__Clostridium_lavalense	0	0	0	4.23332	0	0	0	0	0	0	0	0	0	1.83159	0	0	0	0	0	0	0	0	0	0	2.25942	0	0	0	0	0	0	0	0	0	0	0	0	0	0	0	0	0	0	0	0	0	0	0	0.654858
BRANCHED-CHAIN-AA-SYN-PWY: superpathway of branched amino acid biosynthesis|g__Lachnoclostridium.s__Clostridium_scindens	0	0	0	6.28267	0	0	0	0	4.54189	0	0	0	0	36.3595	0	0	0	0	0	0	0	0	0	0	2.18299	0	0	0	0	0	0	0	0	0	0	0	0	0	0	0	0	0	0	0	0	0	0	0	0
BRANCHED-CHAIN-AA-SYN-PWY: superpathway of branched amino acid biosynthesis|g__Lachnoclostridium.s__Clostridium_symbiosum	0	3.40772	6.77848	0	1.16298	0	0	14.6628	0	1.82578	0	0	0	16.9363	0	5.81762	0	0	0	2.89604	0	0	0	0	12.4887	8.3134	0	0	0	0	1.71709	1.42661	2.5042	0	0	0	0	3.0758	0	0	0	4.76478	0	6.76897	7.60751	0	8.43438	0	0
BRANCHED-CHAIN-AA-SYN-PWY: superpathway of branched amino acid biosynthesis|g__Lactococcus.s__Lactococcus_lactis	0	0	0	0	0	0	0.85747	0	0	0	0	0	0	0	0	0	0	0	0	0	0	0	0	0	0	0	0	0	0	0	3.99167	0	0	0	0	0	0	0	0	0	0	1.87563	0	0	0	0	0	0	0
BRANCHED-CHAIN-AA-SYN-PWY: superpathway of branched amino acid biosynthesis|g__Mannheimia.s__Mannheimia_sp_USDA_ARS_USMARC_1261	0	0	0	0	14.8726	0	0	0	0	0	0	0	0	0	0	0	0	0	0	0	0	0	0	0	0	0	0	0	0	0	0	0	0	23.4629	0	0	0	0	0	0	0	0	0	0	0	0	88.5524	0	0
BRANCHED-CHAIN-AA-SYN-PWY: superpathway of branched amino acid biosynthesis|g__Mannheimia.s__Mannheimia_varigena	0	10.218	0	0	0	0	0	0	0	0	0	0	0	0	0	0	0	10.1143	0	0	0	0	0	0	0	0	0	0	0	0.774614	0	0	0	4.22131	0	0	0	0	0	0	0	0	0	0	0	0	0	0	7.55547
BRANCHED-CHAIN-AA-SYN-PWY: superpathway of branched amino acid biosynthesis|g__Megamonas.s__Megamonas_funiformis	0	0	0	382.791	60.4275	0	0	0	67.083	109.921	0	0	48.788	248.592	0	0	0	0	0	29.2045	291.184	325.871	0	0	0	181.118	253.879	0	0	0	54.4583	407.685	0	0	0	0	72.3466	0	0	0	0	0	0	27.755	0	0	0	0	2.67806
BRANCHED-CHAIN-AA-SYN-PWY: superpathway of branched amino acid biosynthesis|g__Megamonas.s__Megamonas_funiformis_CAG_377	0	0	0	324.815	45.0134	0	0	0	49.1985	64.2865	0	0	38.8435	172.802	0	0	0	0	0	17.8568	192.232	212.242	0	0	0	157.976	168.696	0	0	0	45.4888	330.879	0	0	0	0	51.8146	0	0	0	0	0	0	53.4667	0	0	0	0	2.36696
BRANCHED-CHAIN-AA-SYN-PWY: superpathway of branched amino acid biosynthesis|g__Morganella.s__Morganella_morganii	0	0	0	0	1.82833	0	0	0	0	0	0	0	0	0	0	0	0	0.235237	0	0	0	0	0	0	0	0	0	0	0	0	0	0	0	0	0	0	0	0	0	0	0	0	0	0	0	0	0	0	0
BRANCHED-CHAIN-AA-SYN-PWY: superpathway of branched amino acid biosynthesis|g__Proteus.s__Proteus_hauseri	0	0	0	0	0	0	3.12686	1.45262	0	0	0	0	0	0	0	0	0	0	0	1.43845	0	0	0	0	0	0	0	0	0	0	0	0	0	0	0	0	0	0	1.20516	0	0	0	0	0	0	0	0	0	0
BRANCHED-CHAIN-AA-SYN-PWY: superpathway of branched amino acid biosynthesis|g__Proteus.s__Proteus_mirabilis	0	1.38425	0	0.794893	14.0028	3.00834	0	0	0	0	1.11197	0	0	0	0	3.26519	0	2.30533	0.91947	0	2.68055	0	0	0	0	0	0	3.15366	0	0	0	6.3159	0	0	0	0	0	0	0	1.32725	0	0	0	0	0	0	0	29.2076	0
BRANCHED-CHAIN-AA-SYN-PWY: superpathway of branched amino acid biosynthesis|g__Proteus.s__Proteus_vulgaris	0	0	0	0	0	0	0	0	0	0	0	0	0	0	0	0	0	0	0	1.46121	0	0	0	0	0	0	0	0	0	0	0	0	0	0	0	0	0	0	0	0	0	0	0	0	0	0	0	0	0
BRANCHED-CHAIN-AA-SYN-PWY: superpathway of branched amino acid biosynthesis|g__Providencia.s__Providencia_stuartii	0	0	0	0	12.2922	0	0	0	0	0	0	0	0	0	0	0	0	0	0	0	0	0	0	0	0	0	0	0	0	0	0	0	0	0	0	0	0	0	0	0	0	0	0	0	0	0	0	0	0
BRANCHED-CHAIN-AA-SYN-PWY: superpathway of branched amino acid biosynthesis|g__Pseudoflavonifractor.s__Pseudoflavonifractor_capillosus	0	0	0	27.2524	0	0	0	0	0	0	0	0	0	0	0	0	0	0	0	0	0	0	0	0	0	0	0	0	0	0	0	20.4721	0	0	0	0	0	0	0	0	0	0	0	0	0	0	0	0	0
BRANCHED-CHAIN-AA-SYN-PWY: superpathway of branched amino acid biosynthesis|g__Pseudomonas.s__Pseudomonas_aeruginosa_group	0	0	0	0	0	0	0	0	0	0	0	0	0	0	0	0	0	0	0	0	0	0	0	0	0	0	0	0	0	0	0	0	0	0	0	7.67621	0	0	0	0	0	1.52937	0	0	12.1911	0	0	0	0
BRANCHED-CHAIN-AA-SYN-PWY: superpathway of branched amino acid biosynthesis|g__Raoultella.s__Raoultella_planticola	0	0	0	0	0	0	2.34153	0	0	0	0	0	0	0	0	0	0	0	0	0	0	0	0	0	0	0	0	0	0	0	0	0	0	0	0	0	0	7.11438	0	0	0	0	0	0	0	0	0	0	0
BRANCHED-CHAIN-AA-SYN-PWY: superpathway of branched amino acid biosynthesis|g__Ruminococcaceae_unclassified.s__Ruminococcaceae_bacterium_D16	40.3303	0	0	241.665	8.85167	0	0	20.8419	17.5944	0	0	0	10.9105	77.7689	0	17.9383	0	0	0	34.8848	0	0	0	0	9.52935	0	0	0	0	0	0	30.2522	7.19089	30.7257	83.6739	0	73.0461	0	0	11.4889	0	34.5893	0	301.569	17.8841	0	9.76151	65.0583	5.61873
BRANCHED-CHAIN-AA-SYN-PWY: superpathway of branched amino acid biosynthesis|g__Ruthenibacterium.s__Ruthenibacterium_lactatiformans	0	0	0	32.0238	0	0	0	0	2.44974	0	0	0	0.703765	0	0	0.798359	0	0	0	0	0	0	0	0	9.77348	0	0	0	0	0	2.42135	1.04859	0	0	0	0	0	0	0	0	0	1.65103	0	0	0	0	15.028	0	2.91563
BRANCHED-CHAIN-AA-SYN-PWY: superpathway of branched amino acid biosynthesis|g__Staphylococcus.s__Staphylococcus_condimenti	0	0	0	0	0	0	0	0	0	0	0	6.03212	0	0	0	0	0	0.346489	0	0	0	0	0	0	0	0	0	0	0	0	0	0	0	0	0	0	0	0	0	0	0	0	0	0	0	0	0	0	0
BRANCHED-CHAIN-AA-SYN-PWY: superpathway of branched amino acid biosynthesis|g__Staphylococcus.s__Staphylococcus_epidermidis	0	0	0	0	0	0	0	0	0	0	0	3.73186	0	0	0	0	0	0	0	0	0	0	0	0	0	0	0	0	0	0	0	0	0	0	0	0	0	0	0	0	0	0	0	0	0	0	0	0	0
BRANCHED-CHAIN-AA-SYN-PWY: superpathway of branched amino acid biosynthesis|g__Staphylococcus.s__Staphylococcus_gallinarum	0	0	0	0	0	0	0	0	0	0	0	2.93322	0	0	0	0	0	0	0	0	0	0	0	0	0	0	0	0	0	0	0	0	0	0	0	0	0	0	0	0	0	0	0	0	0	0	0	0	0
BRANCHED-CHAIN-AA-SYN-PWY: superpathway of branched amino acid biosynthesis|g__Staphylococcus.s__Staphylococcus_haemolyticus	0	0	0	0	0	0	0	0	0	0	0	1.72074	0	0	0	0	0	0	0	0	0.781879	0	0	0	0	0	0	0	0	0	0	0	0	0	0	0	0	0	0	0	0	0	0	0	0	0	0	0	0
BRANCHED-CHAIN-AA-SYN-PWY: superpathway of branched amino acid biosynthesis|g__Staphylococcus.s__Staphylococcus_sciuri	0	0	0	0	0.773829	15.6206	0	0	0	0	0	0	0	0	0	0	0	0	0	0	0	0	0	0	0	0	0	0	0	0	0	0	0	0	0	0	0	0	0	0	0	0	0	0	0	0	0	0	0
BRANCHED-CHAIN-AA-SYN-PWY: superpathway of branched amino acid biosynthesis|g__Staphylococcus.s__Staphylococcus_simulans	0	0	0	0	0	0	0	0	0	0	0	0.927268	0	0	0	0	0	0	0	0	0	0	0	0	0	0	0	0.406136	0	0	0	0	0	0	0	0	0	0	0	0	0	0	0	0	0	0	0	0	0
BRANCHED-CHAIN-AA-SYN-PWY: superpathway of branched amino acid biosynthesis|g__Streptococcus.s__Streptococcus_thermophilus	0	0	0	5.06898	0	8.25006	6.41459	0	0	12.3712	0	0	9.94425	0	4.95831	0	0	0	0	5.45594	0	0	1.45106	0	0	12.991	14.8812	0	0	0	8.08977	1.44608	1.17348	0	0	0	0	13.3516	0	6.31064	0	28.1626	0	0	0	0	0	0	0
BRANCHED-CHAIN-AA-SYN-PWY: superpathway of branched amino acid biosynthesis|g__Thermobifida.s__Thermobifida_fusca	0	0	0	0	0	0	0	0	0	0	0	0	0	0	0	0	0	0	0	0	0	0	0	0	0	0	0	0	0	0	0	2.0464	0	0	0	0	0	0	0	0	0	0	0	0	0	0	0	0	0
BRANCHED-CHAIN-AA-SYN-PWY: superpathway of branched amino acid biosynthesis|g__Tyzzerella.s__Tyzzerella_nexilis	0	0	0	0	0	0	0	1232.67	0	0	155.341	416.198	0	0	0	0	0	0	0	585.692	0	0	0	0	0	0	0	0	0	0	0	0	64.1962	0	0	0	0	0	0	95.0245	0	0	0	0	0	0	0	0	399.284
BRANCHED-CHAIN-AA-SYN-PWY: superpathway of branched amino acid biosynthesis|g__Veillonella.s__Veillonella_atypica	0	0	0	0	0	0	0	0	0	0	0	0	0	0	0	0	0	0	0	0	0	0	0	0	0	0	0	0	0	10.4753	0	0	0	0	1.76463	0	0	0	0	0	0	0	0	0	2.33696	0	0	0	4.64991
BRANCHED-CHAIN-AA-SYN-PWY: superpathway of branched amino acid biosynthesis|g__Veillonella.s__Veillonella_parvula	0	0	0	0	0	0	0	0	0	0	0	0	0	0	0	0	0	0	1.71203	0	0	0	0	0	0	0	0	0	0	0	0	0	3.78953	0	0.719665	0	0	0	0	0	0	0	0	0	0	0	0	0	0
BRANCHED-CHAIN-AA-SYN-PWY: superpathway of branched amino acid biosynthesis|unclassified	1288.88	670.566	1851.16	1397.44	621.952	71.8036	155.529	1288.16	2540.73	600.285	394.346	1615.17	1216.44	1850.73	17.2866	1199.51	230.451	92.7632	632.97	791.215	1388.44	2553.54	1021.5	52.328	3048.19	1594.78	1823.16	715.95	328.647	323.889	1087.3	2362.5	1099.59	495.271	439.148	1120.21	1205.13	573.767	22.5971	471.211	51.3418	2218.98	70.7535	1089.88	433.732	701.054	1417.17	194.764	930.399
CALVIN-PWY: Calvin-Benson-Bassham cycle	9673.92	8363.94	9691.24	9671.29	8273.49	5772.41	7299.16	8262.14	9932.92	7856.94	7440.16	9396.1	8707.44	10542.7	7286.21	8748.11	8210.94	6875.99	8162.24	7486.87	9984.87	9394.3	8113.66	6768.73	10325.2	8676.18	10369.1	7355.49	7687.77	7605.04	7897.51	10152.5	9411.5	8128.04	7164.87	8480.9	9545.73	8287.54	7733.73	6901.91	7133.37	9099.84	6056.52	9547.2	7702.8	7885.29	8646.38	7668.71	8089.47
CALVIN-PWY: Calvin-Benson-Bassham cycle|g__Anaeromassilibacillus.s__Anaeromassilibacillus_sp_An172	0	0	0	0	0	0	0	4.61263	380.95	180.048	0	0	0	72.6912	0	0	0	0	0	0	0	71.0433	4.47658	0	35.4445	316.894	247.57	0	0	0	0	67.4181	13.7574	0	9.26211	0	0	0	0	0	0	101.744	0	63.8968	0	0	0	0	0
CALVIN-PWY: Calvin-Benson-Bassham cycle|g__Anaerostipes.s__Anaerostipes_hadrus	0	0	0	0	0	0	0	0	16.1368	0	0	0	0	0	0	0	0	0	0	0	0	0	0	0	0	0	0	0	0	0	0	0	0	0	0	0	0	0	0	0	0	0	0	0	0	0	0	0	0
CALVIN-PWY: Calvin-Benson-Bassham cycle|g__Bacteroides.s__Bacteroides_caccae	0	0	0	0	0	0	0	0	0	0	0	0	6.89135	0	0	0	0	0	0	0	0	21.0484	0	0	0	0	0	0	0	0	0	0	0	0	0	0	0	0	0	0	0	0	0	0	0	0	0	0	141.845
CALVIN-PWY: Calvin-Benson-Bassham cycle|g__Bacteroides.s__Bacteroides_coprophilus	0	0	0	262.474	3.60615	0	0	0	166.059	0	0	0	0	1274.78	0	0	0	0	0	0	8.27744	0	0	0	441.638	0	1084.3	0	0	0	51.2877	232.548	834.639	0	0	0	0	0	0	0	0	466.257	0	0	0	0	0	0	0
CALVIN-PWY: Calvin-Benson-Bassham cycle|g__Bacteroides.s__Bacteroides_coprophilus_CAG_333	0	0	0	276.443	1.59472	0	0	0	219.672	0	0	0	0	1421.17	0	0	0	0	0	0	6.09551	3.04843	0	0	566.512	0	1020.75	0	0	0	49.0432	307.367	759.474	0	0	0	0	0	0	0	0	423.46	0	0	0	0	0	0	0
CALVIN-PWY: Calvin-Benson-Bassham cycle|g__Bacteroides.s__Bacteroides_fragilis	148.637	254.747	8.92047	23.0075	29.5346	0	0	3.23627	46.5786	56.3217	42.8909	12.8858	126.119	20.3791	0	159.922	260.717	36.0987	69.3043	6.26791	10.5787	73.0639	0	0	73.4373	0	2.48389	93.715	117.205	15.3341	28.3473	24.1086	4.19332	97.3975	10.4139	97.8383	236.78	33.9517	97.9899	146.387	0	8.36597	0	299.103	219.842	94.8388	105.608	0	219.761
CALVIN-PWY: Calvin-Benson-Bassham cycle|g__Bacteroides.s__Bacteroides_fragilis_CAG_47	549.31	526.848	10.8004	14.313	160.334	0	0	11.0328	34.6024	363.097	177.299	61.9445	537.932	35.8093	0	535.464	2108.8	148.196	277.484	12.572	26.6364	342.266	6.56695	0	165.602	0	4.86659	506.408	846.921	138.875	204.455	44.9903	43.4765	148.726	235.624	329.382	1656.36	186.489	719.67	842.385	0	11.9344	0	397.674	508.84	401.023	273.58	0	1109.96
CALVIN-PWY: Calvin-Benson-Bassham cycle|g__Bacteroides.s__Bacteroides_massiliensis	0	38.2985	0	0	0	0	0	0	0	0	0	0	0	0	0	0	0	0	0	0	0	0	0	0	0	0	0	0	0	0	0	0	0	0	0	0	0	0	0	0	0	0	0	0	0	0	0	0	0
CALVIN-PWY: Calvin-Benson-Bassham cycle|g__Bacteroides.s__Bacteroides_nordii	0	0	0	0	0	0	0	0	0	0	0	0	0	0	0	0	0	0	0	0	0	0	0	0	0	0	0	0	0	0	0	0	0	0	0	0	0	0	0	0	0	0	0	0	0	0	0	0	6.06016
CALVIN-PWY: Calvin-Benson-Bassham cycle|g__Bacteroides.s__Bacteroides_ovatus	0	0	0	0	0	0	0	0	0	0	0	3.01139	0	0	0	2.75372	0	0	0	0	0	0	0	0	2.00273	0	0	8.1603	0	0	0	0	0	0	0	21.1991	0	0	0	0	0	0	0	0	11.9178	1.06467	4.01428	0	0
CALVIN-PWY: Calvin-Benson-Bassham cycle|g__Bacteroides.s__Bacteroides_plebeius	0	0	0	176.724	117.657	0	0	0	36.6894	0	0	1.30425	20.8025	0	0	0	0	0	0	0	50.8934	163.083	0	0	0	0	0	0	0	0	124.047	384.923	0	0	0	0	0	220.821	0	0	0	4.15538	0	0	0	0	0	0	0
CALVIN-PWY: Calvin-Benson-Bassham cycle|g__Bacteroides.s__Bacteroides_plebeius_CAG_211	0	0	0	106.347	10.7815	0	0	0	20.6742	0	0	0.665344	12.8414	0	0	0	0	0	0	0	35.36	97.176	0	0	0	0	0	0	0	0	70.1928	233.953	0	0	0	0	0	148.797	0	0	0	7.30722	0	0	0	0	0	0	0
CALVIN-PWY: Calvin-Benson-Bassham cycle|g__Bacteroides.s__Bacteroides_pyogenes	0	0	6.82753	0	0	0	0	0	28.0179	0	0	0	0	0	0	23.1388	0	0	0	0	0	0	0	0	0	0	0	0	0	0	0	0	0	0	0	0	0	0	0	0	0	0	0	0	0	0	0	0	0
CALVIN-PWY: Calvin-Benson-Bassham cycle|g__Bacteroides.s__Bacteroides_sp_CAG_530	0	0	273.366	18.399	0	0	0	0	0	0	0	180.153	0	0	0	0	0	0	6.92557	0	0	0	0	0	43.2276	0	1.99874	0	0	0	0	0	0	0	0	0	0	0	0	0	0	0	0	0	0	313.476	0	0	0
CALVIN-PWY: Calvin-Benson-Bassham cycle|g__Bacteroides.s__Bacteroides_sp_CAG_598	0	0	0	0	0	0	0	0	0	0	0	0	0	0	0	0	0	0	0	0	0	0	0	0	0	7.72569	0	0	0	0	0	0	0	0	0	0	0	0	0	0	0	0	0	0	0	0	0	0	0
CALVIN-PWY: Calvin-Benson-Bassham cycle|g__Bacteroides.s__Bacteroides_thetaiotaomicron	0	114.582	8.52186	23.2187	0	0	0	0	9.43007	0	8.99873	0	78.9495	0	0	169.676	0	2.01591	49.5262	0.714595	0	8.13407	0	0	0	0	0	38.5061	36.814	0	0	0	0	24.5162	0	102.014	18.7846	0	0	0	0	0	0	121.016	160.551	6.37833	49.0513	1037.09	40.0594
CALVIN-PWY: Calvin-Benson-Bassham cycle|g__Bacteroides.s__Bacteroides_uniformis	2.35553	7.79827	0	4.14379	0	0	0	0	0	11.3283	0	0.55337	5.11289	0	0	12.708	0	0	0	1.40436	0	2.02202	0	0	8.18755	0	0	0	5.6713	0	0	0	0	5.18914	0	3.45814	0	0	0	0	0	0	0	8.85831	39.0714	4.28691	44.2584	0	6.66361
CALVIN-PWY: Calvin-Benson-Bassham cycle|g__Bacteroides.s__Bacteroides_uniformis_CAG_3	4.18768	10.8422	0	6.14951	0	0	0	0	0	0	0.991648	0	0	0	0	9.51622	0	0	2.69852	3.06999	0	0	0	0	10.7547	0	0	0	7.56643	0	0	0	0	0	0	3.25349	0	0	0	0	0	0	0	9.59305	42.7029	7.85605	53.427	0	10.5616
CALVIN-PWY: Calvin-Benson-Bassham cycle|g__Bacteroides.s__Bacteroides_vulgatus	309.917	331.051	728.959	191.619	381.541	0	0	0	875.103	541.026	2.68302	1023.71	82.7464	90.9085	0	45.7555	0	24.2649	284.358	512.953	0	16.578	49.5801	0	142.733	119.558	35.3736	335.793	108.748	365.85	3.71243	74.57	1.17337	107.394	0	769.496	46.88	0	0	0	0	47.4439	0	478.299	106.513	230.252	626.5	0	11.204
CALVIN-PWY: Calvin-Benson-Bassham cycle|g__Bacteroides.s__Bacteroides_vulgatus_CAG_6	207.191	207.597	574.307	143.836	304.269	0	0	0	727.939	335.048	1.8153	748.118	55.7878	95.352	0	35.5628	0	15.5226	214.435	388.403	0	13.336	40.1365	0	94.681	77.0866	13.7039	247.244	74.9299	277.599	2.71001	38.9508	0	63.702	0	603.38	25.6493	0	0	0	0	24.527	0	379.655	86.783	180.348	470.898	0	7.87881
CALVIN-PWY: Calvin-Benson-Bassham cycle|g__Bacteroides.s__Bacteroides_xylanisolvens	134.772	160.321	103.643	36.4868	5.07405	0	0	0	104.699	0	0	0	37.7697	36.3756	0	67.0415	3.30031	15.3652	9.18212	12.0085	0	14.4545	0	0	18.8821	0	0	0	2.41092	0	0	22.4492	0	175.345	0	7.844	10.1501	0	0	0	0	0	0	374.106	143.133	43.8076	24.2816	84.5735	8.90629
CALVIN-PWY: Calvin-Benson-Bassham cycle|g__Bibersteinia.s__Bibersteinia_trehalosi	0	0	0	0	0	0	0	0	0	0	0	0	0	0	0	0	0	0.976905	0	0	0	0	0	0	0	0	0	0	0	0	0	0	0	0	0	0	0	0	0	0	0	0	0	0	0	0	0	0	0
CALVIN-PWY: Calvin-Benson-Bassham cycle|g__Blautia.s__Blautia_coccoides	0	0	0	0	0	0	0	0	0	14.0703	0	0	0	3.51339	0	0	0	0	0	4.14768	0	27.9493	0	0	6.51571	9.83572	0	0	0	0	0	0	0	0	0	0	0	0	0	0	0	0	0	6.8328	0	0	0	0	0
CALVIN-PWY: Calvin-Benson-Bassham cycle|g__Blautia.s__Blautia_obeum	0	0	0	0	0	0	0	0	0	0	0	0	4.38177	0	0	0	0	0	0	2.58641	0	0	0	0	0	0	0	0	0	0	0	0	0	0	0	0	0	0	0	0	0	0	0	0	0	0	0	0	0
CALVIN-PWY: Calvin-Benson-Bassham cycle|g__Blautia.s__Blautia_producta	0	0	0	8.23186	0	0	0	0	60.7578	2.13411	0	0	0	36.7208	0	0	0	0	0	0	0	4.54317	0	0	3.37443	15.373	0	0	0	0	0	3.6186	0	0	0	0	0	0	0	0	0	33.6241	0	0	0	0	0	0	0
CALVIN-PWY: Calvin-Benson-Bassham cycle|g__Blautia.s__Blautia_sp_CAG_257	0	0	0	0	0	0	0	0	0	0	0	0	0	0	0	0	0	0	0	0	0	0	0	0	0	23.1142	0	0	0	0	0	0	0	0	0	0	0	0	0	0	0	0	0	0	0	0	0	0	0
CALVIN-PWY: Calvin-Benson-Bassham cycle|g__Blautia.s__Blautia_wexlerae	0	0	3.48977	7.79844	0	0	0	115.884	0	0	0	0	0	0	0	0	0	0	0	0	12.5905	0	0	0	71.2943	6.20891	0	0	0	0	0	195.162	194.156	0	0	0	0	0	0	0	0	18.6605	0	0	0	0	0	0	25.8756
CALVIN-PWY: Calvin-Benson-Bassham cycle|g__Blautia.s__Ruminococcus_gnavus	157.552	203.13	195.371	68.1337	184.297	0	821.949	953.01	177.267	344.235	102.843	147.428	139.196	56.8014	0	80.5726	357.185	27.0291	269.52	84.7023	331.614	373.53	1388.76	0	117.908	673.795	59.9387	18.7421	182.962	89.8019	206.326	67.1336	106.744	20.171	301.306	140.807	110.078	698.316	0	481.27	0	142.583	0	414.63	56.4339	184.231	267.478	432.495	280.314
CALVIN-PWY: Calvin-Benson-Bassham cycle|g__Blautia.s__Ruminococcus_torques	0	0	25.0149	4.01393	0	0	1.16854	10.9119	7.00086	0	6.41687	0	28.4663	2.858	0	64.4644	0	0	9.22594	37.6148	0	0	0	0	0	14.2737	0	0	0	0	0	181.797	135.402	0	0	0	0	0	0	0	0	1.29585	0	25.2208	1.98883	0	0	0	183.899
CALVIN-PWY: Calvin-Benson-Bassham cycle|g__Butyricimonas.s__Butyricimonas_virosa	0	0	0	0	0	0	0	0	0	0	0	0	0	0	0	0	0	0	0	0	0	0	0	0	19.9737	0	0	0	0	0	0	0	0	0	0	0	0	0	0	0	0	0	0	0	68.3195	0	15.268	0	0
CALVIN-PWY: Calvin-Benson-Bassham cycle|g__Campylobacter.s__Campylobacter_coli	0	0	0	0	0	0	0	0	0	20.0729	0	0	0	0	0	0	0	0	0	0	0	0	0	0	245.751	0	0	0	0	0	0	8.93701	0	0	0	0	0	0	0	0	0	0	0	0	0	0	0	0	0
CALVIN-PWY: Calvin-Benson-Bassham cycle|g__Campylobacter.s__Campylobacter_hyointestinalis	0	0	0	0	0	0	0	0	0	0	0	0	5.86222	0	0	0	0	0	0	0	0	0	0	0	0	0	0	0	0	0	0	0	0	0	0	0	0	0	0	0	0	0	0	0	0	0	0	0	0
CALVIN-PWY: Calvin-Benson-Bassham cycle|g__Campylobacter.s__Campylobacter_jejuni	0	0	0	0	0	0	0	0	0	0	0	0	4.19985	0	0	0	0	0	0	0	39.1367	0	0	0	0	0	0	0	0	0	0	0	0	0	0	0	0	0	0	0	0	0	0	0	0	0	0	0	0
CALVIN-PWY: Calvin-Benson-Bassham cycle|g__Catenibacterium.s__Catenibacterium_mitsuokai	0	0	0	0	0	0	0	0	0	0	0	0	33.6893	0	0	0	0	0	0	0	0	0	0	0	0	0	0	0	0	0	0	0	0	0	0	0	0	0	0	0	0	0	0	0	0	0	0	0	0
CALVIN-PWY: Calvin-Benson-Bassham cycle|g__Citrobacter.s__Citrobacter_braakii	0	0	0	0	0	0	0	0	0	0	0	0	0	0	0	0	0	0	0	0	0	0	0	0	0	0	0	0	0	0	0	0	0	0	0	0	0	0	0	0	0	0	0	0	0	0	0	0	0
CALVIN-PWY: Calvin-Benson-Bassham cycle|g__Citrobacter.s__Citrobacter_freundii	0	0	0	0	0	0	0	0	0	0	0	0	0	0	0	0	0	0	0	1.33283	0	0	0	0	0	0	0	0	0	0	0	0	0	0	0	0	0	0	0	0	0	0	0	0	0	0	0	0	0
CALVIN-PWY: Calvin-Benson-Bassham cycle|g__Citrobacter.s__Citrobacter_portucalensis	0	0	0	0	0	0	0	0	0	0	0	0	0	0	0	0	0	0	0	5.60444	0	0	0	0	0	0	0	0	0	0	0	0	0	0	0	0	0	0	0	0	0	0	0	0	0	0	0	0	0
CALVIN-PWY: Calvin-Benson-Bassham cycle|g__Citrobacter.s__Citrobacter_youngae	0	0	0	0	5.22879	0	0	0	0	0	0	0	0	0	0	0	0	0	0	0.96775	0	0	0	0	0	0	0	0	0	0	0	0	0	0	0	0	0	0	0	0	0	0	0	0	0	0	0	0	0
CALVIN-PWY: Calvin-Benson-Bassham cycle|g__Clostridioides.s__Clostridioides_difficile	0	0	0	0	0	0	0	0	0	0	0	0	0	0	0	0	0	0	0	0	0	0	0	0	0	0	0	0	0	0	0	0	0	0	0	0	0	0	0	0	0	0	0	0	0	0	0	0	0
CALVIN-PWY: Calvin-Benson-Bassham cycle|g__Clostridium.s__Clostridium_butyricum	0	0	0	0	33.5322	7.73676	0	36.83	0	0	0	0	0	0	0	0	0	12.875	0	0	0	0	0	0	0	0	0	0	0	0	0	0	0	0	0	0	0	10.9223	0	3.03333	63.9296	0	12.41	0	0	0	0	0	0
CALVIN-PWY: Calvin-Benson-Bassham cycle|g__Clostridium.s__Clostridium_sp_CAG_242	0	0	0	36.3897	0	0	0	0	20.1528	0	0	0	0	0	0	0	0	0	0	6.56312	0	0	0	0	0	0	0.871652	0	0	0	1.05869	105.637	8.77628	0	0	0	0	0	0	0	0	6.53598	0	0	0	0	0	0	0
CALVIN-PWY: Calvin-Benson-Bassham cycle|g__Comamonas.s__Comamonas_kerstersii	0	0	0	0	0	0	0	0	0	0	0	0	6.26279	0	0	0	0	0	0	0	0	0	0	0	0	0	0	0	0	0	0	0	0	0	0	0	0	0	0	0	0	232.07	0	0	0	0	0	0	3.81219
CALVIN-PWY: Calvin-Benson-Bassham cycle|g__Corynebacterium.s__Corynebacterium_amycolatum	0	0	0	0	0	0	0	0	0	0	63.0466	75.5584	0	0	0	12.359	0	0	18.5384	0	0	0	0	0	0	0	0	14.8004	0	0	0	0	0	0	0	0	0	0	0	0	0	0	0	0	0	0	0	0	9.47256
CALVIN-PWY: Calvin-Benson-Bassham cycle|g__Corynebacterium.s__Corynebacterium_urealyticum	0	0	0	0	16.6229	0	0	0	0	0	0	0	0	0	0	0	0	0	0	0	0	0	0	0	0	0	0	0	0	0	0	0	0	0	0	0	0	0	0	0	0	0	0	0	0	0	0	0	0
CALVIN-PWY: Calvin-Benson-Bassham cycle|g__Dorea.s__Dorea_formicigenerans	0	0	8.23345	0	0	0	0	0	20.57	0	5.00411	16.067	3.11465	3.76029	0	19.7761	0	0	1.52944	0	0	0	0	0	1.87113	5.91108	6.38065	3.38537	0	0	0	9.66892	3.7489	0	1.76081	16.0653	0	0	0	0	0	13.7722	0	8.68831	5.56552	1.00127	6.11568	0	4.22192
CALVIN-PWY: Calvin-Benson-Bassham cycle|g__Dorea.s__Dorea_formicigenerans_CAG_28	0	3.41997	22.2239	9.66545	0	0	0	0	89.908	5.97345	21.8372	48.35	15.5136	13.2299	0	70.0098	0	0	12.17	3.68931	0	0	0	0	14.6245	32.7205	22.1402	9.36005	0	0	0	53.2102	34.2346	0	2.97471	27.7067	0	0	0	0	0	43.9216	0	85.0986	17.7521	13.4413	43.1302	0	16.5046
CALVIN-PWY: Calvin-Benson-Bassham cycle|g__Dorea.s__Dorea_longicatena	0	0	0	0	0	0	0	0	22.6764	11.8228	0	0	0	0	0	10.9519	0	0	0	1.00972	23.07	0	0	0	31.8766	64.359	11.1213	0	0	0	0.980272	3.9454	77.5972	0	5.10706	0	0	0	0	0	0	31.1666	0	1.96241	16.06	0	0	0	0
CALVIN-PWY: Calvin-Benson-Bassham cycle|g__Dorea.s__Dorea_longicatena_CAG_42	0	0	0	0	0	0	0	0	0	0	0	0	0	0	0	0	0	0	0	0	23.8709	0	0	0	0	0	0	0	0	0	0.444397	0	79.2627	0	0	0	0	0	0	0	0	0	0	0	0	0	0	0	0
CALVIN-PWY: Calvin-Benson-Bassham cycle|g__Enterobacter.s__Enterobacter_cloacae_complex	0	0	0	0	0	0	0	0	0	0	0	0	0	0	0	0	0	0	0	12.3695	0	0	0	0	0	0	0	0	0	0	0	0	0	0	0	0	0	48.4433	0	0	3.42927	0	0	0	0	0	0	0	0
CALVIN-PWY: Calvin-Benson-Bassham cycle|g__Enterococcus.s__Enterococcus_avium	0	0	0	0	1.36641	13.3149	85.6104	0	0	0	5.07382	0	0	0	0	0	0	1.67752	2.85491	7.87062	0	0	0	0	0	0	0	0	2.2525	0	74.4089	0	2.16366	0	10.9456	0	0	0	274.499	2.07475	0	0	0	0	0	0	0	7.46476	0
CALVIN-PWY: Calvin-Benson-Bassham cycle|g__Enterococcus.s__Enterococcus_cecorum	0	47.126	18.6127	0	828.022	0	0	220.918	21.0352	0	29.0551	40.6404	657.756	0	0	16.6603	0	16.7599	241.869	14.8046	123.051	40.5981	2.36284	0	95.1204	9.76574	3.5253	15.7552	97.8534	4.88484	85.2851	10.4312	9.37665	0	6.91583	0	535.782	68.5459	0	81.7746	0	0	464.987	0	29.9978	11.1235	11.4855	32.4803	20.2436
CALVIN-PWY: Calvin-Benson-Bassham cycle|g__Enterococcus.s__Enterococcus_devriesei	0	0	0	0	0	0	0	0	0	0	0	0	0	0	0	0	0	0	0	0	0	0	0	0	0	0	0	0	0	0	0	0	0	0	0	0	0	0	0	0	0	0	0	0	0	0	0	0	0
CALVIN-PWY: Calvin-Benson-Bassham cycle|g__Enterococcus.s__Enterococcus_durans	0	0	0	0	0	0	3.2894	0	0	0	0	0	0	0	0	0	2.74717	8.70209	0	2.82827	0	0	0	0	0	38.0692	0	0	0	0	1.53703	5.7137	3.11954	0	0	0	0	0	128.389	0	0	0	0	8.65697	0	0	0	0	0
CALVIN-PWY: Calvin-Benson-Bassham cycle|g__Enterococcus.s__Enterococcus_faecium	0	0	0	0	14.2611	60.6895	111.381	0	0	15.8946	12.1791	0	0	0	10.6997	0	27.4129	86.4182	4.78332	22.7985	6.88967	0	10.3556	0	0	26.5998	0	5.36159	1.1473	3.77285	18.8901	8.02891	0	0	30.722	0	0	0	82.8508	3.34581	0	0	12.4155	0	0	0	0	39.7268	0
CALVIN-PWY: Calvin-Benson-Bassham cycle|g__Enterococcus.s__Enterococcus_gallinarum	0	0	0	0	0	0	0	0	0	0	0	0	0	0	0	0	0	0	0	0	0	0	0	0	0	0	0	0	0	0	0	0	0	0	0	0	0	0	0	0	0	0	0	0	0	0	0	0	0
CALVIN-PWY: Calvin-Benson-Bassham cycle|g__Enterococcus.s__Enterococcus_thailandicus	0	0	0	0	0	0	46.4876	0	0	0	0	0	0	0	0	0	0	0	0	0	0	0	0	0	0	0	0	0	0	0	2.15396	0	0	0	0	0	0	0	0	0	0	0	0	0	0	0	0	0	0
CALVIN-PWY: Calvin-Benson-Bassham cycle|g__Escherichia.s__Escherichia_coli	983.355	648.207	906.371	103.978	1562.44	3128.55	3441.47	1285.79	108.056	1892.37	1601.51	380.386	174.304	211.922	6571.19	447.307	1296.5	3356.48	950.288	1772.03	637.484	256.983	2421.43	6548.77	8.96606	981.951	358.848	701.327	2986.57	1543.87	1550.11	354.337	1649.26	1407.72	1343.83	755.911	95.0068	2946.56	2848.51	982.398	4203.12	611.637	4966.19	377.165	622.305	1248.59	630.698	2255.1	510.293
CALVIN-PWY: Calvin-Benson-Bassham cycle|g__Escherichia.s__Escherichia_fergusonii	0	0	0	0	0	0	0	0	0	0	9.63946	0	2.60153	0	0	0	0	50.1762	0	0	0	0	0	0	0	0	0	0	0	15.7544	0	0	0	0	0	0	0	0	0	23.628	0	0	0	0	0	0	0	0	0
CALVIN-PWY: Calvin-Benson-Bassham cycle|g__Eubacterium.s__Eubacterium_callanderi	0	0	0	7.64339	0	0	0	0	0	0	0	0	0	0	0	0	0	0	0	0	0	0	0	0	37.2198	0	0	0	0	0	7.55609	0	0	0	0	0	0	0	0	0	0	0	0	0	0	0	0	0	0
CALVIN-PWY: Calvin-Benson-Bassham cycle|g__Eubacterium.s__Eubacterium_limosum	0	0	0	0	0	0	0	0	0	0	0	0	0	0	0	0	0	0	0	0	0	0	0	0	7.44163	0	0	0	0	0	0	0	0	0	0	0	0	0	0	0	0	0	0	0	0	0	0	0	0
CALVIN-PWY: Calvin-Benson-Bassham cycle|g__Faecalibacterium.s__Faecalibacterium_prausnitzii	0	78.9396	304.907	213.496	0	0	0	606.768	602.901	142.652	0	7.56395	7.79375	35.421	0	1204.76	0	0	0	532.73	51.1883	0	7.22924	0	239.919	104.506	118.589	0	0	0	395.144	78.883	1330.62	0	13.4008	446.61	0	50.937	0	612.336	0	223.336	0	48.9754	66.0227	0	336.198	0	557.083
CALVIN-PWY: Calvin-Benson-Bassham cycle|g__Fusicatenibacter.s__Fusicatenibacter_saccharivorans	0	0	0	0	0	0	0	92.7131	44.0669	0	0	0	0	0	0	0	0	0	0	4.13839	0	0	0	0	0	0	0	0	0	0	0	57.4816	22.3835	0	0	0	0	0	0	0	0	46.8572	0	0	0	0	0	0	0
CALVIN-PWY: Calvin-Benson-Bassham cycle|g__Fusobacterium.s__Fusobacterium_mortiferum	167.884	256.381	990.69	154.973	193.399	0	0	0	5.74604	17.137	150.119	38.2163	109.01	0	0	82.2435	1490.52	7.61765	84.1096	28.8092	0	0	0	0	49.239	0	0	0	343.417	0	6.06702	0	0	7.96233	134.354	9.32284	1188.46	70.5914	0	0	0	0	0	164.594	78.5859	68.3194	23.0603	0	83.8709
CALVIN-PWY: Calvin-Benson-Bassham cycle|g__Fusobacterium.s__Fusobacterium_necrophorum	0	360.748	42.759	0	0	0	0	0	0	0	0	0	0	0	0	0	0	9.64823	22.6389	0	0	0	0	0	0	0	0	0	0	0	0	0	0	0	0	0	0	0	0	0	0	0	0	0	0	0	0	0	0
CALVIN-PWY: Calvin-Benson-Bassham cycle|g__Fusobacterium.s__Fusobacterium_ulcerans	0	3.81467	0	0	0	0	0	0	0	0	0	0	0	0	0	0	0	0	0	0	0	0	0	0	7.9891	0	0	0	0	0	0	0	4.08032	0	0	0	0	0	0	41.3914	0	0	0	0	0	0	0	0	0
CALVIN-PWY: Calvin-Benson-Bassham cycle|g__Fusobacterium.s__Fusobacterium_varium	0	10.3043	0	0	0	0	0	0	0	0	0	0	1.17003	0	0	0	0	0	0	0	0	0	0	0	0	0	0	0	0	0	0	0	0	0	14.9496	0	0	0	0	0	0	0	0	0	9.63901	0	0	0	0
CALVIN-PWY: Calvin-Benson-Bassham cycle|g__Gallibacterium.s__Gallibacterium_anatis	0	0	0	0	0	0	0	0	265.016	0	0	0	0	0	0	0	0	0.76948	0	0	7.91341	45.4421	0	0	1.33102	0	0	0	0	0	0	18.8993	0	47.3308	0	46.0161	0	300.613	0	0	0	0	0	25.6511	154.713	2.86168	0	0	6.63733
CALVIN-PWY: Calvin-Benson-Bassham cycle|g__Gallibacterium.s__Gallibacterium_genomosp_3	0	3.89147	0	0	0	22.0326	0	0	0	0	26.4916	0	1.77463	0	0	0	0	0	0	0	0	0	0	0	0	0	0	0	0	0	0	0	0	6.0653	0	0	63.1707	0	0	0	0	0	0	2.25005	0	0	0	0	5.21448
CALVIN-PWY: Calvin-Benson-Bassham cycle|g__Gallibacterium.s__Gallibacterium_salpingitidis	890.739	303.102	173.056	0	0	0	0	0	4.63556	0	41.5833	94.3017	0	0	0	328.004	0	460.59	210.511	0	0	0	0	0	49.1911	19.3032	0	268.425	465.316	641.456	4.76529	1.44957	0	2783.06	45.6092	673.348	0	0	0	0	0	0	0	108.932	256.239	525.671	126.203	0	0
CALVIN-PWY: Calvin-Benson-Bassham cycle|g__Gemmiger.s__Gemmiger_sp_An194	0	0	0	0	0	0	0	266.057	0	0	0	0	0	0	0	0	0	0	0	87.8531	0	0	0	0	0	0	0	0	0	0	0	0	0	0	0	0	0	0	0	0	0	0	0	0	0	0	0	0	0
CALVIN-PWY: Calvin-Benson-Bassham cycle|g__Intestinibacter.s__Intestinibacter_bartlettii	0	0	0	0	0	0	0	0	0	0	0	0	10.0257	0	0	0	0	0	0	0	0	0	0	0	0	0	0	0	0	0	0	0	0	0	0	0	0	0	0	0	0	0	0	0	0	0	0	0	0
CALVIN-PWY: Calvin-Benson-Bassham cycle|g__Klebsiella.s__Klebsiella_aerogenes	0	0	0	0	0	0	0	0	0	0	0	0	0	0	0	0	0	6.32338	0	0	0	0	0	0	0	0	0	0	0	0	0	0	0	0	0	0	0	0	0	0	0	0	0	0	0	0	0	0	0
CALVIN-PWY: Calvin-Benson-Bassham cycle|g__Klebsiella.s__Klebsiella_oxytoca	0	0	0	0	0	0	0	0	0	0	0	0	0	0	0	0	0	0	0	102.647	0	0	0	0	0	0	0	0	0	0	0	0	0	0	0	0	0	0	0	0	0	0	0	0	0	0	0	0	0
CALVIN-PWY: Calvin-Benson-Bassham cycle|g__Klebsiella.s__Klebsiella_pneumoniae	0	118.764	0	8.7845	291.933	619.745	0	0	0	0	0	0	20.429	47.9106	0	0	117.586	933.853	124.607	247.831	0	0	0	0	0	92.7203	0	195.553	0	226.184	0	0	0	139.766	245.983	0	0	0	0	273.432	618.491	0	0	0	0	0	0	237.215	34.5111
CALVIN-PWY: Calvin-Benson-Bassham cycle|g__Klebsiella.s__Klebsiella_quasipneumoniae	0	0	0	0	0	0	0	0	0	0	0	0	0	0	0	0	0	2.13308	0	0	0	0	0	0	0	0	0	0	0	0	0	0	0	0	0	0	0	0	0	0	0	0	0	0	0	0	0	0	0
CALVIN-PWY: Calvin-Benson-Bassham cycle|g__Klebsiella.s__Klebsiella_variicola	0	0	0	0	1.34091	0	0	0	0	0	0	0	0	0	0	0	0	0.516536	0	3.4141	0	0	0	0	0	0	0	0	0	0	0	0	0	0	0	0	0	0	0	0.68995	0	0	0	0	0	0	0	0	0
CALVIN-PWY: Calvin-Benson-Bassham cycle|g__Klebsiella.s__Klebsiella_variicola_CAG_634	0	0	0	0	0	3.48702	0	0	0	0	0	0	0	0	0	0	0	0	0	1.95222	0	0	0	0	0	0	0	0	0	0	0	0	0	0	0	0	0	0	0	0	0	0	0	0	0	0	0	0	0
CALVIN-PWY: Calvin-Benson-Bassham cycle|g__Kluyvera.s__Kluyvera_cryocrescens	0	0	0	0	0	0	0	0	0	0	0	0	0	0	0	0	0	0	0	0	0	0	0	0	0	0	0	0	0	0	0	0	0	0	0	0	0	9.8626	0	0	0	0	0	0	0	0	0	0	0
CALVIN-PWY: Calvin-Benson-Bassham cycle|g__Kocuria.s__Kocuria_varians	0	0	0	0	0	0	0	0	0	0	0	0	0	0	0	0	0	0	0	0	0	0	0	0	0	2.01924	2.44959	0	0	0	0	0	0	0	0	0	0	0	0	0	0	0	0	0	0	0	0	0	0
CALVIN-PWY: Calvin-Benson-Bassham cycle|g__Lachnoclostridium.s__Clostridium_aldenense	0	23.9813	0	0	0	0	0	0	0	0	0	0	0	0	0	0	0	0	0	0	0	0	0	0	0	0	0	0	0	0	0	0	0	0	0	0	0	0	0	0	0	0	0	0	0	0	0	0	0
CALVIN-PWY: Calvin-Benson-Bassham cycle|g__Lachnoclostridium.s__Clostridium_bolteae	0	63.3528	0	0	0	0	0	0	0	0	0	0	0	0	0	0	0	0	0	0	0	0	121.407	0	0	0	0	0	0	0	0	0	0	0	0	0	0	0	0	0	0	0	0	16.39	0	0	0	0	0
CALVIN-PWY: Calvin-Benson-Bassham cycle|g__Lachnoclostridium.s__Clostridium_clostridioforme	0	82.471	59.7478	27.8989	0	0	0	0	0	41.6778	22.1134	0	0	0	0	44.9107	0	0	9.8319	3.8071	0	101.921	0	0	182.807	15.2112	0	30.1843	0	0	0	0	12.8515	37.057	2.81345	44.2971	0	0	0	1.67604	0	0	0	95.0912	75.4573	17.2277	4.21111	0	0
CALVIN-PWY: Calvin-Benson-Bassham cycle|g__Lachnoclostridium.s__Clostridium_lavalense	0	0	0	11.2687	0	0	0	0	0	0	0	0	0	5.2805	0	0	0	0	0	0	0	0	0	0	4.85368	2.80752	0	0	0	0	0	0	2.11721	0	0	0	0	0	0	0	0	0	0	0	0	0	0	0	0
CALVIN-PWY: Calvin-Benson-Bassham cycle|g__Lachnoclostridium.s__Clostridium_scindens	0	0	0	5.89402	0	0	0	0	6.13707	0	0	0	0	62.4268	0	0	0	0	0	0	0	0	0	0	0	0	0	0	0	0	0	0	0	0	0	0	0	0	0	0	0	0	0	0	0	0	0	0	0
CALVIN-PWY: Calvin-Benson-Bassham cycle|g__Lachnoclostridium.s__Clostridium_symbiosum	0	0	5.39155	0	1.41493	0	0	6.61235	1.4683	0	0	0	0	13.4153	0	7.09722	0	0	0	1.67386	0	0	0	0	4.09732	9.10977	0	0	0	0	1.4655	0	2.39574	0	0	20.6897	0	2.04913	0	0	0	4.0771	0	2.30792	11.2655	0	10.0786	5.03379	0
CALVIN-PWY: Calvin-Benson-Bassham cycle|g__Lactobacillus.s__Lactobacillus_saerimneri	0	0	0	0	0	0	0	0	0	0	0	0	0	0	0	0	0	0	0	2.75417	53.2031	0	0	0	0	0	0	0	0	0	0	0	0	0	0	0	0	0	0	0	0	0	0	0	0	0	0	0	0
CALVIN-PWY: Calvin-Benson-Bassham cycle|g__Lactobacillus.s__Lactobacillus_salivarius	0	0	0	0	5.6415	0	18.9721	0	8.92278	0	0	0	0	0	0	0	0	0	0	0	0	0	6.52875	0	14.0307	26.1098	0	0	0	0	3.26199	0	0	0	0	0	0	0	0	0	10.4267	3.41469	15.5629	0	0	0	0	0	3.77944
CALVIN-PWY: Calvin-Benson-Bassham cycle|g__Lactococcus.s__Lactococcus_garvieae	0	0	0	0	0	0	0	0	0	0	0	0	0	0	0	0	0	0	0	0	0	0	0	0	0	4.15478	0	0	0	0	0	0	0	0	0	0	0	0	0	0	0	0	0	0	0	0	0	0	0
CALVIN-PWY: Calvin-Benson-Bassham cycle|g__Lactococcus.s__Lactococcus_lactis	0	0	0	0	0	0	1.56575	0	0	0	0	0	0	0	0	0	0	0	0	0.794407	0	0	0	0	0	0	0	0	0	0	5.67738	0	0	0	0	0	0	9.44651	0	0	0	0	0	0	0	0	0	0	0
CALVIN-PWY: Calvin-Benson-Bassham cycle|g__Lactococcus.s__Lactococcus_petauri	0	0	0	0	0	0	32.9911	0	0	0	0	0	0	0	0	0	0	1.76234	0	0	0	0	0	0	0	0	0	0	0	0	0	0	0	0	0	0	0	0	0	0	0	0	0	0	0	0	0	0	0
CALVIN-PWY: Calvin-Benson-Bassham cycle|g__Mannheimia.s__Mannheimia_sp_USDA_ARS_USMARC_1261	0	0	0	0	13.0285	0	0	0	0	0	0	0	0	0	0	0	0	0	0	0	0	0	0	0	0	0	0	0	0	0	0	0	0	24.665	0	0	0	0	0	0	0	0	0	0	0	0	77.9269	0	0
CALVIN-PWY: Calvin-Benson-Bassham cycle|g__Mannheimia.s__Mannheimia_varigena	0	13.7064	0	0	0	0	0	0	0	0	0	0	0	0	0	0	0	8.21048	0	0	0	0	0	0	0	0	0	0	0	1.04575	0	0	0	0	0	0	0	0	0	0	0	0	0	0	3.2537	0	0	0	4.95719
CALVIN-PWY: Calvin-Benson-Bassham cycle|g__Megamonas.s__Megamonas_funiformis	0	0	0	0	0	0	0	0	0	0	0	0	0	0	0	0	0	0	0	0	0	0	0	0	0	0	0	0	0	0	0	0	0	0	0	0	0	0	0	0	0	0	0	0	0	0	0	0	0
CALVIN-PWY: Calvin-Benson-Bassham cycle|g__Mitsuokella.s__Mitsuokella_jalaludinii	0	0	0	0	0	0	0	0	0	0	0	0	0	0	0	0	0	0	0	0	0	0	0	0	0	0	0	0	0	0	0	0	0	0	0	4.46029	0	0	0	0	0	0	0	0	6.11409	0	0	0	0
CALVIN-PWY: Calvin-Benson-Bassham cycle|g__Parabacteroides.s__Parabacteroides_distasonis	0	3.86588	13.8207	19.2539	0	0	0	0	33.662	0	0	0.782951	22.3061	7.22962	0	12.6156	0	0	3.09523	6.9817	0	0	0	0	5.99011	54.6294	12.373	0	1.1227	0	1.87425	0	0	0	0	8.62535	0	34.5534	0	0	0	0	0	34.5418	36.7691	5.3673	55.6231	20.8234	8.26848
CALVIN-PWY: Calvin-Benson-Bassham cycle|g__Parabacteroides.s__Parabacteroides_goldsteinii	0	0	0	0	0	0	0	0	0	11.4265	0	0	0	0	0	0	0	0	0	0	0	0	0	0	0	0	0	0	0	0	0	0	0	0	0	0	0	0	0	0	0	0	0	0	0	0	0	0	0
CALVIN-PWY: Calvin-Benson-Bassham cycle|g__Parabacteroides.s__Parabacteroides_johnsonii	0	0	0	0	0	0	0	0	0	0	0	0	0	0	0	0	0	0	0	0	0	0	0	0	0	0	0	0	0	0	0	0	0	0	0	0	0	0	0	0	0	0	0	0	0	0.860974	0	0	0
CALVIN-PWY: Calvin-Benson-Bassham cycle|g__Parabacteroides.s__Parabacteroides_merdae	0	0	0	55.2047	2.04426	0	0	0	0	0	0	0	1.8153	0	0	43.7102	0	0	0	0	0	0	0	0	7.06669	0	0	0	0	0	0	0	0	12.9002	0	0	0	0	0	0	0	18.6778	0	0	0	8.61918	7.11855	0	0
CALVIN-PWY: Calvin-Benson-Bassham cycle|g__Parabacteroides.s__Parabacteroides_sp_CAG_409	0	0	0	0	0	0	0	0	0	0	0	0	0	76.08	0	0	0	0	0	0	0	0	0	0	3.2246	0	0	0	0	0	0	11.622	7.1873	0	0	0	0	0	0	0	0	0	0	0	0	0	0	0	0
CALVIN-PWY: Calvin-Benson-Bassham cycle|g__Pasteurella.s__Pasteurella_canis	0	0	0	0	0	0	0	0	0	0	0	0	0	0	0	0	0	0.423592	0	0	0	0	0	0	0	0	0	0	0	0	0	0	0	0	0	0	0	0	0	0	0	0	0	0	0	0	0	0	0
CALVIN-PWY: Calvin-Benson-Bassham cycle|g__Prevotella.s__Prevotella_copri	0	0	0	5.91192	3.96186	0	0	0	0	101.37	0	0	24.177	0	0	0	0	0	0	21.5882	1572.05	0	0	0	0	0	0	0	0	0	176.062	87.9316	3.81926	0	0	0	0	0.649681	0	0	0	7.41083	0	120.258	0	0	0	0	0
CALVIN-PWY: Calvin-Benson-Bassham cycle|g__Prevotella.s__Prevotella_copri_CAG_164	0	0	0	3.4383	1.86723	0	0	0	0	18.9787	0	0	5.39236	0	0	0	0	0	0	0	115.041	0	0	0	0	0	0	0	0	0	3.85895	0	4.97165	0	0	0	0	4.68033	0	0	0	9.24597	0	0	0	0	0	0	0
CALVIN-PWY: Calvin-Benson-Bassham cycle|g__Prevotella.s__Prevotella_sp_CAG_279	0	0	0	9.1019	0	0	0	0	0	0	0	0	2.38515	0	0	0	0	0	0	0	0	0	0	0	0	0	0	0	0	0	0	0	0	0	0	0	0	0	0	0	0	0	0	0	0	0	0	0	0
CALVIN-PWY: Calvin-Benson-Bassham cycle|g__Prevotella.s__Prevotella_sp_CAG_520	0	0	0	0	0	0	0	0	309.798	125.594	0	0	18.0816	0	0	0	0	0	0	0	0	335.187	0	0	0	0	0	0	0	0	2.30801	0	187.122	0	0	0	0	7.01161	0	0	0	2.71252	0	0	0	0	0	0	0
CALVIN-PWY: Calvin-Benson-Bassham cycle|g__Prevotella.s__Prevotella_sp_CAG_891	0	0	0	75.2978	0	0	0	0	0	0	0	0	0	0	0	0	0	0	0	0	0	0	0	0	0	0	0	0	0	0	0	0	0	0	0	0	0	0	0	0	0	0	0	0	0	0	0	0	0
CALVIN-PWY: Calvin-Benson-Bassham cycle|g__Prevotella.s__Prevotella_stercorea_CAG_629	0	0	0	0	0	0	0	0	0	0	0	0	0	0	0	0	0	0	0	0	0	13.8343	0	0	0	0	0	0	0	0	0	0	0	0	0	0	0	0	0	0	0	0	0	0	0	0	0	0	0
CALVIN-PWY: Calvin-Benson-Bassham cycle|g__Proteus.s__Proteus_hauseri	0	0	0	0	0	0	2.67551	0	0	0	0	0	0	0	0	0	0	0	0	1.71333	0	0	0	0	0	0	0	0	0	0	0	0	0	0	0	0	0	0	0	0	0	0	0	0	0	0	0	0	0
CALVIN-PWY: Calvin-Benson-Bassham cycle|g__Proteus.s__Proteus_mirabilis	0	0	0	0	8.51238	3.83689	0	0	0	0	0	0	0	0	0	0	0	1.45124	0	0	0	0	0	0	0	0	0	2.52443	0	0	0	0	0	0	0	0	0	0	0	0	0	0	0	0	0	0	0	11.6353	0
CALVIN-PWY: Calvin-Benson-Bassham cycle|g__Proteus.s__Proteus_vulgaris	0	0	0	0	0	0	0	0	0	0	0	0	0	0	0	0	0	0	0	4.41268	0	0	0	0	0	0	0	0	0	0	0	0	0	0	0	0	0	0	0	0	0	0	0	0	0	0	0	0	0
CALVIN-PWY: Calvin-Benson-Bassham cycle|g__Providencia.s__Providencia_stuartii	0	0	0	0	14.0283	8.57711	0	0	0	0	0	0	0	0	0	0	0	0.979322	0	0	0	0	0	0	0	0	0	0	0	0	0	0	0	0	0	0	0	0	0	0	0	0	0	0	0	0	0	0	0
CALVIN-PWY: Calvin-Benson-Bassham cycle|g__Raoultella.s__Raoultella_planticola	0	0	0	0	0	0	2.66256	0	0	0	0	0	0	0	0	0	0	0	0	0	0	0	0	0	0	0	0	0	0	0	0	0	0	0	0	0	0	5.76213	0	0	0	0	0	0	0	0	0	0	0
CALVIN-PWY: Calvin-Benson-Bassham cycle|g__Ruthenibacterium.s__Ruthenibacterium_lactatiformans	0	0	0	16.9084	0	0	0	0	2.58752	0	0	0	0	0	0	0	0	0	0	0	0	0	0	0	7.58158	0	0	0	0	0	1.68366	1.58575	0	0	0	0	0	0	0	0	0	0	0	0	0	0	13.5825	0	0
CALVIN-PWY: Calvin-Benson-Bassham cycle|g__Staphylococcus.s__Staphylococcus_condimenti	0	0	0	0	0	0	0	0	0	0	0	5.39916	0	0	0	0	0	0	0	0	0	0	0	0	0	0	0	0	0	0	0	0	0	0	0	0	0	0	0	0	0	0	0	0	0	0	0	0	0
CALVIN-PWY: Calvin-Benson-Bassham cycle|g__Staphylococcus.s__Staphylococcus_epidermidis	0	0	0	0	0	0	0	0	0	0	0	3.18011	0	0	0	0	0	0	0	0	0	0	0	0	0	0	0	0	0	0	0	0	0	0	0	0	0	0	0	0	0	0	0	0	0	0	0	0	0
CALVIN-PWY: Calvin-Benson-Bassham cycle|g__Staphylococcus.s__Staphylococcus_gallinarum	0	0	0	0	0	0	0	0	0	0	0	2.98377	0	0	0	0	0	0	0	0	0	0	0	0	0	0	0	0	0	0	0	0	0	0	0	0	0	0	0	0	0	0	0	0	0	0	0	0	0
CALVIN-PWY: Calvin-Benson-Bassham cycle|g__Staphylococcus.s__Staphylococcus_sciuri	0	0	0	0	1.16241	13.3714	0	0	0	0	0	0	0	0	0	0	0	0	0	0	0	0	0	0	0	0	0	0	0	0	0	0	0	0	0	0	0	0	0	0	0	0	0	0	0	0	0	0	0
CALVIN-PWY: Calvin-Benson-Bassham cycle|g__Streptococcus.s__Streptococcus_uberis	0	0	0	0	0	0	0	0	0	0	0	0	0	0	0	0	0	3.35472	0	0	0	0	0	0	0	0	0	0	0	0	0	0	0	0	15.0939	0	0	0	0	0	0	0	0	0	0	0	0	0	0
CALVIN-PWY: Calvin-Benson-Bassham cycle|g__Terrisporobacter.s__Terrisporobacter_glycolicus	0	0	0	0	0	0	0	0	0	0	0	0	0	0	0	0	0	0	0	0	0	0	0	0	0	0	0	0	0	0	5.60164	0	0	0	0	0	0	15.217	0	0	0	0	0	0	0	0	0	0	0
CALVIN-PWY: Calvin-Benson-Bassham cycle|g__Terrisporobacter.s__Terrisporobacter_othiniensis	0	0	0	0	0	0	28.0299	0	0	0	0	0	1.4006	0	21.9952	0	0	0	0	4.10931	0	0	0	0	0	2.88312	0	0	0	0	3.68147	0	0	0	0	0	0	0	0	0	54.7512	0	0	0	0	0	0	0	0
CALVIN-PWY: Calvin-Benson-Bassham cycle|g__Vagococcus.s__Vagococcus_lutrae	0	0	0	0	0	0	0	0	0	0	0	0	0	0	0	0	0	0	0	0	0	0	0	0	0	0	0	0	0	0	0	0	0	0	0	0	0	0	0	0	0	0	0	0	0	0	0	0	0
CALVIN-PWY: Calvin-Benson-Bassham cycle|g__Veillonella.s__Veillonella_sp_CAG_933	0	11.7111	0	22.4328	0	0	0	0	0	25.9414	85.6043	104.93	36.4748	0	0	211.628	0	0	35.0476	13.4081	0	0	0	0	0	0	0	38.9081	0	0	0	0	0	15.1325	6.46749	27.7068	0	0	0	0	0	0	0	0	119.054	57.7765	78.4268	0	0
CALVIN-PWY: Calvin-Benson-Bassham cycle|unclassified	1880.19	1417.12	3101.18	2715.22	1458.69	60.1248	452.288	1547.98	3008.12	771.963	823.897	2192.48	2865.45	2184.15	21.8671	2138.39	400.79	472.552	1994.95	976.765	2656.66	2729.42	523.276	43.4163	3883.76	1635.86	2007.34	1062.01	708.414	1491.56	1628.14	2614.88	1240.26	897.865	1083.22	2061.09	1835.18	1889.35	132.92	900.686	63.1289	2470.85	95.4954	2494.62	1507.85	1306.79	1743.75	847.135	1366.75
CATECHOL-ORTHO-CLEAVAGE-PWY: catechol degradation to &beta;-ketoadipate	0	12.1966	0	1.80348	67.0821	46.8081	1.99407	0	0	0	0	2.18957	9.38764	8.0077	0	3.43022	0	165.605	4.06045	20.3074	0	0	0	0	0	3.06484	0	3.79597	0	9.80354	0.139864	2.09337	0	0	0	0	0	14.7906	0	13.2375	33.7829	61.8325	0	0	1.69258	0	0	0	0
CATECHOL-ORTHO-CLEAVAGE-PWY: catechol degradation to &beta;-ketoadipate|g__Acinetobacter.s__Acinetobacter_johnsonii	0	0	0	0	0	0	0.612907	0	0	0	0	0	0	0	0	0	0	0	0	0	0	0	0	0	0	0	0	0	0	0	0	0	0	0	0	0	0	0	0	0	0	0	0	0	0	0	0	0	0
CATECHOL-ORTHO-CLEAVAGE-PWY: catechol degradation to &beta;-ketoadipate|g__Escherichia.s__Escherichia_coli	0	0	0	0	12.2496	14.4596	0	0	0	0	0	0	0	0	0	0	0	44.6939	0	1.97617	0	0	0	0	0	0	0	0	0	0	0	0	0	0	0	0	0	0	0	0	7.51432	0	0	0	0	0	0	0	0
CATECHOL-ORTHO-CLEAVAGE-PWY: catechol degradation to &beta;-ketoadipate|g__Escherichia.s__Escherichia_fergusonii	0	0	0	0	0	0	0	0	0	0	0	0	0	0	0	0	0	1.92834	0	0	0	0	0	0	0	0	0	0	0	0	0	0	0	0	0	0	0	0	0	9.09788	0	0	0	0	0	0	0	0	0
CATECHOL-ORTHO-CLEAVAGE-PWY: catechol degradation to &beta;-ketoadipate|g__Klebsiella.s__Klebsiella_aerogenes	0	0	0	0	0	0	0	0	0	0	0	0	0	0	0	0	0	2.91817	0	0	0	0	0	0	0	0	0	0	0	0	0	0	0	0	0	0	0	0	0	0	0	0	0	0	0	0	0	0	0
CATECHOL-ORTHO-CLEAVAGE-PWY: catechol degradation to &beta;-ketoadipate|g__Klebsiella.s__Klebsiella_oxytoca	0	0	0	0	0	0	0	0	0	0	0	0	0	0	0	0	0	0	0	2.14104	0	0	0	0	0	0	0	0	0	0	0	0	0	0	0	0	0	0	0	0	0	0	0	0	0	0	0	0	0
CATECHOL-ORTHO-CLEAVAGE-PWY: catechol degradation to &beta;-ketoadipate|g__Klebsiella.s__Klebsiella_pneumoniae	0	0	0	0	27.4748	28.9874	0	0	0	0	0	0	0	0	0	0	0	99.8702	0	4.96252	0	0	0	0	0	0	0	0	0	0	0	0	0	0	0	0	0	0	0	0	20.5553	0	0	0	0	0	0	0	0
CATECHOL-ORTHO-CLEAVAGE-PWY: catechol degradation to &beta;-ketoadipate|g__Klebsiella.s__Klebsiella_variicola	0	0	0	0	0	0	0	0	0	0	0	0	0	0	0	0	0	0	0	0.924193	0	0	0	0	0	0	0	0	0	0	0	0	0	0	0	0	0	0	0	0	0	0	0	0	0	0	0	0	0
CATECHOL-ORTHO-CLEAVAGE-PWY: catechol degradation to &beta;-ketoadipate|g__Klebsiella.s__Klebsiella_variicola_CAG_634	0	0	0	0	0	0	0	0	0	0	0	0	0	0	0	0	0	0	0	0.589927	0	0	0	0	0	0	0	0	0	0	0	0	0	0	0	0	0	0	0	0	0	0	0	0	0	0	0	0	0
CATECHOL-ORTHO-CLEAVAGE-PWY: catechol degradation to &beta;-ketoadipate|unclassified	0	1.89182	0	0	3.78279	0	0.49645	0	0	0	0	2.18957	4.58543	0	0	3.29632	0	0	4.06045	1.74843	0	0	0	0	0	3.06484	0	1.56591	0	2.40948	0.138003	2.07253	0	0	0	0	0	4.20446	0	1.19453	5.15786	61.8325	0	0	0	0	0	0	0
CENTFERM-PWY: pyruvate fermentation to butanoate	1116.04	984.038	1387.65	507.072	1133.81	1408.83	1455.13	1377.5	643.838	1024.41	779.533	1072.32	460.478	1163.79	1013.17	878.032	620.491	189.495	573.656	1349.31	602.401	955.889	822.037	315.997	522.232	1155.12	804.904	1036.89	800.096	999.723	859.19	805.566	1250.67	656.618	911.623	1110.63	332.567	1183.04	1223.27	908.519	1782	1108.11	424.777	993.2	666.89	1075.67	1067.12	870.26	767.399
CENTFERM-PWY: pyruvate fermentation to butanoate|g__Clostridioides.s__Clostridioides_difficile	0	0	0	0	0	0	0	0	0	0	0	0	0	0	0	0	0	0	0	0	0	0	0	0	0	0	0	0	0	0	0	0	0	0	0	0	0	0	0	0	0	0	0	0	0	0	0	0	0
CENTFERM-PWY: pyruvate fermentation to butanoate|g__Flavonifractor.s__Flavonifractor_plautii	0	0	0	7.6731	0	0	0	0	26.1423	0	0	0	0	118.895	0	0	0	0	0	0	0	0	0	0	2.57157	33.1088	36.3854	0	0	0	0	26.9932	0	0	0	0	0	0	0	0	0	0	0	0	0	0	0	0	0
CENTFERM-PWY: pyruvate fermentation to butanoate|unclassified	31.9286	91.7336	246.758	91.98	64.6233	0	30.7929	146.617	191.015	55.6615	24.3406	79.1679	80.7189	97.5299	0	102.515	18.5623	40.4827	85.1892	53.4168	82.4947	168.858	2.32042	0	118.24	83.0053	71.4954	50.8357	64.935	95.1559	57.8782	141.359	76.6303	31.7456	84.4708	164.048	10.5852	142.837	4.01607	58.503	6.71006	92.1494	0	86.2056	83.693	24.44	30.4969	38.1722	80.7629
CHLOROPHYLL-SYN: chlorophyllide a biosynthesis I (aerobic, light-dependent)	0	0	0	0	0	0	0.423486	0	0	0	0	0	0	0	0	0	0	0	0	0	0	0	0	0	0	0	0	0	0	0	0	0	0	0	0	0	0	0	0	0	0	0	0	0	0	0	0	0	0
CHLOROPHYLL-SYN: chlorophyllide a biosynthesis I (aerobic, light-dependent)|unclassified	0	0	0	0	0	0	0.417408	0	0	0	0	0	0	0	0	0	0	0	0	0	0	0	0	0	0	0	0	0	0	0	0	0	0	0	0	0	0	0	0	0	0	0	0	0	0	0	0	0	0
CITRULBIO-PWY: L-citrulline biosynthesis	3103.72	2491.72	3586.82	1265.81	3052.45	2793.54	2547.22	1579.75	4199.2	3251.08	1559.43	4290.75	679.821	1200.51	2803	1332.76	1736.7	3227.93	2677.24	3589.22	752.198	512.77	2045.97	3542.67	766.56	2146.05	458.321	2813.69	2808.9	3649.46	1386.64	609.167	1352.46	3824.7	2125.39	4099.4	2192.94	2163.91	1943.75	2010.58	2928.02	889.822	2997.89	2691.76	1709.8	2902.37	3408.68	2356.01	661.779
CITRULBIO-PWY: L-citrulline biosynthesis|g__Bacteroides.s__Bacteroides_vulgatus	354.321	343.007	936.895	233.671	537.611	0	0	0	1373.13	438.589	2.04604	1240.76	98.3198	130.884	0	52.2937	0	28.4679	334.117	694.517	0	24.349	72.2581	0	139.773	170.943	20.298	414.333	111.815	427.532	3.56311	58.2699	1.62183	83.5431	0	910.343	55.0166	0	0	0	0	32.8466	0	674.152	131.102	273.283	767.099	0	9.56618
CITRULBIO-PWY: L-citrulline biosynthesis|g__Citrobacter.s__Citrobacter_freundii	0	0	0	0	0	0	0	0	0	0	0	0	0	0	0	0	0	0	0	0.952039	0	0	0	0	0	0	0	0	0	0	0	0	0	0	0	0	0	0	0	0	0	0	0	0	0	0	0	0	0
CITRULBIO-PWY: L-citrulline biosynthesis|g__Clostridium.s__Clostridium_paraputrificum	13.9271	0	0	0	23.0548	44.7932	29.2691	0	6.19064	0	0	0	0	0	0	0	0	0	0	4.87386	0	0	2.16187	50.3703	8.24837	8.04763	0	0	0	0	2.44515	0	0	0	0	0	66.6633	14.3708	27.6627	34.0029	0	0	0	0	0	0	0	0	0
CITRULBIO-PWY: L-citrulline biosynthesis|g__Clostridium.s__Clostridium_sp_7_2_43FAA	0	0	0	0	21.1703	0	3.92312	0	0	0	0	0	0	0	8.52789	0	0	0	0	5.00157	0	0	0	0	0	0	0	0	0	0	0	0	0	0	0	0	0	0	0	1.68002	18.9702	0	0	0	0	0	0	5.23972	0
CITRULBIO-PWY: L-citrulline biosynthesis|g__Escherichia.s__Escherichia_coli	433.659	442.178	511.008	81.5902	811.418	1767.92	1589.43	647.85	47.63	812.21	708.443	188.828	90.4603	218.401	2405.42	172.187	996.01	1849.81	555.291	1039.28	305.732	110.163	982.359	3411.47	8.55064	580.809	153.219	637.931	1425.62	1211.34	658.702	129.47	689.856	819.745	1204.57	409.497	15.8655	1197.63	1131.17	1042.88	1823.66	306.351	2576.84	203.784	316.198	700.399	244.801	1247.32	272.624
CITRULBIO-PWY: L-citrulline biosynthesis|g__Flavonifractor.s__Flavonifractor_plautii	0	0	0	7.85224	0	0	0	0	21.9215	0	0	0	0	89.0527	0	3.09786	0	0	0	0	0	0	0	0	42.1883	30.3471	26.9329	0	0	0	0	19.8717	0	0	0	36.5379	0	0	0	0	0	0	0	3.36616	0	0	7.1785	0	0
CITRULBIO-PWY: L-citrulline biosynthesis|g__Gallibacterium.s__Gallibacterium_genomosp_3	0	1.57938	0	0.581782	0	15.2177	0	0	0	0	28.2452	0	2.62633	0	0	0	0	0	0	0	0	0	0	0	0	0	0	0	0	0	0	0	0	13.1178	0	0	72.7801	0	0	0	0	0	0	3.27022	0	0	0	0	5.31355
CITRULBIO-PWY: L-citrulline biosynthesis|g__Gallibacterium.s__Gallibacterium_salpingitidis	653.533	214.543	138.005	0	0	0	0	0	4.5454	0	30.6277	64.7686	0	0	0	239.86	0	323.926	145.423	0	0	0	0	0	35.2678	16.2205	0	186.097	336.246	477.816	3.93138	0	0	1953.72	40.5119	499.259	0	0	0	0	0	0	0	82.4312	175.313	394.685	77.7746	0	0
CITRULBIO-PWY: L-citrulline biosynthesis|g__Klebsiella.s__Klebsiella_aerogenes	0	0	0	0	0	0	0	0	0	0	0	0	0	0	0	0	0	12.4957	0	0	0	0	0	0	0	0	0	0	0	0	0	0	0	0	0	0	0	0	0	0	0	0	0	0	0	0	0	0	0
CITRULBIO-PWY: L-citrulline biosynthesis|g__Klebsiella.s__Klebsiella_oxytoca	0	0	0	0	0	0	0	0	0	0	0	0	0	0	0	0	0	0	0	4.08328	0	0	0	0	0	0	0	0	0	0	0	0	0	0	0	0	0	0	0	0	0	0	0	0	0	0	0	0	0
CITRULBIO-PWY: L-citrulline biosynthesis|g__Klebsiella.s__Klebsiella_pneumoniae	0	2.12943	0	0.304906	47.511	164.269	0	0	0	0	0	0	7.33423	0	0	0	0	283.59	4.1215	41.2829	0	0	0	0	0	5.96577	0	12.4855	0	0	0	0	0	0	21.967	0	0	0	0	2.62816	47.7267	0	0	0	0	0	0	0	0
CITRULBIO-PWY: L-citrulline biosynthesis|g__Klebsiella.s__Klebsiella_variicola	0	0	0	0	4.82093	0	0	0	0	0	0	0	0	0	0	0	0	0.966306	0	2.39218	0	0	0	0	0	0	0	0	0	0.404752	0	0	0	0	0	0	0	0	0	0.547975	0	0	0	0	0	0	0	0	0
CITRULBIO-PWY: L-citrulline biosynthesis|g__Klebsiella.s__Klebsiella_variicola_CAG_634	0	0	0	0	0	0	0	0	0	0	0	0	0	0	0	0	0	0.401737	0	2.17008	0	0	0	0	0	0	0	0	0	0	0	0	0	0	0	0	0	0	0	0	0	0	0	0	0	0	0	0	0
CITRULBIO-PWY: L-citrulline biosynthesis|g__Lactobacillus.s__Lactobacillus_fermentum	0	0	0	0	0	0	0	0	0	0	0	0	0	0	0	0	0	0	0	0	0	0	0	0	0	0	0	0	0	0	0	0	0	0	0	0	0	0	0	0	0	0	0	0	0	0	0	0	0
CITRULBIO-PWY: L-citrulline biosynthesis|g__Parabacteroides.s__Parabacteroides_distasonis	0	4.85559	16.3324	22.4947	0	0	0	0	42.3448	0	0	1.23103	22.7167	4.26792	0	9.54349	0	0	3.32919	5.11805	0	0	0	0	7.92921	52.3808	13.6232	0	0	0	2.77595	0	0	0	0	0	0	20.2969	0	0	0	0	0	32.0283	40.4046	3.47009	51.1188	22.4102	10.3725
CITRULBIO-PWY: L-citrulline biosynthesis|g__Parabacteroides.s__Parabacteroides_goldsteinii	0	0	0	0	0	0	0	0	0	14.108	0	0	0	0	0	0	0	0	0	0	0	0	0	0	0	0	0	0	0	0	0	0	0	0	0	0	0	0	0	0	0	0	0	0	0	0	0	0	0
CITRULBIO-PWY: L-citrulline biosynthesis|g__Parabacteroides.s__Parabacteroides_merdae	0	0	0	55.8889	0	0	0	0	0	0	0	0	0	0	0	40.5115	0	0	0	0	0	0	0	0	10.223	0	0	0	0	0	0	0	0	8.8475	0	0	0	0	0	0	0	16.1245	0	0	0	8.75848	5.61643	0	0
CITRULBIO-PWY: L-citrulline biosynthesis|g__Staphylococcus.s__Staphylococcus_epidermidis	0	0	2.66211	0	0	0	0	0	0	0	0	2.21623	0	0	0	0	0	0	0	0	0	0	0	0	0	0	0	0	0	0	0	0	0	6.05336	0	0	0	0	0	0	0	0	0	0	0	0	0	0	0
CITRULBIO-PWY: L-citrulline biosynthesis|unclassified	103.621	99.2586	96.0129	538.274	91.2098	49.9728	10.8452	121.497	99.7504	85.5421	24.0945	51.0075	242.004	143.128	8.74682	132.185	27.9323	64.5136	76.9352	81.0041	85.6306	155.302	32.1977	0	91.3525	103.727	17.2348	35.1704	165.397	61.3434	41.8374	97.9605	209.237	118.364	201.068	61.7919	278.677	624.54	8.21449	51.7324	16.4894	82.2851	5.67978	866.855	78.4762	74.7622	121.505	139.768	27.8995
COA-PWY-1: coenzyme A biosynthesis II (mammalian)	7712.53	7293.52	7172.86	9257.35	6448.44	3645.5	4785.44	8337.11	9738.16	6441.3	7036.67	8778.84	8777.58	9645.9	3183.77	9157	7147.74	3257.22	7418.34	5688.64	8780.13	9211.68	7094.15	2800.72	9360.84	8103.79	10635.9	6935.84	4754.94	5475.78	7127.93	9784.4	8045.28	4602.39	5982.17	7112.51	9528.32	5400.54	6257.5	5905.16	4443.32	8860.5	3263.1	8254.79	7910.05	6709.14	8342.31	5583.66	8410.05
COA-PWY-1: coenzyme A biosynthesis II (mammalian)|g__Acidaminococcus.s__Acidaminococcus_fermentans	0	0	0	0	0	0	0	0	0	0	0	0	0	43.1319	0	0	0	0	0	0	366.403	0	0	0	0	0	5.9888	0	0	0	0	0	0	0	0	0	0	0	0	0	0	0	0	25.7329	0	0	0	0	0
COA-PWY-1: coenzyme A biosynthesis II (mammalian)|g__Acidaminococcus.s__Acidaminococcus_sp_CAG_542	0	0	0	0	0	0	0	0	0	0	0	0	0	0	0	0	0	0	0	0	0	0	0	0	0	9.698	0	0	0	0	0	0	0	0	0	0	0	0	0	0	0	0	0	0	0	0	0	0	0
COA-PWY-1: coenzyme A biosynthesis II (mammalian)|g__Akkermansia.s__Akkermansia_muciniphila	0	0	0	0	0	0	0	0	45.9938	0	0	0	0	0	0	0	0	0	0	0	0	0	0	0	0	0	0	0	0	0	0	0	0	0	0	0	0	0	0	0	0	0	0	7.92461	0	9.64688	0	0	0
COA-PWY-1: coenzyme A biosynthesis II (mammalian)|g__Alistipes.s__Alistipes_timonensis	0	0	0	0	0	0	0	0	0	0	0	0	0	0	0	0	0	0	0	0	0	0	0	0	0	0	0	0	0	0	0	0	0	0	0	0	0	0	0	0	0	0	0	0	0	0	0	0	13.1681
COA-PWY-1: coenzyme A biosynthesis II (mammalian)|g__Allisonella.s__Allisonella_histaminiformans	0	20.3278	33.147	6.37425	5.74231	0	0	0	0	20.1495	14.5496	11.3689	13.908	0	0	26.3415	0	9.81639	17.2808	0	0	52.5112	0	0	46.3905	0	0	25.7786	3.4965	19.667	15.8299	0	7.84034	0	14.5569	0	0	0	0	0	0	0	0	31.4546	7.77974	6.3858	2.99593	0	0
COA-PWY-1: coenzyme A biosynthesis II (mammalian)|g__Anaerococcus.s__Anaerococcus_prevotii	0	0	0	0	0	0	0	0	0	0	0	4.9319	0	0	0	0	0	0	0	0	0	0	0	0	0	0	0	0	0	0	0	0	0	0	0	0	0	0	0	0	0	0	0	0	0	0	0	0	0
COA-PWY-1: coenzyme A biosynthesis II (mammalian)|g__Anaerofilum.s__Anaerofilum_sp_An201	0	0	0	0	0	0	0	0	0	0	0	0	0	0	0	0	0	0	0	7.57643	0	0	0	0	0	0	0	0	0	0	0	0	0	0	0	0	0	0	0	0	0	0	0	0	0	0	0	0	0
COA-PWY-1: coenzyme A biosynthesis II (mammalian)|g__Anaeromassilibacillus.s__Anaeromassilibacillus_sp_An172	0	0	0	4.0758	0	0	0	16.7623	476.092	186.567	0	0	0	81.8723	0	0	0	0	2.19817	0	0	98.7636	4.71586	0	34.3584	392.992	297.016	0	0	0	0	89.7364	25.8576	0	6.99224	0	0	0	0	0	0	124.937	0	70.5378	0	0	0	0	0
COA-PWY-1: coenzyme A biosynthesis II (mammalian)|g__Anaerostipes.s__Anaerostipes_caccae	0	0	0	17.5085	0	0	0	0	0	0	0	0	0	0	0	0	0	0	0	0	0	0	0	0	9.11024	0	0	0	0	0	0	0	6.26027	0	0	0	0	0	0	0	0	0	0	0	0	0	0	0	3.37272
COA-PWY-1: coenzyme A biosynthesis II (mammalian)|g__Anaerostipes.s__Anaerostipes_hadrus	0	0	0	0	0	0	0	0	17.1616	0	0	0	0	0	0	0	0	0	0	0	0	0	0	0	0	0	0	0	0	0	0	0	0	0	0	0	0	0	0	0	0	0	0	0	0	0	0	0	0
COA-PWY-1: coenzyme A biosynthesis II (mammalian)|g__Anaerotignum.s__Anaerotignum_lactatifermentans	0	0	0	105.372	33.8845	0	0	12.4817	168.719	11.3775	0	0	0	0	0	33.3172	0	0	0	24.2632	0	0	0	0	36.8788	29.7511	26.006	0	0	0	0	154.867	55.7453	0	0	0	0	0	0	12.0878	0	96.8977	0	108.565	64.8832	0	0	0	66.2474
COA-PWY-1: coenzyme A biosynthesis II (mammalian)|g__Asaccharospora.s__Asaccharospora_irregularis	0	0	0	0	0	0	0	0	0	0	0	0	0	0	0	0	0	0	0	0	0	0	0	0	0	0	0	0	0	0	0	0	0	0	0	0	0	0	3.60611	0	0	0	0	0	0	0	0	0	0
COA-PWY-1: coenzyme A biosynthesis II (mammalian)|g__Bacteroides.s__Bacteroides_caccae	0	0	0	0	0	0	0	0	0	0	0	0	7.27244	0	0	0	0	0	0	0	0	24.0831	0	0	0	0	0	0	0	0	0	0	0	0	0	0	0	0	0	0	0	0	0	0	0	0	0	0	139.381
COA-PWY-1: coenzyme A biosynthesis II (mammalian)|g__Bacteroides.s__Bacteroides_coprophilus	0	0	0	155.697	3.46667	0	0	0	140.111	0	0	0	0	902.492	0	0	0	0	0	0	1.9007	0	0	0	307.234	0	578.016	0	0	0	26.8536	177.042	741.8	0	0	0	0	0	0	0	0	404.777	0	0	0	0	0	0	0
COA-PWY-1: coenzyme A biosynthesis II (mammalian)|g__Bacteroides.s__Bacteroides_coprophilus_CAG_333	0	0	0	303.326	2.43052	0	0	0	262.829	0	0	0	0	1512.06	0	0	0	0	0	0	6.65874	5.60617	0	0	543.372	0	1066.81	0	0	0	50.5269	327.192	701.556	0	0	0	0	0	0	0	0	410.732	0	0	0	0	0	0	0
COA-PWY-1: coenzyme A biosynthesis II (mammalian)|g__Bacteroides.s__Bacteroides_fragilis	696.335	611.704	26.2733	36.1773	187.097	0	0	11.1635	55.5995	574.426	351.857	75.7114	398.159	29.8861	0	680.61	2446.2	164.609	281.45	11.0686	33.8277	266.414	4.45904	0	151.989	0	2.85748	666.696	964.68	158.789	137.879	32.0971	50.676	134.879	255.43	436.191	1224.94	156.434	546.297	650.045	0	18.6083	0	481.338	619.526	468.562	328.141	0	857.669
COA-PWY-1: coenzyme A biosynthesis II (mammalian)|g__Bacteroides.s__Bacteroides_fragilis_CAG_47	459.453	455.809	14.4109	18.8055	142.391	0	0	16.1651	46.2941	519.351	217.589	46.2173	563.438	39.0553	0	492.365	1607.57	128.481	201.171	14.3109	55.2344	391.58	4.6432	0	196.605	0	3.6829	487.964	643.547	95.0684	221.358	55.9045	36.9675	127.393	242.213	301.931	1792.96	221.078	837.853	905.657	0	12.3387	0	371.955	375.651	307.785	193.627	0	1254.64
COA-PWY-1: coenzyme A biosynthesis II (mammalian)|g__Bacteroides.s__Bacteroides_massiliensis	0	30.7037	0	0	0	0	0	0	0	0	0	0	0	0	0	0	0	0	0	0.839908	0	0	0	0	0	0	0	0	0	0	0	0	0	0	0	0	0	0	0	0	0	0	0	0	0	0	0	0	0
COA-PWY-1: coenzyme A biosynthesis II (mammalian)|g__Bacteroides.s__Bacteroides_nordii	0	0	0	0	0	0	0	0	0	0	0	0	0	0	0	0	0	0	0	0	0	0	0	0	0	0	0	0	0	0	0	0	0	0	0	0	0	0	0	0	0	0	0	0	0	0	0	0	10.8074
COA-PWY-1: coenzyme A biosynthesis II (mammalian)|g__Bacteroides.s__Bacteroides_ovatus	0	0	0	0	0	0	0	0	0	0	0	1.17436	0	0	0	25.5806	0	0	0	0	0	0	0	0	3.39122	0	0	4.98802	0	0	0	0	0	0	0	24.4737	0	0	0	0	0	0	0	0	45.337	12.6701	19.631	0	12.6063
COA-PWY-1: coenzyme A biosynthesis II (mammalian)|g__Bacteroides.s__Bacteroides_plebeius	0	0	0	128.839	52.9912	0	0	0	28.632	0	0	1.36732	9.70597	0	0	0	0	0	0	0	24.0612	117.433	0	0	0	0	0	0	0	0	92.5876	261.848	0	0	0	0	0	147.78	0	0	0	3.61218	0	0	0	0	0	0	0
COA-PWY-1: coenzyme A biosynthesis II (mammalian)|g__Bacteroides.s__Bacteroides_plebeius_CAG_211	0	0	0	94.8881	39.7199	0	0	0	23.7936	0	0	2.40685	8.36588	0	0	0	0	0	0	0	15.9884	88.7127	0	0	0	0	0	0	0	0	67.7845	170.339	0	0	0	0	0	103.854	0	0	0	0	0	0	0	0	0	0	0
COA-PWY-1: coenzyme A biosynthesis II (mammalian)|g__Bacteroides.s__Bacteroides_pyogenes	0	0	8.4323	0	0	0	0	0	30.9183	0	0	0	0	0	0	24.6241	0	0	0	0	0	0	0	0	0	0	0	0	0	0	0	0	0	0	0	0	0	0	0	0	0	0	0	0	0	0	0	0	0
COA-PWY-1: coenzyme A biosynthesis II (mammalian)|g__Bacteroides.s__Bacteroides_sp_CAG_530	0	0	216.888	9.89343	0	0	0	0	0	0	0	164.415	0	0	0	0	0	0	4.40494	0	0	0	0	0	22.3784	0	0	0	0	0	0	0	0	0	0	0	0	0	0	0	0	0	0	0	0	292.521	0	0	0
COA-PWY-1: coenzyme A biosynthesis II (mammalian)|g__Bacteroides.s__Bacteroides_sp_CAG_598	0	0	0	0	0	0	0	0	0	0	0	0	0	0	0	0	0	0	0	0	0	0	0	0	0	9.40817	0	0	0	0	0	0	0	0	0	0	0	0	0	0	0	0	0	0	0	0	0	0	0
COA-PWY-1: coenzyme A biosynthesis II (mammalian)|g__Bacteroides.s__Bacteroides_thetaiotaomicron	0	123.273	9.52824	25.2417	0	0	0	0	10.1082	0	7.62123	2.86505	93.3834	0	0	158.05	0	0.965577	55.2004	1.42888	0	10.0161	0	0	7.43875	0	0	37.2137	48.3818	0	0	0	0	14.2961	1.57992	107.856	25.1077	0	0	0	0	0	0	116.453	143.037	5.22939	60.9803	938.971	38.3108
COA-PWY-1: coenzyme A biosynthesis II (mammalian)|g__Bacteroides.s__Bacteroides_uniformis	8.56628	8.04344	0	5.93145	0	0	0	0	0	21.6827	0	1.18259	25.1756	0	0	11.1101	0	0	1.24439	2.50395	0	0	0	0	9.44463	0	0	0	6.09064	0	0	0	0	0	0	0	0	0	0	0	0	0	0	12.4007	40.4353	6.29387	50.5054	0	10.5815
COA-PWY-1: coenzyme A biosynthesis II (mammalian)|g__Bacteroides.s__Bacteroides_uniformis_CAG_3	0	6.58143	0	2.95288	0	0	0	0	0	6.77005	0	0	17.0226	0	0	7.94255	0	0.721181	1.21914	0.531427	0	6.12943	0	0	1.46388	0	0	0	4.55437	0	0	0	0	6.94523	0	2.26999	0	0	0	0	0	0	0	6.24453	45.8052	7.64142	44.1882	0	10.9096
COA-PWY-1: coenzyme A biosynthesis II (mammalian)|g__Bacteroides.s__Bacteroides_vulgatus	307.048	291.633	769.666	190.631	457.544	0	0	0	993.357	528.688	2.16968	1006.54	78.9972	112.654	0	46.1205	0	25.7275	288.292	516.92	0	20.6923	46.5191	0	117.155	112.319	15.9286	325.738	120.834	378.098	3.44673	47.1415	2.54188	75.4023	0	821.578	38.1909	0	0	0	0	28.8667	0	514.62	111.282	249.8	648.518	0	11.3047
COA-PWY-1: coenzyme A biosynthesis II (mammalian)|g__Bacteroides.s__Bacteroides_vulgatus_CAG_6	233.481	210.174	529.991	147.676	265.345	0	0	0	677.829	338.469	1.75067	649.093	46.7115	68.0899	0	32.3947	0	17.7736	181.934	332.963	0	10.1776	27.8944	0	79.2488	75.67	10.589	225.742	63.5499	228.088	3.10115	25.5016	2.42505	67.7838	0	519.945	22.8809	0	0	0	0	11.9842	0	334.348	87.438	158.175	436.169	0	8.95166
COA-PWY-1: coenzyme A biosynthesis II (mammalian)|g__Bacteroides.s__Bacteroides_xylanisolvens	154.466	192.345	115.784	39.2455	8.17695	0	0	0	97.3482	0	0	0	42.9538	39.4481	0	43.6017	3.26659	17.4047	16.0637	13.3372	0	15.7946	0	0	9.22741	0	0	0	4.48697	0	0	30.3846	0	178.608	0	11.288	15.9897	0	0	0	0	0	0	377.607	135.798	39.6248	8.99648	86.53	11.1607
COA-PWY-1: coenzyme A biosynthesis II (mammalian)|g__Bifidobacterium.s__Bifidobacterium_adolescentis	0	0	0	0	0	0	0	0	0	0	0	0	0	0	0	0	0	0	0	0	0	0	0	0	0	0	0	0	0	0	0	0	0	0	0	0	0	0	0	24.5733	0	0	0	0	0	0	0	0	0
COA-PWY-1: coenzyme A biosynthesis II (mammalian)|g__Bifidobacterium.s__Bifidobacterium_bifidum	44.9675	287.334	0	490.083	0	0	0	0	0	0	222.85	0	446.124	0	0	763.918	0	1.03783	2.75131	0	0	0	0	0	0	0	0	88.3772	0	215.688	0	0	0	97.9265	0	224.015	0	0	0	0	0	0	0	446.528	818.609	500.436	0	0	0
COA-PWY-1: coenzyme A biosynthesis II (mammalian)|g__Bifidobacterium.s__Bifidobacterium_bifidum_CAG_234	17.1353	64.0006	0	108.123	0	0	0	0	0	0	29.8724	0	98.8534	0	0	191.829	0	0	0	0	0	0	0	0	0	0	0	13.6212	0	35.7338	0	0	0	0	0	82.8863	0	0	0	0	0	0	0	170.723	248.281	104.694	0	0	0
COA-PWY-1: coenzyme A biosynthesis II (mammalian)|g__Bifidobacterium.s__Bifidobacterium_breve	0	0	0	0	0	0	0	0	0	0	0	0	0	0	0	0	0	0	0	0	0	0	0	0	0	0	0	0	0	0	0	0	0	0	0	0	0	0	0	0	0	0	0	14.171	0	0	0	0	0
COA-PWY-1: coenzyme A biosynthesis II (mammalian)|g__Bifidobacterium.s__Bifidobacterium_kashiwanohense	0	0	0	0	0	0	0	0	0	0	0	0	5.23201	0	0	0	0	0	0	0	0	0	0	0	0	0	0	0	0	0	0	0	0	0	0	0	0	0	0	0	0	0	0	0	0	0	0	0	0
COA-PWY-1: coenzyme A biosynthesis II (mammalian)|g__Bifidobacterium.s__Bifidobacterium_longum	72.7502	687.413	50.5322	985.333	11.531	0	0.604369	36.6267	67.6689	265.062	1682.85	340.37	969.902	514.923	0	369.126	0	22.857	1533.89	30.6919	767.401	493.328	289.412	0	495.473	530.73	606.563	784.348	98.5524	345.758	1414.01	275.023	391.187	93.9298	601.632	383.505	197.198	41.5344	0	63.47	0	476.418	0	267.77	826.867	426.566	425.282	17.7835	44.701
COA-PWY-1: coenzyme A biosynthesis II (mammalian)|g__Bifidobacterium.s__Bifidobacterium_longum_CAG_69	0	0	0	1.61547	0	0	0	0	0	0	0	0	11.5412	11.2821	0	0	0	0	0	5.75013	0	2.54725	0	0	6.14124	4.63547	2.55895	0	0	0	8.43167	0	8.11805	0	0	0	0	0	0	1.22262	0	6.61032	0	0	0	0	0	0	2.04692
COA-PWY-1: coenzyme A biosynthesis II (mammalian)|g__Bifidobacterium.s__Bifidobacterium_mongoliense	0	0	0	0	0	0	0	0	0	0	0	0	0	0	0	0	0	1.50897	0	0	0	0	0	0	0	0	0	0	0	0	0	0	0	0	0	0	0	0	0	0	0	0	0	0	0	0	0	0	0
COA-PWY-1: coenzyme A biosynthesis II (mammalian)|g__Bifidobacterium.s__Bifidobacterium_pseudocatenulatum	0	12.8834	4.80663	208.64	0	0	0	12.9028	14.2153	0	0	15.6782	123.74	2.69545	0	65.9927	0	0	67.7496	98.3117	10.3855	0	0	0	0	3.98945	127.727	0	3.90681	0	31.7029	126.314	9.76092	0	0	0	661.07	0	0	132.347	0	7.12502	0	25.1272	30.6778	5.91995	390.103	0	1374.18
COA-PWY-1: coenzyme A biosynthesis II (mammalian)|g__Bilophila.s__Bilophila_wadsworthia	0	0	0	0	0	0	0	0	0	0	0	0	0	0	0	0	0	0	0	0	0	0	0	0	18.3759	0	0	0	0	0	0	0	0	0	0	0	0	0	0	0	0	0	0	0	0	0	9.74327	0	13.9215
COA-PWY-1: coenzyme A biosynthesis II (mammalian)|g__Blautia.s__Blautia_coccoides	0	0	0	0	0	0	0	0	0	3.7572	0	0	0	0	0	0	0	0	0	0	0	27.6769	0.737637	0	4.26351	1.56348	0	0	0	0	0	0	0	0	0	0	0	0	0	0	0	0	0	3.08876	0	0	0	0	0
COA-PWY-1: coenzyme A biosynthesis II (mammalian)|g__Blautia.s__Blautia_hansenii	0	0	0	0	0	0	0	245.411	0	0	0	0	0	0	0	0	0	0	0	0	0	0	0	0	0	0	0	0	0	0	0	101.912	0	0	0	0	0	0	0	0	0	0	0	0	0	0	0	0	0
COA-PWY-1: coenzyme A biosynthesis II (mammalian)|g__Blautia.s__Blautia_obeum	0	0	0	0	0	0	0	0	0	0	0	0	2.11889	0	0	0	0	0	0	6.83231	0	0	0	0	0	0	0	0	0	0	0	0	0	0	0	0	0	0	0	0	0	0	0	0	0	0	0	0	0
COA-PWY-1: coenzyme A biosynthesis II (mammalian)|g__Blautia.s__Blautia_producta	0	0	0	0	0	0	0	0	17.4905	0	0	0	0	18.4163	0	0	0	0	0	0	0	0	0	0	0	8.52691	0	0	0	0	0	1.89297	0	0	0	0	0	0	0	0	0	15.4764	0	0	0	0	0	0	0
COA-PWY-1: coenzyme A biosynthesis II (mammalian)|g__Blautia.s__Blautia_sp_CAG_257	0	0	0	2.90874	0	0	0	0	0	0	0	0	0	0	0	0	0	0	0	0	0	0	0	0	0	19.7074	0	0	0	0	0	0	0	0	0	0	0	0	0	0.57414	0	0	0	0	0	0	0	0	0
COA-PWY-1: coenzyme A biosynthesis II (mammalian)|g__Blautia.s__Blautia_wexlerae	0	0	0	5.2815	0	0	0	95.402	0	0	0	0	0	0	0	0	0	0	0	2.61212	9.28961	0	0	0	54.1168	3.73888	0	0	0	0	0	119.86	131.816	0	0	0	0	0	0	0	0	9.44554	0	0	0	0	0	0	18.3689
COA-PWY-1: coenzyme A biosynthesis II (mammalian)|g__Blautia.s__Ruminococcus_gnavus	155.191	191.484	224.318	80.9697	192.97	0	839.656	1026.77	175.751	358.062	107.993	136.881	122.932	63.3923	0	97.7168	339.191	30.904	258.331	93.3199	342.018	338.642	1436.29	0	123.435	692.698	62.9556	19.4535	182.119	87.0819	225.74	62.7576	108.81	20.7953	296.703	102.846	77.0428	632.779	0	512.924	0	155.42	0	490.067	67.4759	176.912	286.831	474.52	271.973
COA-PWY-1: coenzyme A biosynthesis II (mammalian)|g__Blautia.s__Ruminococcus_torques	0	0	17.692	2.4551	0	0	0.975875	0	0	0	4.26927	0	25.1984	1.55765	0	71.5323	0	0	4.01553	33.453	0	0	0	0	0	3.33742	0	0	0	0	0	165.007	129.791	0	0	0	0	0	0	0	0	0	0	22.8107	0	0	0	0	169.78
COA-PWY-1: coenzyme A biosynthesis II (mammalian)|g__Butyricicoccus.s__Butyricicoccus_pullicaecorum	666.223	177.637	479.073	51.1233	1265.34	0	910.957	620.977	222.656	566.07	351.452	772.894	96.3415	188.293	0	411.618	230.047	0.564986	102.398	298.628	452.6	724.373	844.339	0	274.391	182.766	210.317	473.963	277.314	858.236	276.737	399.852	315.864	95.6834	1104.71	349.471	1107.25	217.227	2306.21	483.544	0	353.535	33.7268	495.095	198.895	133.356	525.081	1382.6	224.644
COA-PWY-1: coenzyme A biosynthesis II (mammalian)|g__Butyricimonas.s__Butyricimonas_virosa	0	0	0	0	0	0	0	0	0	0	0	0	0	0	0	0	0	0	0	0	0	0	0	0	22.0677	0	0	0	0	0	0	0	0	0	0	0	0	0	0	0	0	0	0	0	77.8931	0	19.1389	0	0
COA-PWY-1: coenzyme A biosynthesis II (mammalian)|g__Campylobacter.s__Campylobacter_coli	0	0	0	0	0	0	0	0	0	21.5231	0	0	0	0	0	0	0	0	0	0	0	0	0	0	193.121	0	0	0	0	0	0	9.42155	0	0	0	0	0	0	0	0	0	0	0	0	0	0	0	0	0
COA-PWY-1: coenzyme A biosynthesis II (mammalian)|g__Campylobacter.s__Campylobacter_hyointestinalis	0	0	0	0	0	0	0	0	0	0	0	0	4.2679	0	0	0	0	0	0	0	0	0	0	0	0	0	0	0	0	0	0	0	0	0	0	0	0	0	0	0	0	0	0	0	0	0	0	0	0
COA-PWY-1: coenzyme A biosynthesis II (mammalian)|g__Campylobacter.s__Campylobacter_jejuni	0	0	0	0	0	0	0	0	0	0	0	0	4.45641	0	0	0	0	0	0	0	42.5287	0	0	0	0	0	0	0	0	0	0	0	0	0	0	0	0	0	0	0	0	0	0	0	0	0	0	0	0
COA-PWY-1: coenzyme A biosynthesis II (mammalian)|g__Catenibacterium.s__Catenibacterium_mitsuokai	0	0	0	0	0	0	0	0	0	0	0	0	38.3362	0	0	0	0	0	0	0	0	0	0	0	0	0	0	0	0	0	0	0	55.2289	0	0	0	0	0	0	0	0	7.25377	0	0	0	0	0	0	0
COA-PWY-1: coenzyme A biosynthesis II (mammalian)|g__Citrobacter.s__Citrobacter_portucalensis	0	0	0	0	0	0	0	0	0	0	0	0	0	0	0	0	0	0	0	1.82884	0	0	0	0	0	0	0	0	0	0	0	0	0	0	0	0	0	0	0	0	0	0	0	0	0	0	0	0	0
COA-PWY-1: coenzyme A biosynthesis II (mammalian)|g__Clostridioides.s__Clostridioides_difficile	0	0	0	0	0	0	0	0	0	0	0	0	0	0	0	0	0	0	0	0	0	3.65894	0	0	0	0	0	0	0	0	0	0	0	0	0	0	0	0	0	0	0	0	0	0	0	0	0	0	0
COA-PWY-1: coenzyme A biosynthesis II (mammalian)|g__Clostridium.s__Clostridium_butyricum	0	0	0	0	30.8881	5.34131	0	23.646	0	0	0	0	0	0	0	0	0	9.60361	0	1.39099	0	0	0	0	0	0	0	0	0	0	0	0	0	0	0	0	0	0	0	0	55.4686	0	0	0	0	0	0	0	0
COA-PWY-1: coenzyme A biosynthesis II (mammalian)|g__Clostridium.s__Clostridium_cadaveris	0	0	0	5.95081	192.718	0	422.868	542.391	8.72084	11.0058	0	0	2.7672	0	84.758	0	0	0	0	48.5065	0	56.909	50.2235	0	54.0383	115.983	12.7226	0	3.69794	0	104.885	30.1529	1.6195	0	3.29769	0	0	53.9178	0	9.23059	0	20.9596	26.0369	0	4.89701	0	0	16.9982	0
COA-PWY-1: coenzyme A biosynthesis II (mammalian)|g__Clostridium.s__Clostridium_paraputrificum	6.07109	0	0	0	23.9884	48.6281	26.8234	3.61814	2.15433	0	0	0	0	0	0	0	0	0	0	5.94525	0	0	3.60538	73.8265	5.16665	9.62834	0	0	0	0	3.21152	0	0	0	0	0	80.755	13.0861	27.1079	27.5615	0	0	12.1572	0	0	0	0	10.0789	0
COA-PWY-1: coenzyme A biosynthesis II (mammalian)|g__Clostridium.s__Clostridium_perfringens	7.18522	0	0	1.11697	57.6614	800.057	283.365	27.8705	0	10.8062	0	0	0	0	335.06	0	0	8.99916	5.43299	59.9091	0	0	10.9363	78.1203	0	8.21053	0	0	0	15.1493	1.60022	5.93479	0	0	14.3881	0	0	216.148	189.504	72.5681	1005.66	8.35762	115.959	0	0	0	0	42.0244	0
COA-PWY-1: coenzyme A biosynthesis II (mammalian)|g__Clostridium.s__Clostridium_sp_7_2_43FAA	0	0	0	0	20.6522	0	3.16329	0	0	0	0	0	0	0	8.70041	0	0	0	0	4.4977	0	0	0	0	0	0	0	0	0	0	0	0	0	0	0	0	0	0	0	2.4031	13.2774	0	0	0	0	0	0	12.6155	0
COA-PWY-1: coenzyme A biosynthesis II (mammalian)|g__Clostridium.s__Clostridium_sp_CAG_242	0	0	0	34.7561	0	0	0	0	14.8994	0	0	0	4.97915	0	0	0	0	0	0	5.9474	0	0	0	0	0	1.12871	0	0	0	0	0	93.2736	8.10813	0	0	0	0	0	0	0	0	3.27541	0	0	0	0	0	0	0
COA-PWY-1: coenzyme A biosynthesis II (mammalian)|g__Clostridium.s__Clostridium_sp_CAG_299	0	0	0	0	0	0	0	0	1.68561	0	0	0	0	0	0	0	0	0	0	0	0	0	0	0	0	0	0	0	0	0	0	0	0	0	0	0	0	0	0	0	0	0	0	0	0	0	0	0	0
COA-PWY-1: coenzyme A biosynthesis II (mammalian)|g__Comamonas.s__Comamonas_kerstersii	0	0	0	0	0	0	0	0	0	0	0	0	4.89256	0	0	0	0	0	0	0	5.71662	0	0	0	0	0	0	0	0	0	0	0	0	0	0	0	0	0	0	0	0	236.949	0	0	0	0	0	0	3.52664
COA-PWY-1: coenzyme A biosynthesis II (mammalian)|g__Coprococcus.s__Coprococcus_comes	0	0	0	0	0	0	0	0	0	0	0	0	0	0	0	0	0	0	0	0	0	0	0	0	0	0	0	0	0	0	0	0	0	0	0	0	0	0	0	0	0	0	0	0	0	0	0	0	4.17732
COA-PWY-1: coenzyme A biosynthesis II (mammalian)|g__Coprococcus.s__Coprococcus_comes_CAG_19	0	0	0	0	0	0	0	0	0	0	0	0	0	0	0	0	0	0	0	0	0	0	0	0	0	0	0	0	0	0	0	0	0	0	0	0	0	0	0	0	0	0	0	0	0	0	0	0	1.75245
COA-PWY-1: coenzyme A biosynthesis II (mammalian)|g__Corynebacterium.s__Corynebacterium_amycolatum	0	0	0	0	0	0	0	0	0	0	75.8593	81.2582	0	0	0	14.7893	0	0	25.3164	0	0	0	0	0	0	0	0	16.7382	0	0	0	0	0	0	0	0	0	0	0	0	0	0	0	0	0	0	0	0	7.15274
COA-PWY-1: coenzyme A biosynthesis II (mammalian)|g__Corynebacterium.s__Corynebacterium_urealyticum	0	0	0	0	9.42185	0	0	0	0	0	0	0	0	0	0	0	0	0	0	0	0	0	0	0	0	0	0	0	0	0	0	0	0	0	0	0	0	0	0	0	0	0	0	0	0	0	0	0	0
COA-PWY-1: coenzyme A biosynthesis II (mammalian)|g__Desulfovibrio.s__Desulfovibrio_piger	0	0	0	0	0	0	0	0	0	0	0	0	0	9.78564	0	0	0	0	0	0	0	0	0	0	48.9121	0	0	0	0	0	0	0	0	0	0	0	0	0	0	0	0	0	0	0	0	0	0	0	0
COA-PWY-1: coenzyme A biosynthesis II (mammalian)|g__Dorea.s__Dorea_formicigenerans	0	0	12.6757	5.51982	0	0	0	0	24.7999	2.98091	5.71354	16.123	4.00648	5.82573	0	26.5319	0	0	2.63262	3.65855	0	0	0	0	5.68652	10.6727	4.83265	4.22815	0	0	0	22.4083	6.1199	0	3.38927	12.6312	0	0	0	0	0	19.0238	0	23.6654	13.7103	3.12376	14.3441	0	6.354
COA-PWY-1: coenzyme A biosynthesis II (mammalian)|g__Dorea.s__Dorea_formicigenerans_CAG_28	0	0	24.7913	9.82659	0	0	0	0	95.1913	5.63117	24.8148	66.314	14.4294	19.6429	0	78.1224	0	0	12.617	4.0329	0	0	0	0	20.234	35.828	26.4784	16.8742	0	0	0	50.4905	19.5137	0	7.27512	17.2041	0	1.16143	0	0	0	54.8387	0	85.4566	31.3509	17.066	48.4545	0	13.8637
COA-PWY-1: coenzyme A biosynthesis II (mammalian)|g__Dorea.s__Dorea_longicatena	0	0	0	0	0	0	0	0	40.0941	18.0097	0	0	0	0	0	5.45242	0	0	0	9.05571	47.6639	0	0	0	19.8111	78.658	33.2603	0	0	0	0	8.18635	146.548	0	9.76112	0	0	0	0	0	0	99.5287	0	0	8.22194	0	0	0	0
COA-PWY-1: coenzyme A biosynthesis II (mammalian)|g__Dorea.s__Dorea_longicatena_CAG_42	0	0	0	0	0	0	0	0	0	0	0	0	0	0	0	0	0	0	0	0	1.58431	0	0	0	0	0.955569	0	0	0	0	0	0	2.90052	0	0	0	0	0	0	0	0	0	0	0	0	0	0	0	0
COA-PWY-1: coenzyme A biosynthesis II (mammalian)|g__Dorea.s__Dorea_sp_CAG_317	0	0	0	13.7618	0	0	0	0	0	0	0	0	0	0	0	0	0	0	0	0	0	0	0	0	0	0	0	0	0	0	0	0	0	0	0	0	0	0	0	0	0	0	0	0	0	0	0	0	0
COA-PWY-1: coenzyme A biosynthesis II (mammalian)|g__Eggerthella.s__Eggerthella_lenta	12.0177	6.46127	0	0	3.33396	0	0	0	10.626	10.2865	0	2.03712	0	6.52048	0	0	0	0	0	5.44654	6.22279	21.8624	0	0	8.7288	54.6103	3.93439	0	0	0	2.89994	3.95854	4.20433	0	0	0	0	0	0	0	0	6.79687	0	17.7813	14.1758	6.90244	0	0	10.497
COA-PWY-1: coenzyme A biosynthesis II (mammalian)|g__Enterobacter.s__Enterobacter_cloacae_complex	0	0	0	0	0	0	0	0	0	0	0	0	0	0	0	0	0	0	0	5.83444	0	0	0	0	0	0	0	0	0	0	0	0	0	0	0	0	0	14.4943	0	0	0	0	0	0	0	0	0	0	0
COA-PWY-1: coenzyme A biosynthesis II (mammalian)|g__Enterococcus.s__Enterococcus_avium	0	0	0	1.63224	0	0	28.6415	0	0	0	2.0362	0	0	0	0	0	0	1.52147	0	3.53994	0	0	0	0	0	0	0	0	0	0	25.9123	0	1.5103	0	3.99925	0	0	0	117.244	0	0	0	0	0	0	0	0	4.98934	0
COA-PWY-1: coenzyme A biosynthesis II (mammalian)|g__Enterococcus.s__Enterococcus_canintestini	0	0	0	0	0	0	0	0	0	0	0	0	0	0	0	0	0	0	0	0	0	0	0	0	0	0	0	0	0	0	0	0	0	0	88.679	0	0	0	0	0	0	0	0	0	0	0	0	14.0922	0
COA-PWY-1: coenzyme A biosynthesis II (mammalian)|g__Enterococcus.s__Enterococcus_canis	0	0	0	0	0	0	0	0	0	0	0	0	0	0	0	0	0	0	0	0	0	0	0	0	0	0	0	0	0	0	0	0	0	0	0	0	0	0	0	0	0	0	0	0	0	0	0	0	0
COA-PWY-1: coenzyme A biosynthesis II (mammalian)|g__Enterococcus.s__Enterococcus_casseliflavus	0	0	0	0	0	0	0	0	0	0	0	0	0	0	0	0	0	0	0	0	0	0	0	0	0	0	0	0	0	0	0	0	0	0	0	0	0	0	0	0	0	0	0	0	0	0	0	0	0
COA-PWY-1: coenzyme A biosynthesis II (mammalian)|g__Enterococcus.s__Enterococcus_cecorum	0	47.7636	19.156	0	874.139	0	0	237.471	12.7374	0	22.6311	35.1968	679.577	0	0	21.4174	0	11.9374	210.887	13.9491	127.531	23.8601	0	0	69.4	9.06671	0	9.55532	84.016	5.57718	91.4023	0	0	0	0	0	498.193	74.2742	0	88.2718	0	0	404.738	7.60463	26.8661	10.3921	6.83764	25.1523	17.4437
COA-PWY-1: coenzyme A biosynthesis II (mammalian)|g__Enterococcus.s__Enterococcus_devriesei	0	0	0	0	0	0	0	0	0	0	0	0	0	0	0	0	0	0	0	0	0	0	0	0	0	0	0	0	0	0	0	0	0	0	0	0	0	0	0	0	0	0	0	0	0	0	0	0	0
COA-PWY-1: coenzyme A biosynthesis II (mammalian)|g__Enterococcus.s__Enterococcus_durans	0	0	0	0	0	0	0.468948	0	0	0	0	0	0	0	0	0	0	7.95722	0	1.49137	0	0	0.757832	0	0	22.5219	0	0	0	0	0.647645	0	3.62264	0	0	0	0	0	75.1324	0	0	0	0	4.8437	0	0	0	0	0
COA-PWY-1: coenzyme A biosynthesis II (mammalian)|g__Enterococcus.s__Enterococcus_faecalis	6.55681	0	0	1.281	27.9071	46.1568	71.8822	0	0	13.9943	3.45401	0	2.93451	0	68.7481	0	7.94831	86.5873	3.47725	29.3959	0	0	11.8494	0	0	23.3276	2.03802	10.3788	2.89483	28.4385	5.42747	3.90543	2.73399	0	24.1369	0	0	0	37.3167	2.3228	1178.97	10.6517	5.55839	32.8284	0	0	0	30.8366	0
COA-PWY-1: coenzyme A biosynthesis II (mammalian)|g__Enterococcus.s__Enterococcus_faecium	0	3.41532	0	0	19.6154	46.8085	105.314	0	0	26.8482	11.2309	0	0	1.70726	42.581	0	15.8708	119.905	7.68412	45.5153	5.19704	0	23.6956	0	0	65.6885	0	7.74865	1.70871	29.3922	12.3021	22.0749	0	0	38.7166	0	0	0	192.548	2.99538	0	0	14.6987	0	0	0	0	44.0008	0
COA-PWY-1: coenzyme A biosynthesis II (mammalian)|g__Enterococcus.s__Enterococcus_gallinarum	0	0	0	0	0	0	0.396159	0	0	0	0	0	0	0	0	0	0	0	0	2.58128	17.8944	0	5.93002	0	0	21.7835	0	0	0	0	9.93942	0	0	0	0	0	0	0	1.27044	1.38861	0	0	0	0	0	0	0	0	0
COA-PWY-1: coenzyme A biosynthesis II (mammalian)|g__Enterococcus.s__Enterococcus_hirae	0	0	0	0	0	0	6.1208	0	0	0	0	0	0	0	33.9595	0	0	0	0	0	0	0	0	0	0	0	0	0	0	0	1.56655	0	0	0	0	0	0	0	0	0	0	0	27.3995	0	0	0	0	0	0
COA-PWY-1: coenzyme A biosynthesis II (mammalian)|g__Enterococcus.s__Enterococcus_pseudoavium	0	0	0	0	0	0	0	0	0	0	0	0	0	0	0	0	0	0	0	0	0	0	0	0	0	0	0	0	0	0	0	0	0	0	0	0	0	0	0	0	0	0	0	0	0	0	0	0	0
COA-PWY-1: coenzyme A biosynthesis II (mammalian)|g__Enterococcus.s__Enterococcus_thailandicus	0	0	0	0	0	0	49.0613	0	0	0	0	0	0	0	0	0	0	0	0	0	0	0	0	0	0	0	0	0	0	0	2.04156	0	0	0	0	0	0	0	0	0	0	0	0	0	0	0	0	0	0
COA-PWY-1: coenzyme A biosynthesis II (mammalian)|g__Erysipelatoclostridium.s__Clostridium_innocuum	0	0	0	3.58232	0	0	73.0733	13.2852	14.0977	17.9005	0	0	0	34.7163	0	0	0	0	0	0.635642	0	16.6447	6.40592	0	3.61345	57.7637	0	0	0	0	1.78378	20.9597	0	0	0	0	0	0	33.5732	11.8565	0	0	0	0	0	0	0	0	0
COA-PWY-1: coenzyme A biosynthesis II (mammalian)|g__Erysipelatoclostridium.s__Erysipelatoclostridium_ramosum	256.186	37.7024	37.1924	62.1291	30.5943	0	0	50.5142	59.9443	15.1225	100.772	73.9316	13.9665	17.8989	0	40.4177	19.408	15.57	42.0379	92.7608	50.0399	39.4143	22.4878	0	17.8852	39.0931	25.3298	16.1551	93.5925	0	17.8968	19.0448	7.74108	0	93.097	21.6654	66.4749	4.90625	0	106.053	0	27.3654	0	28.8192	37.5108	24.1012	34.6592	0	37.4228
COA-PWY-1: coenzyme A biosynthesis II (mammalian)|g__Escherichia.s__Escherichia_coli	319.265	313.53	457.444	47.2307	697.562	1606.99	1354.53	631.977	34.1895	874.841	620.205	171.884	64.7818	157.143	2430.47	136.337	853.752	1076.46	379.064	786.518	279.311	95.7184	1004.38	2589.25	7.98999	533.441	174.612	426.261	998.006	711.008	657.351	106.781	670.714	612.505	706.283	345.284	21.3221	1102.21	1138.91	799.044	1362.01	281.629	2461.42	142.672	301.896	613.289	285.252	968.578	248.697
COA-PWY-1: coenzyme A biosynthesis II (mammalian)|g__Escherichia.s__Escherichia_fergusonii	0	0	0	0	0	0	0	0	0	0	24.9977	0	3.00268	0	0	0	0	75.5983	0	0	0	0	0	0	0	0	0	0	0	48.5371	0	0	0	0	0	0	0	0	0	41.5733	0	0	0	0	0	0	0	0	0
COA-PWY-1: coenzyme A biosynthesis II (mammalian)|g__Eubacterium.s__Eubacterium_callanderi	0	0	0	4.19046	0	0	0	0	0	0	0	0	0	0	0	0	0	0	0	0	0	0	0	0	9.96254	0	0	0	0	0	3.57851	0	0	0	0	0	0	0	0	0	0	0	0	0	0	0	0	0	2.61299
COA-PWY-1: coenzyme A biosynthesis II (mammalian)|g__Eubacterium.s__Eubacterium_limosum	0	0	0	0	0	0	0	0	0	0	0	0	0	0	0	0	0	0	0	0	0	0	0	0	3.77705	0	0	0	0	0	0	0	0	0	0	0	0	0	0	0	0	0	0	0	0	0	0	0	0
COA-PWY-1: coenzyme A biosynthesis II (mammalian)|g__Faecalibacterium.s__Faecalibacterium_prausnitzii	2269.34	558.69	901.81	281.14	0	0	0	1362.69	1678.1	740.773	0	2133.71	5.32234	2673.53	0	2255.79	0	0	114.188	1019.96	72.7082	2552.26	2770.62	0	2378.51	2724.68	4024.04	1060.82	0	0	559.031	2658.29	2539.54	275.159	397.241	655.136	0	66.5512	0	888.012	0	2965.26	0	336.067	84.6586	1035.94	1740.43	0	730.629
COA-PWY-1: coenzyme A biosynthesis II (mammalian)|g__Faecalicoccus.s__Faecalicoccus_pleomorphus	0	0	0	290.986	0	0	0	0	0	0	0	119.198	123.74	142.718	71.2187	38.0652	0	0	49.1832	0	225.088	18.3654	0	0	88.8045	0	145.663	0	0	0	0	5.74968	50.0263	0	0	60.0007	14.6172	56.4684	0	0	0	8.78621	0	65.7308	98.8267	42.3452	84.289	0	29.4106
COA-PWY-1: coenzyme A biosynthesis II (mammalian)|g__Finegoldia.s__Finegoldia_magna	0	0	0	0	0	0	0	0	0	0	0	0	0	0	0	0	0	0	0	0	0	0	0	0	0	0	0	0	0	0	0	0	0	0	0	0	0	0	0	0	0	0	0	0	0	0	0	0	0
COA-PWY-1: coenzyme A biosynthesis II (mammalian)|g__Flavonifractor.s__Flavonifractor_plautii	0	0	0	10.6041	3.36449	0	0	0	24.529	0	0	0	4.41737	99.819	0	8.22411	0	0	0	0	0	0	0	0	51.8676	26.5037	38.5558	0	0	0	0	19.2413	0	0	0	37.3929	0	0	0	0	0	0	0	9.94134	0	0	9.60915	0	0
COA-PWY-1: coenzyme A biosynthesis II (mammalian)|g__Fusicatenibacter.s__Fusicatenibacter_saccharivorans	0	0	0	0	0	0	0	0	2.51848	0	0	0	0	0	0	0	0	0	0	0	0	0	0	0	0	0	0	0	0	0	0	1.6552	0	0	0	0	0	0	0	0	0	2.02527	0	0	0	0	0	0	0
COA-PWY-1: coenzyme A biosynthesis II (mammalian)|g__Fusobacterium.s__Fusobacterium_mortiferum	164.499	207.884	742.327	95.8265	129.833	0	0	0	4.72666	30.0959	132.016	29.8571	86.8515	0	0	60.3566	1407.5	6.08054	83.4856	19.6051	0	0	0	0	42.1906	0	0	0	333.824	0	6.76552	0	0	0	99.6592	15.8447	1095.33	40.6199	0	0	0	0	0	137.171	73.7301	51.6526	25.6276	0	83.0873
COA-PWY-1: coenzyme A biosynthesis II (mammalian)|g__Fusobacterium.s__Fusobacterium_necrophorum	0	345.083	28.5074	0	0	0	0	0	0	0	0	0	0	0	0	0	0	10.3438	24.731	0	0	0	0	0	0	0	0	0	0	0	0	0	0	0	0	0	0	0	0	0	0	0	0	0	0	0	0	0	0
COA-PWY-1: coenzyme A biosynthesis II (mammalian)|g__Fusobacterium.s__Fusobacterium_ulcerans	0	4.29193	0	0	0	0	0	0	0	0	0	0	0	0	0	0	0	0	0	0	0	0	0	0	0	0	0	0	0	0	0	0	4.25738	0	0	0	0	0	0	22.1159	0	0	0	0	1.17786	0	0	0	0
COA-PWY-1: coenzyme A biosynthesis II (mammalian)|g__Fusobacterium.s__Fusobacterium_varium	0	11.079	0	0	0	0	0	0	0	0	0	0	0	0	0	0	0	0	0	0	0	0	0	0	0	0	0	0	0	0	0	0	0	0	10.6629	0	0	0	0	0	0	0	0	3.96519	6.98602	0	0	0	0
COA-PWY-1: coenzyme A biosynthesis II (mammalian)|g__Gallibacterium.s__Gallibacterium_anatis	0	0	0	0	0	0	0	0	255.264	0	0	0	0	0	0	0	0	0	0	0.845979	7.11284	44.7562	0	0	2.51027	0	0	0	0	0	0	14.8408	0	65.2687	0	43.3609	0	288.385	0	0	0	0	0	15.5639	159.309	4.85053	0	0	3.6628
COA-PWY-1: coenzyme A biosynthesis II (mammalian)|g__Gallibacterium.s__Gallibacterium_genomosp_3	0	0	0	0	0	21.5143	0	0	0	0	29.3565	0	3.66086	0	0	0	0	0	0	0	0	0	0	0	0	0	0	0	0	0	0	0	0	0	0	0	55.7535	0	0	0	0	0	0	0	0	0	0	0	7.56466
COA-PWY-1: coenzyme A biosynthesis II (mammalian)|g__Gallibacterium.s__Gallibacterium_salpingitidis	659.285	214.32	121.921	0	0	0	0	0	2.06037	0	31.3193	66.0111	0	0	0	227.68	0	314.871	155.864	0	0	0	0	0	40.2855	16.5908	0	185.004	308.011	473.492	3.88786	0	0	1953.58	29.6308	514.508	0	0	0	0	0	0	0	73.5521	181.538	389.771	83.2196	0	0
COA-PWY-1: coenzyme A biosynthesis II (mammalian)|g__Gemmiger.s__Gemmiger_sp_An194	0	0	0	0	0	0	0	440.502	0	0	0	0	0	0	0	0	0	0	0	145.36	0	0	0	0	0	0	0	0	0	0	0	0	0	0	0	0	0	0	0	0	0	0	0	0	0	0	0	0	0
COA-PWY-1: coenzyme A biosynthesis II (mammalian)|g__Hafnia.s__Hafnia_paralvei	0	0	0	0	0	0	0	0	0	0	0	0	0	0	0	0	0	0	0	0	0	0	0	0	0	1.5447	0	0	0	0	0	0	0	0	0	0	0	0	0	0	0	0	0	0	0	0	0	0	0
COA-PWY-1: coenzyme A biosynthesis II (mammalian)|g__Holdemanella.s__Holdemanella_biformis	0	0	0	0	0	0	0	0	0	0	0	0	0	0	0	0	0	0	0	0	0	0	0	0	0	0	0	0	0	0	0	0	55.7566	0	0	0	0	0	0	0	0	0	0	0	0	0	0	0	0
COA-PWY-1: coenzyme A biosynthesis II (mammalian)|g__Intestinibacter.s__Intestinibacter_bartlettii	0	0	0	0	0	0	0	0	0	0	0	0	4.26925	0	0	0	0	0	0	0	0	0	0	0	0	0	0	0	0	0	0	0	0	0	0	0	0	0	0	0	0	0	0	0	0	0	0	0	0
COA-PWY-1: coenzyme A biosynthesis II (mammalian)|g__Klebsiella.s__Klebsiella_aerogenes	0	0	0	0	0	0	0	0	0	0	0	0	0	0	0	0	0	0.606822	0	0	0	0	0	0	0	0	0	0	0	0	0	0	0	0	0	0	0	0	0	0	0	0	0	0	0	0	0	0	0
COA-PWY-1: coenzyme A biosynthesis II (mammalian)|g__Klebsiella.s__Klebsiella_oxytoca	0	0	0	0	0	0	0	0	0	0	0	0	0	0	0	0	0	0	0	57.1393	0	0	0	0	0	0	0	0	0	0	0	0	0	0	0	0	0	0	0	0	0	0	0	0	0	0	0	0	0
COA-PWY-1: coenzyme A biosynthesis II (mammalian)|g__Klebsiella.s__Klebsiella_pneumoniae	0	20.3424	0	9.96212	84.3018	137.566	0	0	0	0	0	0	3.83529	11.3252	0	0	56.9968	204.549	56.7511	36.5857	0	0	0	0	0	20.8682	0	34.1404	0	45.839	0	0	0	27.2721	39.3222	0	0	0	0	22.0439	59.6063	0	0	0	0	0	0	39.5615	8.70698
COA-PWY-1: coenzyme A biosynthesis II (mammalian)|g__Klebsiella.s__Klebsiella_variicola	0	0	0	0	0	0	0	0	0	0	0	0	0	0	0	0	0	0.385266	0	2.11573	0	0	0	0	0	0	0	0	0	0	0	0	0	0	0	0	0	0	0	0	0	0	0	0	0	0	0	0	0
COA-PWY-1: coenzyme A biosynthesis II (mammalian)|g__Klebsiella.s__Klebsiella_variicola_CAG_634	0	0	0	0	0	0	0	0	0	0	0	0	0	0	0	0	0	0	0	1.36701	0	0	0	0	0	0	0	0	0	0	0	0	0	0	0	0	0	0	0	0	0	0	0	0	0	0	0	0	0
COA-PWY-1: coenzyme A biosynthesis II (mammalian)|g__Kluyvera.s__Kluyvera_cryocrescens	0	0	0	0	0	0	0	0	0	0	0	0	0	0	0	0	0	0	0	0	0	0	0	0	0	0	0	0	0	0	0	0	0	0	0	0	0	5.30508	0	0	0	0	0	0	0	0	0	0	0
COA-PWY-1: coenzyme A biosynthesis II (mammalian)|g__Kocuria.s__Kocuria_rhizophila	0	0	0	0	0	0	0	0	0	0	0	0	0	0	0	0	0	0	0	0	0	0	0	0	0	1.68587	0	0	0	0	0	0	0	0	0	0	0	0	0	0	0	0	0	0	0	0	0	0	0
COA-PWY-1: coenzyme A biosynthesis II (mammalian)|g__Kocuria.s__Kocuria_varians	0	0	0	0	0	0	0	0	0	0	0	0	0	0	0	0	0	0	0	0	0	0	0	0	0	2.48749	0	0	0	0	0	0	0	0	0	0	0	0	0	0	0	0	0	0	0	0	0	0	0
COA-PWY-1: coenzyme A biosynthesis II (mammalian)|g__Lachnoclostridium.s__Clostridium_aldenense	0	9.35488	0	0	0	0	0	0	0	0	0	0	0	0	0	0	0	0	0	0	0	0	0	0	0	0	0	0	0	0	0	0	0	0	0	0	0	0	0	0	0	0	0	0	0	0	0	0	0
COA-PWY-1: coenzyme A biosynthesis II (mammalian)|g__Lachnoclostridium.s__Clostridium_bolteae	0	20.2904	0	0	0	0	0	0	0	0	0	0	0	0	0	0	0	0	0	0	0	0	38.7034	0	0	0	0	0	0	0	0	0	0	0	0	0	0	0	0	0	0	0	0	3.11521	0	0	0	0	0
COA-PWY-1: coenzyme A biosynthesis II (mammalian)|g__Lachnoclostridium.s__Clostridium_clostridioforme	0	25.1706	19.6756	9.16178	0	0	0	0	0	9.0724	9.70633	0	0	0	0	13.2229	0	0	3.07609	1.42514	0	51.2471	0	0	58.3814	3.23134	0	10.143	0	0	0	0	3.17963	11.4361	2.8423	8.38749	0	0	0	0	0	0	0	34.8125	27.7162	4.56977	2.0299	0	2.75756
COA-PWY-1: coenzyme A biosynthesis II (mammalian)|g__Lachnoclostridium.s__Clostridium_lavalense	0	0	0	4.93592	0	0	0	0	0	0	0	0	0	0.75877	0	0	0	0	0	0	0	0	0	0	1.83356	0.672568	0	0	0	0	0	0	0	0	0	0	0	0	0	0	0	0	0	0	0	0	0	0	0
COA-PWY-1: coenzyme A biosynthesis II (mammalian)|g__Lachnoclostridium.s__Clostridium_scindens	0	0	0	4.38197	0	0	0	0	3.97461	0	0	0	0	42.0741	0	0	0	0	0	0	0	0	0	0	4.51258	0	0	0	0	0	0	0	0	0	0	0	0	0	0	0	0	0	0	0	0	0	0	0	0
COA-PWY-1: coenzyme A biosynthesis II (mammalian)|g__Lachnoclostridium.s__Clostridium_symbiosum	0	0	0	0	0	0	0	9.00515	0	0	0	0	0	12.1319	0	0	0	0	0	0	0	0	0	0	0	6.16646	0	0	0	0	1.74269	0	0	0	0	0	0	0	0	0	0	0	0	0	0	0	0	0	0
COA-PWY-1: coenzyme A biosynthesis II (mammalian)|g__Lactobacillus.s__Lactobacillus_amylovorus	63.8957	0	12.0366	0	0	6.00297	0	0	0	0	15.586	13.0718	0	0	0	5.33611	0	0.305308	19.5075	0	0	0	0	0	0	0	0	22.4614	0	0	0	0	0	0	0	17.4162	0	0	80.2976	0	0	0	0	12.7592	26.0098	20.8636	71.9321	0	0
COA-PWY-1: coenzyme A biosynthesis II (mammalian)|g__Lactobacillus.s__Lactobacillus_amylovorus_CAG_719	83.9839	6.53358	23.841	0	0	6.42239	0	0	0	0	24.1845	21.0793	0	0	0	9.60813	0	0.736715	26.7386	0	0	0	0	0	0	0	0	36.9961	0	0	0	0	0	0	0	13.3454	0	0	44.1982	0	0	0	0	16.9237	34.5373	30.1205	122.834	0	0
COA-PWY-1: coenzyme A biosynthesis II (mammalian)|g__Lactobacillus.s__Lactobacillus_animalis	0	0	0	0	0	0	0	0	0	0	0	2.7416	0	0	0	0	0	0	0	0	0	0	0	0	0	0	0	0	0	0	0	0	0	0	0	0	0	0	0	0	0	0	0	0	0	0	0	0	0
COA-PWY-1: coenzyme A biosynthesis II (mammalian)|g__Lactobacillus.s__Lactobacillus_crispatus	0	0	0	0	0	0	27.8497	0	0	0	0	0	0	0	0	0	0	0	0	0	0	0	0	0	0	0	0	0	0	0	0	0	0	0	0	0	0	0	0	0	0	0	0	0	0	0	0	0	0
COA-PWY-1: coenzyme A biosynthesis II (mammalian)|g__Lactobacillus.s__Lactobacillus_delbrueckii	0	0	0	0	0	0	0	0	0	0	0	0	0	0	0	0	0	0	0	0	0	0	0	0	0	0	0	0	0	0	0	0	0	0	4.9221	0	0	0	0	0	0	0	0	0	0	0	0	14.9112	15.6967
COA-PWY-1: coenzyme A biosynthesis II (mammalian)|g__Lactobacillus.s__Lactobacillus_fermentum	0	0	0	0	0	0	0	0	0	0	0	0	0	0	0	0	0	0	0	0	0	0	0	0	0	0	0	0	0	0	0	0	0	0	0	0	0	0	0	0	0	0	0	0	0	0	0	0	0
COA-PWY-1: coenzyme A biosynthesis II (mammalian)|g__Lactobacillus.s__Lactobacillus_ingluviei	0	0	0	0	0	0	0	0	0	0	0.38137	0	0	0	0	0	0	0	0	0	0	0	0	0	0	0	0	0	0	0	0	0	0	0	0	0	0	0	0	0	0	0	0	0	0	0	0	0	0
COA-PWY-1: coenzyme A biosynthesis II (mammalian)|g__Lactobacillus.s__Lactobacillus_johnsonii	113.866	9.36285	24.6023	0	0	0	142.684	0	13.346	0	8.0992	99.4778	0	0	0	7.85167	0	7.86625	43.6385	0	0	0	0	0	0	0	0	83.179	0	2.7137	0	0	0	0	0	28.7612	0	0	0	0	0	0	0	31.9292	41.5925	3.00689	107.427	0	0
COA-PWY-1: coenzyme A biosynthesis II (mammalian)|g__Lactobacillus.s__Lactobacillus_kitasatonis	0	0	0	0	0	0	0	0	0	0	0	0	0	0	0	0	0	0	0	0	0	0	0	0	0	0	0	0	0	0	0	0	3.92992	0	0	0	0	0	0	0	0	0	0	0	0	0	0	0	0
COA-PWY-1: coenzyme A biosynthesis II (mammalian)|g__Lactobacillus.s__Lactobacillus_mucosae	0	0	0	0	0	0	0	0	0	0	17.3665	0	0	0	0	0	0	0	0	1.22434	0	0	0	0	0	2.66	0	0	0	0	0	0	0	0	0	0	0	0	0	0	0	0	0	0	0	0	0	0	0
COA-PWY-1: coenzyme A biosynthesis II (mammalian)|g__Lactobacillus.s__Lactobacillus_murinus	0	0	0	0	0	0	136.098	0	0	0	3.44088	0	0	0	0	0	0	0	0	0	0	0	1.53258	0	0	0	0	4.90382	0	0	0	0	0	0	0	0	0	0	306.616	31.6265	0	0	0	0	0	0	0	0	0
COA-PWY-1: coenzyme A biosynthesis II (mammalian)|g__Lactobacillus.s__Lactobacillus_plantarum	0	0	0	0	0	0	0	0	0	0	0	0	0	0	0	0	0	0	0	0	0	0	0	0	0	0	0	0	0	0	0	2.69244	0	0	0	0	0	0	0	0	0	0	0	0	0	0	0	0	0
COA-PWY-1: coenzyme A biosynthesis II (mammalian)|g__Lactobacillus.s__Lactobacillus_pontis	0	0	0	0	0	0	0	0	0	0	0.85513	0	0	0	0	0	0	0	0	0	0	0	0	0	0	0	0	0	0	0	0	0	0	0	0	0	0	0	0	0	0	0	0	0	0	0	0	0	0
COA-PWY-1: coenzyme A biosynthesis II (mammalian)|g__Lactobacillus.s__Lactobacillus_reuteri	0	1.3421	57.3606	0	39.4107	0	0.976044	0	51.9106	0	11.4008	5.32129	0	0	0	0.740966	0	40.1768	40.7527	0	8.32546	0	3.14363	0	0	4.62424	0	9.48571	1.43407	6.08356	0	0	0	0	0	0	0	0	0	0	0	0	0	6.59857	5.99719	9.80184	53.2543	0	31.8623
COA-PWY-1: coenzyme A biosynthesis II (mammalian)|g__Lactobacillus.s__Lactobacillus_saerimneri	0	0	0	0	0	15.1801	0	0	0	0	0	0	0	0	0	0	0	0	0	2.96241	36.4039	0	0	0	0	0	0	0	0	0	0	0	0	0	0	0	0	0	0	0	0	0	0	0	0	0	0	0	0
COA-PWY-1: coenzyme A biosynthesis II (mammalian)|g__Lactobacillus.s__Lactobacillus_salivarius	0	0	0	0	6.63106	0	17.299	0	13.8197	0	0	0	0	0	0	0	0	0	0	0	0	0	7.54581	0	16.9329	34.2818	0	0	0	0	4.06973	0	0	0	0	0	0	0	0	0	11.4749	8.11425	24.2602	0	0	0	0	0	6.6923
COA-PWY-1: coenzyme A biosynthesis II (mammalian)|g__Lactococcus.s__Lactococcus_garvieae	0	0	0	0	0	0	0	0	0	0	0	0	0	0	0	0	0	0	0	0	0	0	0	0	0	9.63801	0	0	0	0	0	0	0	0	0	0	0	0	0	0	0	0	0	0	0	0	0	0	0
COA-PWY-1: coenzyme A biosynthesis II (mammalian)|g__Lactococcus.s__Lactococcus_lactis	0	0	0	0	0	0	0.750969	0	0	0	0	0	0	0	0	0	0	0	0	0	0	0	0	0	0	1.64261	0	0	0	0	4.26342	0	0	0	0	0	0	5.76514	0	0	0	3.14512	0	0	0	0	0	0	0
COA-PWY-1: coenzyme A biosynthesis II (mammalian)|g__Lactococcus.s__Lactococcus_petauri	0	0	0	0	0	0	24.3215	0	0	0	0	0	0	0	0	0	0	0	0	0	0	0	0	0	0	0	0	0	0	0	0	0	0	0	0	0	0	0	0	0	0	0	0	0	0	0	0	0	0
COA-PWY-1: coenzyme A biosynthesis II (mammalian)|g__Mannheimia.s__Mannheimia_sp_USDA_ARS_USMARC_1261	0	0	0	0	6.71131	0	0	0	0	0	0	0	0	0	0	0	0	0	0	0	0	0	0	0	0	0	0	0	0	0	0	0	0	31.0136	0	0	0	0	0	0	0	0	0	0	0	0	81.832	0	0
COA-PWY-1: coenzyme A biosynthesis II (mammalian)|g__Mannheimia.s__Mannheimia_varigena	0	10.5842	0	0	0	0	0	0	0	0	0	0	0	0	0	0	0	6.0978	0	0	0	0	0	0	0	0	0	0	0	0	0	0	0	0	0	0	0	0	0	0	0	0	0	0	0	0	0	0	4.74431
COA-PWY-1: coenzyme A biosynthesis II (mammalian)|g__Megamonas.s__Megamonas_funiformis	0	0	0	315.624	47.9363	0	0	0	44.2633	69.7969	0	0	39.6076	182.168	0	0	0	0	0	22.1567	205.188	246.367	0	0	0	153.829	161.658	0	0	0	40.4497	274.287	0	0	0	0	50.2161	0	0	0	0	0	0	0	0	0	0	0	10.5354
COA-PWY-1: coenzyme A biosynthesis II (mammalian)|g__Megamonas.s__Megamonas_hypermegale	0	0	0	0	0	0	0	0	0	0	0	0	0	0	0	0	0	0	0	0	0	0	0	0	0	0	0	0	0	0	0	0	0	0	0	0	0	0	0	0	0	0	0	0	0	0	0	0	0
COA-PWY-1: coenzyme A biosynthesis II (mammalian)|g__Megasphaera.s__Megasphaera_elsdenii	0	0	0	0	0	0	0	0	0	0	121.194	0	52.4836	0	0	0	0	0	0	0	0	0	0	0	0	0	0	0	0	80.9619	0	0	0	0	0	46.8846	0	0	0	0	0	0	0	0	0	0	0	0	49.1631
COA-PWY-1: coenzyme A biosynthesis II (mammalian)|g__Mitsuokella.s__Mitsuokella_jalaludinii	0	0	0	0	0	0	0	0	0	0	0	0	0	0	0	0	0	0	0	0	0	0	0	0	0	0	0	0	0	0	0	0	0	0	0	0	0	0	0	0	0	0	0	0	5.12608	0	0	0	0
COA-PWY-1: coenzyme A biosynthesis II (mammalian)|g__Parabacteroides.s__Parabacteroides_distasonis	0	3.99474	16.0227	20.9171	0	0	0	0	42.6462	0	0	0	21.829	5.4232	0	6.621	0	1.54001	2.40991	3.1464	0	4.94905	0	0	5.13701	51.252	15.5736	0	0	0	0.810944	0	0	0	0	0	0	19.3159	0	0	0	0	0	29.3868	35.7258	3.65139	48.074	15.5548	6.54843
COA-PWY-1: coenzyme A biosynthesis II (mammalian)|g__Parabacteroides.s__Parabacteroides_goldsteinii	0	0	0	0	0	0	0	0	0	8.3058	0	0	0	0	0	0	0	0	0	0	0	0	0	0	0	0	0	0	0	0	0	0	0	0	0	0	0	0	0	0	0	0	0	0	0	0	0	0	0
COA-PWY-1: coenzyme A biosynthesis II (mammalian)|g__Parabacteroides.s__Parabacteroides_johnsonii	0	0	0	0	0	0	0	0	0	0	0	0	0	0	0	0	0	0	0	0	0	0	0	0	0	0	0	0	0	0	0	0	0	0	0	0	0	0	0	0	0	0	0	0	0	1.44867	0	0	0
COA-PWY-1: coenzyme A biosynthesis II (mammalian)|g__Parabacteroides.s__Parabacteroides_merdae	0	0	0	49.8249	0	0	0	0	0	0	0	0	1.4152	0	0	33.0964	0	0	0	0	0	0	0	0	10.8934	0	0	0	0	0	0	0	0	6.05931	0	0	0	0	0	0	0	11.2685	0	0	0	6.87759	6.62398	0	0
COA-PWY-1: coenzyme A biosynthesis II (mammalian)|g__Parabacteroides.s__Parabacteroides_sp_CAG_409	0	0	0	1.65887	0	0	0	0	0	0	0	0	0	68.8469	0	0	0	0	0	0	0	0	0	0	4.46405	0	0	0	0	0	0	11.494	7.80466	0	0	0	0	0	0	0	0	0	0	0	0	0	0	0	0
COA-PWY-1: coenzyme A biosynthesis II (mammalian)|g__Pasteurella.s__Pasteurella_canis	0	0	0	0	0	0	0	0	0	0	0	0	0	0	0	0	0	0.699872	0	0	0	0	0	0	0	0	0	0	0	0	0	0	0	0	0	0	0	0	0	0	0	0	0	0	0	0	0	0	0
COA-PWY-1: coenzyme A biosynthesis II (mammalian)|g__Peptostreptococcaceae_unclassified.s__Clostridium_hiranonis	0	0	0	0	0	0	0	0	0	0	0	0	0	0	0	0	0	0	0	0	0	0	0	0	0	0	0	0	0	0	0	0	0	0	0	0	0	0	0	0	0	0	0	0	0	0	0	0	0
COA-PWY-1: coenzyme A biosynthesis II (mammalian)|g__Peptostreptococcus.s__Peptostreptococcus_sp_D1	0	0	0	0	0	0	0	0	0	0	0	0	0	0	0	0	0	0	0	0	0	0	0	0	0	0	0	0	0	0	0	0	0	0	0	0	0	0	0	0	0	0	0	0	0	0	2.09301	0	0
COA-PWY-1: coenzyme A biosynthesis II (mammalian)|g__Phascolarctobacterium.s__Phascolarctobacterium_succinatutens	20.7798	0	115.865	0	0	0	0	0	0	0	0	49.6865	0	91.7847	0	34.9571	0	0	4.14985	0	141.939	39.637	0	0	97.8952	16.6194	124.659	0	0	0	0	15.0563	106.232	0	0	0	0	29.0483	0	0	0	8.33112	0	105.457	0	53.8912	37.79	0	0
COA-PWY-1: coenzyme A biosynthesis II (mammalian)|g__Prevotella.s__Prevotella_copri	0	0	0	4.1183	0	0	0	0	0	4.29186	0	0	4.24173	0	0	0	0	0	0	0	19.941	0	0	0	0	0	0	0	0	0	1.65645	0	8.4904	0	0	0	0	0	0	0	0	7.4992	0	0	0	0	0	0	0
COA-PWY-1: coenzyme A biosynthesis II (mammalian)|g__Prevotella.s__Prevotella_copri_CAG_164	0	0	0	0	0	0	0	0	0	3.69345	0	0	0	0	0	0	0	0	0	0	20.487	0	0	0	0	0	0	0	0	0	0.617084	0	9.93217	0	0	0	0	0	0	0	0	9.40865	0	0	0	0	0	0	0
COA-PWY-1: coenzyme A biosynthesis II (mammalian)|g__Prevotella.s__Prevotella_sp_CAG_279	0	0	0	6.41446	0	0	0	0	0	0	0	0	0	0	0	0	0	0	0	0	0	0	0	0	0	0	0	0	0	0	0	0	0	0	0	0	0	0	0	0	0	0	0	0	0	0	0	0	0
COA-PWY-1: coenzyme A biosynthesis II (mammalian)|g__Prevotella.s__Prevotella_sp_CAG_520	0	0	0	0	0	0	0	0	386.401	176.146	0	0	14.7625	0	0	0	0	0	0	0	0	232.296	0	0	0	0	0	0	0	0	2.19739	0	289.617	0	0	0	0	3.59555	0	0	0	0	0	0	0	0	0	0	0
COA-PWY-1: coenzyme A biosynthesis II (mammalian)|g__Prevotella.s__Prevotella_sp_CAG_891	0	0	0	95.2329	0	0	0	0	0	0	0	0	0	0	0	0	0	0	0	0	0	0	0	0	0	0	0	0	0	0	0	0	0	0	0	0	0	0	0	0	0	0	0	0	0	0	0	0	0
COA-PWY-1: coenzyme A biosynthesis II (mammalian)|g__Proteus.s__Proteus_hauseri	0	0	0	0	0	0	0.843496	0	0	0	0	0	0	0	0	0	0	0	0	0	0	0	0	0	0	0	0	0	0	0	0	0	0	0	0	0	0	0	0.295458	0	0	0	0	0	0	0	0	0	0
COA-PWY-1: coenzyme A biosynthesis II (mammalian)|g__Proteus.s__Proteus_mirabilis	0	0	0	0	6.02422	0	0	0	0	0	1.53775	0	0	0	0	1.97085	0	0.845536	0	0	0	0	0	0	0	0	0	0.944502	0	0	0	0	0	0	0	0	0	0	0	0	0	0	0	0	0	0	0	11.3327	0
COA-PWY-1: coenzyme A biosynthesis II (mammalian)|g__Proteus.s__Proteus_vulgaris	0	0	0	0	0	0	0	0	0	0	0	0	0	0	0	0	0	0	0	1.91999	0	0	0	0	0	0	0	0	0	0	0	0	0	0	0	0	0	0	0	0	0	0	0	0	0	0	0	0	0
COA-PWY-1: coenzyme A biosynthesis II (mammalian)|g__Providencia.s__Providencia_stuartii	0	0	0	0	13.4691	10.0772	0	0	0	0	0	0	0	0	0	0	0	0.267886	0	0	0	0	0	0	0	0	0	0	0	0	0	0	0	0	0	0	0	0	0	0	0	0	0	0	0	0	0	0	0
COA-PWY-1: coenzyme A biosynthesis II (mammalian)|g__Pseudoflavonifractor.s__Pseudoflavonifractor_capillosus	0	0	0	25.0977	0	0	0	0	0	0	0	0	0	0	0	0	0	0	0	0	0	0	0	0	0	0	0	0	0	0	0	17.7447	0	0	0	0	0	0	0	0	0	0	0	0	0	0	0	0	0
COA-PWY-1: coenzyme A biosynthesis II (mammalian)|g__Pseudomonas.s__Pseudomonas_aeruginosa_group	0	0	0	0	0	0	0	0	0	0	0	0	0	0	0	0	0	0	0	0	0	0	0	0	0	0	0	0	0	0	0	0	0	0	0	0	0	0	0	0	0	4.48959	0	0	2.4039	0	0	0	0
COA-PWY-1: coenzyme A biosynthesis II (mammalian)|g__Raoultella.s__Raoultella_planticola	0	0	0	0	0	0	1.12961	0	0	0	0	0	0	0	0	0	0	0	0	0	0	0	0	0	0	0	0	0	0	0	0	0	0	0	0	0	0	0	0	0	0	0	0	0	0	0	0	0	0
COA-PWY-1: coenzyme A biosynthesis II (mammalian)|g__Ruminococcaceae_unclassified.s__Ruminococcaceae_bacterium_D16	34.3299	0	0	216.869	5.14216	0	0	0	6.04138	0	0	0	10.0869	51.4552	0	15.2726	0	0	0	26.1988	0	0	0	0	0	0	0	0	0	0	0	7.53961	0	27.4676	78.9645	0	68.0887	0	0	3.97377	0	14.7449	0	260.15	21.5288	0	8.26455	64.2191	0
COA-PWY-1: coenzyme A biosynthesis II (mammalian)|g__Ruthenibacterium.s__Ruthenibacterium_lactatiformans	0	0	0	16.8605	0	0	0	0	0	0	0	0	0	0	0	0	0	0	0	0	0	0	0	0	6.77593	0	0	0	0	0	1.1323	0	0	0	0	0	0	0	0	0	0	0	0	0	0	0	11.9576	0	0
COA-PWY-1: coenzyme A biosynthesis II (mammalian)|g__Staphylococcus.s__Staphylococcus_chromogenes	0	0	0	0	0	0	0	0	0	0	0	0	0	0	0	0	0	0	0	0	0	0	0	0	0	0	0	0	0	0	0	0	0	0	0	0	0	0	0	0	0	0	0	0	0	0	0	0	3.10016
COA-PWY-1: coenzyme A biosynthesis II (mammalian)|g__Staphylococcus.s__Staphylococcus_condimenti	0	0	0	0	0	0	0	0	0	0	0	6.02863	0	0	0	0	0	0	0	0	0	0	0	0	0	0	0	0	0	0	0	0	0	0	0	0	0	0	0	0	0	0	0	0	0	0	0	0	0
COA-PWY-1: coenzyme A biosynthesis II (mammalian)|g__Staphylococcus.s__Staphylococcus_epidermidis	0	0	0	0	0	0	0	0	0	0	0	1.1297	0	0	0	0	0	0	0	0	0	0	0	0	0	0	0	0	0	0	0	0	0	0	0	0	0	0	0	0	0	0	0	0	0	0	0	0	0
COA-PWY-1: coenzyme A biosynthesis II (mammalian)|g__Staphylococcus.s__Staphylococcus_sciuri	0	0	0	0	0	12.7248	0	0	0	0	0	0	0	0	0	0	0	0	0	0	0	0	0	0	0	0	0	0	0	0	0	0	0	0	0	0	0	0	0	0	0	0	0	0	0	0	0	0	0
COA-PWY-1: coenzyme A biosynthesis II (mammalian)|g__Staphylococcus.s__Staphylococcus_simulans	0	0	0	0	0	0	0	0	0	0	0	0.901723	0	0	0	0	0	0	0	0	0	0	0	0	0	0	0	0	0	0	0	0	0	0	0	0	0	0	0	0	0	0	0	0	0	0	0	0	0
COA-PWY-1: coenzyme A biosynthesis II (mammalian)|g__Streptococcus.s__Streptococcus_equinus	0	0	0	0	21.1313	0	8.72437	23.2082	0	0	7.15644	0	0	0	0	0	0	7.6533	0	0	0	0	0	0	0	0	0	0	0	0	20.6134	0	3.36923	0	0	0	0	0	39.0622	17.8545	0	0	0	0	0	0	0	0	0
COA-PWY-1: coenzyme A biosynthesis II (mammalian)|g__Streptococcus.s__Streptococcus_gallolyticus	0	0	0	0	0	0	0	0	0	0	0	0	0	0	0	0	0	14.739	6.02178	0	0	0	0	0	2.22961	0	0	0	4.4888	5.15908	0	0	0	0	0	0	0	0	0	2.2994	0	0	0	0	20.741	0	0	3.61642	0
COA-PWY-1: coenzyme A biosynthesis II (mammalian)|g__Streptococcus.s__Streptococcus_infantarius	0	0	0	0	0	0	94.8246	0	0	0	0	0	0	0	0	0	0	0	0	0	0	0	14.9199	0	0	66.8265	0	0	0	0	0	6.78684	0	0	0	0	0	0	2.69066	9.81175	212.575	0	0	0	0	0	0	0	0
COA-PWY-1: coenzyme A biosynthesis II (mammalian)|g__Streptococcus.s__Streptococcus_lutetiensis	0	0	0	0	0	0	0	0	3.29082	0	0	0	2.40855	0	0	0	0	0	0	0	0	0	0	0	0	5.41761	0	0	0	0	0.589384	0	0	0	0	0	0	0	0	0	0	0	0	0	0	0	0	0	311.122
COA-PWY-1: coenzyme A biosynthesis II (mammalian)|g__Streptococcus.s__Streptococcus_pasteurianus	0	135.73	0	0	23.5567	788.585	0	12.0354	0	0	4.30883	0	30.2738	0	0	0	0	7.05812	18.4033	57.8902	63.2788	0	189.264	0	10.6725	48.4145	0	2.01062	23.0838	5.1589	10.8286	95.3576	0	0	184.91	0	13.0965	25.0464	21.2278	7.88954	0	16.741	0	0	3.78894	2.29684	0	197.658	310.063
COA-PWY-1: coenzyme A biosynthesis II (mammalian)|g__Streptococcus.s__Streptococcus_pluranimalium	0	0	0	0	0	0	7.10181	0	0	0	0	0	0	0	0	0	0	0	0	0	0	0	0	0	0	6.01488	0	0	0	0	0	0.904129	0	0	0	0	0	0	0	0	0	0	0	0	0	0	0	0	0
COA-PWY-1: coenzyme A biosynthesis II (mammalian)|g__Streptococcus.s__Streptococcus_thermophilus	0	0	0	8.02197	0	11.1774	8.38647	0	0	10.0412	0	0	14.1557	0	15.6217	0	0	0	0	6.42992	0	0	2.32542	0	0	18.9717	19.0883	0	0	0	8.47137	3.07034	0	0	0	0	0	15.5984	0	4.04301	0	34.6613	0	0	0	0	0	0	0
COA-PWY-1: coenzyme A biosynthesis II (mammalian)|g__Streptococcus.s__Streptococcus_thermophilus_CAG_236	0	0	0	2.32299	0	12.7361	4.12585	0	0	10.2513	0	0	5.91623	0	4.63657	0	0	0	0	3.49331	0	0	1.17888	0	0	10.8801	9.89206	0	0	0	5.58731	2.85075	0	0	0	0	0	7.99074	0	2.60975	0	15.9747	0	0	0	0	0	0	0
COA-PWY-1: coenzyme A biosynthesis II (mammalian)|g__Streptococcus.s__Streptococcus_uberis	0	0	0	0	0	0	0	0	0	0	0	0	0	0	0	0	0	3.15462	0	0	0	0	0	0	0	0	0	0	0	0	0	0	0	0	17.0546	0	0	0	0	0.899943	0	0	0	0	0	0	0	0	0
COA-PWY-1: coenzyme A biosynthesis II (mammalian)|g__Terrisporobacter.s__Terrisporobacter_glycolicus	0	0	0	0	0	0	0	0	0	0	0	0	0	0	0	0	0	0	0	0	0	0	0	0	0	0	0	0	0	0	6.92318	0	0	0	0	0	0	11.9925	0	0	0	0	0	0	0	0	0	0	0
COA-PWY-1: coenzyme A biosynthesis II (mammalian)|g__Terrisporobacter.s__Terrisporobacter_othiniensis	0	0	0	0	0	0	23.3936	0	0	0	0	0	1.86062	0	16.4537	0	0	0	0	4.49176	0	0	0	0	0	4.95979	0	0	0	0	3.06204	0	0	0	0	0	0	0	0	0	40.4345	0	0	0	0	0	0	10.4827	0
COA-PWY-1: coenzyme A biosynthesis II (mammalian)|g__Tyzzerella.s__Tyzzerella_nexilis	0	0	0	0	0	0	0	1625.33	0	0	177.452	495.115	0	0	0	0	0	0	0	721.311	0	0	0	0	0	0	0	0	0	0	0	0	78.985	0	0	0	0	0	0	122.184	0	0	0	0	0	0	0	0	484.495
COA-PWY-1: coenzyme A biosynthesis II (mammalian)|g__Vagococcus.s__Vagococcus_lutrae	0	0	0	0	0	0	0	0	0	0	0	0	0	0	0	0	0	0	0	0	0	0	0	0	0	0	0	0	0	0	0	0	0	0	0	0	0	0	0	0	0	0	0	0	0	0	0	0	0
COA-PWY-1: coenzyme A biosynthesis II (mammalian)|g__Veillonella.s__Veillonella_atypica	5.42994	0	0	0	0	0	0	0	0	0	0	0	0	0	0	0	0	0	0	0	0	0	0	0	0	0	0	0	0	5.301	0	0	0	0	2.40342	0	0	0	0	0	0	0	0	0	0	0	0	0	0
COA-PWY-1: coenzyme A biosynthesis II (mammalian)|g__Veillonella.s__Veillonella_parvula	0	0	0	0	0	0	0	0	0	0	0	0	0	0	0	0	0	0	0	0	0	0	0	0	0	0	0	0	0	0	0	0	3.27729	0	0	0	0	0	0	0	0	0	0	0	1.38319	0	0	0	0
COA-PWY-1: coenzyme A biosynthesis II (mammalian)|g__Veillonella.s__Veillonella_sp_CAG_933	0	219.507	0	202.686	0	0	0	0	0	41.0668	354.901	94.8157	202.999	0	0	303.979	0	323.859	215.347	99.1177	0	0	0	0	0	0	0	374.539	61.6181	333.579	0	0	0	42.0412	101.138	128.093	0	0	0	0	0	0	0	0	549.778	117.749	81.947	0	0
COA-PWY-1: coenzyme A biosynthesis II (mammalian)|unclassified	998.669	971.455	2034.77	2489.21	1121.58	44.6897	314.832	1352.11	3041.29	542.539	537.662	1881.47	2287.94	1797.47	11.9279	1805.75	277.062	278.615	1402.26	816.82	2348.54	2391.03	523.995	28.9592	2996.61	1238.17	2267.32	874.716	425.575	783.424	1483.44	2837.64	1068.17	487.294	978.124	1372.98	1781.68	1943.83	52.4773	516.992	25.4828	2565.37	39.5521	1775.81	1036.86	873.954	1628.75	721.173	1190.55
COA-PWY: coenzyme A biosynthesis I	6877.69	5457.95	6593.77	5581.73	5280.71	3658.52	4631.48	7285.08	8181.1	5329.4	4394.2	7339.99	5349.19	7858.55	3358.77	7184.76	6649.78	3339.32	5118.99	5374.46	5058.22	7258.5	6625.85	3269.49	7627.08	6690.33	8616.88	6094.91	4865.12	4674.61	5090.95	7757.44	7270.31	4400.82	5803.08	5861.36	7568.22	5011.35	5600.45	5717.75	4600.44	7257.74	3374.96	6470.9	5482.06	5231.29	7325.45	4933.98	7734.02
COA-PWY: coenzyme A biosynthesis I|g__Acidaminococcus.s__Acidaminococcus_fermentans	0	0	0	0	0	0	0	0	0	0	0	0	0	47.1074	0	0	0	0	0	0	331.854	0	0	0	0	0	6.19138	0	0	0	0	0	0	0	0	0	0	0	0	0	0	0	0	25.7329	0	0	0	0	0
COA-PWY: coenzyme A biosynthesis I|g__Acidaminococcus.s__Acidaminococcus_sp_CAG_542	0	0	0	0	0	0	0	0	0	0	0	0	0	0	0	0	0	0	0	0	0	0	0	0	0	8.44654	0	0	0	0	0	0	0	0	0	0	0	0	0	0	0	0	0	0	0	0	0	0	0
COA-PWY: coenzyme A biosynthesis I|g__Acinetobacter.s__Acinetobacter_johnsonii	0	0	0	0	0	0	0.386047	0	0	0	0	0	0	0	0	0	0	0	0	0	0	0	0	0	0	0	0	0	0	0	0	0	0	0	0	0	0	0	0	0	0	0	0	0	0	0	0	0	0
COA-PWY: coenzyme A biosynthesis I|g__Alistipes.s__Alistipes_timonensis	0	0	0	0	0	0	0	0	0	0	0	0	0	0	0	0	0	0	0	0	0	0	0	0	0	0	0	0	0	0	0	0	0	0	0	0	0	0	0	0	0	0	0	0	0	0	0	0	11.669
COA-PWY: coenzyme A biosynthesis I|g__Allisonella.s__Allisonella_histaminiformans	0	20.3278	33.6041	3.73837	7.50026	0	0	0	0	25.0856	14.5496	10.5935	13.908	0	0	24.4985	0	10.7926	19.635	0	0	52.5112	0	0	43.9243	0	0	30.3709	3.2229	19.4646	19.3407	0	9.45057	0	20.5026	0	0	0	0	0	0	0	0	25.3284	7.91748	7.17578	0	0	0
COA-PWY: coenzyme A biosynthesis I|g__Anaerococcus.s__Anaerococcus_prevotii	0	0	0	0	0	0	0	0	0	0	0	4.06642	0	0	0	0	0	0	0	0	0	0	0	0	0	0	0	0	0	0	0	0	0	0	0	0	0	0	0	0	0	0	0	0	0	0	0	0	0
COA-PWY: coenzyme A biosynthesis I|g__Anaerofilum.s__Anaerofilum_sp_An201	0	0	0	0	0	0	0	0	0	0	0	0	0	0	0	0	0	0	0	7.47817	0	0	0	0	0	0	0	0	0	0	0	0	0	0	0	0	0	0	0	0	0	0	0	0	0	0	0	0	0
COA-PWY: coenzyme A biosynthesis I|g__Anaeromassilibacillus.s__Anaeromassilibacillus_sp_An172	0	0	0	3.06109	0	0	0	12.2045	424.671	163.029	0	0	0	70.099	0	0	0	0	1.87134	0	0	74.6416	4.37106	0	29.4362	339.958	262.841	0	0	0	0	78.9713	19.3695	0	6.57809	8.15032	0	0	0	0	0	108.855	0	63.7483	0	0	0	0	0
COA-PWY: coenzyme A biosynthesis I|g__Anaerostipes.s__Anaerostipes_caccae	0	0	0	16.482	0	0	0	0	0	0	0	0	0	0	0	0	0	0	0	0	0	0	0	0	9.98829	0	0	0	0	0	0	0	6.43336	0	0	0	0	0	0	0	0	0	0	0	0	0	0	0	3.16754
COA-PWY: coenzyme A biosynthesis I|g__Anaerostipes.s__Anaerostipes_hadrus	0	0	0	0	0	0	0	0	16.0593	0	0	0	0	0	0	0	0	0	0	0	0	0	0	0	0	0	0	0	0	0	0	0	0	0	0	0	0	0	0	0	0	0	0	0	0	0	0	0	0
COA-PWY: coenzyme A biosynthesis I|g__Anaerotignum.s__Anaerotignum_lactatifermentans	0	0	0	87.4791	26.5757	0	0	12.3123	143.828	9.45677	0	0	0	0	0	24.0174	0	0	0	20.8707	0	0	0	0	29.3522	24.7162	20.0671	0	0	0	0	115.474	45.7068	0	0	0	0	0	0	10.3758	0	73.6444	0	90.4988	57.3019	0	0	0	54.0184
COA-PWY: coenzyme A biosynthesis I|g__Bacteroides.s__Bacteroides_caccae	0	0	0	0	0	0	0	0	0	0	0	0	2.03741	0	0	0	0	0	0	0	0	21.3804	0	0	0	0	0	0	0	0	0	0	0	0	0	0	0	0	0	0	0	0	0	0	0	0	0	0	139.381
COA-PWY: coenzyme A biosynthesis I|g__Bacteroides.s__Bacteroides_coprophilus	0	0	0	130.707	2.94029	0	0	0	115.209	0	0	0	0	772.832	0	0	0	0	0	0	1.40825	0	0	0	251.228	0	478.683	0	0	0	21.8371	146.737	709.262	0	0	0	0	0	0	0	0	386.513	0	0	0	0	0	0	0
COA-PWY: coenzyme A biosynthesis I|g__Bacteroides.s__Bacteroides_coprophilus_CAG_333	0	0	0	303.326	2.21719	0	0	0	267.027	0	0	0	0	1531.04	0	0	0	0	0	0	5.81368	4.82113	0	0	571.216	0	1066.81	0	0	0	53.2604	327.192	701.556	0	0	0	0	0	0	0	0	410.732	0	0	0	0	0	0	0
COA-PWY: coenzyme A biosynthesis I|g__Bacteroides.s__Bacteroides_fragilis	329.748	268.52	6.81142	11.5107	91.6442	0	0	10.854	26.2565	331.073	309.628	43.0674	280.045	20.0453	0	253.733	914.737	56.5119	167.31	9.09377	21.901	215.055	3.72913	0	105.962	0	1.47129	392.139	429.473	43.6135	121.265	28.3027	21.4191	73.3858	133.606	197.338	965.417	101.427	403.476	482.799	0	7.27257	0	276.848	271.102	191.315	196.795	0	660.917
COA-PWY: coenzyme A biosynthesis I|g__Bacteroides.s__Bacteroides_fragilis_CAG_47	492.64	530.536	16.3891	23.7076	186.243	0	0	16.2471	45.4485	525.156	186.169	70.6376	535.973	34.536	0	603.684	2101.47	160.52	255.632	13.7265	55.2344	376.029	5.31162	0	176.078	0	5.03923	489.109	887.649	129.323	212.188	48.6472	39.7525	184.738	262.182	366.082	1726.31	206.621	751.333	857.809	0	15.6611	0	389.784	479.087	406.884	264.436	0	1201.18
COA-PWY: coenzyme A biosynthesis I|g__Bacteroides.s__Bacteroides_massiliensis	0	28.2161	0	0	0	0	0	0	0	0	0	0	0	0	0	0	0	0	0	0.839908	0	0	0	0	0	0	0	0	0	0	0	0	0	0	0	0	0	0	0	0	0	0	0	0	0	0	0	0	0
COA-PWY: coenzyme A biosynthesis I|g__Bacteroides.s__Bacteroides_nordii	0	0	0	0	0	0	0	0	0	0	0	0	0	0	0	0	0	0	0	0	0	0	0	0	0	0	0	0	0	0	0	0	0	0	0	0	0	0	0	0	0	0	0	0	0	0	0	0	12.1157
COA-PWY: coenzyme A biosynthesis I|g__Bacteroides.s__Bacteroides_ovatus	0	0	0	0	0	0	0	0	0	0	0	0	0	0	0	12.1463	0	0	0	0	0	0	0	0	0	0	0	2.12755	0	0	0	0	0	0	0	21.2303	0	0	0	0	0	0	0	0	14.0411	0.638753	18.9873	0	10.7837
COA-PWY: coenzyme A biosynthesis I|g__Bacteroides.s__Bacteroides_plebeius	0	0	0	128.839	41.7284	0	0	0	28.632	2.55414	0	1.36732	9.70597	0	0	0	0	0	0	0	24.0612	117.433	0	0	0	0	0	0	0	0	92.5876	261.848	0	0	0	0	0	147.78	0	0	0	2.10328	0	0	0	0	0	0	0
COA-PWY: coenzyme A biosynthesis I|g__Bacteroides.s__Bacteroides_plebeius_CAG_211	0	0	0	79.7708	70.2753	0	0	0	19.411	0	0	2.0573	6.98627	0	0	0	0	0	0	0	13.3677	73.8078	0	0	0	0	0	0	0	0	56.4632	142.923	0	0	0	0	0	87.2457	0	0	0	0	0	0	0	0	0	0	0
COA-PWY: coenzyme A biosynthesis I|g__Bacteroides.s__Bacteroides_pyogenes	0	0	7.92976	0	0	0	0	0	30.9183	0	0	0	0	0	0	24.9941	0	0	0	0	0	0	0	0	0	0	0	0	0	0	0	0	0	0	0	0	0	0	0	0	0	0	0	0	0	0	0	0	0
COA-PWY: coenzyme A biosynthesis I|g__Bacteroides.s__Bacteroides_sp_CAG_530	0	0	247.931	12.5381	0	0	0	0	0	0	0	164.415	0	0	0	0	0	0	4.51635	0	0	0	0	0	21.9816	0	0	0	0	0	0	0	0	0	0	0	0	0	0	0	0	0	0	0	0	284.91	0	0	0
COA-PWY: coenzyme A biosynthesis I|g__Bacteroides.s__Bacteroides_sp_CAG_598	0	0	0	0	0	0	0	0	0	0	0	0	0	0	0	0	0	0	0	0	0	0	0	0	0	9.42536	0	0	0	0	0	0	0	0	0	0	0	0	0	0	0	0	0	0	0	0	0	0	0
COA-PWY: coenzyme A biosynthesis I|g__Bacteroides.s__Bacteroides_thetaiotaomicron	0	106.775	7.65792	22.5532	0	0	0	0	8.77269	0	7.73184	2.61413	81.8041	0	0	146.803	0	0.965577	54.9026	1.46533	0	9.19059	0	0	8.26338	0	0	27.916	39.1468	0	0	0	0	15.1575	1.72372	107.856	16.8868	0	0	0	0	0	0	115.245	135.1	5.81116	51.5821	858.268	37.2614
COA-PWY: coenzyme A biosynthesis I|g__Bacteroides.s__Bacteroides_uniformis	4.53172	7.27068	0	9.80387	0	0	0	0	0.807253	21.6827	0	1.20101	24.5713	0	0	9.95845	0	0	1.24837	2.53517	0	0	0	0	10.364	0	0	0	6.30272	0	0	0	0	0	0	4.3165	0	0	0	0	0	0	0	11.2683	49.6101	6.59342	57.0973	0	9.91218
COA-PWY: coenzyme A biosynthesis I|g__Bacteroides.s__Bacteroides_uniformis_CAG_3	0	4.96905	0	4.3804	0	0	0	0	0	5.9386	0	0	16.6532	0	0	7.94255	0	0.60893	1.67439	0.373774	0	3.49191	0	0	1.94584	0	0	0	1.42973	0	0	0	0	6.98185	0	1.98616	0	0	0	0	0	0	0	6.24453	39.8377	3.88511	27.1311	0	10.5269
COA-PWY: coenzyme A biosynthesis I|g__Bacteroides.s__Bacteroides_vulgatus	300.59	333.591	833.119	188.582	482.515	0	0	0	1032.43	569.961	3.53074	1054.37	75.7428	116.906	0	46.1913	0	25.1613	302.091	552.737	0	20.7229	49.0862	0	129.442	113.931	17.9317	356.582	118.752	387.247	4.12334	53.023	2.32947	72.6688	0	854.333	36.3522	0	0	0	0	32.4943	0	532.218	108.07	261.476	723.968	0	8.61745
COA-PWY: coenzyme A biosynthesis I|g__Bacteroides.s__Bacteroides_vulgatus_CAG_6	194.264	121.991	354.541	91.8759	185.79	0	0	0	460.721	208.197	1.69079	428.922	33.9566	52.0159	0	21.0918	0	10.3492	133.679	250.563	0	11.3625	24.4918	0	42.1956	47.7171	4.59907	144.023	52.5795	146.258	1.57958	25.5016	2.09311	31.81	0	401.025	17.1892	0	0	0	0	9.35378	0	223.102	58.264	101.516	327.527	0	5.42776
COA-PWY: coenzyme A biosynthesis I|g__Bacteroides.s__Bacteroides_xylanisolvens	131.21	169.395	109.097	35.8097	7.41439	0	0	0	90.0276	0	0	0	37.8375	41.876	0	40.7366	4.95476	13.7017	13.8702	11.4675	0	12.7767	0	0	9.48324	0	0	0	3.9623	0	0	30.3846	0	159.575	0	9.01458	13.4156	0	0	0	0	0	0	327.445	119.43	35.6621	6.21022	69.8238	8.00322
COA-PWY: coenzyme A biosynthesis I|g__Bifidobacterium.s__Bifidobacterium_adolescentis	0	0	0	0	0	0	0	0	0	0	0	0	0	0	0	0	0	0	0	0	0	0	0	0	0	0	0	0	0	0	0	0	0	0	0	0	0	0	0	24.5733	0	0	0	0	0	0	0	0	0
COA-PWY: coenzyme A biosynthesis I|g__Bifidobacterium.s__Bifidobacterium_kashiwanohense	0	0	0	0	0	0	0	0	0	0	0	0	5.24836	0	0	0	0	0	0	0	0	0	0	0	0	0	0	0	0	0	0	0	0	0	0	0	0	0	0	0	0	0	0	0	0	0	0	0	0
COA-PWY: coenzyme A biosynthesis I|g__Bifidobacterium.s__Bifidobacterium_longum	0	0	0	28.423	0	0	0	23.4831	63.753	91.108	0	0	375.644	104.232	0	0	0	0	0	15.7221	47.1826	78.1846	41.4314	0	293.792	218.971	258.245	0	0	0	89.9617	212.22	81.1255	0	0	0	22.4706	0	0	55.5553	0	288.013	0	0	0	0	0	0	40.0721
COA-PWY: coenzyme A biosynthesis I|g__Bifidobacterium.s__Bifidobacterium_pseudocatenulatum	0	11.1135	0	208.64	0	0	0	11.8698	13.0029	0	0	15.6782	64.2218	0	0	65.9927	0	0	67.7496	100.33	9.5963	0	0	0	0	3.45672	43.027	0	0	0	31.7029	119.025	7.13554	0	0	0	662.381	0	0	132.347	0	7.12502	0	23.6538	30.0323	4.8136	390.103	0	1374.18
COA-PWY: coenzyme A biosynthesis I|g__Bilophila.s__Bilophila_wadsworthia	0	0	0	0	0	0	0	0	0	0	0	0	0	0	0	0	0	0	0	0	0	0	0	0	19.4182	0	0	0	0	0	0	0	0	0	0	0	0	0	0	0	0	0	0	0	0	0	10.4533	0	14.1395
COA-PWY: coenzyme A biosynthesis I|g__Blautia.s__Blautia_hansenii	0	0	0	0	0	0	0	242.88	0	0	0	0	0	0	0	0	0	0	0	0	0	0	0	0	0	0	0	0	0	0	0	98.9611	0	0	0	0	0	0	0	0	0	0	0	0	0	0	0	0	0
COA-PWY: coenzyme A biosynthesis I|g__Blautia.s__Blautia_obeum	0	0	0	0	0	0	0	0	0	0	0	0	1.81182	0	0	0	0	0	0	7.89573	0	0	0	0	0	0	0	0	0	0	0	0	0	0	0	0	0	0	0	0	0	0	0	0	0	0	0	0	0
COA-PWY: coenzyme A biosynthesis I|g__Blautia.s__Blautia_sp_CAG_257	0	0	0	3.23541	0	0	0	0	0	0	0	0	0	0	0	0	0	0	0	0	0	0	0	0	0	19.486	0	0	0	0	0	0	0	0	0	0	0	0	0	0.485092	0	0	0	0	0	0	0	0	0
COA-PWY: coenzyme A biosynthesis I|g__Blautia.s__Blautia_wexlerae	0	0	0	4.51944	0	0	0	86.0632	0	0	0	0	0	0	0	0	0	0	0	2.34055	12.3121	0	0	0	52.5101	4.31981	0	0	0	0	0	119.86	130.831	0	0	0	0	0	0	0	0	7.96763	0	0	0	0	0	0	17.2481
COA-PWY: coenzyme A biosynthesis I|g__Blautia.s__Ruminococcus_gnavus	155.191	184.399	228.341	78.051	188.833	0	844.667	1099.52	168.415	360.397	107.098	138.407	121.199	62.8065	0	97.513	323.011	33.0127	255.246	96.3532	339.014	343.569	1452.97	0	124.173	707.671	64.1205	19.4535	184.921	91.8341	226.965	64.1479	110.161	17.4663	294.707	102.846	74.5464	640.336	0	516.074	0	149.476	0	482.996	65.5085	175.05	297.213	521.914	275.099
COA-PWY: coenzyme A biosynthesis I|g__Blautia.s__Ruminococcus_torques	0	0	24.0843	4.99031	0	0	1.01356	4.53757	2.43917	0	5.99734	0	34.3193	1.82059	0	86.4404	0	0	4.74216	47.0079	0	0	0	0	0	9.0374	0	0	0	0	0	189.762	148.603	0	0	0	0	0	0	1.56897	0	0.633489	0	34.1546	2.28289	0	0	0	210.824
COA-PWY: coenzyme A biosynthesis I|g__Butyricicoccus.s__Butyricicoccus_pullicaecorum	572.096	138.323	402.155	44.7529	1012.93	0	705.737	541.071	182.444	392.034	293.264	627.588	74.0593	145.233	0	354.906	197.803	0.460279	89.5232	260.189	334.101	554.329	721.299	0	203.872	156.866	177.512	333.487	242.786	657.52	191.047	341.181	267.088	84.975	937.183	290.811	766.52	172.406	1904.04	395.07	0	290.5	25.8872	413.53	171.419	103.17	443.626	1162.97	185.329
COA-PWY: coenzyme A biosynthesis I|g__Butyricimonas.s__Butyricimonas_virosa	0	0	0	0	0	0	0	0	0	0	0	0	0	0	0	0	0	0	0	0	0	0	0	0	20.3817	0	0	0	0	0	0	0	0	0	0	0	0	0	0	0	0	0	0	0	70.5132	0	19.5302	0	0
COA-PWY: coenzyme A biosynthesis I|g__Campylobacter.s__Campylobacter_coli	0	0	0	0	0	0	0	0	0	15.951	0	0	0	0	0	0	0	0	0	0	0	0	0	0	173.672	0	0	0	0	0	0	9.13284	0	0	0	0	0	0	0	0	0	0	0	0	0	0	0	0	0
COA-PWY: coenzyme A biosynthesis I|g__Campylobacter.s__Campylobacter_hyointestinalis	0	0	0	0	0	0	0	0	0	0	0	0	4.2679	0	0	0	0	0	0	0	0	0	0	0	0	0	0	0	0	0	0	0	0	0	0	0	0	0	0	0	0	0	0	0	0	0	0	0	0
COA-PWY: coenzyme A biosynthesis I|g__Campylobacter.s__Campylobacter_jejuni	0	0	0	0	0	0	0	0	0	0	0	0	4.27378	0	0	0	0	0	0	0	41.5874	0	0	0	0	0	0	0	0	0	0	0	0	0	0	0	0	0	0	0	0	0	0	0	0	0	0	0	0
COA-PWY: coenzyme A biosynthesis I|g__Catenibacterium.s__Catenibacterium_mitsuokai	0	0	0	0	0	0	0	0	0	0	0	0	40.8111	0	0	0	0	0	0	0	0	0	0	0	0	0	0	0	0	0	0	0	49.4861	0	0	0	0	0	0	0	0	8.193	0	0	0	0	0	0	0
COA-PWY: coenzyme A biosynthesis I|g__Clostridioides.s__Clostridioides_difficile	0	0	0	0	0	0	0	0	0	0	0	0	0	0	0	0	0	0	0	0	0	4.43156	0	0	0	0	0	0	0	0	0	0	0	0	0	0	0	0	0	0	0	0	0	0	0	0	0	0	0
COA-PWY: coenzyme A biosynthesis I|g__Clostridium.s__Clostridium_paraputrificum	6.37895	0	0	0	23.9619	49.7287	25.988	5.58274	0	0	0	0	0	0	0	0	0	0	0	6.55797	0	0	5.30997	57.075	5.64894	7.97401	0	0	0	0	2.1233	0	0	0	0	0	62.0953	10.8083	25.7503	28.1315	0	0	11.7803	0	0	0	0	16.2861	0
COA-PWY: coenzyme A biosynthesis I|g__Clostridium.s__Clostridium_perfringens	6.69374	0	0	1.45406	56.3359	715.629	270.217	29.4868	0	7.31622	0	0	0	0	296.493	0	0	8.1189	5.57225	50.2839	0	1.69606	10.1291	76.7171	0	7.22445	0	0	1.48295	13.7913	1.79511	5.54366	0	0	13.1907	0	0	180.611	157.486	61.365	907.542	8.06467	104.061	0	0	0	0	40.2651	0
COA-PWY: coenzyme A biosynthesis I|g__Clostridium.s__Clostridium_sp_7_2_43FAA	0	0	0	0	20.3708	0	3.07847	0	0	0	0	0	0	0	7.99768	0	0	0	0	5.82417	0	0	0	0	0	0	0	0	0	0	0	0	0	0	0	0	0	0	0	2.949	13.0104	0	0	0	0	0	0	10.0406	0
COA-PWY: coenzyme A biosynthesis I|g__Clostridium.s__Clostridium_sp_CAG_242	0	0	0	40.0545	0	0	0	0	14.7442	0	0	0	4.97915	0	0	0	0	0	0	6.03452	0	0	0	0	0	1.0058	0	0	0	0	0	93.2736	10.1381	0	0	0	0	0	0	0	0	2.93649	0	0	0	0	0	0	0
COA-PWY: coenzyme A biosynthesis I|g__Comamonas.s__Comamonas_kerstersii	0	0	0	0	0	0	0	0	0	0	0	0	5.27353	0	0	0	0	0	0	0	4.70519	0	0	0	0	0	0	0	0	0	0	0	0	0	0	0	0	0	0	0	0	228.371	0	0	0	0	0	0	3.24302
COA-PWY: coenzyme A biosynthesis I|g__Coprococcus.s__Coprococcus_comes	0	0	0	0	0	0	0	0	0	0	0	0	0.848089	0	0	0	0	0	0	0	0	0	0	0	0	0	0	0	0	0	0	0	0	0	0	0	0	0	0	0	0	0	0	0	3.10722	0	0	0	6.56658
COA-PWY: coenzyme A biosynthesis I|g__Coprococcus.s__Coprococcus_comes_CAG_19	0	0	0	0	0	0	0	0	0	0	0	0	0	0	0	0	0	0	0	0	0	0	0	0	0	0	0	0	0	0	0	0	0	0	0	0	0	0	0	0	0	0	0	0	0	0	0	0	1.44367
COA-PWY: coenzyme A biosynthesis I|g__Corynebacterium.s__Corynebacterium_amycolatum	0	0	0	0	0	0	0	0	0	0	75.7046	75.3932	0	0	0	12.9755	0	0	23.8504	0	0	0	0	0	0	0	0	13.7802	0	0	0	0	0	0	0	0	0	0	0	0	0	0	0	0	0	0	0	0	5.71726
COA-PWY: coenzyme A biosynthesis I|g__Corynebacterium.s__Corynebacterium_urealyticum	0	0	0	0	0	0	0	0	0	0	0	0	0	0	0	0	0	0	0	0	0	0	0	0	0	0	0	0	0	0	0	0	0	0	0	0	0	0	0	0	0	0	0	0	0	0	0	0	0
COA-PWY: coenzyme A biosynthesis I|g__Desulfovibrio.s__Desulfovibrio_piger	0	0	0	0	0	0	0	0	0	0	0	0	0	10.2096	0	0	0	0	0	0	0	0	0	0	50.0487	0	0	0	0	0	0	0	0	0	0	0	0	0	0	0	0	0	0	0	0	0	0	0	0
COA-PWY: coenzyme A biosynthesis I|g__Dorea.s__Dorea_formicigenerans	0	0	5.80306	4.60143	0	0	0	0	11.6997	2.89164	4.03671	8.99594	2.8305	4.69584	0	16.251	0	0	1.44445	3.10621	0	0	0	0	4.65811	2.33517	3.5966	2.13664	0	0	0	13.1343	4.70511	0	0	9.1389	0	0	0	0	0	7.97051	0	17.2474	8.03337	2.28156	5.42981	0	5.43812
COA-PWY: coenzyme A biosynthesis I|g__Dorea.s__Dorea_formicigenerans_CAG_28	0	0	30.3676	12.5416	0	0	0	1.43718	116.246	7.60373	29.8447	69.2622	17.9988	20.4324	0	91.0338	0	0	12.617	4.0329	0	0	0	0	26.5414	41.0402	31.0731	18.3868	0	0	0	55.7629	28.4828	0	8.2884	21.7349	0	0.865616	0	0	0	63.7636	0	92.7178	31.3509	20.3071	60.2127	0	20.6855
COA-PWY: coenzyme A biosynthesis I|g__Dorea.s__Dorea_longicatena	0	0	0	0	0	0	0	0	2.26249	1.90502	0	0	0	0	0	4.26537	0	0	0	0.615247	4.75085	0	0	0	5.70983	12.303	4.4373	0	0	0	0	0	22.2859	0	0	0	0	0	0	0	0	13.4438	0	0	6.21392	0	0	0	0
COA-PWY: coenzyme A biosynthesis I|g__Dorea.s__Dorea_longicatena_CAG_42	0	0	0	0	0	0	0	0	0.523547	1.42247	0	0	0	0	0	0	0	0	0	0	0	0	0	0	1.67646	3.46586	2.0646	0	0	0	0	0	9.8736	0	1.04694	0	0	0	0	0	0	2.06121	0	0	0	0	0	0	0
COA-PWY: coenzyme A biosynthesis I|g__Eggerthella.s__Eggerthella_lenta	15.4386	4.98145	0	0	0	0	0	0	9.31961	8.41652	0	1.49747	0	5.93556	0	3.72314	0	0	2.89744	4.72894	0	17.9023	0	0	7.55476	42.4517	2.9416	0	0	0	2.75516	3.80588	0	0	0	0	0	0	0	0	0	6.7052	0	13.5129	14.1758	5.63947	0	0	9.53554
COA-PWY: coenzyme A biosynthesis I|g__Enterobacter.s__Enterobacter_cloacae_complex	0	0	0	0	0	0	0	0	0	0	0	0	0	0	0	0	0	0	0	0	0	0	0	0	0	0	0	0	0	0	0	0	0	0	0	0	0	2.7226	0	0	0	0	0	0	0	0	0	0	0
COA-PWY: coenzyme A biosynthesis I|g__Enterococcus.s__Enterococcus_avium	0	0	0	0	0	0	25.3737	0	0	0	1.58077	0	0	0	0	0	0	0.77036	0	2.25599	0	0	0	0	0	0	0	0	0	0	22.6692	0	0	0	0	0	0	0	112.377	0	0	0	0	0	0	0	0	4.98934	0
COA-PWY: coenzyme A biosynthesis I|g__Enterococcus.s__Enterococcus_canintestini	0	0	0	0	0	0	0	0	0	0	0	0	0	0	0	0	0	0	0	0	0	0	0	0	0	0	0	0	0	0	0	0	0	0	64.1197	0	0	0	0	0	0	0	0	0	0	0	0	7.4668	0
COA-PWY: coenzyme A biosynthesis I|g__Enterococcus.s__Enterococcus_canis	0	0	0	0	0	0	0	0	0	0	0	0	0	0	0	0	0	0	0	0	0	0	0	0	0	0	0	0	0	0	0	0	0	0	0	0	0	0	0	0	0	0	0	0	0	0	0	0	0
COA-PWY: coenzyme A biosynthesis I|g__Enterococcus.s__Enterococcus_casseliflavus	0	0	0	0	0	0	0	0	0	0	0	0	0	0	0	0	0	0	0	0	0	0	0	0	0	0	0	0	0	0	0	0	0	0	0	0	0	0	0	0	0	0	0	0	0	0	0	0	0
COA-PWY: coenzyme A biosynthesis I|g__Enterococcus.s__Enterococcus_devriesei	0	0	0	0	0	0	0	0	0	0	0	0	0	0	0	0	0	0	0	0	0	0	0	0	0	0	0	0	0	0	0	0	0	0	0	0	0	0	0	0	0	0	0	0	0	0	0	0	0
COA-PWY: coenzyme A biosynthesis I|g__Enterococcus.s__Enterococcus_durans	0	0	0	0	0	0	0.329935	0	0	0	0	0	0	0	0	0	0	1.92284	0	0	0	0	0	0	0	12.5929	0	0	0	0	0	0	0	0	0	0	0	0	3.92164	0	0	0	0	4.06229	0	0	0	0	0
COA-PWY: coenzyme A biosynthesis I|g__Enterococcus.s__Enterococcus_faecalis	0	1.55275	0	1.281	26.8604	36.116	72.7928	0	0	15.4857	3.04251	0	3.39756	0	62.5174	0	13.2756	90.5853	3.55317	31.3823	0	0	12.1756	0	0	25.5061	1.93572	9.82015	1.57672	27.3916	5.55049	3.85217	0	0	25.2191	0	0	0	39.7898	2.17493	1200.41	13.7152	6.17048	33.5425	0	0	0	34.2787	0
COA-PWY: coenzyme A biosynthesis I|g__Enterococcus.s__Enterococcus_faecium	0	4.7656	0	2.57379	17.9783	45.8082	99.5393	0	0	20.9946	12.3979	0	0	0.965198	43.9729	0	21.7037	103.573	5.62098	33.8149	5.2436	0	19.5729	0	0	65.6885	0	6.44461	0	33.475	11.6604	22.0749	0	0	43.095	0	0	0	192.548	2.33131	0	0	17.6721	0	0	0	0	47.6285	0
COA-PWY: coenzyme A biosynthesis I|g__Enterococcus.s__Enterococcus_gallinarum	0	0	0	0	0	0	0	0	0	0	0	0	0	0	0	0	0	0	0	2.04714	10.2765	0	4.11592	0	0	17.5867	0	0	0	0	7.49008	0	0	0	0	0	0	0	0	1.13853	0	0	0	0	0	0	0	0	0
COA-PWY: coenzyme A biosynthesis I|g__Enterococcus.s__Enterococcus_pseudoavium	0	0	0	0	0	0	0	0	0	0	0	0	0	0	0	0	0	0	0	0	0	0	0	0	0	0	0	0	0	0	0	0	0	0	0	0	0	0	0	0	0	0	0	0	0	0	0	0	0
COA-PWY: coenzyme A biosynthesis I|g__Enterococcus.s__Enterococcus_thailandicus	0	0	0	0	0	0	41.3066	0	0	0	0	0	0	0	0	0	0	0	0	0	0	0	0	0	0	0	0	0	0	0	1.07358	0	0	0	0	0	0	0	0	0	0	0	0	0	0	0	0	0	0
COA-PWY: coenzyme A biosynthesis I|g__Erysipelatoclostridium.s__Clostridium_innocuum	0	0	0	4.37391	0	0	62.6838	11.5092	11.9181	14.3288	0	0	0	29.6214	0	0	0	0	0	0.450183	0	13.6089	5.52042	0	4.67909	50.594	0	0	0	0	0.792174	19.4681	0	0	0	0	0	0	28.9274	8.20941	0	0	0	0	0	0	0	0	0
COA-PWY: coenzyme A biosynthesis I|g__Erysipelatoclostridium.s__Erysipelatoclostridium_ramosum	246.82	36.9903	39.0601	57.9274	30.5738	0	0	50.2571	57.6743	13.1134	103.65	75.6111	12.5002	17.6471	0	39.6367	23.0159	15.3529	42.0379	88.4412	47.4058	39.9064	22.4785	0	20.9703	38.638	25.3537	16.9562	93.5925	0	17.8968	19.2602	7.63422	0	98.0191	20.3153	62.3294	4.55339	0	90.0008	0	28.826	0	28.3677	37.385	23.6668	30.3406	0	36.6439
COA-PWY: coenzyme A biosynthesis I|g__Escherichia.s__Escherichia_coli	349.169	336.946	508.728	64.576	783.216	1736.66	1518.99	653.914	36.1572	833.118	684.395	173.688	67.0206	215.141	2607.04	161.319	882.289	1209.55	421.387	918.215	222.297	105.041	1091.98	3038.78	0	621.446	193.704	520.368	1160.52	808.756	709.681	113.667	735.977	684.409	877.488	382.523	22.034	1147.93	1171.64	1020.43	1913.26	310.437	2660.58	155.397	358.683	634.847	326.279	1078.79	277.201
COA-PWY: coenzyme A biosynthesis I|g__Escherichia.s__Escherichia_fergusonii	0	0	0	0	0	0	0	0	0	0	21.1589	0	2.69314	0	0	0	0	71.9011	0	0	0	0	0	0	0	0	0	0	0	40.1865	0	0	0	0	0	0	0	0	0	43.1369	0	0	0	0	0	0	0	0	0
COA-PWY: coenzyme A biosynthesis I|g__Eubacterium.s__Eubacterium_callanderi	0	0	0	3.36086	0	0	0	0	0	0	0	0	0	0	0	0	0	0	0	0	0	0	0	0	8.0324	0	0	0	0	0	3.67572	0	0	0	0	0	0	0	0	0	0	0.625954	0	0	0	0	0	0	2.49357
COA-PWY: coenzyme A biosynthesis I|g__Eubacterium.s__Eubacterium_limosum	0	0	0	0	0	0	0	0	0	0	0	0	0	0	0	0	0	0	0	0	0	0	0	0	4.83251	0	0	0	0	0	0	0	0	0	0	0	0	0	0	0	0	0	0	0	0	0	0	0	0
COA-PWY: coenzyme A biosynthesis I|g__Faecalibacterium.s__Faecalibacterium_prausnitzii	1955.16	487.299	781.524	245.003	0	0	0	1202.4	1464.63	642.729	0	1865.71	5.25607	2320.89	0	1968.69	0	0	99.2315	887.785	63.4463	2210.76	2408.78	0	2070.7	2356.37	3497.79	930.563	0	0	491.916	2313.81	2233.11	239.94	345.641	579.086	0	54.1782	0	784.617	0	2579.95	0	293.089	77.179	895.882	1491.46	4.45074	633.674
COA-PWY: coenzyme A biosynthesis I|g__Faecalicoccus.s__Faecalicoccus_pleomorphus	0	0	0	290.986	0	0	0	0	0	0	0	130.485	126.87	149.82	74.1687	41.2038	0	0	49.1832	0	225.088	16.4583	0	0	97.9592	0	155.523	0	0	0	0	5.70334	52.4653	0	0	67.9909	18.9779	80.2016	0	0	0	8.31078	0	72.1543	100.676	46.2426	91.691	0	30.3151
COA-PWY: coenzyme A biosynthesis I|g__Finegoldia.s__Finegoldia_magna	0	0	0	0	0	0	0	0	0	0	0	0	0	0	0	0	0	0	0	0	0	0	0	0	0	0	0	0	0	0	0	0	0	0	0	0	0	0	0	0	0	0	0	0	0	0	0	0	0
COA-PWY: coenzyme A biosynthesis I|g__Flavonifractor.s__Flavonifractor_plautii	0	0	0	9.30483	4.23663	0	0	0	22.7333	0	0	0	3.64887	81.2153	0	7.43856	0	0	0	0	0	0	0	0	43.6065	22.5621	31.2674	0	0	0	0	16.7771	0	10.4681	0	32.431	0	0	0	0	0	0	0	7.57531	0	0	9.26694	0	0
COA-PWY: coenzyme A biosynthesis I|g__Fusicatenibacter.s__Fusicatenibacter_saccharivorans	0	0	0	0	0	0	0	0	0.714176	0	0	0	0	0	0	0	0	0	0	0	0	0	0	0	0	0	0	0	0	0	0	0	0	0	0	0	0	0	0	0	0	2.02527	0	0	0	0	0	0	0
COA-PWY: coenzyme A biosynthesis I|g__Fusobacterium.s__Fusobacterium_mortiferum	164.499	185.785	673.491	70.058	81.051	0	0	0	0	19.9326	127.065	23.2248	75.9391	0	0	56.6914	1202.98	5.07242	75.3736	18.0159	0	0	0	0	36.9432	0	0	0	304.61	0	4.01525	0	0	0	99.6592	13.4294	862.444	39.2426	0	0	0	0	0	114.63	59.6501	47.8703	24.3502	0	54.049
COA-PWY: coenzyme A biosynthesis I|g__Fusobacterium.s__Fusobacterium_necrophorum	0	345.083	28.5074	0	0	0	0	0	0	0	0	0	0	0	0	0	0	10.3438	23.8766	0	0	0	0	0	0	0	0	0	0	0	0	0	0	0	0	0	0	0	0	0	0	0	0	0	0	1.6948	0	0	0
COA-PWY: coenzyme A biosynthesis I|g__Fusobacterium.s__Fusobacterium_ulcerans	0	5.09814	0	0	0	0	0	0	0	0	0	0	0	0	0	0	0	0	0	0	0	0	0	0	0	0	0	0	0	0	0	0	4.87884	0	0	0	0	0	0	22.1159	0	0	0	0	1.17786	0	0	0	0
COA-PWY: coenzyme A biosynthesis I|g__Fusobacterium.s__Fusobacterium_varium	0	9.59169	0	0	0	0	0	0	0	0	0	0	0	0	0	0	0	0	0	0	0	0	0	0	0	0	0	0	0	0	0	0	0	0	10.6629	0	0	0	0	0	0	0	0	0	12.7113	0	0	0	0
COA-PWY: coenzyme A biosynthesis I|g__Gallibacterium.s__Gallibacterium_anatis	0	0	0	0	0	0	0	0	244.291	0	0	0	0	0	0	0	0	1.33397	0	1.0802	7.04676	44.3321	0	0	2.4851	0	0	0	0	0	0	13.2452	0	60.5662	0	43.3609	0	285.4	0	0	0	0	0	15.3328	150.737	4.64964	0	0	9.28428
COA-PWY: coenzyme A biosynthesis I|g__Gallibacterium.s__Gallibacterium_genomosp_3	0	0	0	0	0	0	0	0	0	0	28.9031	0	4.26	0	0	0	0	0	0	0	0	0	0	0	0	0	0	0	0	0	0	0	0	0	0	0	49.5397	0	0	0	0	0	0	0	0	0	0	0	7.07801
COA-PWY: coenzyme A biosynthesis I|g__Gallibacterium.s__Gallibacterium_salpingitidis	656.586	202.727	115.751	0	0	0	0	0	1.67139	0	30.3171	64.6022	0	0	0	225.829	0	311.26	152.191	0	0	0	0	0	33.0564	15.5354	0	180.988	299.411	468.146	3.81878	0	0	2002.69	30.8787	485.57	0	0	0	0	0	0	0	71.9506	176.765	390.485	87.5254	0	0
COA-PWY: coenzyme A biosynthesis I|g__Gemmiger.s__Gemmiger_sp_An194	0	0	0	0	0	0	0	387.479	0	0	0	0	0	0	0	0	0	0	0	135.088	0	0	0	0	0	0	0	0	0	0	0	0	0	0	0	0	0	0	0	0	0	0	0	0	0	0	0	0	0
COA-PWY: coenzyme A biosynthesis I|g__Hafnia.s__Hafnia_paralvei	0	0	0	0	0	0	0	0	0	0	0	0	0	0	0	0	0	0	0	0	0	0	0	0	0	1.31316	0	0	0	0	0	0	0	0	0	0	0	0	0	0	0	0	0	0	0	0	0	0	0
COA-PWY: coenzyme A biosynthesis I|g__Holdemanella.s__Holdemanella_biformis	0	0	0	0	0	0	0	0	0	0	0	0	0	0	0	0	0	0	0	0	0	0	0	0	0	0	0	0	0	0	0	0	57.9558	0	0	0	0	0	0	0	0	0	0	0	0	0	0	0	0
COA-PWY: coenzyme A biosynthesis I|g__Intestinibacter.s__Intestinibacter_bartlettii	0	0	0	0	0	0	0	0	0	0	0	0	3.90658	0	0	0	0	0	0	0	0	0	0	0	0	0	0	0	0	0	0	0	0	0	0	0	0	0	0	0	0	0	0	0	0	0	0	0	0
COA-PWY: coenzyme A biosynthesis I|g__Klebsiella.s__Klebsiella_oxytoca	0	0	0	0	0	0	0	0	0	0	0	0	0	0	0	0	0	0	0	79.331	0	0	0	0	0	0	0	0	0	0	0	0	0	0	0	0	0	0	0	0	0	0	0	0	0	0	0	0	0
COA-PWY: coenzyme A biosynthesis I|g__Klebsiella.s__Klebsiella_pneumoniae	0	19.2479	0	4.65252	59.1288	100.575	0	0	0	0	0	0	2.46966	8.35827	0	0	50.1314	174.629	48.7301	26.061	0	0	0	0	0	15.6939	0	34.0599	0	35.3318	0	0	0	21.6309	37.4161	0	0	0	0	17.9377	47.4573	0	0	0	0	0	0	29.4051	6.52196
COA-PWY: coenzyme A biosynthesis I|g__Klebsiella.s__Klebsiella_variicola	0	0	0	0	0	0	0	0	0	0	0	0	0	0	0	0	0	0.263241	0	1.76522	0	0	0	0	0	0	0	0	0	0	0	0	0	2.22694	0	0	0	0	0	0	0	0	0	0	0	0	0	0	0
COA-PWY: coenzyme A biosynthesis I|g__Kluyvera.s__Kluyvera_cryocrescens	0	0	0	0	0	0	0	0	0	0	0	0	0	0	0	0	0	0	0	0	0	0	0	0	0	0	0	0	0	0	0	0	0	0	0	0	0	6.38091	0	0	0	0	0	0	0	0	0	0	0
COA-PWY: coenzyme A biosynthesis I|g__Lachnoclostridium.s__Clostridium_aldenense	0	9.35488	0	0	0	0	0	0	0	0	0	0	0	0	0	0	0	0	0	0	0	0	0	0	0	0	0	0	0	0	0	0	0	0	0	0	0	0	0	0	0	0	0	0	0	0	0	0	0
COA-PWY: coenzyme A biosynthesis I|g__Lachnoclostridium.s__Clostridium_bolteae	0	19.203	0	0	0	0	0	0	0	0	0	0	0	0	0	0	0	0	0	0	0	0	34.1548	0	0	0	0	0	0	0	0	0	0	0	0	0	0	0	0	0	0	0	0	4.83651	0	0	0	0	0
COA-PWY: coenzyme A biosynthesis I|g__Lachnoclostridium.s__Clostridium_clostridioforme	0	23.4087	19.1929	8.25183	0	0	0	0	0.518929	6.977	8.15238	0	0	0	0	12.991	0	0	3.12545	1.49675	0	48.4827	0	0	56.1553	4.05238	0	11.1113	0	0	0	0	5.24503	11.0468	2.51333	10.3096	0	0	0	0	0	0	0	26.9589	27.9702	6.01892	4.2476	0	2.512
COA-PWY: coenzyme A biosynthesis I|g__Lachnoclostridium.s__Clostridium_lavalense	0	0	0	5.1418	0	0	0	0	0	0	0	0	0	0.594386	0	0	0	0	0	0	0	0	0	0	1.70387	0.412142	0	0	0	0	0	0	0	0	0	0	0	0	0	0	0	0	0	0	0	0	0	0	0
COA-PWY: coenzyme A biosynthesis I|g__Lachnoclostridium.s__Clostridium_scindens	0	0	0	4.38197	0	0	0	0	3.43545	0	0	0	0	40.8171	0	0	0	0	0	0	0	0	0	0	3.97797	0	0	0	0	0	0	0	0	0	0	0	0	0	0	0	0	0	0	0	0	0	0	0	0
COA-PWY: coenzyme A biosynthesis I|g__Lactobacillus.s__Lactobacillus_amylovorus	64.24	5.0354	19.7374	0	0	6.19829	0	0	0	0	23.4804	16.9397	0	0	0	8.52383	0	0.227692	20.9984	0	0	0	0	0	0	0	0	37.8763	0	1.65039	0	0	0	0	0	21.5083	0	0	85.4647	0	0	0	0	18.5898	33.5492	25.561	86.1679	0	0
COA-PWY: coenzyme A biosynthesis I|g__Lactobacillus.s__Lactobacillus_amylovorus_CAG_719	56.6046	4.54496	23.351	0	0	0	0	0	0	0	14.4288	6.83773	0	0	0	3.78303	0	0	27.403	0	0	0	0	0	0	0	0	25.2595	0	0	0	0	0	0	0	13.3454	0	0	42.0515	0	0	0	0	0	15.9925	23.3859	71.4011	0	0
COA-PWY: coenzyme A biosynthesis I|g__Lactobacillus.s__Lactobacillus_animalis	0	0	0	0	0	0	0	0	0	0	0	3.07513	0	0	0	0	0	0	0	0	0	0	0	0	0	0	0	0	0	0	0	0	0	0	0	0	0	0	0	0	0	0	0	0	0	0	0	0	0
COA-PWY: coenzyme A biosynthesis I|g__Lactobacillus.s__Lactobacillus_crispatus	0	0	0	0	0	0	27.8497	0	0	0	0	0	0	0	0	0	0	0	0	0	0	0	0	0	0	0	0	0	0	0	0	0	0	0	0	0	0	0	0	0	0	0	0	0	0	0	0	0	0
COA-PWY: coenzyme A biosynthesis I|g__Lactobacillus.s__Lactobacillus_delbrueckii	0	0	0	0	0	0	0	0	0	0	0	0	0	0	0	0	0	0	0	0	0	0	0	0	0	0	0	0	0	0	0	0	0	0	3.90486	0	0	0	0	0	0	0	0	0	0	0	0	15.6333	14.8978
COA-PWY: coenzyme A biosynthesis I|g__Lactobacillus.s__Lactobacillus_fermentum	0	0	0	0	0	0	0	0	0	0	0	0	0	0	0	0	0	0	0	0	0	0	0	0	0	0	0	0	0	0	0	0	0	0	0	0	0	0	0	0	0	0	0	0	0	0	0	0	0
COA-PWY: coenzyme A biosynthesis I|g__Lactobacillus.s__Lactobacillus_ingluviei	0	0	0	0	0	0	0	0	0	0	0.355403	0	0	0	0	0	0	0	0	0	0	0	0	0	0	0	0	0	0	0	0	0	0	0	0	0	0	0	0	0	0	0	0	0	0	0	0	0	0
COA-PWY: coenzyme A biosynthesis I|g__Lactobacillus.s__Lactobacillus_johnsonii	92.6068	8.04787	24.3683	0	0	0	124.82	0	10.0717	0	6.77208	89.6877	0	0	0	5.64366	0	7.86625	45.1916	0	0	0	0	0	0	0	0	78.0832	2.46744	2.71628	0	0	0	0	0	22.2406	0	0	0	0	0	0	0	32.4855	39.8681	2.66936	105.926	0	0
COA-PWY: coenzyme A biosynthesis I|g__Lactobacillus.s__Lactobacillus_kitasatonis	0	0	0	0	0	0	0	0	0	0	0	0	0	0	0	0	0	0	0	0	0	0	0	0	0	0	0	0	0	0	0	0	3.92992	0	0	0	0	0	0	0	0	0	0	0	0	0	0	0	0
COA-PWY: coenzyme A biosynthesis I|g__Lactobacillus.s__Lactobacillus_mucosae	0	0	0	0	0	0	0	0	0	0	17.127	0	0	0	0	0	0	0	0	1.12925	0	0	0	0	0	2.66	0	0	0	0	0	0	0	0	0	0	0	0	0	0	0	0	0	0	0	0	0	0	0
COA-PWY: coenzyme A biosynthesis I|g__Lactobacillus.s__Lactobacillus_murinus	0	0	0	0	0	0	119.232	0	0	0	3.58704	0	0	0	0	0	0	0	0	0	0	0	2.87329	0	0	0	0	3.92904	0	0	0	0	0	0	0	0	0	0	261.451	23.036	0	0	0	0	0	0	0	0	0
COA-PWY: coenzyme A biosynthesis I|g__Lactobacillus.s__Lactobacillus_parabuchneri	0	0	0	0	0	0	0	0	0	0	0	0	0	0	0	0	0	0	0	0	0	0	0	0	0	0	0	0	0	0	1.33212	0	0	0	0	0	0	0	0	0	0	0	0	0	0	0	0	0	0
COA-PWY: coenzyme A biosynthesis I|g__Lactobacillus.s__Lactobacillus_plantarum	0	0	0	0	0	0	0	0	0	0	0	0	0	0	0	0	0	0	0	0	0	0	0	0	0	0	0	0	0	0	0	2.7536	0	0	0	0	0	0	0	0	0	0	0	0	0	0	0	0	0
COA-PWY: coenzyme A biosynthesis I|g__Lactobacillus.s__Lactobacillus_pontis	0	0	0	0	0	0	0	0	0	0	1.02498	0	0	0	0	0	0	0	0	0	0	0	0	0	0	0	0	0	0	0	0	0	0	0	0	0	0	0	0	0	0	0	0	0	0	0	0	0	0
COA-PWY: coenzyme A biosynthesis I|g__Lactobacillus.s__Lactobacillus_reuteri	0	1.60917	50.2585	0	37.1378	0	0.980193	0	42.5563	0	9.87544	4.95328	0	0	0	0.538906	0	39.2412	34.8789	0	8.32546	0	1.88899	0	1.61082	3.03489	0	9.69805	1.14475	6.08356	0	0	0	0	0	0	0	0	0	0	0	0	0	9.04727	5.75342	8.65139	48.7995	0	25.5259
COA-PWY: coenzyme A biosynthesis I|g__Lactobacillus.s__Lactobacillus_saerimneri	0	0	0	0	0	6.70915	0	0	0	0	0	0	0	0	0	0	0	0	0	1.50886	33.9189	0	0	0	0	0	0	0	0	0	0	0	0	0	0	0	0	0	0	0	0	0	0	0	0	0	0	0	0
COA-PWY: coenzyme A biosynthesis I|g__Lactobacillus.s__Lactobacillus_salivarius	0	0	0	0	6.05656	0	15.0311	0	12.8061	0	0	0	0	0	0	0	0	0	0	0	0	0	7.49756	0	18.477	30.1265	0	0	0	0	3.26972	0	0	0	0	0	0	0	0	0	8.71976	8.11425	0	0	0	0	0	0	5.86525
COA-PWY: coenzyme A biosynthesis I|g__Mannheimia.s__Mannheimia_sp_USDA_ARS_USMARC_1261	0	0	0	0	5.53121	0	0	0	0	0	0	0	0	0	0	0	0	0	0	0	0	0	0	0	0	0	0	0	0	0	0	0	0	18.8474	0	0	0	0	0	0	0	0	0	0	0	0	83.9172	0	0
COA-PWY: coenzyme A biosynthesis I|g__Mannheimia.s__Mannheimia_varigena	0	9.88007	0	0	0	0	0	0	0	0	0	0	0	0	0	0	0	5.55859	0	0	0	0	0	0	0	0	0	0	0	0	0	0	0	6.04921	0	0	0	0	0	0	0	0	0	0	0	0	0	0	4.47136
COA-PWY: coenzyme A biosynthesis I|g__Parabacteroides.s__Parabacteroides_distasonis	0	3.61561	16.0227	15.9991	0	0	0	0	28.5807	0	0	0	15.7074	4.4115	0	4.08467	0	0.322003	2.25608	2.66659	0	3.77341	0	0	5.25058	29.1114	9.97326	0	0.52853	0	0.810944	0	0	0	0	9.34124	0	11.4961	0	0	0	0	0	23.0806	26.3466	2.53572	32.5401	0	9.36995
COA-PWY: coenzyme A biosynthesis I|g__Parabacteroides.s__Parabacteroides_goldsteinii	0	0	0	0	0	0	0	0	0	6.69526	0	0	0	0	0	0	0	0	0	0	0	0	0	0	0	0	0	0	0	0	0	0	0	0	0	0	0	0	0	0	0	0	0	0	0	0	0	0	0
COA-PWY: coenzyme A biosynthesis I|g__Parabacteroides.s__Parabacteroides_johnsonii	0	0	0	0	0	0	0	0	0	0	0	0	0	0	0	0	0	0	0	0	0	0	0	0	0	0	0	0	0	0	0	0	0	0	0	0	0	0	0	0	0	0	0	0	0	1.11946	0	0	0
COA-PWY: coenzyme A biosynthesis I|g__Parabacteroides.s__Parabacteroides_merdae	0	0	0	51.9506	0	0	0	0	0	0	0	0	0.594527	0	0	28.3724	0	0	0	0	0	0	0	0	10.0477	0	0	0	0	0	0	0	0	4.66799	0	0	0	0	0	0	0	9.70628	0	0	0	7.37501	6.85929	0	0
COA-PWY: coenzyme A biosynthesis I|g__Parabacteroides.s__Parabacteroides_sp_CAG_409	0	0	0	1.82449	0	0	0	0	0	0	0	0	0	62.7002	0	0	0	0	0	0	0	0	0	0	3.88682	0	0	0	0	0	0	7.50728	6.74209	0	0	0	0	0	0	0	0	0	0	0	0	0	0	0	0
COA-PWY: coenzyme A biosynthesis I|g__Pasteurella.s__Pasteurella_canis	0	0	0	0	0	0	0	0	0	0	0	0	0	0	0	0	0	0.639136	0	0	0	0	0	0	0	0	0	0	0	0	0	0	0	0	0	0	0	0	0	0	0	0	0	0	0	0	0	0	0
COA-PWY: coenzyme A biosynthesis I|g__Peptostreptococcaceae_unclassified.s__Clostridium_hiranonis	0	0	0	0	0	0	0	0	0	0	0	0	0	0	0	0	0	0	0	0	0	0	0	0	0	0	0	0	0	0	0	0	0	0	0	0	0	0	0	0	0	0	0	0	0	0	0	0	0
COA-PWY: coenzyme A biosynthesis I|g__Peptostreptococcus.s__Peptostreptococcus_sp_D1	0	0	0	0	0	0	0	0	0	0	0	0	0	0	0	0	0	0	0	0	0	0	0	0	0	0	0	0	0	0	0	0	0	0	0	0	0	0	0	0	0	0	0	0	0	0	1.72157	0	0
COA-PWY: coenzyme A biosynthesis I|g__Prevotella.s__Prevotella_copri	0	0	0	4.1183	0	0	0	0	0	4.29186	0	0	4.24173	0	0	0	0	0	0	0	19.941	0	0	0	0	0	0	0	0	0	1.65645	0	8.4904	0	0	0	0	0	0	0	0	7.4992	0	0	0	0	0	0	0
COA-PWY: coenzyme A biosynthesis I|g__Prevotella.s__Prevotella_copri_CAG_164	0	0	0	3.52636	0	0	0	0	0	3.99801	0	0	1.00989	0	0	0	0	0	0	0	30.5198	0	0	0	0	0	0	0	0	0	1.02201	0	9.93217	0	0	0	0	0	0	0	0	10.9673	0	0	0	0	0	0	0
COA-PWY: coenzyme A biosynthesis I|g__Prevotella.s__Prevotella_sp_CAG_279	0	0	0	5.75035	0	0	0	0	0	0	0	0	2.27782	0	0	0	0	0	0	0	0	0	0	0	0	0	0	0	0	0	0	0	0	0	0	0	0	0	0	0	0	0	0	0	0	0	0	0	0
COA-PWY: coenzyme A biosynthesis I|g__Prevotella.s__Prevotella_sp_CAG_520	0	0	0	0	0	0	0	0	386.401	176.146	0	0	14.7625	0	0	0	0	0	0	0	0	235.994	0	0	0	0	0	0	0	0	2.19739	0	289.617	0	0	0	0	14.0546	0	0	0	1.99448	0	0	0	0	0	0	0
COA-PWY: coenzyme A biosynthesis I|g__Prevotella.s__Prevotella_sp_CAG_891	0	0	0	80.5046	0	0	0	0	0	0	0	0	0	0	0	0	0	0	0	0	0	0	0	0	0	0	0	0	0	0	0	0	0	0	0	0	0	0	0	0	0	0	0	0	0	0	0	0	0
COA-PWY: coenzyme A biosynthesis I|g__Prevotella.s__Prevotella_stercorea	0	0	0	0	0	0	0	0	1.44445	1.40276	0	0	0	0	0	0	0	0	0	0	0	0.968491	0	0	0	0	0	0	0	0	0	0	0.506397	0	0	0	0	0	0	0	0	0	0	0	0	0	0	0	0
COA-PWY: coenzyme A biosynthesis I|g__Proteus.s__Proteus_hauseri	0	0	0	0	0	0	0.578193	0	0	0	0	0	0	0	0	0	0	0	0	0	0	0	0	0	0	0	0	0	0	0	0	0	0	0	0	0	0	0	0.295458	0	0	0	0	0	0	0	0	0	0
COA-PWY: coenzyme A biosynthesis I|g__Proteus.s__Proteus_mirabilis	0	0	0	0	6.02422	0	0	0	0	0	0.80908	0	0	0	0	1.67115	0	0.341475	0	0	0	0	0	0	0	0	0	0.793624	0	0	0	0	0	0	0	0	0	0	0	0	0	0	0	0	0	0	0	7.07389	0
COA-PWY: coenzyme A biosynthesis I|g__Proteus.s__Proteus_vulgaris	0	0	0	0	0	0	0	0	0	0	0	0	0	0	0	0	0	0	0	1.72589	0	0	0	0	0	0	0	0	0	0	0	0	0	0	0	0	0	0	0	0	0	0	0	0	0	0	0	0	0
COA-PWY: coenzyme A biosynthesis I|g__Providencia.s__Providencia_stuartii	0	0	0	0	11.8086	12.2274	0	0	0	0	0	0	0	0	0	0	0	0.20522	0	0	0	0	0	0	0	0	0	0	0	0	0	0	0	0	0	0	0	0	0	0	0	0	0	0	0	0	0	0	0
COA-PWY: coenzyme A biosynthesis I|g__Pseudoflavonifractor.s__Pseudoflavonifractor_capillosus	0	0	0	21.7385	0	0	0	0	0	0	0	0	0	0	0	0	0	0	0	0	0	0	0	0	0	0	0	0	0	0	0	11.5938	0	0	0	0	0	0	0	0	0	0	0	0	0	0	0	0	0
COA-PWY: coenzyme A biosynthesis I|g__Pseudomonas.s__Pseudomonas_aeruginosa_group	0	0	0	0	0	0	0	0	0	0	0	0	0	0	0	0	0	0	0	0	0	0	0	0	0	0	0	0	0	0	0	0	0	0	0	5.35231	0	0	0	0	0	3.79065	0	0	2.4039	0	0	0	0
COA-PWY: coenzyme A biosynthesis I|g__Ruminococcaceae_unclassified.s__Ruminococcaceae_bacterium_D16	36.2623	0	0	216.681	4.72473	0	0	0	6.15242	0	0	0	9.10792	49.8301	0	14.3918	0	0	0	30.2445	0	0	0	0	3.16229	0	0	0	0	0	0	13.0909	0	23.3441	75.3388	0	65.9647	0	0	5.35134	0	15.4041	0	266.593	22.0569	0	7.9688	76.1247	0
COA-PWY: coenzyme A biosynthesis I|g__Salmonella.s__Salmonella_enterica	0	0	0	0	0	0	0	0	0	0	0	0	0	0	0	0	0	0	0	0	0	0	0	0	0	0	0	0	0	0	0	0	0	0	0	0	0	0	0	0	0	0	0	0	0	0	0	0	0
COA-PWY: coenzyme A biosynthesis I|g__Streptococcus.s__Streptococcus_equinus	0	0	0	0	21.7524	0	21.9312	30.4689	0	0	6.4596	0	0	0	0	0	0	13.597	0	0	0	0	0	0	0	0	0	0	0	0	31.1097	0	9.294	0	0	0	0	0	67.6184	20.1911	0	0	0	0	0	0	0	0	0
COA-PWY: coenzyme A biosynthesis I|g__Streptococcus.s__Streptococcus_gallolyticus	0	0	0	0	0	0	0	0	0	0	0	0	0	0	0	0	0	8.68854	6.42802	0	0	0	0	0	2.69239	0	0	0	6.61797	4.11914	0	0	0	0	0	0	0	0	0	0	0	0	0	0	17.9755	0	0	8.87492	0
COA-PWY: coenzyme A biosynthesis I|g__Streptococcus.s__Streptococcus_infantarius	0	0	0	0	0	0	97.2599	0	0	0	0	0	0	0	0	0	0	0	0	0	0	0	14.8154	0	0	71.2679	0	0	0	0	0	5.98889	0	0	0	0	0	0	2.74236	9.79907	242.594	0	0	0	0	0	0	0	0
COA-PWY: coenzyme A biosynthesis I|g__Streptococcus.s__Streptococcus_lutetiensis	0	0	0	0	0	0	0	0	3.26102	0	0	0	2.1268	0	0	0	0	0	0	0	0	0	0	0	0	5.36542	0	0	0	0	0.55194	0	0	0	0	0	0	0	0	0	0	0	0	0	0	0	0	0	315.966
COA-PWY: coenzyme A biosynthesis I|g__Streptococcus.s__Streptococcus_pasteurianus	0	129.394	0	0	23.317	784.231	0	7.47903	0	0	4.23926	0	30.4749	0	0	0	0	6.90927	19.453	63.8104	58.7514	0	185.902	0	0	48.2852	0	1.92075	22.5042	5.6658	10.7931	82.358	0	0	181.17	0	14.1578	27.6722	19.408	6.66538	0	13.9981	0	0	4.54187	2.55052	0	187.898	322.44
COA-PWY: coenzyme A biosynthesis I|g__Streptococcus.s__Streptococcus_pluranimalium	0	0	0	0	0	0	6.32337	0	0	0	0	0	0	0	0	0	0	0	0	0	0	0	0	0	0	3.46046	0	0	0	0	0	0	0	0	0	0	0	0	0	0	0	0	0	0	0	0	0	0	0
COA-PWY: coenzyme A biosynthesis I|g__Streptococcus.s__Streptococcus_thermophilus	0	0	0	8.5218	0	13.4216	8.57224	0	0	14.0051	0	0	13.748	0	16.7095	0	0	0	0	7.41816	0	0	2.01593	0	0	18.9717	20.0322	0	0	0	8.84146	3.98722	0	0	0	0	0	19.4052	0	4.49377	0	34.6613	0	0	0	0	0	0	0
COA-PWY: coenzyme A biosynthesis I|g__Streptococcus.s__Streptococcus_thermophilus_CAG_236	0	0	0	1.95591	0	12.7361	4.04005	0	0	9.94391	0	0	5.63883	0	5.08523	0	0	0	0	2.55056	0	0	0.762155	0	0	11.0191	8.47479	0	0	0	5.99674	1.59512	0	0	0	0	0	8.08527	0	3.25416	0	18.5441	0	0	0	0	0	0	0
COA-PWY: coenzyme A biosynthesis I|g__Streptococcus.s__Streptococcus_uberis	0	0	0	0	0	0	0	0	0	0	0	0	0	0	0	0	0	3.40509	1.05834	0	0	0	0	0	0	0	0	0	0	0	0	0	0	0	16.2981	0	0	0	0	0	0	0	0	0	0	0	0	0	0
COA-PWY: coenzyme A biosynthesis I|g__Terrisporobacter.s__Terrisporobacter_glycolicus	0	0	0	0	0	0	0	0	0	0	0	0	0	0	0	0	0	0	0	0	0	0	0	0	0	0	0	0	0	0	4.19158	0	0	0	0	0	0	10.1558	0	0	0	0	0	0	0	0	0	0	0
COA-PWY: coenzyme A biosynthesis I|g__Terrisporobacter.s__Terrisporobacter_othiniensis	0	0	0	0	0	0	21.4098	0	0	0	0	0	1.43935	0	16.4537	0	0	0	0	3.7988	0	0	0	0	0	3.46682	0	0	0	0	3.06204	0	0	0	0	0	0	0	0	0	36.5963	0	0	0	0	0	0	9.75277	0
COA-PWY: coenzyme A biosynthesis I|g__Tyzzerella.s__Tyzzerella_nexilis	0	0	0	0	0	0	0	1408.36	0	0	154.205	429.122	0	0	0	0	0	0	0	627.767	0	0	0	0	0	0	0	0	0	0	0	0	67.9257	0	0	0	0	0	0	103.147	0	0	0	0	0	0	0	0	426.97
COA-PWY: coenzyme A biosynthesis I|g__Vagococcus.s__Vagococcus_lutrae	0	0	0	0	0	0	0	0	0	0	0	0	0	0	0	0	0	0	0	0	0	0	0	0	0	0	0	0	0	0	0	0	0	0	0	0	0	0	0	0	0	0	0	0	0	0	0	0	0
COA-PWY: coenzyme A biosynthesis I|g__Veillonella.s__Veillonella_atypica	5.58658	0	0	0	0	0	0	0	0	0	0	0	0	0	0	0	0	0	0	0	0	0	0	0	0	0	0	0	0	6.37292	0	0	0	0	1.39017	0	0	0	0	0	0	0	0	0	0.889005	0	0	0	0
COA-PWY: coenzyme A biosynthesis I|g__Veillonella.s__Veillonella_parvula	0	0	0	0	0	0	0	0	0	0	0	0	0	0	0	0	0	0	0	0	0	0	0	0	0	0	0	0	0	0	0	0	3.38364	0	0	0	0	0	0	0	0	0	0	0	1.64139	0	0	0	0
COA-PWY: coenzyme A biosynthesis I|unclassified	735.517	741.266	1704.06	1777.72	803.988	44.6897	268.847	946.882	2335.51	381.544	431.38	1370.21	1906.33	1369.32	3.15029	1317.36	196.746	234.984	1183.22	481.498	1908.61	1973.38	351.565	7.35292	2452.98	943.591	1698.58	632.017	313.41	623.132	1104.29	2032.87	813.466	399.982	716.249	1100.21	1501.49	1247.61	38.5772	383.114	21.1151	1883.2	36.0418	1339.28	828.801	657.535	1256.34	489.219	1003.03
COBALSYN-PWY: adenosylcobalamin salvage from cobinamide I	4172.81	2577.67	2626.55	2603.23	2085.94	2916.35	2914.33	4354.12	4698.17	3470.95	1970.7	4346.59	2053.7	4878.57	2873.21	4103.01	3102.14	2469.06	2155.74	3208.28	2407.63	4400.94	5088.07	2695.77	4404.55	4882.2	5912.72	3161.21	2718.2	2972.2	2428.41	4909.74	4627.66	1734.53	2543.67	2527.89	1911.37	2667.33	2733.72	3305.03	2778.14	4998.86	2779.45	3000.6	2421.23	2914.51	3773.96	2478.63	3128.1
COBALSYN-PWY: adenosylcobalamin salvage from cobinamide I|g__Blautia.s__Ruminococcus_gnavus	136.708	164.868	193.115	56.4558	58.6512	0	805.8	974.79	166.876	331.824	62.6976	142.392	58.018	46.1911	0	81.1117	0	5.85202	243.308	63.3234	277.671	328.033	1359.63	0	113.42	689.636	56.9967	8.45782	12.9863	0	213.393	68.6959	90.4243	0	11.9084	79.7878	73.0876	636.158	0	495.722	0	125.753	0	437.633	46.9937	158.855	265.466	388.361	253.699
COBALSYN-PWY: adenosylcobalamin salvage from cobinamide I|g__Citrobacter.s__Citrobacter_freundii	0	0	0	0	0	0	0	0	0	0	0	0	0	0	0	0	0	0	0	1.5615	0	0	0	0	0	0	0	0	0	0	0	0	0	0	0	0	0	0	0	0	0	0	0	0	0	0	0	0	0
COBALSYN-PWY: adenosylcobalamin salvage from cobinamide I|g__Citrobacter.s__Citrobacter_portucalensis	0	0	0	0	0	0	0	0	0	0	0	0	0	0	0	0	0	0	0	1.42024	0	0	0	0	0	0	0	0	0	0	0	0	0	0	0	0	0	0	0	0	0	0	0	0	0	0	0	0	0
COBALSYN-PWY: adenosylcobalamin salvage from cobinamide I|g__Comamonas.s__Comamonas_kerstersii	0	0	0	0	0	0	0	0	0	0	0	0	4.8636	0	0	0	0	0	0	0	0	0	0	0	0	0	0	0	0	0	0	0	0	0	0	0	0	0	0	0	0	232.605	0	0	0	0	0	0	0
COBALSYN-PWY: adenosylcobalamin salvage from cobinamide I|g__Coprococcus.s__Coprococcus_comes	0	0	0	0	0	0	0	0	0	0	0	0	1.18278	0	0	0	0	0	0	0	0	0	0	0	0	0	0	0	0	0	0	0	0	0	0	0	0	0	0	0	0	0	0	0	0	0	0	0	0
COBALSYN-PWY: adenosylcobalamin salvage from cobinamide I|g__Coprococcus.s__Coprococcus_comes_CAG_19	0	0	0	0	0	0	0	0	0	0	0	0	0	0	0	0	0	0	0	0	0	0	0	0	0	0	0	0	0	0	0	0	0	0	0	0	0	0	0	0	0	0	0	0	1.08371	0	0	0	0
COBALSYN-PWY: adenosylcobalamin salvage from cobinamide I|g__Desulfovibrio.s__Desulfovibrio_piger	0	0	0	0	0	0	0	0	0	0	0	0	0	6.47271	0	0	0	0	0	0	0	0	0	0	40.3736	0	0	0	0	0	0	0	0	0	0	0	0	0	0	0	0	0	0	0	0	0	0	0	0
COBALSYN-PWY: adenosylcobalamin salvage from cobinamide I|g__Dorea.s__Dorea_longicatena	0	0	0	0	0	0	0	0	0	0	0	0	0	0	0	0	0	0	0	2.45472	0	0	0	0	0	6.0901	0	0	0	0	0	0	0	0	0	0	0	0	0	0	0	0	0	0	0	0	0	0	0
COBALSYN-PWY: adenosylcobalamin salvage from cobinamide I|g__Escherichia.s__Escherichia_coli	395.32	241.535	380.385	74.7584	752.539	1874.28	1342.64	750.489	31.1977	991.364	666.386	162.684	81.254	120.586	2572.8	148.084	488.938	990.732	372.657	837.889	209.37	84.8235	956.23	2608.19	0	375.591	135.788	333.916	1284.84	1291.99	659.756	123.039	580.538	695.581	729.675	357.944	7.22147	870.729	1183.5	1193.43	1435.94	276.761	2596.88	188.685	285.357	586.151	239.799	1114.57	274.35
COBALSYN-PWY: adenosylcobalamin salvage from cobinamide I|g__Eubacterium.s__Eubacterium_callanderi	0	0	0	5.37442	0	0	0	0	0	0	0	0	0	0	0	0	0	0	0	0	0	0	0	0	20.143	0	0	0	0	0	3.70806	0	0	0	0	0	0	0	0	0	0	0	0	0	0	0	0	0	0
COBALSYN-PWY: adenosylcobalamin salvage from cobinamide I|g__Eubacterium.s__Eubacterium_limosum	0	0	0	0	0	0	0	0	0	0	0	0	0	0	0	0	0	0	0	0	0	0	0	0	1.43631	0	0	0	0	0	0	0	0	0	0	0	0	0	0	0	0	0	0	0	0	0	0	0	0
COBALSYN-PWY: adenosylcobalamin salvage from cobinamide I|g__Faecalibacterium.s__Faecalibacterium_prausnitzii	2320.06	578.018	899.083	108.681	0	0	0	1120.97	1574.08	676.302	0	2342.95	0	2522.05	0	1955.98	0	0	109.937	869.113	41.6251	2430.47	2609.31	0	2364.97	2584.92	3920.58	1107.57	0	0	445.955	2596.93	2359.07	294.159	356.663	369.852	0	49.2407	0	180.951	0	3065.7	0	345.794	35.6884	1009.64	1595.87	0	440.787
COBALSYN-PWY: adenosylcobalamin salvage from cobinamide I|g__Gemmiger.s__Gemmiger_sp_An194	0	0	0	0	0	0	0	263.619	0	0	0	0	0	0	0	0	0	0	0	99.3212	0	0	0	0	0	0	0	0	0	0	0	0	0	0	0	0	0	0	0	0	0	0	0	0	0	0	0	0	0
COBALSYN-PWY: adenosylcobalamin salvage from cobinamide I|g__Klebsiella.s__Klebsiella_aerogenes	0	0	0	0	0	0	0	0	0	0	0	0	0	0	0	0	0	34.4336	0	0	0	0	0	0	0	0	0	0	0	0	0	0	0	0	0	0	0	0	0	0	0	0	0	0	0	0	0	0	0
COBALSYN-PWY: adenosylcobalamin salvage from cobinamide I|g__Klebsiella.s__Klebsiella_oxytoca	0	0	0	0	0	0	0	0	0	0	0	0	0	0	0	0	0	0	0	158.447	0	0	0	0	0	0	0	0	0	0	0	0	0	0	0	0	0	0	0	0	0	0	0	0	0	0	0	0	0
COBALSYN-PWY: adenosylcobalamin salvage from cobinamide I|g__Klebsiella.s__Klebsiella_pneumoniae	0	74.5885	0	3.01084	113.987	253.521	0	0	0	0	0	0	12.1807	42.922	0	0	165.891	663.391	92.2695	92.2031	0	0	0	0	0	133.362	0	154.872	0	125.444	0	0	0	39.7156	237.263	0	15.6144	0	0	60.7115	530.837	0	0	0	0	0	0	227.547	20.175
COBALSYN-PWY: adenosylcobalamin salvage from cobinamide I|g__Klebsiella.s__Klebsiella_variicola	0	0	0	0	0	0	0	0	0	0	0	0	0	0	0	0	0	0	0	2.93028	0	0	0	0	0	0	0	0	0	0	0	0	0	0	0	0	0	0	0	0	0	0	0	0	0	0	0	0	0
COBALSYN-PWY: adenosylcobalamin salvage from cobinamide I|g__Kluyvera.s__Kluyvera_cryocrescens	0	0	0	0	0	0	0	0	0	0	0	0	0	0	0	0	0	0	0	0	0	0	0	0	0	0	0	0	0	0	0	0	0	0	0	0	0	3.36693	0	0	0	0	0	0	0	0	0	0	0
COBALSYN-PWY: adenosylcobalamin salvage from cobinamide I|g__Lactobacillus.s__Lactobacillus_reuteri	0	0	7.82286	0	43.475	0	0	0	48.2131	0	0	0	0	0	0	0	0	6.87961	0	0	8.36477	0	0	0	0	0	0	0	0	0	0	0	0	0	0	0	0	0	0	0	0	0	0	0	0	0	19.921	0	24.7002
COBALSYN-PWY: adenosylcobalamin salvage from cobinamide I|g__Raoultella.s__Raoultella_planticola	0	0	0	0	0	0	0.951352	0	0	0	0	0	0	0	0	0	0	0	0	0	0	0	0	0	0	0	0	0	0	0	0	0	0	0	0	0	0	2.71212	0	0	0	0	0	0	0	0	0	0	0
COBALSYN-PWY: adenosylcobalamin salvage from cobinamide I|g__Veillonella.s__Veillonella_atypica	0	0	0	0	0	0	0	0	0	0	0	0	0	0	0	0	0	0	0	0	0	0	0	0	0	0	0	0	0	10.81	0	0	0	0	0	0	0	0	0	0	0	0	0	0	0	0	0	0	6.40641
COBALSYN-PWY: adenosylcobalamin salvage from cobinamide I|g__Veillonella.s__Veillonella_sp_CAG_933	0	146.196	0	169.727	0	0	0	0	0	22.8823	254.77	76.2271	199.184	0	0	239.615	0	252.746	191.497	59.083	0	0	0	0	0	0	0	305.255	33.363	268.288	0	0	0	0	83.221	127.711	0	0	0	0	0	0	0	0	474.785	86.6686	81.2049	0	0
COBALSYN-PWY: adenosylcobalamin salvage from cobinamide I|unclassified	142.467	160.948	216.208	376.709	123.366	17.6728	38.9815	595.985	1196.88	186.454	46.8564	295.577	560.658	277.133	0	331.205	60.7981	86.5092	84.3414	276.991	491.628	525.317	200.564	0	734.394	514.149	96.0483	47.7284	108.707	19.0939	239.064	534.261	268.826	123.676	164.143	414.774	347.06	457.685	0	278.123	8.6291	364.181	0	313.792	83.5036	113.224	127.699	85.2123	530.345
COLANSYN-PWY: colanic acid building blocks biosynthesis	2111.17	3105.59	4419.51	2540.81	2763.08	1187.44	1989.43	1847.79	2847.28	3008.04	2206	3488.64	2533.96	3448.98	3378.48	2348.19	1921.9	2704.82	3082.15	2714.4	3079.61	2503.21	2691.12	2767.23	3059.63	2682.78	2403.76	2569.61	2894.2	2563.02	2946.08	2271.63	2051.4	2689.89	2640.28	3063.53	1422.91	2598.98	2407.86	2358.83	3839.49	2007.29	2924.53	2222.05	2451.41	3085.32	2561.86	2012.12	962.747
COLANSYN-PWY: colanic acid building blocks biosynthesis|g__Citrobacter.s__Citrobacter_freundii	0	0	0	0	0	0	0	0	0	0	0	0	0	0	0	0	0	0	0	2.03192	0	0	0	0	0	0	0	0	0	0	0	0	0	0	0	0	0	0	0	0	0	0	0	0	0	0	0	0	0
COLANSYN-PWY: colanic acid building blocks biosynthesis|g__Citrobacter.s__Citrobacter_portucalensis	0	0	0	0	0	0	0	0	0	0	0	0	0	0	0	0	0	0	0	1.01005	0	0	0	0	0	0	0	0	0	0	0	0	0	0	0	0	0	0	0	0	0	0	0	0	0	0	0	0	0
COLANSYN-PWY: colanic acid building blocks biosynthesis|g__Enterobacter.s__Enterobacter_cloacae_complex	0	0	0	0	0	0	0	0	0	0	0	0	0	0	0	0	0	0	0	4.75237	0	0	0	0	0	0	0	0	0	0	0	0	0	0	0	0	0	24.4025	0	0	0	0	0	0	0	0	0	0	0
COLANSYN-PWY: colanic acid building blocks biosynthesis|g__Escherichia.s__Escherichia_coli	558.134	368.298	434.342	55.0229	704.508	852.831	1555.21	724.686	25.0642	879.099	757.415	175.172	86.5365	192.593	3048.65	144.363	917.354	1783.3	511.934	955.372	331.35	98.2527	1259.83	2467.47	7.19661	502.309	67.7096	516.958	1535.64	939.08	910.037	128.582	410.266	740.668	973	379.699	22.0683	1340.76	1323.65	1148.45	2325.88	268.239	2314.82	193.258	324.28	696.658	308.332	1205.25	21.1919
COLANSYN-PWY: colanic acid building blocks biosynthesis|g__Escherichia.s__Escherichia_fergusonii	0	0	0	0	0	0	0	0	0	0	1.67261	0	0.812722	0	0	0	0	5.56419	0	0	0	0	0	0	0	0	0	0	0	8.60795	0	0	0	0	0	0	0	0	0	12.9268	0	0	0	0	0	0	0	0	0
COLANSYN-PWY: colanic acid building blocks biosynthesis|g__Klebsiella.s__Klebsiella_oxytoca	0	0	0	0	0	0	0	0	0	0	0	0	0	0	0	0	0	0	0	3.77961	0	0	0	0	0	0	0	0	0	0	0	0	0	0	0	0	0	0	0	0	0	0	0	0	0	0	0	0	0
COLANSYN-PWY: colanic acid building blocks biosynthesis|g__Klebsiella.s__Klebsiella_pneumoniae	0	18.0073	0	1.24405	12.953	0	0	0	0	0	0	0	7.30161	12.2869	0	0	0	103.372	7.99568	42.7729	0	0	0	0	0	4.343	0	18.0287	0	28.8075	0	0	0	0	49.8362	0	0	0	0	14.0339	3.43709	0	0	0	0	0	0	5.68061	0
COLANSYN-PWY: colanic acid building blocks biosynthesis|unclassified	62.449	327.185	1084.1	310.009	107.13	27.1758	59.2179	172.391	355.67	163.119	77.1499	748.092	147.99	491.711	15.0122	443.012	47.0472	55.9889	288.103	176.282	377.163	837.861	91.3999	132.054	1190.09	173.114	381.337	65.7409	84.8433	58.0132	228.882	463.842	114.808	162.629	167.869	312.324	185.805	401.427	14.1602	36.6504	30.4015	492.888	197.316	172.357	227.312	249.714	207.435	101.408	108.456
COMPLETE-ARO-PWY: superpathway of aromatic amino acid biosynthesis	6550.72	6403.28	6481.34	7695.87	5849.35	4228.43	4744.79	7681.99	7904.41	5935.57	6258.58	7033.61	7220.1	7915.95	4241.77	7275.84	6415.68	4347.88	6114.72	5800.65	6981.39	7328.14	6238.24	3588.71	7423.91	7464.08	8220.83	6082.96	5263.63	5373.3	6111.79	8351.4	7307.01	5288.97	5619.91	6494.69	7737.79	5480.32	5403.76	5670.51	4383.86	7385.48	3864.79	7042.61	6847.81	6077	6640.03	5438.14	7612.65
COMPLETE-ARO-PWY: superpathway of aromatic amino acid biosynthesis|g__Acidaminococcus.s__Acidaminococcus_fermentans	0	0	0	0	0	0	0	0	0	0	0	0	0	57.0788	0	0	0	0	0	0	415.024	0	0	0	0	0	8.65796	0	0	0	0	0	0	0	0	0	0	0	0	0	0	0	0	24.0195	0	0	0	0	0
COMPLETE-ARO-PWY: superpathway of aromatic amino acid biosynthesis|g__Acidaminococcus.s__Acidaminococcus_sp_CAG_542	0	0	0	0	0	0	0	0	0	0	0	0	0	0	0	0	0	0	0	0	0	0	0	0	0	13.9068	0	0	0	0	0	0	0	0	0	0	0	0	0	0	0	0	0	0	0	0	0	0	0
COMPLETE-ARO-PWY: superpathway of aromatic amino acid biosynthesis|g__Allisonella.s__Allisonella_histaminiformans	0	0	0	0	0	0	0	0	0	0	0	0	12.9435	0	0	0	0	10.301	0	0	0	0	0	0	0	0	0	0	0	17.9999	17.4918	0	0	0	0	0	0	0	0	0	0	0	0	27.9869	0	0	0	0	0
COMPLETE-ARO-PWY: superpathway of aromatic amino acid biosynthesis|g__Anaerostipes.s__Anaerostipes_caccae	0	0	0	14.3341	0	0	0	0	0	0	0	0	0	0	0	0	0	0	0	0	0	0	0	0	4.95066	0	0	0	0	0	0	0	2.4601	0	0	0	0	0	0	0	0	0	0	0	0	0	0	0	2.92268
COMPLETE-ARO-PWY: superpathway of aromatic amino acid biosynthesis|g__Anaerostipes.s__Anaerostipes_hadrus	0	0	0	0	0	0	0	0	19.6503	0	0	0	0	0	0	0	0	0	0	0	0	0	0	0	0	0	0	0	0	0	0	0	0	0	0	0	0	0	0	0	0	0	0	0	0	0	0	0	0
COMPLETE-ARO-PWY: superpathway of aromatic amino acid biosynthesis|g__Asaccharospora.s__Asaccharospora_irregularis	0	0	0	0	0	0	0	0	0	0	0	0	0	0	0	0	0	0	0	0	0	0	0	0	0	0	0	0	0	0	0	0	0	0	0	0	0	0	2.79512	0	0	0	0	0	0	0	0	0	0
COMPLETE-ARO-PWY: superpathway of aromatic amino acid biosynthesis|g__Bacteroides.s__Bacteroides_fragilis	561.521	533.26	16.0307	0	0	0	0	0	61.392	0	47.4196	52.85	0	0	0	235.781	1548.43	23.3564	242.124	0	0	0	0	0	16.7558	0	2.76113	447.812	639.222	0	0	31.4217	34.4885	228.295	248.974	110.232	0	0	0	0	0	9.55755	0	582.206	476.68	324.67	238.815	0	0
COMPLETE-ARO-PWY: superpathway of aromatic amino acid biosynthesis|g__Bifidobacterium.s__Bifidobacterium_bifidum	47.5745	252.081	0	483.322	0	0	0	0	0	0	159.189	0	445.352	0	0	678.008	0	0	0	0	0	0	0	0	0	0	0	53.0212	0	117.752	0	0	0	57.2141	0	224.963	0	0	0	0	0	0	0	385.922	771.609	463.207	0	0	0
COMPLETE-ARO-PWY: superpathway of aromatic amino acid biosynthesis|g__Blautia.s__Blautia_obeum	0	0	0	0	0	0	0	0	0	0	0	0	4.15146	0	0	0	0	0	0	4.26597	0	0	0	0	0	0	0	0	0	0	0	0	0	0	0	0	0	0	0	0	0	0	0	0	0	0	0	0	0
COMPLETE-ARO-PWY: superpathway of aromatic amino acid biosynthesis|g__Blautia.s__Blautia_producta	0	0	0	4.58076	0	0	0	0	25.7843	0	0	0	0	15.1893	0	0	0	0	0	0	0	2.36743	0	0	0	8.7596	0	0	0	0	0	3.27175	0	0	0	0	0	0	0	0	0	17.8668	0	0	0	0	0	0	0
COMPLETE-ARO-PWY: superpathway of aromatic amino acid biosynthesis|g__Blautia.s__Blautia_sp_CAG_257	0	0	0	0	0	0	0	0	0	0	0	0	0	0	0	0	0	0	0	0	0	0	0	0	0	17.6792	0	0	0	0	0	0	0	0	0	0	0	0	0	0	0	0	0	0	0	0	0	0	0
COMPLETE-ARO-PWY: superpathway of aromatic amino acid biosynthesis|g__Blautia.s__Blautia_wexlerae	0	0	4.54143	6.44296	0	0	0	113.139	0	0	0	0	0	0	0	0	0	0	0	0	0	0	0	0	62.3747	3.665	0	0	0	0	0	139.107	161.524	0	0	0	0	0	0	0	0	13.3613	0	0	0	0	0	0	25.4314
COMPLETE-ARO-PWY: superpathway of aromatic amino acid biosynthesis|g__Blautia.s__Ruminococcus_torques	0	0	23.8385	1.94711	0	0	0	0	2.48189	0	5.81518	0	33.2588	1.5573	0	81.3792	0	0	3.80073	36.5348	0	0	0	0	0	6.76174	0	0	0	0	0	207.938	146.324	0	0	0	0	0	0	0	0	0	0	22.692	0	0	0	0	230.473
COMPLETE-ARO-PWY: superpathway of aromatic amino acid biosynthesis|g__Campylobacter.s__Campylobacter_coli	0	0	0	0	0	0	0	0	0	23.6631	0	0	0	0	0	0	0	0	0	0	0	0	0	0	249.517	0	0	0	0	0	0	7.81565	0	0	0	0	0	0	0	0	0	0	0	0	0	0	0	0	0
COMPLETE-ARO-PWY: superpathway of aromatic amino acid biosynthesis|g__Campylobacter.s__Campylobacter_hyointestinalis	0	0	0	0	0	0	0	0	0	0	0	0	4.42749	0	0	0	0	0	0	0	0	0	0	0	0	0	0	0	0	0	0	0	0	0	0	0	0	0	0	0	0	0	0	0	0	0	0	0	0
COMPLETE-ARO-PWY: superpathway of aromatic amino acid biosynthesis|g__Catenibacterium.s__Catenibacterium_mitsuokai	0	0	0	0	0	0	0	0	0	0	0	0	39.3393	0	0	0	0	0	0	0	0	0	0	0	0	0	0	0	0	0	0	0	0	0	0	0	0	0	0	0	0	0	0	0	0	0	0	0	0
COMPLETE-ARO-PWY: superpathway of aromatic amino acid biosynthesis|g__Clostridium.s__Clostridium_butyricum	0	0	0	0	30.1145	0	0	26.2998	0	0	0	0	0	0	0	0	0	13.899	0	1.49162	0	0	0	0	0	0	0	0	0	0	0	0	0	0	0	0	0	0	0	1.49866	67.8855	0	0	0	0	0	0	0	0
COMPLETE-ARO-PWY: superpathway of aromatic amino acid biosynthesis|g__Clostridium.s__Clostridium_cadaveris	0	0	0	0	175.588	0	416.837	567.856	11.986	14.8004	0	0	0	0	65.2417	0	0	0	0	41.4032	0	60.7167	46.3357	0	48.6434	98.2728	15.3126	0	0	0	107.174	36.0013	0	0	9.06179	0	0	49.2599	0	6.92547	0	16.641	0	0	0	0	0	0	0
COMPLETE-ARO-PWY: superpathway of aromatic amino acid biosynthesis|g__Clostridium.s__Clostridium_paraputrificum	12.1397	0	0	0	27.2979	64.0728	32.8324	14.9922	0	0	0	0	0	0	0	0	0	0	0	5.70859	0	0	2.99665	71.4632	0	9.72304	0	0	0	0	0	0	0	0	0	0	83.7712	16.968	32.3654	34.8527	0	0	21.0831	0	0	0	0	22.0672	0
COMPLETE-ARO-PWY: superpathway of aromatic amino acid biosynthesis|g__Clostridium.s__Clostridium_sp_7_2_43FAA	0	0	0	0	20.3053	0	3.63628	0	0	0	0	0	0	0	0	0	0	0	0	4.72372	0	0	0	0	0	0	0	0	0	0	0	0	0	0	0	0	0	0	0	0	15.27	0	0	0	0	0	0	0	0
COMPLETE-ARO-PWY: superpathway of aromatic amino acid biosynthesis|g__Coprococcus.s__Coprococcus_comes	0	0	0	0	0	0	0	0	0	0	0	0	0	0	0	0	0	0	0	0	0	0	0	0	0	0	0	0	0	0	0	0	0	0	0	0	0	0	0	0	0	0	0	0	0	0	0	0	5.29979
COMPLETE-ARO-PWY: superpathway of aromatic amino acid biosynthesis|g__Corynebacterium.s__Corynebacterium_amycolatum	0	0	6.33487	0	0	0	0	0	0	0	80.1134	86.5886	0	0	0	18.2811	0	0	20.1318	0	0	0	0	0	0	0	0	18.93	0	0	0	0	0	0	0	0	0	0	0	0	0	0	0	0	0	0	0	0	10.0092
COMPLETE-ARO-PWY: superpathway of aromatic amino acid biosynthesis|g__Corynebacterium.s__Corynebacterium_urealyticum	0	0	0	0	11.3881	0	0	0	0	0	0	0	0	0	0	0	0	0	0	0	0	0	0	0	0	0	0	0	0	0	0	0	0	0	0	0	0	0	0	0	0	0	0	0	0	0	0	0	0
COMPLETE-ARO-PWY: superpathway of aromatic amino acid biosynthesis|g__Dorea.s__Dorea_longicatena	0	0	0	0	0	0	0	0	49.0707	33.7375	0	0	0	0	0	6.57246	0	0	0	7.41101	59.6178	0	0	0	51.9977	113.067	60.3255	0	0	0	0	10.7572	199.086	0	0	0	0	0	0	0	0	138.558	0	0	10.6232	0	0	0	0
COMPLETE-ARO-PWY: superpathway of aromatic amino acid biosynthesis|g__Enterococcus.s__Enterococcus_avium	0	0	0	0	0	0	25.1601	0	0	0	2.36298	0	0	0	0	0	0	0	0	2.96619	0	0	0	0	0	0	0	0	0	0	22.5585	0	0	0	0	0	0	0	112.614	0	0	0	0	0	0	0	0	0	0
COMPLETE-ARO-PWY: superpathway of aromatic amino acid biosynthesis|g__Enterococcus.s__Enterococcus_cecorum	0	0	0	0	0	0	0	0	0	0	0	0	0	0	0	0	0	0	0	0	0	0	0	0	0	0	0	0	0	0	0	0	0	0	0	0	0	0	0	0	0	0	0	0	0	0	0	0	0
COMPLETE-ARO-PWY: superpathway of aromatic amino acid biosynthesis|g__Enterococcus.s__Enterococcus_devriesei	0	0	0	0	0	0	0	0	0	0	0	0	0	0	0	0	0	0	0	0	0	0	0	0	0	0	0	0	0	0	0	0	0	0	0	0	0	0	0	0	0	0	0	0	0	0	0	0	0
COMPLETE-ARO-PWY: superpathway of aromatic amino acid biosynthesis|g__Enterococcus.s__Enterococcus_durans	0	0	0	0	0	0	0.929875	0	0	0	0	0	0	0	0	0	0	1.99208	0	1.30005	0	0	0	0	0	22.9258	0	0	0	0	0	0	0	0	0	0	0	0	45.532	0	0	0	0	0	0	0	0	0	0
COMPLETE-ARO-PWY: superpathway of aromatic amino acid biosynthesis|g__Enterococcus.s__Enterococcus_faecalis	0	0	0	0	0	0	0	0	0	0	0	0	0	0	0	0	0	0	0	0	0	0	0	0	0	0	0	0	0	0	3.75538	0	0	0	0	0	0	0	0	0	851.274	0	0	0	0	0	0	0	0
COMPLETE-ARO-PWY: superpathway of aromatic amino acid biosynthesis|g__Enterococcus.s__Enterococcus_faecium	0	0	0	0	9.76539	70.7382	96.2977	0	0	0	10.5181	0	0	0	0	0	15.2969	78.1475	2.46206	20.0627	0	0	14.0207	0	0	50.1722	0	0	0	15.4315	16.5556	0	0	0	26.729	0	0	0	173.706	4.43226	0	0	0	0	0	0	0	40.0757	0
COMPLETE-ARO-PWY: superpathway of aromatic amino acid biosynthesis|g__Enterococcus.s__Enterococcus_gallinarum	0	0	0	0	0	0	0	0	0	0	0	0	0	0	0	0	0	0	0	0	0	0	0	0	0	0	0	0	0	0	0	0	0	0	0	0	0	0	0	0	0	0	0	0	0	0	0	0	0
COMPLETE-ARO-PWY: superpathway of aromatic amino acid biosynthesis|g__Enterococcus.s__Enterococcus_pseudoavium	0	0	0	0	0	0	0	0	0	0	0	0	0	0	0	0	0	0	0	0	0	0	0	0	0	0	0	0	0	0	0	0	0	0	0	0	0	0	0	0	0	0	0	0	0	0	0	0	0
COMPLETE-ARO-PWY: superpathway of aromatic amino acid biosynthesis|g__Erysipelatoclostridium.s__Clostridium_innocuum	0	0	0	3.72615	0	0	73.347	12.7873	11.237	15.9274	0	0	0	32.6288	0	0	0	0	0	0	0	16.5762	7.04728	0	3.83578	53.4212	0	0	0	0	0	21.6823	0	0	0	0	0	0	31.3848	8.21094	0	0	0	0	0	0	0	0	0
COMPLETE-ARO-PWY: superpathway of aromatic amino acid biosynthesis|g__Erysipelatoclostridium.s__Erysipelatoclostridium_ramosum	294.719	34.2768	51.2531	73.5726	32.1362	0	0	80.2035	75.7605	18.0351	114.782	74.0049	10.7755	27.9966	0	51.9148	23.7779	14.9354	45.4138	112.35	60.288	46.0806	26.6208	0	25.6189	45.3171	30.3202	20.3103	114.871	0	21.9132	23.3226	8.66837	0	105.498	0	63.6241	8.74625	0	119.053	0	32.4664	13.7691	33.9266	35.2886	21.1245	36.7318	0	34.895
COMPLETE-ARO-PWY: superpathway of aromatic amino acid biosynthesis|g__Escherichia.s__Escherichia_coli	434.632	420.413	545.86	62.4403	731.943	1767.55	1715.43	790.042	44.3498	971.168	822.146	188.635	82.5826	132.326	3597.91	178.276	879.686	1571	478.853	835.411	321.721	160.759	1156.43	3333.12	8.99489	509.353	194.074	388.265	1747.06	951.027	717.264	151.727	847.719	909.255	796.832	505.934	51.1714	1343.83	1475.65	876.773	1410.92	329.97	2992.98	212.3	366.883	793.828	352.635	878.863	248.088
COMPLETE-ARO-PWY: superpathway of aromatic amino acid biosynthesis|g__Eubacterium.s__Eubacterium_callanderi	0	0	0	0	0	0	0	0	0	0	0	0	0	0	0	0	0	0	0	0	0	0	0	0	12.1375	0	0	0	0	0	0	0	0	0	0	0	0	0	0	0	0	0	0	0	0	0	0	0	0
COMPLETE-ARO-PWY: superpathway of aromatic amino acid biosynthesis|g__Flavonifractor.s__Flavonifractor_plautii	0	0	0	0	0	0	0	0	0	0	0	0	0	0	0	0	0	0	0	0	0	0	0	0	46.2801	0	0	0	0	0	0	22.2765	0	0	0	0	0	0	0	0	0	0	0	0	0	0	0	0	0
COMPLETE-ARO-PWY: superpathway of aromatic amino acid biosynthesis|g__Fusicatenibacter.s__Fusicatenibacter_saccharivorans	0	0	0	0	0	0	0	116.067	52.13	0	0	0	0	0	0	0	0	0	0	2.2066	0	0	0	0	0	0	0	0	0	0	0	67.868	21.2371	0	0	0	0	0	0	0	0	50.7314	0	0	0	0	0	0	0
COMPLETE-ARO-PWY: superpathway of aromatic amino acid biosynthesis|g__Gallibacterium.s__Gallibacterium_anatis	0	0	0	0	0	0	0	0	283.041	0	0	0	0	0	0	0	0	0	0	0	6.8811	51.3357	0	0	0	0	0	0	0	0	0	12.5716	0	49.2758	0	54	0	302.024	0	0	0	0	0	27.9522	155.955	5.90287	0	0	5.09737
COMPLETE-ARO-PWY: superpathway of aromatic amino acid biosynthesis|g__Intestinibacter.s__Intestinibacter_bartlettii	0	0	0	0	0	0	0	0	0	0	0	0	6.90815	0	0	0	0	0	0	0	0	0	0	0	0	0	0	0	0	0	0	0	0	0	0	0	0	0	0	0	0	0	0	0	0	0	0	0	0
COMPLETE-ARO-PWY: superpathway of aromatic amino acid biosynthesis|g__Klebsiella.s__Klebsiella_aerogenes	0	0	0	0	0	0	0	0	0	0	0	0	0	0	0	0	0	2.31309	0	0	0	0	0	0	0	0	0	0	0	0	0	0	0	0	0	0	0	0	0	0	0	0	0	0	0	0	0	0	0
COMPLETE-ARO-PWY: superpathway of aromatic amino acid biosynthesis|g__Klebsiella.s__Klebsiella_oxytoca	0	0	0	0	0	0	0	0	0	0	0	0	0	0	0	0	0	0	0	5.15582	0	0	0	0	0	0	0	0	0	0	0	0	0	0	0	0	0	0	0	0	0	0	0	0	0	0	0	0	0
COMPLETE-ARO-PWY: superpathway of aromatic amino acid biosynthesis|g__Klebsiella.s__Klebsiella_pneumoniae	0	8.79593	0	0	107.207	203.563	0	0	0	0	0	0	0	0	0	0	0	442.9	0	29.3366	0	0	0	0	0	0	0	0	0	9.59771	0	0	0	0	7.02987	0	0	0	0	6.09336	90.9693	0	0	0	0	0	0	0	2.88258
COMPLETE-ARO-PWY: superpathway of aromatic amino acid biosynthesis|g__Klebsiella.s__Klebsiella_variicola	0	0	0	0	0	0	0	0	0	0	0	0	0	0	0	0	0	0	0	2.86656	0	0	0	0	0	0	0	0	0	0	0	0	0	0	0	0	0	0	0	0	0	0	0	0	0	0	0	0	0
COMPLETE-ARO-PWY: superpathway of aromatic amino acid biosynthesis|g__Klebsiella.s__Klebsiella_variicola_CAG_634	0	0	0	0	0	0	0	0	0	0	0	0	0	0	0	0	0	0	0	3.38497	0	0	0	0	0	0	0	0	0	0	0	0	0	0	0	0	0	0	0	0	0	0	0	0	0	0	0	0	0
COMPLETE-ARO-PWY: superpathway of aromatic amino acid biosynthesis|g__Lachnoclostridium.s__Clostridium_aldenense	0	7.52341	0	0	0	0	0	0	0	0	0	0	0	0	0	0	0	0	0	0	0	0	0	0	0	0	0	0	0	0	0	0	0	0	0	0	0	0	0	0	0	0	0	0	0	0	0	0	0
COMPLETE-ARO-PWY: superpathway of aromatic amino acid biosynthesis|g__Lachnoclostridium.s__Clostridium_bolteae	0	18.7992	0	0	0	0	0	0	0	0	0	0	0	0	0	0	0	0	0	0	0	0	38.1174	0	0	0	0	0	0	0	0	0	0	0	0	0	0	0	0	0	0	0	0	3.96637	0	0	0	0	0
COMPLETE-ARO-PWY: superpathway of aromatic amino acid biosynthesis|g__Lachnoclostridium.s__Clostridium_clostridioforme	0	27.4427	22.7751	7.08639	0	0	0	0	0	16.5265	9.55836	0	0	0	0	15.4949	0	0	0	0	0	33.322	0	0	63.2873	5.98358	0	11.8748	0	0	0	0	0	0	0	0	0	0	0	0	0	0	0	31.5024	21.9698	4.75501	0	0	0
COMPLETE-ARO-PWY: superpathway of aromatic amino acid biosynthesis|g__Lachnoclostridium.s__Clostridium_lavalense	0	0	0	3.61822	0	0	0	0	0	0	0	0	0	1.03635	0	0	0	0	0	0	0	0	0	0	0	0.872146	0	0	0	0	0	0	0	0	0	0	0	0	0	0	0	0	0	0	0	0	0	0	0
COMPLETE-ARO-PWY: superpathway of aromatic amino acid biosynthesis|g__Lachnoclostridium.s__Clostridium_scindens	0	0	0	5.32557	0	0	0	0	4.539	0	0	0	0	40.1524	0	0	0	0	0	0	0	0	0	0	0	0	0	0	0	0	0	0	0	0	0	0	0	0	0	0	0	0	0	0	0	0	0	0	0
COMPLETE-ARO-PWY: superpathway of aromatic amino acid biosynthesis|g__Lachnoclostridium.s__Clostridium_symbiosum	0	0	9.03816	0	0	0	0	5.9563	0	0	0	0	0	18.3025	0	10.5714	0	0	0	0	0	0	0	0	11.3982	8.5295	0	0	0	0	2.34148	0	0	0	0	0	0	0	0	0	0	0	0	8.52329	6.30656	0	10.1224	0	0
COMPLETE-ARO-PWY: superpathway of aromatic amino acid biosynthesis|g__Lactococcus.s__Lactococcus_lactis	0	0	0	0	0	0	0.96386	0	0	0	0	0	0	0	0	0	0	0	0	0	0	0	0	0	0	0.753679	0	0	0	0	4.37624	0	0	0	0	0	0	5.08305	0	0	0	0	0	0	0	0	0	0	0
COMPLETE-ARO-PWY: superpathway of aromatic amino acid biosynthesis|g__Megamonas.s__Megamonas_funiformis	0	0	0	200.359	26.1052	0	0	0	35.0667	54.0631	0	0	32.9124	115.596	0	0	0	0	0	16.6546	158.984	171.899	0	0	0	118.84	130.006	0	0	0	25.5325	171.478	0	0	0	0	38.9539	0	0	0	0	0	0	0	0	0	0	0	6.93149
COMPLETE-ARO-PWY: superpathway of aromatic amino acid biosynthesis|g__Megamonas.s__Megamonas_hypermegale	0	0	0	73.6538	0	0	0	0	13.8341	65.7791	0	0	9.3421	34.3189	0	0	0	0	0	6.93048	40.9776	61.1829	0	0	0	94.541	35.69	0	0	0	10.631	69.6833	0	0	0	0	0	0	0	0	0	0	0	7.36352	0	0	0	0	0
COMPLETE-ARO-PWY: superpathway of aromatic amino acid biosynthesis|g__Megasphaera.s__Megasphaera_elsdenii	0	0	0	0	0	0	0	0	0	0	137.805	0	63.1591	0	0	0	0	0	0	0	0	0	0	0	0	0	0	0	0	84.1048	0	0	0	0	0	40.5928	0	0	0	0	0	0	0	0	0	0	0	0	39.1223
COMPLETE-ARO-PWY: superpathway of aromatic amino acid biosynthesis|g__Phascolarctobacterium.s__Phascolarctobacterium_succinatutens	41.8634	8.21706	190.902	0	34.2102	0	0	0	4.64442	0	0	94.6849	0	178.749	0	61.5525	0	0	7.78968	0	201.954	39.3173	0	0	178.176	47.8416	202.626	4.90569	0	0	7.39099	38.5701	202.259	0	0	0	0	51.7627	0	0	0	15.6119	0	185.226	0	94.1532	82.7303	0	0
COMPLETE-ARO-PWY: superpathway of aromatic amino acid biosynthesis|g__Staphylococcus.s__Staphylococcus_gallinarum	0	0	0	0	0	0	0	0	0	0	0	1.12347	0	0	0	0	0	0	0	0	0	0	0	0	0	0	0	0	0	0	0	0	0	0	0	0	0	0	0	0	0	0	0	0	0	0	0	0	0
COMPLETE-ARO-PWY: superpathway of aromatic amino acid biosynthesis|g__Streptococcus.s__Streptococcus_equinus	0	0	0	0	1.40217	0	26.7286	7.78309	0	0	2.88001	0	0	0	0	0	0	1.87446	0	0	0	0	0	0	0	0	0	0	0	0	2.42519	0	0	0	0	0	0	0	33.2839	0	0	0	0	0	0	0	0	0	0
COMPLETE-ARO-PWY: superpathway of aromatic amino acid biosynthesis|g__Streptococcus.s__Streptococcus_gallolyticus	0	0	0	0	0	0	0	0	0	0	0	0	0	0	0	0	0	11.7701	6.44094	0	0	0	0	0	0	0	0	0	7.79227	7.69437	0	0	0	0	4.25998	0	0	0	0	2.19526	0	0	0	0	14.6529	0	0	0	0
COMPLETE-ARO-PWY: superpathway of aromatic amino acid biosynthesis|g__Streptococcus.s__Streptococcus_infantarius	0	0	0	0	0	0	0	0	0	0	0	0	0	0	0	0	0	0	0	0	0	0	0	0	0	18.5132	0	0	0	0	1.86858	0	0	0	0	0	0	0	4.37152	48.0801	0	0	0	0	0	0	0	0	0
COMPLETE-ARO-PWY: superpathway of aromatic amino acid biosynthesis|g__Streptococcus.s__Streptococcus_lutetiensis	0	0	0	0	0	0	0	0	0	0	0	0	0	0	0	0	0	0	0	0	0	0	0	0	0	15.3201	0	0	0	0	0.971019	0	0	0	0	0	0	0	0	8.78114	0	0	0	0	0	0	0	0	350.476
COMPLETE-ARO-PWY: superpathway of aromatic amino acid biosynthesis|g__Streptococcus.s__Streptococcus_macedonicus	0	0	0	0	0	0	0	0	0	0	0	0	0	0	0	0	0	0	0	0	0	0	0	0	0	0	0	0	0	0	0	0	0	0	0	0	0	0	0	1.76183	0	0	0	0	0	0	0	0	0
COMPLETE-ARO-PWY: superpathway of aromatic amino acid biosynthesis|g__Streptococcus.s__Streptococcus_pasteurianus	0	169.359	0	0	54.6586	880.578	0	16.959	0	0	13.6595	0	36.7108	0	0	0	0	24.0362	30.6902	72.4704	78.1698	0	227.699	0	8.09654	63.5678	0	8.71182	46.4369	2.93949	57.185	104.821	10.3632	0	277.291	0	0	26.0925	87.8336	15.3402	0	25.9502	0	0	0	0	0	288.316	354.719
COMPLETE-ARO-PWY: superpathway of aromatic amino acid biosynthesis|g__Streptococcus.s__Streptococcus_thermophilus	0	0	0	4.46094	0	0	6.03574	0	0	5.86204	0	0	9.78284	0	8.9465	0	0	0	0	4.23621	0	0	0.91807	0	0	11.3125	12.3903	0	0	0	7.09657	0	0	0	0	0	0	6.44155	0	0	0	21.3829	0	0	0	0	0	0	0
COMPLETE-ARO-PWY: superpathway of aromatic amino acid biosynthesis|g__Streptococcus.s__Streptococcus_thermophilus_CAG_236	0	0	0	5.88789	0	6.34056	6.69171	0	0	0	0	0	7.2874	0	11.2081	0	0	0	0	5.33568	0	0	1.44154	0	0	11.6749	12.4617	0	0	0	7.17666	3.13975	0	0	0	0	0	11.1568	0	2.40295	0	21.4152	0	0	0	0	0	0	0
COMPLETE-ARO-PWY: superpathway of aromatic amino acid biosynthesis|g__Tyzzerella.s__Tyzzerella_nexilis	0	0	0	0	0	0	0	1389.86	0	0	115.995	440.142	0	0	0	0	0	0	0	641	0	0	0	0	0	0	0	0	0	0	0	0	72.9616	0	0	0	0	0	0	109.858	0	0	0	0	0	0	0	0	409.321
COMPLETE-ARO-PWY: superpathway of aromatic amino acid biosynthesis|unclassified	754.882	725.879	1611.1	1756.44	1139.73	61.6433	362.332	1338.21	2668.72	543.907	399.984	1214.88	1772.9	1343.02	20.1889	922.106	260.832	208.184	792.355	770.401	2087.29	2200.29	381.187	14.9491	2650.25	1179.33	1499.29	629.559	331.793	601.136	1290.76	2367.36	754.13	519.086	787.372	1177.1	1639.78	1344.23	50.5703	697.536	73.4249	2017.83	72.4787	1246.47	642.292	536.063	1209.28	674.467	1156.63
CRNFORCAT-PWY: creatinine degradation I	0	13.421	2.09728	2.7682	0	12.4958	0.558769	3.00714	0	0	4.18907	5.23015	0	0	0	4.80856	0	39.7075	0	3.43863	0	1.07822	2.81878	0	3.43507	3.89062	0	0	0	11.0654	0.964275	3.43386	0	0	1.99512	31.3522	0	4.5304	0	0	0	0	0	3.98292	19.8535	3.74122	7.70351	0	0
CRNFORCAT-PWY: creatinine degradation I|g__Klebsiella.s__Klebsiella_pneumoniae	0	0	0	0	0	0	0	0	0	0	0	0	0	0	0	0	0	0.57036	0	0	0	0	0	0	0	0	0	0	0	1.73432	0	0	0	0	0	0	0	0	0	0	0	0	0	0	0	0	0	0	0
CRNFORCAT-PWY: creatinine degradation I|g__Klebsiella.s__Klebsiella_variicola	0	0	0	0	0	0	0	0	0	0	0	0	0	0	0	0	0	0.251404	0	0	0	0	0	0	0	0	0	0	0	0	0	0	0	0	0	0	0	0	0	0	0	0	0	0	0	0	0	0	0
CRNFORCAT-PWY: creatinine degradation I|unclassified	0	2.92541	2.03268	2.74551	0	0	0.540973	3.00667	0	0	0.836765	0.517946	0	0	0	4.29284	0	0.604803	0	0	0	1.02476	2.61121	0	3.38777	3.03505	0	0	0	0	0.964006	3.43386	0	0	0	0	0	3.48884	0	0	0	0	0	3.70688	4.09549	3.65404	6.79967	0	0
DAPLYSINESYN-PWY: L-lysine biosynthesis I	4788.61	4092.56	3436.18	4950.68	2952.88	3790.05	3365.7	4228.46	4541.43	3586.42	5747.69	4911.27	5021.25	5193.18	3577.2	5148.16	2813.41	3861.99	4793.17	3476.76	3442.58	5214.89	5208.65	3601.76	5271.82	5534.06	6342.26	4725.64	3510.46	3843.47	5080.32	5367.29	5420.25	4407.05	4143.96	3726.3	2913.69	3244.3	3970.76	3364.24	3504.15	5883.13	3940.45	3621.33	4806.78	4417.03	4649.33	3069.52	4101.5
DAPLYSINESYN-PWY: L-lysine biosynthesis I|g__Bibersteinia.s__Bibersteinia_trehalosi	0	0	0	0	0	0	0	0	0	0	0	0	0	0	0	0	0	0	0	0	0	0	0	0	0	0	0	0	0	1.19687	0	0	0	0	0	0	0	0	0	0	0	0	0	0	0	0	0	0	0
DAPLYSINESYN-PWY: L-lysine biosynthesis I|g__Bifidobacterium.s__Bifidobacterium_bifidum	30.17	120.014	0	228.778	0	0	0	0	0	0	85.5761	0	208.977	0	0	353.979	0	0	0	0	0	0	0	0	0	0	0	26.3251	0	58.458	0	0	0	24.1721	0	113.241	0	0	0	0	0	0	0	282.014	380.346	247.294	0	0	0
DAPLYSINESYN-PWY: L-lysine biosynthesis I|g__Bifidobacterium.s__Bifidobacterium_bifidum_CAG_234	12.0965	136.091	0	248.47	0	0	0	0	0	0	82.8756	0	231.827	0	0	347.343	0	0	0	0	0	0	0	0	0	0	0	29.0835	0	59.5711	0	0	0	20.7825	0	106.904	0	0	0	0	0	0	0	234.216	397.788	242.477	0	0	0
DAPLYSINESYN-PWY: L-lysine biosynthesis I|g__Bifidobacterium.s__Bifidobacterium_breve	0	0	0	0	0	0	0	0	0	0	0	0	0	0	0	0	0	0	0	0	0	0	0	0	0	0	0	0	0	0	0	0	0	0	0	0	0	0	0	0	0	0	0	4.76395	0	0	0	0	0
DAPLYSINESYN-PWY: L-lysine biosynthesis I|g__Bifidobacterium.s__Bifidobacterium_longum	85.0673	815.802	58.7161	1097.93	16.277	0	0.661983	44.4322	50.534	312.406	2039.83	380.297	1226.32	540.468	0	470.677	0	23.4663	1701.51	34.7954	806.493	532.542	314.085	0	557.987	578.781	699.631	901.383	122.283	407.125	1583.14	315.633	432.779	102.559	660.922	417.633	209.025	41.5573	0	61.9257	0	581.435	0	314.855	900.168	532.182	432.338	0	42.5257
DAPLYSINESYN-PWY: L-lysine biosynthesis I|g__Bifidobacterium.s__Bifidobacterium_longum_CAG_69	13.7752	264.941	17.6148	273.103	3.1709	0	0.295294	4.19739	7.10205	70.5585	644.708	110.56	277.239	131.237	0	142.345	0	7.50323	528.078	13.4729	86.4674	160.719	48.039	0	128.279	87.1938	100.711	296.336	43.2769	93.1564	356.731	42.5158	113.871	30.7541	76.4823	162.691	18.0977	11.0158	0	24.8524	0	96.9551	0	77.7569	299.72	165.483	134.554	0	4.24099
DAPLYSINESYN-PWY: L-lysine biosynthesis I|g__Campylobacter.s__Campylobacter_coli	0	0	0	0	0	0	0	0	0	20.8601	0	0	0	0	0	0	0	0	0	0	0	0	0	0	220.875	0	0	0	0	0	0	7.06402	0	0	0	0	0	0	0	0	0	0	0	0	0	0	0	0	0
DAPLYSINESYN-PWY: L-lysine biosynthesis I|g__Campylobacter.s__Campylobacter_hyointestinalis	0	0	0	0	0	0	0	0	0	0	0	0	4.46671	0	0	0	0	0	0	0	0	0	0	0	0	0	0	0	0	0	0	0	0	0	0	0	0	0	0	0	0	0	0	0	0	0	0	0	0
DAPLYSINESYN-PWY: L-lysine biosynthesis I|g__Campylobacter.s__Campylobacter_jejuni	0	0	0	0	0	0	0	0	0	0	0	0	3.14644	0	0	0	0	0	0	0	29.3163	0	0	0	0	0	0	0	0	0	0	0	0	0	0	0	0	0	0	0	0	0	0	0	0	0	0	0	0
DAPLYSINESYN-PWY: L-lysine biosynthesis I|g__Citrobacter.s__Citrobacter_freundii	0	0	0	0	0	0	0	0	0	0	0	0	0	0	0	0	0	0	0	0.66704	0	0	0	0	0	0	0	0	0	0	0	0	0	0	0	0	0	0	0	0	0	0	0	0	0	0	0	0	0
DAPLYSINESYN-PWY: L-lysine biosynthesis I|g__Citrobacter.s__Citrobacter_portucalensis	0	0	0	0	0	0	0	0	0	0	0	0	0	0	0	0	0	0	0	2.67598	0	0	0	0	0	0	0	0	0	0	0	0	0	0	0	0	0	0	0	0	0	0	0	0	0	0	0	0	0
DAPLYSINESYN-PWY: L-lysine biosynthesis I|g__Citrobacter.s__Citrobacter_youngae	0	0	0	0	1.22367	0	0	0	0	0	0	0	0	0	0	0	0	0	0	0	0	0	0	0	0	0	0	0	0	0	0	0	0	0	0	0	0	0	0	0	0	0	0	0	0	0	0	0	0
DAPLYSINESYN-PWY: L-lysine biosynthesis I|g__Comamonas.s__Comamonas_kerstersii	0	0	0	0	0	0	0	0	0	0	0	0	4.10593	0	0	0	0	0	0	0	2.92701	0	0	0	0	0	0	0	0	0	0	0	0	0	0	0	0	0	0	0	0	227.555	0	0	0	0	0	0	0
DAPLYSINESYN-PWY: L-lysine biosynthesis I|g__Corynebacterium.s__Corynebacterium_amycolatum	0	0	4.2406	0	0	0	0	0	0	0	68.3715	79.0235	0	0	0	17.6486	0	0	19.1376	0	0	0	0	0	0	0	0	15.3812	0	0	0	0	0	0	0	0	0	0	0	0	0	0	0	0	0	0	0	0	7.44067
DAPLYSINESYN-PWY: L-lysine biosynthesis I|g__Enterobacter.s__Enterobacter_cloacae_complex	0	0	0	0	0	0	0	0	0	0	0	0	0	0	0	0	0	0	0	5.85065	0	0	0	0	0	0	0	0	0	0	0	0	0	0	0	0	0	22.614	0	0	0	0	0	0	0	0	0	0	0
DAPLYSINESYN-PWY: L-lysine biosynthesis I|g__Escherichia.s__Escherichia_coli	395.789	411.542	535.902	43.8594	827.396	1874.65	1660.77	653.885	45.1523	895.075	781.629	195.27	107.463	202.161	2725.34	133.276	1078.51	1942.39	499.597	1076.36	286.998	117.554	1140.41	3409.28	0	570.294	184.774	605.537	1489.9	966.393	784.565	154.371	761.892	747.989	992.841	447.669	0	1339.8	1320.75	1065.9	1771.8	312.983	2870.97	196.365	328.662	757.001	348.299	1127.57	279.56
DAPLYSINESYN-PWY: L-lysine biosynthesis I|g__Escherichia.s__Escherichia_fergusonii	0	0	0	0	0	0	0	0	0	0	1.26686	0	1.11073	0	0	0	0	1.27602	0	0	0	0	0	0	0	0	0	0	0	6.26438	0	0	0	0	0	0	0	0	0	10.0598	0	0	0	0	0	0	0	0	0
DAPLYSINESYN-PWY: L-lysine biosynthesis I|g__Faecalibacterium.s__Faecalibacterium_prausnitzii	0	0	11.8518	0	0	0	0	11.2303	3.2997	0	0	0	0	6.88941	0	21.347	0	0	0	10.5059	0	0	0	0	5.27172	2.16685	0	0	0	0	0	1.95928	13.2845	0	0	0	0	0	0	26.8255	0	0	0	0	0	0	0	0	13.6701
DAPLYSINESYN-PWY: L-lysine biosynthesis I|g__Gallibacterium.s__Gallibacterium_anatis	0	0	0	0	0	0	0	0	257.881	0	0	0	0	0	0	0	0	0	0	0	5.62973	40.426	0	0	3.46926	0	0	0	0	0	0	15.7285	0	56.2306	0	45.2112	0	278.907	0	0	0	0	0	24.9137	152.369	5.65894	0	0	4.47314
DAPLYSINESYN-PWY: L-lysine biosynthesis I|g__Gallibacterium.s__Gallibacterium_genomosp_3	0	0	0	0	0	17.8028	0	0	0	0	23.8344	0	0	0	0	0	0	0	0	0	0	0	0	0	0	0	0	0	0	0	0	0	0	14.0492	0	0	66.2557	0	0	0	0	0	0	0	0	0	0	0	3.59354
DAPLYSINESYN-PWY: L-lysine biosynthesis I|g__Gallibacterium.s__Gallibacterium_salpingitidis	562.91	194.95	117.235	0	0	0	0	0	0	0	29.2977	59.5298	0	0	0	205.15	0	303.601	136.029	0	0	0	0	0	34.8602	14.2262	0	163.912	302.097	442.763	3.75412	0	0	1867.25	34.1592	437.718	0	0	0	0	0	0	0	67.053	157.686	355.522	76.8736	0	0
DAPLYSINESYN-PWY: L-lysine biosynthesis I|g__Klebsiella.s__Klebsiella_aerogenes	0	0	0	0	0	0	0	0	0	0	0	0	0	0	0	0	0	0.659782	0	0	0	0	0	0	0	0	0	0	0	0	0	0	0	0	0	0	0	0	0	0	0	0	0	0	0	0	0	0	0
DAPLYSINESYN-PWY: L-lysine biosynthesis I|g__Klebsiella.s__Klebsiella_oxytoca	0	0	0	0	0	0	0	0	0	0	0	0	0	0	0	0	0	0	0	0	0	0	0	0	0	0	0	0	0	0	0	0	0	0	0	0	0	0	0	0	0	0	0	0	0	0	0	0	0
DAPLYSINESYN-PWY: L-lysine biosynthesis I|g__Klebsiella.s__Klebsiella_pneumoniae	0	33.5767	0	0	117.066	270.774	0	0	0	0	0	0	3.23934	0	0	0	7.39375	359.856	8.31868	39.8473	0	0	0	0	0	3.75208	0	19.793	0	24.3932	0	0	0	0	13.3625	0	0	0	0	7.46406	129.696	0	0	0	0	0	0	0	0
DAPLYSINESYN-PWY: L-lysine biosynthesis I|g__Klebsiella.s__Klebsiella_variicola	0	0	0	0	0	0	0	0	0	0	0	0	0	0	0	0	0	0	0	2.49108	0	0	0	0	0	0	0	0	0	0	0	0	0	0	0	0	0	0	0	0	0	0	0	0	0	0	0	0	0
DAPLYSINESYN-PWY: L-lysine biosynthesis I|g__Klebsiella.s__Klebsiella_variicola_CAG_634	0	0	0	0	0	0	0	0	0	0	0	0	0	0	0	0	0	0	0	1.33989	0	0	0	0	0	0	0	0	0	0	0	0	0	0	0	0	0	0	0	0	0	0	0	0	0	0	0	0	0
DAPLYSINESYN-PWY: L-lysine biosynthesis I|g__Kocuria.s__Kocuria_rhizophila	0	0	0	0	0	0	0	0	0	0	0	0	0	0	0	0	0	0	0	0	0	0	0	0	0	1.60188	0	0	0	0	0	0	0	0	0	0	0	0	0	0	0	0	0	0	0	0	0	0	0
DAPLYSINESYN-PWY: L-lysine biosynthesis I|g__Kocuria.s__Kocuria_varians	0	0	0	0	0	0	0	0	0	0	0	0	0	0	0	0	0	0	0	0	0	0	0	0	0	1.30104	2.18227	0	0	0	0	0	0	0	0	0	0	0	0	0	0	0	0	0	0	0	0	0	0
DAPLYSINESYN-PWY: L-lysine biosynthesis I|g__Lachnoclostridium.s__Clostridium_symbiosum	0	0	0	0	0	0	0	0	0	0	0	0	0	0	0	0	0	0	0	0	0	0	0	0	0	0	0	0	0	0	0	0	0	0	0	0	0	0	0	0	0	1.913	0	0	0	0	0	0	0
DAPLYSINESYN-PWY: L-lysine biosynthesis I|g__Mannheimia.s__Mannheimia_sp_USDA_ARS_USMARC_1261	0	0	0	0	8.72929	0	0	0	0	0	0	0	0	0	0	0	0	0	0	0	0	0	0	0	0	0	0	0	0	0	0	0	0	17.8872	0	0	0	0	0	0	0	0	0	0	0	0	77.85	0	0
DAPLYSINESYN-PWY: L-lysine biosynthesis I|g__Mannheimia.s__Mannheimia_varigena	0	12.4567	0	0	0	0	0	0	0	0	0	0	0	0	0	0	0	6.73338	0	0	0	0	0	0	0	0	0	0	0	0	0	0	0	0	0	0	0	0	0	0	0	0	0	0	0	0	0	0	6.43905
DAPLYSINESYN-PWY: L-lysine biosynthesis I|g__Morganella.s__Morganella_morganii	0	0	0	0	1.96195	0	0	0	0	0	0	0	0	0	0	0	0	0	0	0	0	0	0	0	0	0	0	0	0	0	0	0	0	0	0	0	0	0	0	0	0	0	0	0	0	0	0	0	0
DAPLYSINESYN-PWY: L-lysine biosynthesis I|g__Pasteurella.s__Pasteurella_canis	0	0	0	0	0	0	0	0	0	0	0	0	0	0	0	0	0	0.506417	0	0	0	0	0	0	0	0	0	0	0	0	0	0	0	0	0	0	0	0	0	0	0	0	0	0	0	0	0	0	0
DAPLYSINESYN-PWY: L-lysine biosynthesis I|g__Proteus.s__Proteus_mirabilis	0	0	0	0	11.9117	3.78575	0	0	0	0	0	0	0	0	0	0	0	1.56034	0	0	0	0	0	0	0	0	0	2.38523	0	0	0	0	0	0	0	0	0	0	0	0	0	0	0	0	0	0	0	0	0
DAPLYSINESYN-PWY: L-lysine biosynthesis I|g__Providencia.s__Providencia_stuartii	0	0	0	0	8.59909	10.3914	0	0	0	0	0	0	0	0	0	0	0	0	0	0	0	0	0	0	0	0	0	0	0	0	0	0	0	0	0	0	0	0	0	0	0	0	0	0	0	0	0	0	0
DAPLYSINESYN-PWY: L-lysine biosynthesis I|g__Raoultella.s__Raoultella_planticola	0	0	0	0	0	0	1.02166	0	0	0	0	0	0	0	0	0	0	0	0	0	0	0	0	0	0	0	0	0	0	0	0	0	0	0	0	0	0	0	0	0	0	0	0	0	0	0	0	0	0
DAPLYSINESYN-PWY: L-lysine biosynthesis I|unclassified	131.509	260.127	340.585	621.433	139.41	34.2278	156.018	232.554	686.261	198.392	203.647	389.283	585.214	381.139	9.49719	482.344	23.0477	81.8727	323.193	158.826	694.722	464.392	77.5254	20.9823	578.698	233.968	484.967	213.222	97.4884	285.214	396.9	621.53	262.714	250.229	163.07	520.967	710.065	172.386	15.2916	136.768	27.6832	598.963	10.4293	450.191	252.074	265.017	432.214	148.38	499.603
DENITRIFICATION-PWY: nitrate reduction I (denitrification)	0	36.9686	3.95267	0	0	5.522	0.31042	0	169.992	0	13.2902	10.5553	7.30148	0	0	27.6674	0	0	0	0	13.1924	57.7666	0	0	0	0	1.04455	0	0	28.998	0	13.4032	0	98.4602	0	113.124	0	332.828	0	0	0	4.15825	0	29.8569	218.561	21.529	21.276	0	10.735
DENITRIFICATION-PWY: nitrate reduction I (denitrification)|g__Pseudomonas.s__Pseudomonas_aeruginosa_group	0	0	0	0	0	0	0	0	0	0	0	0	0	0	0	0	0	0	0	0	0	0	0	0	0	0	0	0	0	0	0	0	0	0	0	0	0	0	0	0	0	0	0	0	6.29752	0	0	0	0
DENITRIFICATION-PWY: nitrate reduction I (denitrification)|unclassified	0	13.7356	3.39342	0	0	0	0.302522	0	0	0	6.20255	5.96057	0	0	0	14.4237	0	0	0	0	0	0	0	0	0	0	0.859848	0	0	10.7895	0	2.6411	0	0	0	0	0	0	0	0	0	0	0	0	0	5.64423	10.2139	0	0
DENOVOPURINE2-PWY: superpathway of purine nucleotides de novo biosynthesis II	5825.07	5690.57	6409.16	6698.58	5723.22	4674.93	4869.48	4154.34	7136.96	5508.82	5476.8	7281.84	6761.14	7023.24	3950.01	6341.84	5471.01	4212.43	5976.56	4827.57	5997.93	6797.28	4526.92	3811.34	7231.1	4817.43	6509.93	5755.65	4876.14	5175.05	5267.94	6392.05	5537.13	4349	5229.85	5880.68	7293.08	4881.99	5638.75	5094	5272.95	5886.6	4005.09	6913.9	6152.87	5290.27	6232.02	5159.46	6271.86
DENOVOPURINE2-PWY: superpathway of purine nucleotides de novo biosynthesis II|g__Escherichia.s__Escherichia_coli	456.508	384.485	506.865	55.3972	825.563	2078.8	1864.56	748.99	50.2456	1152.4	836.801	184.078	87.1373	227.933	3138.24	123.693	984.325	1745.62	545.297	1233.64	301.729	137.658	1217.98	3391.75	0	572.423	193.851	568.104	1619.33	955.372	811.099	142.13	853.561	689.457	1070.73	374.1	18.5244	1308.08	1459.12	1209.38	1866.8	342.074	3091.11	202.181	307.211	807.786	318.916	1346.94	279.103
DENOVOPURINE2-PWY: superpathway of purine nucleotides de novo biosynthesis II|g__Klebsiella.s__Klebsiella_oxytoca	0	0	0	0	0	0	0	0	0	0	0	0	0	0	0	0	0	0	0	0	0	0	0	0	0	0	0	0	0	0	0	0	0	0	0	0	0	0	0	0	0	0	0	0	0	0	0	0	0
DENOVOPURINE2-PWY: superpathway of purine nucleotides de novo biosynthesis II|g__Klebsiella.s__Klebsiella_pneumoniae	0	8.22451	0	0	88.1411	81.024	0	0	0	0	0	0	0	0	0	0	0	172.865	4.60463	22.3269	0	0	0	0	0	0	0	10.3031	0	20.4872	0	0	0	0	0	0	0	0	0	0	67.0213	0	0	0	0	0	0	0	0
DENOVOPURINE2-PWY: superpathway of purine nucleotides de novo biosynthesis II|g__Proteus.s__Proteus_mirabilis	0	0	0	0	9.49434	0	0	0	0	0	0	0	0	0	0	0	0	1.58558	0	0	0	0	0	0	0	0	0	0	0	0	0	0	0	0	0	0	0	0	0	0	0	0	0	0	0	0	0	0	0
DENOVOPURINE2-PWY: superpathway of purine nucleotides de novo biosynthesis II|g__Staphylococcus.s__Staphylococcus_condimenti	0	0	0	0	0	0	0	0	0	0	0	5.55545	0	0	0	0	0	0	0	0	0	0	0	0	0	0	0	0	0	0	0	0	0	0	0	0	0	0	0	0	0	0	0	0	0	0	0	0	0
DENOVOPURINE2-PWY: superpathway of purine nucleotides de novo biosynthesis II|g__Staphylococcus.s__Staphylococcus_haemolyticus	0	0	0	0	0	0	0	0	0	0	0	1.42571	0	0	0	0	0	0	0	0	0	0	0	0	0	0	0	0	0	0	0	0	0	0	0	0	0	0	0	0	0	0	0	0	0	0	0	0	0
DENOVOPURINE2-PWY: superpathway of purine nucleotides de novo biosynthesis II|unclassified	773.072	824.347	2322.24	1849.69	758.238	71.6777	167.527	798.617	2279.1	514.044	515.87	1899.15	2140.78	1684.8	16.5807	1506.76	128.209	159.918	1279.97	580.438	2187.47	2688.15	385.535	30.9982	3244.85	901.213	1835.97	720.045	318.823	717.567	1278.09	2274.81	801.178	488.763	503.883	1195.43	1342.83	918.761	53.0712	447.805	0	2137.42	27.0016	1591.19	932.981	777.829	1467.58	225.965	1011.69
DHGLUCONATE-PYR-CAT-PWY: glucose degradation (oxidative)	0	1.51229	0	0	3.55679	12.9385	0.996697	0	0.898309	0	0	0.581615	1.1432	0	0	2.68921	0	4.82802	0.606621	2.19695	1.93831	2.35452	0	0	0	0.61235	0	0	0	0	1.13833	0	0	0	0	0	0	0	0	0	5.13156	11.7874	0	0	3.40877	0	0	0	0.991195
DHGLUCONATE-PYR-CAT-PWY: glucose degradation (oxidative)|unclassified	0	1.44077	0	0	0	11.0052	0.561441	0	0.87817	0	0	0.581007	0.691881	0	0	2.68742	0	0	0.603066	0	0	2.32193	0	0	0	0.605142	0	0	0	0	1.12616	0	0	0	0	0	0	0	0	0	4.89579	7.82186	0	0	3.10877	0	0	0	0
DTDPRHAMSYN-PWY: dTDP-L-rhamnose biosynthesis I	9554.87	9187.75	8784.4	8194.68	6006.62	2652.18	5087.92	6885.95	8192.96	7219.83	7327.1	8888.68	10516.7	11349.2	6186.84	10299.7	14733.1	3498.16	7357.48	5898.69	8569.56	9666.74	7772.25	2298.43	12344.8	7885.22	11149.1	8164.66	7763.24	5383.94	7318.65	11115.2	9593.56	4133.39	5910.7	8081.95	13092	6188.8	7812	7277.01	4551.91	11579.5	2514.28	10938.1	9143.66	8251.49	8383.26	6683	9989.03
DTDPRHAMSYN-PWY: dTDP-L-rhamnose biosynthesis I|g__Acidaminococcus.s__Acidaminococcus_fermentans	0	0	0	0	0	0	0	0	0	0	0	0	0	0	0	0	0	0	0	0	149.172	0	0	0	0	0	0	0	0	0	0	0	0	0	0	0	0	0	0	0	0	0	0	7.27639	0	0	0	0	0
DTDPRHAMSYN-PWY: dTDP-L-rhamnose biosynthesis I|g__Actinomyces.s__Actinomyces_urogenitalis	0	0	0	0	0	0	0	0	0	0	0	0	0	0	0	2.1709	0	0	0	0	0	0	0	0	0	0	0	0	0	0	0	0	0	0	0	0	0	0	0	0	0	0	0	0	0	0	0	0	0
DTDPRHAMSYN-PWY: dTDP-L-rhamnose biosynthesis I|g__Akkermansia.s__Akkermansia_muciniphila	0	0	0	0	0	0	0	0	34.1529	0	0	0	0	0	0	0	0	0	0	0	0	0	0	0	0	0	0	0	0	0	0	0	0	0	0	0	0	0	0	0	0	0	0	0	1.41833	7.6721	0	0	0
DTDPRHAMSYN-PWY: dTDP-L-rhamnose biosynthesis I|g__Alistipes.s__Alistipes_timonensis	0	0	0	0	0	0	0	0	0	0	0	0	0	0	0	0	0	0	0	0	0	0	0	0	0	0	0	0	0	0	0	0	0	0	0	0	0	0	0	0	0	0	0	0	0	0	0	0	22.1858
DTDPRHAMSYN-PWY: dTDP-L-rhamnose biosynthesis I|g__Anaerofilum.s__Anaerofilum_sp_An201	0	0	0	0	0	0	0	0	0	0	0	0	0	0	0	0	0	0	0	12.1553	0	0	0	0	0	0	0	0	0	0	0	0	0	0	0	0	0	0	0	0	0	0	0	0	0	0	0	0	0
DTDPRHAMSYN-PWY: dTDP-L-rhamnose biosynthesis I|g__Anaerostipes.s__Anaerostipes_caccae	0	0	0	12.758	0	0	0	0	0	0	0	0	0	0	0	0	0	0	0	0	0	0	0	0	6.51369	0	0	0	0	0	0	0	5.94538	0	0	0	0	0	0	0	0	0	0	0	0	0	0	0	4.75205
DTDPRHAMSYN-PWY: dTDP-L-rhamnose biosynthesis I|g__Anaerostipes.s__Anaerostipes_hadrus	0	0	0	0	0	0	0	0	22.0527	0	0	0	0	0	0	0	0	0	0	0	0	0	0	0	0	0	0	0	0	0	0	0	0	0	0	0	0	0	0	0	0	0	0	0	0	0	0	0	0
DTDPRHAMSYN-PWY: dTDP-L-rhamnose biosynthesis I|g__Bacteroides.s__Bacteroides_caccae	0	0	0	0	0	0	0	0	0	0	0	0	5.81441	0	0	0	0	0	0	0	0	21.2502	0	0	0	0	0	0	0	0	0	0	0	0	0	0	0	0	0	0	0	0	0	0	0	0	0	0	126.098
DTDPRHAMSYN-PWY: dTDP-L-rhamnose biosynthesis I|g__Bacteroides.s__Bacteroides_coprophilus	0	0	0	286.452	3.11968	0	0	0	297.094	0	0	0	0	1676.86	0	0	0	0	0	0	2.21075	1.27199	0	0	620.479	0	582.197	0	0	0	26.7341	356.792	510.565	0	0	0	0	0	0	0	0	292.081	0	0	0	0	0	0	0
DTDPRHAMSYN-PWY: dTDP-L-rhamnose biosynthesis I|g__Bacteroides.s__Bacteroides_coprophilus_CAG_333	0	0	0	194.359	4.0585	0	0	0	109.022	0	0	0	0	709.642	0	0	0	0	0	0	8.72508	0	0	0	262.998	0	1012.17	0	0	0	51.4535	149.634	847.6	0	0	0	0	0	0	0	0	472.146	0	0	0	0	0	0	0
DTDPRHAMSYN-PWY: dTDP-L-rhamnose biosynthesis I|g__Bacteroides.s__Bacteroides_fragilis	1796.52	1637.67	188.205	90.8547	401.029	0	0	25.6234	277.248	1437.24	1667.89	193.445	1454.91	157.029	0	1322.82	5702.95	340.748	947.219	32.8139	114.122	1071.01	13.0245	0	477.558	0.98625	9.34113	1903.03	2547.37	288.491	573.887	176.744	142.165	585.881	705.809	831.424	4585.27	470.573	1823.79	2258.78	0	39.0935	0	1487.78	1571.07	1169.32	933.465	0	3282.77
DTDPRHAMSYN-PWY: dTDP-L-rhamnose biosynthesis I|g__Bacteroides.s__Bacteroides_fragilis_CAG_47	1157.38	1104.83	24.121	37.6972	292.843	0	0	7.1227	41.061	766.557	363.841	135.876	527.411	35.179	0	870.131	4638.35	227.285	545.816	21.0033	39.668	337.601	7.05386	0	169.348	0.388511	7.23019	1117.94	1912.49	228.919	193.725	43.9299	108.11	353.242	485.975	630.836	1580.43	178.304	698.027	808.668	0	22.6842	0	844.265	1154.95	862.947	530.158	0	1092.77
DTDPRHAMSYN-PWY: dTDP-L-rhamnose biosynthesis I|g__Bacteroides.s__Bacteroides_massiliensis	0	33.3772	0	0	0	0	0	0	0	0	0	0	0	0	0	0	0	0	0	0	0	0	0	0	0	0	0	0	0	0	0	0	0	0	0	0	0	0	0	0	0	0	0	0	0	0	0	0	0
DTDPRHAMSYN-PWY: dTDP-L-rhamnose biosynthesis I|g__Bacteroides.s__Bacteroides_nordii	0	0	0	0	0	0	0	0	0	0	0	0	0	0	0	0	0	0	0	0	0	0	0	0	0	0	0	0	0	0	0	0	0	0	0	0	0	0	0	0	0	0	0	0	0	0	0	0	13.3255
DTDPRHAMSYN-PWY: dTDP-L-rhamnose biosynthesis I|g__Bacteroides.s__Bacteroides_ovatus	0	0	0	0	0	0	0	0	0	0	0	1.47241	0	0	0	54.241	0	0	0	0	0	0	0	0	4.35638	0	0	13.1495	0	0	0	0	0	0	0	27.8884	0	0	0	0	0	0	0	0	75.2683	32.844	50.9456	0	33.7834
DTDPRHAMSYN-PWY: dTDP-L-rhamnose biosynthesis I|g__Bacteroides.s__Bacteroides_plebeius	0	0	0	102.363	119.21	0	0	0	25.1756	0	0	1.97823	8.04964	0	0	0	0	0	0	0	20.7465	79.1378	0	0	0	0	0	0	0	0	70.0396	183.586	0	0	0	0	0	80.0722	0	0	0	1.69304	0	0	0	0	0	0	0
DTDPRHAMSYN-PWY: dTDP-L-rhamnose biosynthesis I|g__Bacteroides.s__Bacteroides_plebeius_CAG_211	0	0	0	14.5287	8.5272	0	0	0	5.01295	0	0	0.832064	2.87966	0	0	0	0	0	0	0	0	8.50527	0	0	0	0	0	0	0	0	11.11	40.0258	0	0	0	0	0	15.4765	0	0	0	0	0	0	0	0	0	0	0
DTDPRHAMSYN-PWY: dTDP-L-rhamnose biosynthesis I|g__Bacteroides.s__Bacteroides_pyogenes	0	0	9.05997	0	0	0	0	0	24.6019	0	0	0	0	0	0	22.0677	0	0	0	0	0	0	0	0	0	0	0	0	0	0	0	0	0	0	0	0	0	0	0	0	0	0	0	0	0	0	0	0	0
DTDPRHAMSYN-PWY: dTDP-L-rhamnose biosynthesis I|g__Bacteroides.s__Bacteroides_sp_CAG_530	0	0	241.789	10.0631	0	0	0	0	0	0	0	178.492	0	0	0	0	0	0	5.6068	0	0	0	0	0	24.0649	0	0	0	0	0	0	0	0	0	0	0	0	0	0	0	0	0	0	0	0	278.506	0	0	0
DTDPRHAMSYN-PWY: dTDP-L-rhamnose biosynthesis I|g__Bacteroides.s__Bacteroides_sp_CAG_598	0	0	0	0	0	0	0	0	0	0	0	0	0	0	0	0	0	0	0	0	0	0	0	0	0	14.0484	0	0	0	0	0	0	0	0	0	0	0	0	0	0	0	0	0	0	0	0	0	0	0
DTDPRHAMSYN-PWY: dTDP-L-rhamnose biosynthesis I|g__Bacteroides.s__Bacteroides_thetaiotaomicron	0	277.962	37.99	55.8162	0	0	0	0	11.0105	0	30.699	5.72788	203.153	0	0	458.677	0	4.30873	105.091	2.64811	0	12.9916	0	0	8.11276	0	0	84.4285	98.2079	0	0	0	0	44.8434	4.64622	324.008	51.267	0	0	0	0	0	0	324.424	496.716	20.1895	83.3133	2804.63	81.6393
DTDPRHAMSYN-PWY: dTDP-L-rhamnose biosynthesis I|g__Bacteroides.s__Bacteroides_uniformis	4.58999	18.5567	0	8.1147	0	0	0	0	1.36021	17.9021	0.601527	1.60571	38.1276	0	0	10.0741	0	0.326105	2.90636	4.85982	0	4.32671	0	0	9.83566	0	0	0.463885	10.1838	0	0	0	0	18.7229	0	10.0184	0	0	0	0	0	0	0	11.1449	76.8361	9.64931	84.9597	0	8.40484
DTDPRHAMSYN-PWY: dTDP-L-rhamnose biosynthesis I|g__Bacteroides.s__Bacteroides_uniformis_CAG_3	2.56314	12.0381	0	5.90891	0	0	0	0	0.746928	20.5671	0.533893	1.5611	18.6517	0	0	11.1981	0	0	1.59009	3.89449	0	2.9392	0	0	8.69602	0	0	0	4.06152	0	0	0	0	6.90153	0	2.6587	3.54286	0	0	0	0	0	0	3.11521	38.4467	6.91506	58.9603	0	13.3736
DTDPRHAMSYN-PWY: dTDP-L-rhamnose biosynthesis I|g__Bacteroides.s__Bacteroides_vulgatus	410.685	403.164	654.648	473.528	1118.94	0	0	0	1142.63	438.803	0.755289	823.564	114.075	60.2358	0	47.3369	0	32.7037	259.269	674.905	0	18.0185	129.932	0	261.528	166.112	23.8261	275.407	98.5847	299.377	3.45058	67.5354	3.06727	205.392	0	605.853	108.08	0	0	0	0	37.0505	0	1243.11	173.496	483.495	687.172	0	10.2594
DTDPRHAMSYN-PWY: dTDP-L-rhamnose biosynthesis I|g__Bacteroides.s__Bacteroides_vulgatus_CAG_6	183.064	440.242	520.689	222.475	542.45	0	0	0	461.715	474.76	1.08537	733.694	77.3911	75.0717	0	52.9783	0	17.8834	194.671	576.143	0	8.99787	70.0249	0	143.736	148.956	19.7163	262.862	76.5024	270.57	1.85012	56.2183	2.63489	30.9133	0	607.465	50.8269	0	0	0	0	40.1274	0	419.777	105.83	108.657	461.327	0	2.47152
DTDPRHAMSYN-PWY: dTDP-L-rhamnose biosynthesis I|g__Bacteroides.s__Bacteroides_xylanisolvens	258.894	237.118	61.4775	25.641	8.81219	0	0	0	74.156	0	0	0	55.5143	17.2792	0	49.1051	5.05895	25.1838	7.47944	14.0233	0	9.80006	0	0	8.84712	0	0	0	6.98529	0	0	16.3976	0	287.9	0	11.63	17.8165	0	0	0	0	0	0	633.419	178.501	37.5885	7.16907	116.493	3.49253
DTDPRHAMSYN-PWY: dTDP-L-rhamnose biosynthesis I|g__Bibersteinia.s__Bibersteinia_trehalosi	0	0	0	0	0	0	0	0	0	0	0	0	0	0	0	0	0	0.420418	0	0	0	0	0	0	0	0	0	0	0	2.14435	0	0	0	0	0	0	0	0	0	0	0	0	0	0	0	0	0	0	0
DTDPRHAMSYN-PWY: dTDP-L-rhamnose biosynthesis I|g__Bifidobacterium.s__Bifidobacterium_adolescentis	0	0	0	0	0	0	0	0	0	0	0	0	0	0	0	0	0	0	0	0	0	0	0	0	0	0	0	0	0	0	0	0	0	0	0	0	0	0	0	1.19015	0	0	0	0	0	0	0	0	0
DTDPRHAMSYN-PWY: dTDP-L-rhamnose biosynthesis I|g__Bifidobacterium.s__Bifidobacterium_bifidum	104.022	450.911	0	1182.79	0	0	0	0	0	0	342.362	0	1920.19	0	0	1284.52	0	1.06028	6.89275	23.9723	0	0	0	0	0	0	0	123.451	0	252.049	0	0	0	120.402	0	425.903	0	0	0	0	0	0	0	809.599	1538.92	883.583	0	0	0
DTDPRHAMSYN-PWY: dTDP-L-rhamnose biosynthesis I|g__Bifidobacterium.s__Bifidobacterium_bifidum_CAG_234	0	0	0	0	0	0	0	0	0	0	0	0	0	0	0	0	0	0	0	0	0	0	0	0	0	0	0	0	0	0	0	0	0	0	0	0	0	0	0	0	0	0	0	0	0.815954	0.373294	0	0	0
DTDPRHAMSYN-PWY: dTDP-L-rhamnose biosynthesis I|g__Bifidobacterium.s__Bifidobacterium_breve	0	0	0	0	0	0	0	0	0	0	0	0	162.918	0	0	0	0	0	0	0	0	0	0	0	0	0	0	0	0	0	0	0	0	0	0	0	0	0	0	0	0	0	0	9.99022	0	0	0	0	0
DTDPRHAMSYN-PWY: dTDP-L-rhamnose biosynthesis I|g__Bifidobacterium.s__Bifidobacterium_kashiwanohense	0	0	0	0	0	0	0	0	0	0	0	0	11.349	0	0	0	0	0	0	0	0	0	0	0	0	0	0	0	0	0	0	0	0	0	0	0	0	0	0	3.92578	0	0	0	0	0	0	0	0	0
DTDPRHAMSYN-PWY: dTDP-L-rhamnose biosynthesis I|g__Bifidobacterium.s__Bifidobacterium_longum	29.9231	620.856	78.0781	20.333	3.81716	0	3.28609	62.9588	86.1689	273.482	1459.98	425.794	332.335	398.089	0	146.333	0	20.8304	1385.63	7.19968	1654.92	359.125	412.217	0	784.904	406.409	743.446	770.641	156.783	406.188	351.554	481.381	160.127	93.417	881.99	402.868	515.89	72.2673	0	61.8113	0	661.786	0	108.815	820.505	437.485	95.2636	0	31.6139
DTDPRHAMSYN-PWY: dTDP-L-rhamnose biosynthesis I|g__Bifidobacterium.s__Bifidobacterium_mongoliense	0	0	0	0	0	0	0	0	0	0	0	0	0	0	0	0	0	0.584869	0	0	0	0	0	0	0	0	0	0	0	0	0	0	0	0	0	0	0	0	0	0	0	0	0	0	0	0	0	0	0
DTDPRHAMSYN-PWY: dTDP-L-rhamnose biosynthesis I|g__Bifidobacterium.s__Bifidobacterium_pseudocatenulatum	0	0	0	0	0	0	0	0	0	0	0	0	0	12.5142	0	0	0	0	0	0	2.97741	0	0	0	0	1.83371	51.3731	0	0	0	63.5139	8.855	11.6354	0	0	0	0	0	0	1.96723	0	15.0497	0	0	0	0	0	0	1.48673
DTDPRHAMSYN-PWY: dTDP-L-rhamnose biosynthesis I|g__Bifidobacterium.s__Bifidobacterium_pseudolongum	0	0	0	0	0	0	0	0	0	0	0.486167	0	0	0	0	0	0	0	0	0	0	0	0	0	0	0	0	0	0	0	0	0	0	0	3.02283	0	0	0	0	0	0	0	0	0	0	0	0	0	0
DTDPRHAMSYN-PWY: dTDP-L-rhamnose biosynthesis I|g__Bilophila.s__Bilophila_wadsworthia	0	0	0	0	0	0	0	0	0	0	0	0	0	0	0	0	0	0	0	0	0	0	0	0	10.5974	0	0	0	0	0	0	0	0	0	0	0	0	0	0	0	0	0	0	0	0	0	5.99989	0	5.95286
DTDPRHAMSYN-PWY: dTDP-L-rhamnose biosynthesis I|g__Blautia.s__Blautia_coccoides	0	0	0	2.26597	0	0	0	0	0	4.67606	0	0	0	0	0	0	0	0	0	0.758747	0	14.404	0	0	3.98917	12.4319	0	0	0	0	0	0	0	0	0	0	0	0	0	0	0	0	0	3.61852	0	0	0	0	0
DTDPRHAMSYN-PWY: dTDP-L-rhamnose biosynthesis I|g__Blautia.s__Blautia_obeum	0	0	0	0	0	0	0	0	0	0	0	0	5.92411	0	0	0	0	0	0	8.08381	0	0	0	0	0	0	0	0	0	0	0	0	0	0	0	0	0	0	0	0	0	0	0	0	0	0	0	0	0
DTDPRHAMSYN-PWY: dTDP-L-rhamnose biosynthesis I|g__Blautia.s__Blautia_producta	0	0	0	7.42759	0	0	0	9.49346	48.1193	3.79163	0	0	0	35.2766	0	0	0	0	0	0	0	4.30558	0	0	7.18231	15.327	2.06161	0	0	0	0	2.27053	0	0	0	0	0	0	0	0	0	35.1192	0	0	0	0	0	0	0
DTDPRHAMSYN-PWY: dTDP-L-rhamnose biosynthesis I|g__Blautia.s__Blautia_sp_CAG_257	0	0	0	1.81726	0	0	0	0	0	0	0	0	0	0	0	0	0	0	0	0	0	0	0	0	0	15.9576	0	0	0	0	0	0	0	0	0	0	0	0	0	0	0	0	0	0	0	0	0	0	0
DTDPRHAMSYN-PWY: dTDP-L-rhamnose biosynthesis I|g__Blautia.s__Blautia_wexlerae	0	0	7.30465	14.4428	0	0	0	254.666	0	0	0	0	0	0	0	0	0	0	0	11.925	28.4605	0	0	0	148.971	7.6957	0	0	0	0	0	248.607	365.38	0	0	0	0	0	0	0	0	28.0721	0	0	0	0	0	0	90.1667
DTDPRHAMSYN-PWY: dTDP-L-rhamnose biosynthesis I|g__Blautia.s__Ruminococcus_gnavus	171.891	180.548	187.479	65.5324	161.074	0	819.114	890.061	156.068	303.208	88.5713	134.944	111.721	47.4763	0	76.6798	334.004	28.2895	255.951	86.6093	299.105	306.179	1279.28	0	99.8711	598.205	52.961	19.6366	173.412	84.9118	189.025	59.426	88.7783	25.581	303.63	102.232	78.1661	568.688	0	450.515	0	113.662	0	470.074	39.8538	155.794	251.156	504.786	252.954
DTDPRHAMSYN-PWY: dTDP-L-rhamnose biosynthesis I|g__Blautia.s__Ruminococcus_torques	0	0	15.2401	0	0	0	0.972051	10.3378	0	0	0	0	27.2405	3.19615	0	56.7717	0	0	0	13.7706	0	0	0	0	0	10.1462	0	0	0	0	0	219.924	223.436	0	0	0	0	0	0	1.9731	0	2.35038	0	0	2.8699	0	0	0	52.6671
DTDPRHAMSYN-PWY: dTDP-L-rhamnose biosynthesis I|g__Catenibacterium.s__Catenibacterium_mitsuokai	0	0	0	0	0	0	0	0	0	0	0	0	31.34	0	0	0	0	0	0	0	0	0	0	0	0	0	0	0	0	0	0	0	0	0	0	0	0	0	0	0	0	0	0	0	0	0	0	0	0
DTDPRHAMSYN-PWY: dTDP-L-rhamnose biosynthesis I|g__Clostridioides.s__Clostridioides_difficile	0	0	0	0	0	0	0	0	0	0	0	0	0	4.9203	0	0	0	0	0	0	0	1.64834	0	0	0	0	0	0	0	0	0	0	0	0	0	0	0	0	0	0	0	0	0	0	0	0	0	0	0
DTDPRHAMSYN-PWY: dTDP-L-rhamnose biosynthesis I|g__Clostridium.s__Clostridium_butyricum	0	0	0	0	50.0711	0	0	32.0738	0	0	0	0	0	0	0	0	0	11.8206	0	1.04814	0	0	0	0	0	0	0	0	0	0	0	0	0	0	0	0	0	0	0	2.27369	0	0	26.0229	0	0	0	0	0	0
DTDPRHAMSYN-PWY: dTDP-L-rhamnose biosynthesis I|g__Clostridium.s__Clostridium_paraputrificum	0	0	0	0	3.28919	16.234	11.9743	11.3945	4.98732	1.58635	0	0	0	0.941103	1.06794	0	0	0	0	3.94398	1.04015	1.65284	1.29359	42.5289	5.45474	3.68336	0.719216	0	0	0	1.36584	1.67169	0	0	0	0	67.5678	14.4909	31.3657	31.7146	1.09721	0	10.7226	1.22934	0	0	0	0	0
DTDPRHAMSYN-PWY: dTDP-L-rhamnose biosynthesis I|g__Clostridium.s__Clostridium_perfringens	4.71366	0	0	1.26657	13.0397	687.838	268.248	0	0	17.1453	1.64058	0	0	0	294.213	0	0	10.3425	3.49837	38.68	1.89278	0	12.373	53.4049	0	8.93127	0	0	1.32707	14.2551	0.792916	4.77368	0	0	10.612	0	0	173.601	164.595	60.0509	1001.42	7.10348	104.731	0	0	1.09133	0	56.8205	0
DTDPRHAMSYN-PWY: dTDP-L-rhamnose biosynthesis I|g__Clostridium.s__Clostridium_sp_CAG_299	0	0	0	0	0	0	0	0	1.18364	0	0	0	0	0	0	0	0	0	0	0	0	0	0	0	0	0	0	0	0	0	0	0	0	0	0	0	0	0	0	0	0	0	0	0	0	0	0	0	0
DTDPRHAMSYN-PWY: dTDP-L-rhamnose biosynthesis I|g__Comamonas.s__Comamonas_kerstersii	0	0	0	0	0	0	0	0	0	0	0	0	3.24564	0	0	0	0	0	0	0	0	0	0	0	0	0	0	0	0	0	0	0	0	0	0	0	0	0	0	0	0	272.326	0	0	0	0	0	0	4.31572
DTDPRHAMSYN-PWY: dTDP-L-rhamnose biosynthesis I|g__Coprococcus.s__Coprococcus_comes	0	0	0	0	0	0	0	0	0	0	0	0	0	0	0	1.94222	0	0	0	0	0	0	0	0	0	0	0	0	0	0	0	0	0	0	0	0	0	0	0	0	0	0	0	0	1.06304	0	0	0	0
DTDPRHAMSYN-PWY: dTDP-L-rhamnose biosynthesis I|g__Coprococcus.s__Coprococcus_comes_CAG_19	0	0	0	0	0	0	0	0	0	0	0	0	0	0	0	0	0	0	0	0	0	0	0	0	0	0	0	0	0	0	0	0	0	0	0	0	0	0	0	0	0	0	0	0	0	0	0	0	1.14219
DTDPRHAMSYN-PWY: dTDP-L-rhamnose biosynthesis I|g__Corynebacterium.s__Corynebacterium_amycolatum	0	3.64161	7.72654	0	0	0	0	0	0	0	79.8927	91.1768	0	0	0	22.9442	0	0	24.629	0	0	0	0	0	0	0	0	19.0866	0	0	0	0	0	0	0	0	0	0	0	0	0	0	0	0	0	0	5.8795	0	11.5837
DTDPRHAMSYN-PWY: dTDP-L-rhamnose biosynthesis I|g__Corynebacterium.s__Corynebacterium_urealyticum	0	0	0	0	20.7053	0	0	0	0	0	0	0	0	0	0	0	0	0	0	0	0	0	0	0	0	0	0	0	0	0	0	0	0	0	0	0	0	0	0	0	0	0	0	0	0	0	0	0	0
DTDPRHAMSYN-PWY: dTDP-L-rhamnose biosynthesis I|g__Dorea.s__Dorea_formicigenerans	0	1.285	6.57439	1.90432	0	0	0	3.9428	27.693	0	3.44683	12.4566	4.76021	3.40581	0	15.8217	0	0	2.41816	0	0	0	0	0	7.30868	14.4986	10.3167	1.22855	0	0	0	15.7361	9.18378	0	1.37653	18.236	0	0	0	1.3677	0	19.6743	0	6.55158	6.10055	1.54215	11.0448	0	7.15446
DTDPRHAMSYN-PWY: dTDP-L-rhamnose biosynthesis I|g__Dorea.s__Dorea_formicigenerans_CAG_28	3.62155	0	23.6214	7.63138	0	0	0	5.05503	84.3707	4.20352	21.2317	45.3234	15.5565	9.97919	0	62.1051	0	0	10.9666	3.97965	0	0	0	0	15.7836	30.5544	22.8793	11.754	0	0	0	40.5535	23.8167	0	5.14586	30.075	0	0	0	0.834761	0	56.0383	0	64.809	27.2017	14.2209	37.2228	0	11.1089
DTDPRHAMSYN-PWY: dTDP-L-rhamnose biosynthesis I|g__Dorea.s__Dorea_longicatena	6.77237	0	0	0	0	0	0	0	76.7567	32.3144	0	0.510132	0	0	0	6.76572	0	0	0	7.16618	76.4427	0	0	0	37.5442	149.522	71.2378	0	0	0	1.65056	18.0018	239.21	0	20.2332	0	0	0	0	0	0	149.048	0	3.38927	12.1644	0	0	0	0
DTDPRHAMSYN-PWY: dTDP-L-rhamnose biosynthesis I|g__Dorea.s__Dorea_longicatena_CAG_42	0	0	0	0	0	0	0	0	53.5981	21.7175	0	0.571117	0	0	0	2.53975	0	0	0	5.07513	44.8166	0	0	0	37.0783	111.121	50.5471	0	0	0	0.742502	10.7779	172.101	0	22.1522	0	0	0	0	0	0	113.869	0	2.6184	1.2309	0	0	0	0
DTDPRHAMSYN-PWY: dTDP-L-rhamnose biosynthesis I|g__Eggerthella.s__Eggerthella_lenta	8.06747	5.89276	0	2.15864	2.66102	0	0	0	10.098	4.13362	1.50803	4.68719	0	6.20227	0	0	0	0	1.59411	2.62846	0	13.0006	0	0	9.16434	28.3832	1.2315	0	0	0	3.28713	5.21878	1.84883	0	0	11.4532	0	0	0	0	0	8.65592	0	16.917	14.1469	7.29606	0	0	8.19096
DTDPRHAMSYN-PWY: dTDP-L-rhamnose biosynthesis I|g__Enterobacter.s__Enterobacter_cloacae_complex	0	0	0	0	0	0	0	0	0	0	0	0	0	0	0	0	0	0	0	7.83351	0	0	0	0	0	0	0	0	0	0	0	0	0	0	0	0	0	40.7433	0	0	10.857	0	0	0	0	0	0	0	0
DTDPRHAMSYN-PWY: dTDP-L-rhamnose biosynthesis I|g__Enterococcus.s__Enterococcus_avium	0	0	0	1.11337	0	6.24415	33.4592	0	0	0	3.74813	0	0	0	0	0	7.69126	1.31036	1.25015	4.63596	0	1.77917	0.763572	0	0	0	0	0	4.06133	0	32.6762	0	2.23584	0	3.03545	0	0	1.35575	145.915	0.851625	0	0.944327	0	0	0	0	0	11.4213	0
DTDPRHAMSYN-PWY: dTDP-L-rhamnose biosynthesis I|g__Enterococcus.s__Enterococcus_casseliflavus	0	0	0	0	0	0	0	0	0	0	0	0	0	0	0	0	0	0	0	0	0	0	0	0	0	0	0	0	0	0	0	0	0	0	0	0	0	0	0	0	0	0	0	0	0	0	0	0	0
DTDPRHAMSYN-PWY: dTDP-L-rhamnose biosynthesis I|g__Enterococcus.s__Enterococcus_cecorum	2.62802	40.4945	20.973	1.17736	862.478	0	0	276.829	28.5143	1.57872	24.9754	30.1154	697.541	3.65975	1.62148	17.8284	0	12.9193	231.524	15.164	138.142	34.8977	3.30486	0	114.945	9.93346	4.46241	15.8316	91.1611	9.74752	90.8291	14.0265	5.90929	0	7.35652	0	644.132	81.3802	0	83.9287	0	0	428.5	10.1669	19.497	11.9455	10.9307	31.1544	21.7408
DTDPRHAMSYN-PWY: dTDP-L-rhamnose biosynthesis I|g__Enterococcus.s__Enterococcus_devriesei	0	0	0	0	0	0	0	0	0	0	0	0	0	0	0	0	0	0	0	0	0	0	0	0	0	0	0	0	0	0	0	0	0	0	0	0	0	0	0	0	0	0	0	0	0	0	0	0	0
DTDPRHAMSYN-PWY: dTDP-L-rhamnose biosynthesis I|g__Enterococcus.s__Enterococcus_durans	0	0	0	0	0	0	3.11914	0	0	6.14966	0	0	0	0	0	0	6.97761	7.93285	0	4.44114	0	0	0.454313	0	0	45.5556	0	0	0	0	1.68972	4.12352	3.95974	0	0	0	0	0	176.629	2.04487	0	0	0	6.46108	0	0	0	0	0
DTDPRHAMSYN-PWY: dTDP-L-rhamnose biosynthesis I|g__Enterococcus.s__Enterococcus_faecalis	2.51122	1.98571	0	0	23.3667	49.9348	70.3111	3.75714	0	10.6877	7.09249	4.23776	2.47632	1.30766	63.8939	0.966042	14.9339	86.6451	6.75566	37.7463	0	0	17.6951	0	0	29.3573	2.72912	10.6266	3.05628	31.0192	5.84808	5.2204	1.71021	0	32.6031	0	0	0	51.1839	3.52984	1115.79	11.9759	12.1718	31.0553	3.96192	1.04277	0	32.6972	0
DTDPRHAMSYN-PWY: dTDP-L-rhamnose biosynthesis I|g__Enterococcus.s__Enterococcus_faecium	0	4.01831	0	0.825942	7.3375	95.9691	113.292	0	0	8.99403	11.4132	0	0	0.841028	52.5	0	18.1675	116.235	7.27897	34.1222	8.25226	1.47119	19.3448	0	0	23.8291	0	13.6268	2.80707	20.0275	17.9471	6.57851	0	0	37.9507	0	0	0	81.3788	0.880663	0	0	4.32005	0	0	0	0	25.7872	0
DTDPRHAMSYN-PWY: dTDP-L-rhamnose biosynthesis I|g__Enterococcus.s__Enterococcus_gallinarum	0	0	0	0	0	0	0.383983	0	0	0	0	0	0	0	0	0	0	0	0	1.54782	0	0	6.02297	0	0	13.2257	0	0	0	0	5.08558	0	0	0	3.34984	0	0	0	0	0	0	0	0	0	0	0	0	0	0
DTDPRHAMSYN-PWY: dTDP-L-rhamnose biosynthesis I|g__Enterococcus.s__Enterococcus_hirae	0	0	0	0	0	0	9.56538	0	0	0	0	0	0	0	30.3855	0	0	0.254843	0	1.07784	0	1.18508	0	0	0	1.03252	0	0	0	0	2.81995	0	0	0	0	0	0	0	0	0	0	0	51.3219	0	0	0	0	0	0
DTDPRHAMSYN-PWY: dTDP-L-rhamnose biosynthesis I|g__Enterococcus.s__Enterococcus_pseudoavium	0	0	0	0	0	0	0	0	0	0	0	0	0	0	0	0	0	0	0	0	0	0	0	0	0	0	0	0	0	0	0	0	0	0	0	0	0	0	0	0	0	0	0	0	0	0	0	0	0
DTDPRHAMSYN-PWY: dTDP-L-rhamnose biosynthesis I|g__Enterococcus.s__Enterococcus_thailandicus	0	0	0	0	0	0	46.7469	0	0	0	0	0	0	0	0	0	0	0	0	0	0	0	0	0	0	0	0	0	0	0	1.87154	0	0	0	0	0	0	0	0	0	0	0	0	0	0	0	0	0	0
DTDPRHAMSYN-PWY: dTDP-L-rhamnose biosynthesis I|g__Erysipelatoclostridium.s__Clostridium_innocuum	0	0	0	2.75772	0	0	52.2998	0	11.8052	7.51137	0	0	0	26.5333	0	0	0	0	0	0	0	10.4094	2.02825	0	0	1.07514	0	0	0	0	0.869328	2.24296	1.16854	0	0	0	0	0	28.1374	6.80574	0	2.16372	0	0	0	0	0	0	0
DTDPRHAMSYN-PWY: dTDP-L-rhamnose biosynthesis I|g__Erysipelatoclostridium.s__Erysipelatoclostridium_ramosum	315.513	43.9772	59.6085	82.2447	41.122	0	0	94.7042	85.6784	22.176	138.658	91.8814	17.2748	31.9893	0	58.0658	36.5091	19.7057	49.2779	101.16	65.0955	53.5128	30.7274	0	28.3287	51.4373	34.0371	29.7763	131.086	1.09607	30.1828	33.5135	10.3836	6.85249	128.745	19.6047	82.4397	9.36764	0	138.037	0	43.1716	25.6188	38.3696	30.8981	23.5291	45.197	0	46.1977
DTDPRHAMSYN-PWY: dTDP-L-rhamnose biosynthesis I|g__Escherichia.s__Escherichia_coli	156.02	212.371	167.964	67.388	329.316	592.671	620.935	30.3963	7.53001	504.395	283.298	50.7052	41.1465	114.986	4335.24	22.8743	805.306	1521.43	469.469	438.731	94.0754	118.123	1006.69	2108.72	2.62389	561.066	67.1043	208.225	1429.72	586.27	320.536	107.289	235.995	200.073	501.462	91.1057	37.04	1306.37	1498.6	977.305	1773.53	181.82	385.176	88.6664	87.0036	426.082	126.171	1115.77	51.4874
DTDPRHAMSYN-PWY: dTDP-L-rhamnose biosynthesis I|g__Escherichia.s__Escherichia_fergusonii	0	0	0	0	0	0	0	0	0	0	3.96707	0	1.00628	0	0	0	0	3.88052	0	0	0	0	0	0	0	0	0	0	0	17.559	0	0	0	0	0	0	0	0	0	6.51352	0	0	0	0	0	0	0	0	0
DTDPRHAMSYN-PWY: dTDP-L-rhamnose biosynthesis I|g__Eubacterium.s__Eubacterium_callanderi	0	0	0	6.04567	0	0	0	0	0	0	0	0	0	0	0	0	0	0	0	0	0	0	0	0	10.3044	0	0	0	0	0	3.47041	0	0	0	0	0	0	0	0	0	0	0	0	0	0	0	0	0	2.01468
DTDPRHAMSYN-PWY: dTDP-L-rhamnose biosynthesis I|g__Eubacterium.s__Eubacterium_limosum	0	0	0	0	0	0	0	0	0	0	0	0	0	0	0	0	0	0	0	0	0	0	0	0	9.71331	0	0	0	0	0	0	0	0	0	0	0	0	0	0	0	0	0	0	0	0	0	0	0	0
DTDPRHAMSYN-PWY: dTDP-L-rhamnose biosynthesis I|g__Faecalibacterium.s__Faecalibacterium_prausnitzii	2150.16	523.625	862.803	288.611	0	0	0	1160.87	1519.49	637.57	0	2105.49	8.82724	2134.36	0	2056.65	0	0	100.685	789.404	75.1083	2149.12	2343.29	0	2041.14	2229.83	3290.47	1012.72	0	0	522.018	2238.38	2223.99	253.505	348.634	621.365	0	63.1586	0	814.711	0	2648.87	0	294.611	73.783	940.528	1515.17	3.56509	616.715
DTDPRHAMSYN-PWY: dTDP-L-rhamnose biosynthesis I|g__Faecalicoccus.s__Faecalicoccus_pleomorphus	0	2.38885	5.11325	129.447	0	0	0	0	3.26891	0	1.41198	55.3045	49.1588	65.0138	55.3816	9.88355	0	0	27.0811	0	125.139	13.332	0	0	79.3613	1.66325	83.9421	1.87264	0	0	0	20.1101	93.9352	0	0	14.6172	0	45.967	0	0	0	4.20793	0	27.1774	79.5104	18.4464	53.4288	0	78.0131
DTDPRHAMSYN-PWY: dTDP-L-rhamnose biosynthesis I|g__Finegoldia.s__Finegoldia_magna	0	0	0	0	0	0	0	0	7.71333	0	0	0	0	0	0	0	0	0	0	0	0	0	0	0	0	0	0	0	0	0	0	0	0	0	0	0	0	0	0	0	0	0	0	0	0	0	0	0	0
DTDPRHAMSYN-PWY: dTDP-L-rhamnose biosynthesis I|g__Fusicatenibacter.s__Fusicatenibacter_saccharivorans	0	0	0	0	0	0	0	121.292	55.5184	0	0	0	0	0	0	0	0	0	0	8.20547	0	0	0	0	0	0	0	0	0	0	0	65.7354	35.5516	0	0	0	0	0	0	0	0	48.6669	0	0	0	0	0	0	0
DTDPRHAMSYN-PWY: dTDP-L-rhamnose biosynthesis I|g__Fusobacterium.s__Fusobacterium_mortiferum	205.424	430.341	0	145.553	170.354	0	0	0	6.83856	23.4135	127.689	0	85.239	0	0	124.204	0	0	153.528	26.4198	0	0	0	0	51.1077	0	0	0	4.85247	0	8.51933	0	0	0	155.904	0	1056.68	38.336	0	0	0	0	0	162.768	121.493	4.15212	24.3721	0	89.6542
DTDPRHAMSYN-PWY: dTDP-L-rhamnose biosynthesis I|g__Fusobacterium.s__Fusobacterium_necrophorum	0	359.257	32.4838	0	0	0	0	0	0	0	0	0	0	0	0	0	0	8.89155	18.711	0	0	0	0	0	0	0	0	0	0	0	0	0	0	0	0	0	0	0	0	0	0	0	0	0	0	0	0	0	0
DTDPRHAMSYN-PWY: dTDP-L-rhamnose biosynthesis I|g__Fusobacterium.s__Fusobacterium_ulcerans	0	3.97976	0	0	0	0	0	0	0	0	0	0	0	0	0	0	0	0	0	0	0	0	0	0	2.83678	0	0	0	0	0	0	0	0	0	0	0	0	0	0	18.1753	0	0	0	0	3.47283	0	0	0	0
DTDPRHAMSYN-PWY: dTDP-L-rhamnose biosynthesis I|g__Fusobacterium.s__Fusobacterium_varium	0	8.19297	0	0	0	0	0	0	0	0	0	0	0	0	0	0	0	0	0	0	0	0	0	0	0	0	0	0	0	0	0	0	0	0	4.12448	0	0	0	0	0	0	0	0	0	5.68441	0	0	0	0
DTDPRHAMSYN-PWY: dTDP-L-rhamnose biosynthesis I|g__Gemmiger.s__Gemmiger_sp_An194	0	0	0	0	0	0	0	581.137	0	0	0	0	0	0	0	0	0	0	0	210.901	0	0	0	0	0	0	0	0	0	0	0	0	0	0	0	0	0	0	0	0	0	0	0	0	0	0	0	0	0
DTDPRHAMSYN-PWY: dTDP-L-rhamnose biosynthesis I|g__Hafnia.s__Hafnia_paralvei	0	0	0	0	0	0	0	0	0	0	0	0	0	0	0	0	0	0	0	0	0	0	0	0	0	0.703301	0	0	0	0.687635	0	0	0	0	0	0	0	0	0	0	0	0	0	0	0	0	0	0	0
DTDPRHAMSYN-PWY: dTDP-L-rhamnose biosynthesis I|g__Holdemanella.s__Holdemanella_biformis	0	0	0	0	0	0	0	0	0	0	0	0	0	0	0	0	0	0	0	0	0	0	0	0	0	0	0	0	0	0	0	0	56.2975	0	0	0	0	0	0	0	0	0	0	0	0	0	0	0	0
DTDPRHAMSYN-PWY: dTDP-L-rhamnose biosynthesis I|g__Klebsiella.s__Klebsiella_aerogenes	0	0	0	0	0	0	0	0	0	0	0	0	0	0	0	0	0	0.30737	0	0	0	0	0	0	0	0	0	0	0	0	0	0	0	0	0	0	0	0	0	0	0	0	0	0	0	0	0	0	0
DTDPRHAMSYN-PWY: dTDP-L-rhamnose biosynthesis I|g__Klebsiella.s__Klebsiella_oxytoca	0	0	0	0	0	0	0	0	0	0	0	0	0	0	0	0	0	0	0	13.8029	0	0	0	0	0	0	0	0	0	0	0	0	0	0	0	0	0	0	0	0	0	0	0	0	0	0	0	0	0
DTDPRHAMSYN-PWY: dTDP-L-rhamnose biosynthesis I|g__Klebsiella.s__Klebsiella_pneumoniae	0	0	0	4.42324	4.49527	0	0	0	0	0	0	0	0	1.96403	0	0	0	239.222	0	14.2293	0	0	0	0	0	1.18944	0	1.31576	0	8.72669	0	0	0	0	0	0	0	0	0	2.7765	18.6778	0	0	0	0	0	0	0	50.2468
DTDPRHAMSYN-PWY: dTDP-L-rhamnose biosynthesis I|g__Klebsiella.s__Klebsiella_quasipneumoniae	0	0	0	0	0	0	0	0	0	0	0	0	0	0	0	0	0	6.2358	0	0.619162	0	0	0	0	0	0	0	0	0	0	0	0	0	0	0	0	0	0	0	0	1.1018	0	0	0	0	0	0	0	0
DTDPRHAMSYN-PWY: dTDP-L-rhamnose biosynthesis I|g__Klebsiella.s__Klebsiella_variicola	0	0	0	0	0	0	0	0	0	0	0	0	0	0	0	0	0	8.76345	0	0	0	0	0	0	0	0	0	0	0	0	0	0	0	0	0	0	0	0	0	0	0	0	0	0	0	0	0	0	60.0977
DTDPRHAMSYN-PWY: dTDP-L-rhamnose biosynthesis I|g__Kocuria.s__Kocuria_rhizophila	0	0	0	0	0	0	0	0	0	0	0	0	0	0	0	0	0	0	0	0	0	0	0	0	0	1.0047	0.943888	0	0	0	0	0	0.880909	0	0	0	0	0	0	0	0	1.78522	0	0	0	0	0	0	0
DTDPRHAMSYN-PWY: dTDP-L-rhamnose biosynthesis I|g__Kocuria.s__Kocuria_varians	0	0	0	0	0	0	0	0	0	0	0	0.61284	0	0	0	0	0	0	0	0	0	0	0	0	0	2.41647	2.19353	0	0	0	0	1.72776	1.09604	0	0	0	0	0	0	0	0	1.24704	0	0	0	0	0	0	0
DTDPRHAMSYN-PWY: dTDP-L-rhamnose biosynthesis I|g__Lachnoclostridium.s__Clostridium_aldenense	0	9.1079	0	0	0	0	0	0	0	0	0	0	0	0	0	0	0	0	0	0	0	0	0	0	0	0	0	0	0	0	0	0	0	0	0	0	0	0	0	0	0	0	0	0	0	0	0	0	0
DTDPRHAMSYN-PWY: dTDP-L-rhamnose biosynthesis I|g__Lachnoclostridium.s__Clostridium_bolteae	0	29.2685	0	0	0	0	0	0	0	0	0	0	0	0	0	0	0	0	0	0	0	0	61.038	0	0	0	0	0	0	0	0	0	0	0	0	0	0	0	0	0	0	0	0	7.47707	0	0	0	0	0
DTDPRHAMSYN-PWY: dTDP-L-rhamnose biosynthesis I|g__Lachnoclostridium.s__Clostridium_clostridioforme	0	38.991	28.089	15.4183	0	0	0	0	2.07176	25.9939	13.1102	0	0	0	0	20.8353	0	0	4.25719	1.78465	0	58.6551	0	0	86.3199	6.97841	0	15.634	0	0	0	0	7.15591	7.16522	0	12.0031	0	0	0	0.843761	0	0	0	49.3288	44.5856	6.21499	5.97423	0	3.19668
DTDPRHAMSYN-PWY: dTDP-L-rhamnose biosynthesis I|g__Lachnoclostridium.s__Clostridium_lavalense	0	0	0	5.54731	0	0	0	0	0	0	0	0	0	3.72545	0	0	0	0	0	0	0	0	0	0	3.41041	2.14158	0	0	0	0	0	0	0.916132	0	0	0	0	0	0	0	0	0	0	0	0	0	0	0	0
DTDPRHAMSYN-PWY: dTDP-L-rhamnose biosynthesis I|g__Lachnoclostridium.s__Clostridium_scindens	0	0	0	6.65654	0	0	0	0	5.2321	0	0	0	0	44.301	0	0	0	0	0	0	0	0	0	0	4.49459	0	0	0	0	0	0	0	0	0	0	0	0	0	0	0	0	0	0	0	0	0	0	0	0
DTDPRHAMSYN-PWY: dTDP-L-rhamnose biosynthesis I|g__Lachnoclostridium.s__Clostridium_symbiosum	0	4.15995	6.39854	1.03373	1.16588	0	0	9.3328	0.827558	0	0	1.118	0	22.8033	1.35	11.5476	0	0	0	1.0308	2.10195	0	0	0	21.984	5.46828	0	0.768278	0	0	1.74639	1.38898	2.59592	0	0	8.44794	0	3.61217	0	0	0	3.31451	0	7.59733	6.99778	2.60972	16.033	8.71789	2.98337
DTDPRHAMSYN-PWY: dTDP-L-rhamnose biosynthesis I|g__Lactobacillus.s__Lactobacillus_amylovorus	0	0	0	0	0	0	0	0	0	0	0	0	0	0	0	0	0	0	0	0	0	0	0	0	0	0	0	0	0	0	0	0	0	0	0	0	0	0	1.77875	0	0	0	0	0	0	0	0	0	0
DTDPRHAMSYN-PWY: dTDP-L-rhamnose biosynthesis I|g__Lactobacillus.s__Lactobacillus_animalis	0	0	0	0	0	0	0	0	0	0	0.566165	1.51051	0	0	0	0	0	0	0	0	0	0	0	0	0	0	0	0	0	0	0	0	0	0	0	0	0	0	0	0	0	0	0	0	0	0	0	0	0
DTDPRHAMSYN-PWY: dTDP-L-rhamnose biosynthesis I|g__Lactobacillus.s__Lactobacillus_crispatus	0	0	0	0	0	0	27.637	0	0	0	0	0	0	0	0	0	0	0	0	0	0	0	0	0	0	0	0	0	0	0	0	0	0	0	0	0	0	0	0	0	0	0	0	0	0	0	0	0	0
DTDPRHAMSYN-PWY: dTDP-L-rhamnose biosynthesis I|g__Lactobacillus.s__Lactobacillus_delbrueckii	0	0	0	0	0	0	0	0	0	0	0	0	0	0	0	0	0	0	0	0	0	0	0	0	0	0	0	0	0	0	0	0	0	0	2.25795	0	0	0	0	0	0	0	0	0	0	0	0	27.8911	7.92748
DTDPRHAMSYN-PWY: dTDP-L-rhamnose biosynthesis I|g__Lactobacillus.s__Lactobacillus_ingluviei	0	0	0	0	0	0	0	0	0	0	1.13253	0	0	0	0	0	0	0	0	0	0	0	0	0	0	0	0	0	0	0	0	0	0	0	0	0	0	0	0	0	0	0	0	0	0	0	0	0	0
DTDPRHAMSYN-PWY: dTDP-L-rhamnose biosynthesis I|g__Lactobacillus.s__Lactobacillus_johnsonii	3.15097	2.75219	9.10292	0	0	0	147.717	0	5.17079	0	0	3.6257	0	0	0	0	0	0	1.87789	0	0	0	0	0	0	0	0	53.1353	0	0	0	0	0	0	0	0	0	0	0	0	0	0	0	0	7.21386	0	58.2732	0	0
DTDPRHAMSYN-PWY: dTDP-L-rhamnose biosynthesis I|g__Lactobacillus.s__Lactobacillus_mucosae	0	0	0	0	0	0	0	0	0	0	17.4359	0	0	0	0	0	0	0	0	0	0	0	0	0	2.43859	4.14919	0	0	0	0	0	0	0	0	0	0	0	0	0	0	0	0	0	0	0	0	0	0	0
DTDPRHAMSYN-PWY: dTDP-L-rhamnose biosynthesis I|g__Lactobacillus.s__Lactobacillus_murinus	0	0	0	0	0	0	177.185	0	0	0	2.62156	0	0	0	0	0	0	0	0.970304	0	0	0	0.672242	0	0	0	0	6.27079	0	0	0	0	0	0	0	0	0	0	362.646	32.3209	0	0	0	0	0	0	0	0	0
DTDPRHAMSYN-PWY: dTDP-L-rhamnose biosynthesis I|g__Lactobacillus.s__Lactobacillus_plantarum	0	0	0	0	0	0	0	0	0	0	0	0	0	0	0	0	0	0	0	0	0	0	0	0	0	0	0	0	0	0	0	5.80123	0	0	0	0	0	0	0	0	0	0	0	0	0	0	0	0	0
DTDPRHAMSYN-PWY: dTDP-L-rhamnose biosynthesis I|g__Lactobacillus.s__Lactobacillus_reuteri	0	0	2.86178	0	58.3913	0	0	0	10.5358	0	0	3.94744	0	0	0	0	0	0	0	0	11.6536	0	1.33421	0	2.84341	1.78431	0	0.871596	0	0	0	0	0	0	0	0	0	0	0	1.70794	0	0	0	5.29742	5.64396	0	9.54526	0	22.3917
DTDPRHAMSYN-PWY: dTDP-L-rhamnose biosynthesis I|g__Lactobacillus.s__Lactobacillus_salivarius	6.85168	1.94322	0	0	7.69436	4.52155	23.0394	0	15.6335	4.58167	1.17453	0	0	0	0	0	0	0	0	0	0	0	5.79935	0	19.5499	32.5133	0	0	0	0	3.92557	0	0	0	0	0	0	0	0	0	11.541	4.03821	17.1628	0	0	0	0	0	4.42378
DTDPRHAMSYN-PWY: dTDP-L-rhamnose biosynthesis I|g__Lactococcus.s__Lactococcus_garvieae	0	0	0	0	0	0	0	0	0	0	0	0	0	0	0	0	0	0	0	0	0	0	0	0	0	10.2125	0	0	0	0	0	0	0	0	0	0	0	0	0	0	0	0	0	0	0	0	0	0	0
DTDPRHAMSYN-PWY: dTDP-L-rhamnose biosynthesis I|g__Lactococcus.s__Lactococcus_lactis	0	0	0	0	0	2.46829	1.05327	0	0	0	0	0	0	0	3.02576	0	0	0	0	0.950511	0	0	0.472668	0	0	1.85165	0	0	0	0	6.82509	0	0	0	0	0	0	2.67367	0	0	0	6.11022	0	0	0	0	0	0	0
DTDPRHAMSYN-PWY: dTDP-L-rhamnose biosynthesis I|g__Lactococcus.s__Lactococcus_petauri	0	0	0	0	0	0	8.56267	0	0	0	0	0	0	0	0	0	0	0	0	0	0	0	0	0	0	0	0	0	0	0	0	0	0	0	0	0	0	0	0	0	0	0	0	0	0	0	0	0	0
DTDPRHAMSYN-PWY: dTDP-L-rhamnose biosynthesis I|g__Mannheimia.s__Mannheimia_varigena	0	11.7198	0	0	0	0	0	0	0	0	0	0	0	0	0	0	0	0	0	0	0	0	0	0	0	0	0	0	0	0	0	0	0	0	0	0	0	0	0	0	0	0	0	0	0	0	0	0	6.82071
DTDPRHAMSYN-PWY: dTDP-L-rhamnose biosynthesis I|g__Megamonas.s__Megamonas_funiformis	0	0	0	0	0	0	0	0	7.04906	0	0	0	0	0	0	0	0	0	0	0	0	0	0	0	0	0	2.54051	0	0	0	0	0	0	0	0	0	0	0	0	0	0	0	0	0	0	0	0	0	0
DTDPRHAMSYN-PWY: dTDP-L-rhamnose biosynthesis I|g__Megasphaera.s__Megasphaera_elsdenii	0	0	0	0	0	0	0	0	0	0	88.2609	0	45.6438	0	0	0	0	0	0	0	2.85229	0	0	0	0	0	0	0	0	68.9344	0	0	0	0	0	58.7118	0	0	0	0	0	0	0	0	0	0	0	0	41.6708
DTDPRHAMSYN-PWY: dTDP-L-rhamnose biosynthesis I|g__Parabacteroides.s__Parabacteroides_distasonis	0	5.84561	19.4244	13.4422	0	0	0	0	37.0748	0	0	0	19.5863	2.45768	0	5.57533	0	0.337379	5.05482	3.94663	0	2.74135	0	0	3.14026	45.1644	8.07513	0	0	0	0.782446	0	0	0	0	0	2.53045	23.9171	0	0	0	0	0	36.5187	38.6586	0.977422	45.4094	12.0688	19.3933
DTDPRHAMSYN-PWY: dTDP-L-rhamnose biosynthesis I|g__Parabacteroides.s__Parabacteroides_goldsteinii	0	0	0	0	0	0	0	0	0	11.9033	0	0	0	0	0	0	0	0	0	0	0	0	0	0	0	0	0	0	0	0	0	0	0	0	0	0	0	0	0	0	0	0	0	0	0	0	0	0	0
DTDPRHAMSYN-PWY: dTDP-L-rhamnose biosynthesis I|g__Parabacteroides.s__Parabacteroides_johnsonii	0	0	0	0	0	0	0	0	0	0	0	0	0	0	0	0	0	0	0	0	0	0	0	0	0	0	0	0	0	0	0	0	0	0	0	0	0	0	0	0	0	0	0	0	0	2.19122	0	0	0
DTDPRHAMSYN-PWY: dTDP-L-rhamnose biosynthesis I|g__Parabacteroides.s__Parabacteroides_merdae	0	0	0	48.7929	0	0	0	0	0	0	0	0	1.81413	0	0	30.5916	0	0	0	0	0	0	0	0	12.1674	0	0	0	0	0	0	0	0	10.2588	0	0	0	2.15213	0	0	0	12.0813	0	0	0	7.82856	2.93103	0	0
DTDPRHAMSYN-PWY: dTDP-L-rhamnose biosynthesis I|g__Parabacteroides.s__Parabacteroides_sp_CAG_409	0	0	0	2.97129	0	0	0	0	0	0	0	0	0	77.7602	0	0	0	0	0	0	0	0	0	0	4.17817	0	0	0	0	0	0	7.72891	7.64091	0	0	0	0	0	0	0	0	0	0	0	0	0	0	0	0
DTDPRHAMSYN-PWY: dTDP-L-rhamnose biosynthesis I|g__Prevotella.s__Prevotella_copri	0	0	0	0	4.18376	0	0	0	0	9.16007	0	0	13.4989	0	0	0	0	0	0	0	282.205	0	0	0	0	0	0	0	0	0	24.5874	8.34368	0	0	0	0	0	0	0	0	0	5.65159	0	0	0	0	0	0	0
DTDPRHAMSYN-PWY: dTDP-L-rhamnose biosynthesis I|g__Prevotella.s__Prevotella_copri_CAG_164	0	0	0	0	0	0	0	0	0	3.71935	0	0	1.50992	0	0	0	0	0	0	0	31.6905	0	0	0	0	0	0	0	0	0	2.93819	0	8.96061	0	0	0	0	1.35272	0	0	0	10.9274	0	0	0	0	0	0	0
DTDPRHAMSYN-PWY: dTDP-L-rhamnose biosynthesis I|g__Prevotella.s__Prevotella_sp_CAG_520	0	0	0	0	0	0	0	0	406.693	172.838	0	0	10.8781	0	0	0	0	0	0	0	0	208.401	0	0	0	0	0	0	0	0	2.03557	0	246.063	0	0	0	0	5.54248	0	0	0	2.65207	0	0	0	0	0	0	0
DTDPRHAMSYN-PWY: dTDP-L-rhamnose biosynthesis I|g__Prevotella.s__Prevotella_sp_CAG_891	0	0	0	79.1777	0	0	0	0	0	0	0	0	0	0	0	0	0	0	0	0	0	0	0	0	0	0	0	0	0	0	0	0	0	0	0	0	0	0	0	0	0	0	0	0	0	0	0	0	0
DTDPRHAMSYN-PWY: dTDP-L-rhamnose biosynthesis I|g__Proteus.s__Proteus_vulgaris	0	0	0	0	0	0	0	0	0	0	0	0	0	0	0	0	0	0	0	3.64147	0	0	0	0	0	0	0	0	0	0	0	0	0	0	0	0	0	0	0	0	0	0	0	0	0	0	0	0	0
[truncated: 13,682 more rows]
[truncated: 11 more columns]
