# Supplementary material for: Specific pathway abundances in the neonatal calf faecal microbiome are associated with susceptibility to Cryptosporidium parvum infection: a metagenomic analysis
Source: Anim Microbiome. 2023 Sep 12;5:43. doi: 10.1186/s42523-023-00265-5 (PMC10496319; doi:10.1186/s42523-023-00265-5)
Supplement: Supplementary file 15 — Additional file 15. Biological Processes MaAsLin2 Results Table. [file 42523_2023_265_MOESM15_ESM.txt]

feature	metadata	value	coef	stderr	N	N.not.0	pval	qval
protein.folding	Crypto	c_Y	-0.000127828	9.08E-05	60	60	0.164950237	0.699616524
carbohydrate.metabolic.process	Crypto	c_Y	-0.001196113	0.000971836	60	60	0.223840653	0.874044456
sporulation	Crypto	c_Y	0.000240145	0.000231041	60	60	0.303336459	0.908866974
cell.redox.homeostasis	Crypto	c_Y	-0.000163877	0.000210231	60	60	0.43914661	0.931293673
cytochrome.complex.assembly	Crypto	c_Y	-0.000115115	0.000146408	60	60	0.435213851	0.931293673
phosphorelay.signal.transduction.system	Crypto	c_Y	0.000262413	0.000306658	60	60	0.396004418	0.931293673
proteolysis	Crypto	c_Y	-7.20E-05	9.56E-05	60	60	0.454839054	0.94822379
regulation.of.metabolic.process	Crypto	c_Y	0.000746401	0.001049331	60	60	0.480010591	0.952279075
DNA.conformation.change	Crypto	c_Y	9.22E-05	0.000142442	60	60	0.520316327	0.960929365
DNA.metabolic.process	Crypto	c_Y	-0.000855793	0.00176784	60	60	0.63031657	0.960929365
antibiotic.biosynthetic.process	Crypto	c_Y	4.81E-06	1.06E-05	60	60	0.651889978	0.960929365
biological_process	Crypto	c_Y	0.000562131	0.001317433	60	60	0.671336016	0.960929365
cell.adhesion	Crypto	c_Y	-0.000231833	0.000480801	60	60	0.631663312	0.960929365
cellular.component.organization.or.biogenesis	Crypto	c_Y	-0.000309117	0.000695497	60	60	0.658523527	0.960929365
generation.of.precursor.metabolites.and.energy	Crypto	c_Y	-9.18E-05	0.000170237	60	60	0.591837971	0.960929365
iron.sulfur.cluster.assembly	Crypto	c_Y	2.72E-05	6.38E-05	60	60	0.671669561	0.960929365
phosphorylation	Crypto	c_Y	-6.10E-05	0.000109701	60	60	0.580628145	0.960929365
photosynthesis	Crypto	c_Y	-8.97E-06	1.62E-05	60	57	0.581212001	0.960929365
protein.containing.complex.assembly	Crypto	c_Y	-4.00E-05	8.59E-05	60	60	0.643474399	0.960929365
quorum.sensing	Crypto	c_Y	1.61E-05	2.50E-05	60	60	0.524048727	0.960929365
regulation.of.nitrogen.utilization	Crypto	c_Y	-1.19E-05	3.02E-05	60	60	0.694864941	0.960929365
response.to.biotic.stimulus	Crypto	c_Y	6.65E-05	0.000165191	60	60	0.688853258	0.960929365
translation	Crypto	c_Y	0.000824351	0.001837649	60	60	0.655556335	0.960929365
viral.entry.into.host.cell	Crypto	c_Y	5.23E-05	0.000132815	60	60	0.695306614	0.960929365
bacterial.type.flagellum.dependent.cell.motility	Crypto	c_Y	-0.000105605	0.000273442	60	60	0.70088877	0.963232611
pathogenesis	Crypto	c_Y	6.15E-05	0.000163121	60	60	0.707528642	0.966955811
metabolic.process	Crypto	c_Y	-0.000211921	0.000650963	60	60	0.746046727	0.969190141
regulation.of.DNA.repair	Crypto	c_Y	-4.96E-06	1.81E-05	60	60	0.78507311	0.969190141
response.to.abiotic.stimulus	Crypto	c_Y	6.26E-05	0.000265819	60	60	0.814595436	0.969190141
response.to.chemical	Crypto	c_Y	-0.000142771	0.000454813	60	60	0.754821146	0.969190141
response.to.stress	Crypto	c_Y	-0.000180099	0.000535374	60	60	0.73789905	0.969190141
signal.transduction	Crypto	c_Y	-4.28E-05	0.000147266	60	60	0.77261814	0.969190141
toxin.biosynthetic.process	Crypto	c_Y	-4.56E-06	1.62E-05	60	60	0.779527572	0.969190141
transport	Crypto	c_Y	0.000691142	0.001905256	60	60	0.718230244	0.969190141
lipid.metabolic.process	Crypto	c_Y	-5.87E-05	0.000272246	60	60	0.83022969	0.975463621
RNA.metabolic.process	Crypto	c_Y	0.000179332	0.001121053	60	60	0.873514617	0.985375577
small.molecule.metabolic.process	Crypto	c_Y	0.000293495	0.001604971	60	60	0.855600894	0.985375577
transcription..DNA.templated	Crypto	c_Y	2.04E-05	0.000178131	60	60	0.909269333	0.985375577
biosynthetic.process	Crypto	c_Y	-0.000133304	0.002197837	60	60	0.951864311	0.988962196
nitrogen.compound.metabolic.process	Crypto	c_Y	-4.76E-05	0.00128141	60	60	0.970509532	0.988962196
viral.process	Crypto	c_Y	2.36E-05	0.000802396	60	60	0.976693902	0.988962196
response.to.biotic.stimulus	Diatrim	Y	-0.000890331	0.00029889	60	60	0.004358338	0.03458552
cell.redox.homeostasis	Diatrim	Y	-0.000686939	0.000380384	60	60	0.076612073	0.392636872
DNA.metabolic.process	Diatrim	Y	0.005730921	0.003198653	60	60	0.078896205	0.396091151
photosynthesis	Diatrim	Y	4.76E-05	2.92E-05	60	57	0.109578242	0.508608445
response.to.chemical	Diatrim	Y	0.001036114	0.000822918	60	60	0.213520995	0.847196205
RNA.metabolic.process	Diatrim	Y	0.002065205	0.002028384	60	60	0.313230713	0.908866974
antibiotic.biosynthetic.process	Diatrim	Y	-2.07E-05	1.92E-05	60	60	0.285576236	0.908866974
pathogenesis	Diatrim	Y	-0.000307888	0.000295145	60	60	0.301600787	0.908866974
phosphorelay.signal.transduction.system	Diatrim	Y	0.000609243	0.000554853	60	60	0.277156297	0.908866974
protein.folding	Diatrim	Y	0.000188633	0.000164259	60	60	0.255963991	0.908866974
response.to.abiotic.stimulus	Diatrim	Y	0.000469015	0.000480962	60	60	0.33391084	0.908866974
transcription..DNA.templated	Diatrim	Y	-0.00031786	0.000322303	60	60	0.32850827	0.908866974
DNA.conformation.change	Diatrim	Y	-0.000206927	0.000257728	60	60	0.42562353	0.931293673
biological_process	Diatrim	Y	-0.001876727	0.002383706	60	60	0.434604404	0.931293673
carbohydrate.metabolic.process	Diatrim	Y	0.001406168	0.001758397	60	60	0.427461685	0.931293673
cytochrome.complex.assembly	Diatrim	Y	0.000222854	0.000264904	60	60	0.403980609	0.931293673
lipid.metabolic.process	Diatrim	Y	0.000388838	0.00049259	60	60	0.43341029	0.931293673
quorum.sensing	Diatrim	Y	-3.44E-05	4.53E-05	60	60	0.451492446	0.94822379
cellular.component.organization.or.biogenesis	Diatrim	Y	-0.000901272	0.001258403	60	60	0.477009876	0.952279075
generation.of.precursor.metabolites.and.energy	Diatrim	Y	0.000228309	0.000308019	60	60	0.461834535	0.952279075
iron.sulfur.cluster.assembly	Diatrim	Y	-4.91E-05	0.000115476	60	60	0.672292742	0.960929365
nitrogen.compound.metabolic.process	Diatrim	Y	-0.001038009	0.002318527	60	60	0.656192804	0.960929365
proteolysis	Diatrim	Y	-8.85E-05	0.000173027	60	60	0.611235541	0.960929365
response.to.stress	Diatrim	Y	-0.000408513	0.000968683	60	60	0.674935069	0.960929365
small.molecule.metabolic.process	Diatrim	Y	-0.00162932	0.002903965	60	60	0.577116212	0.960929365
toxin.biosynthetic.process	Diatrim	Y	1.39E-05	2.93E-05	60	60	0.637896744	0.960929365
translation	Diatrim	Y	-0.001919103	0.003324962	60	60	0.566261434	0.960929365
phosphorylation	Diatrim	Y	-4.76E-05	0.000198488	60	60	0.811384533	0.969190141
transport	Diatrim	Y	-0.00113543	0.003447287	60	60	0.743174845	0.969190141
viral.process	Diatrim	Y	-0.000454965	0.00145182	60	60	0.755225418	0.969190141
regulation.of.metabolic.process	Diatrim	Y	-0.000389372	0.001898614	60	60	0.838293671	0.977347123
protein.containing.complex.assembly	Diatrim	Y	-2.49E-05	0.000155377	60	60	0.873164591	0.985375577
regulation.of.DNA.repair	Diatrim	Y	3.93E-06	3.28E-05	60	60	0.905074755	0.985375577
regulation.of.nitrogen.utilization	Diatrim	Y	8.76E-06	5.47E-05	60	60	0.873344928	0.985375577
signal.transduction	Diatrim	Y	3.55E-05	0.000266456	60	60	0.894397261	0.985375577
sporulation	Diatrim	Y	-6.97E-05	0.000418036	60	60	0.868263805	0.985375577
bacterial.type.flagellum.dependent.cell.motility	Diatrim	Y	3.89E-05	0.000494753	60	60	0.937570046	0.988962196
biosynthetic.process	Diatrim	Y	7.54E-05	0.003976669	60	60	0.984942024	0.988962196
cell.adhesion	Diatrim	Y	4.57E-05	0.00086994	60	60	0.958274719	0.988962196
metabolic.process	Diatrim	Y	-0.000112252	0.001177824	60	60	0.924432544	0.988962196
viral.entry.into.host.cell	Diatrim	Y	-5.44E-06	0.000240309	60	60	0.982033959	0.988962196
quorum.sensing	Farm	f3	-0.000124765	4.59E-05	60	60	0.008874578	0.064210179
antibiotic.biosynthetic.process	Farm	f3	-4.91E-05	1.94E-05	60	60	0.01461186	0.099847713
generation.of.precursor.metabolites.and.energy	Farm	f3	0.000694341	0.000312158	60	60	0.030408344	0.187011318
sporulation	Farm	f3	-0.00082547	0.000423653	60	60	0.056662986	0.309757655
DNA.conformation.change	Farm	f3	-0.000483863	0.00026119	60	60	0.069522048	0.363881357
response.to.biotic.stimulus	Farm	f3	-0.000539305	0.000302905	60	60	0.080735912	0.397220688
carbohydrate.metabolic.process	Farm	f3	0.003069036	0.001782021	60	60	0.090861066	0.429842735
DNA.metabolic.process	Farm	f1	0.008012049	0.005317647	60	60	0.137827582	0.605456878
photosynthesis	Farm	f1	6.22E-05	4.86E-05	60	57	0.206548433	0.832965811
DNA.metabolic.process	Farm	f3	0.003254295	0.003241627	60	60	0.319984669	0.908866974
bacterial.type.flagellum.dependent.cell.motility	Farm	f3	-0.000480874	0.0005014	60	60	0.34188184	0.908866974
cytochrome.complex.assembly	Farm	f3	0.0002912	0.000268463	60	60	0.282967118	0.908866974
lipid.metabolic.process	Farm	f3	0.000514983	0.000499208	60	60	0.306944264	0.908866974
phosphorelay.signal.transduction.system	Farm	f1	0.000931528	0.000922423	60	60	0.317145415	0.908866974
phosphorylation	Farm	f1	0.000324184	0.00032998	60	60	0.330348528	0.908866974
protein.containing.complex.assembly	Farm	f3	0.000172849	0.000157464	60	60	0.277296328	0.908866974
quorum.sensing	Farm	f1	-8.52E-05	7.53E-05	60	60	0.263237608	0.908866974
regulation.of.metabolic.process	Farm	f3	-0.002172428	0.001924122	60	60	0.26396178	0.908866974
response.to.chemical	Farm	f3	0.000833083	0.000833974	60	60	0.322366759	0.908866974
toxin.biosynthetic.process	Farm	f1	4.81E-05	4.87E-05	60	60	0.327743805	0.908866974
toxin.biosynthetic.process	Farm	f3	3.52E-05	2.97E-05	60	60	0.241256448	0.908866974
transcription..DNA.templated	Farm	f1	-0.00063176	0.000535817	60	60	0.243640986	0.908866974
viral.entry.into.host.cell	Farm	f3	-0.000233331	0.000243538	60	60	0.34236705	0.908866974
RNA.metabolic.process	Farm	f1	0.002636028	0.003372116	60	60	0.437861438	0.931293673
bacterial.type.flagellum.dependent.cell.motility	Farm	f1	-0.000678647	0.000822509	60	60	0.413017046	0.931293673
carbohydrate.metabolic.process	Farm	f1	0.002651597	0.002923273	60	60	0.368478472	0.931293673
cellular.component.organization.or.biogenesis	Farm	f1	-0.001646914	0.00209205	60	60	0.434656383	0.931293673
pathogenesis	Farm	f3	0.000257848	0.00029911	60	60	0.392542356	0.931293673
photosynthesis	Farm	f3	2.69E-05	2.96E-05	60	57	0.367385047	0.931293673
proteolysis	Farm	f1	-0.000226348	0.000287651	60	60	0.434854928	0.931293673
regulation.of.nitrogen.utilization	Farm	f1	-7.10E-05	9.09E-05	60	60	0.438464379	0.931293673
response.to.abiotic.stimulus	Farm	f3	0.000413394	0.000487424	60	60	0.400185644	0.931293673
transport	Farm	f1	-0.005022212	0.005730993	60	60	0.384808076	0.931293673
proteolysis	Farm	f3	0.000125349	0.000175352	60	60	0.477841419	0.952279075
response.to.chemical	Farm	f1	0.000981571	0.001368072	60	60	0.476225348	0.952279075
transcription..DNA.templated	Farm	f3	-0.000237887	0.000326633	60	60	0.46963571	0.952279075
RNA.metabolic.process	Farm	f3	0.000844607	0.002055636	60	60	0.682821497	0.960929365
antibiotic.biosynthetic.process	Farm	f1	-1.69E-05	3.19E-05	60	60	0.598837553	0.960929365
cell.adhesion	Farm	f1	-0.000737258	0.001446245	60	60	0.612326172	0.960929365
cell.redox.homeostasis	Farm	f3	0.000192148	0.000385494	60	60	0.620232527	0.960929365
generation.of.precursor.metabolites.and.energy	Farm	f1	0.000338168	0.000512071	60	60	0.511862573	0.960929365
nitrogen.compound.metabolic.process	Farm	f1	-0.002066719	0.003854468	60	60	0.594072219	0.960929365
pathogenesis	Farm	f1	-0.000302334	0.000490667	60	60	0.540420718	0.960929365
phosphorelay.signal.transduction.system	Farm	f3	-0.000321506	0.000562307	60	60	0.569900457	0.960929365
phosphorylation	Farm	f3	0.000139937	0.000201155	60	60	0.489675622	0.960929365
regulation.of.DNA.repair	Farm	f1	3.09E-05	5.45E-05	60	60	0.57319039	0.960929365
regulation.of.metabolic.process	Farm	f1	-0.001481675	0.003156378	60	60	0.640693096	0.960929365
response.to.biotic.stimulus	Farm	f1	-0.000308811	0.000496893	60	60	0.536945652	0.960929365
response.to.stress	Farm	f1	-0.00068897	0.0016104	60	60	0.670511598	0.960929365
response.to.stress	Farm	f3	0.000488418	0.000981697	60	60	0.620877691	0.960929365
signal.transduction	Farm	f1	-0.000226024	0.000442974	60	60	0.612000365	0.960929365
small.molecule.metabolic.process	Farm	f1	-0.002619388	0.004827739	60	60	0.589699946	0.960929365
translation	Farm	f3	-0.001942882	0.003369634	60	60	0.56666038	0.960929365
transport	Farm	f3	-0.002219193	0.003493602	60	60	0.528020336	0.960929365
viral.entry.into.host.cell	Farm	f1	-0.000269442	0.000399505	60	60	0.502963478	0.960929365
viral.process	Farm	f1	-0.001189565	0.002413599	60	60	0.624147787	0.960929365
viral.process	Farm	f3	-0.000834233	0.001471325	60	60	0.573111881	0.960929365
DNA.conformation.change	Farm	f1	0.000103248	0.000428463	60	60	0.810506708	0.969190141
biosynthetic.process	Farm	f1	0.002311144	0.006611071	60	60	0.728034006	0.969190141
cell.adhesion	Farm	f3	-0.000213779	0.000881628	60	60	0.809342754	0.969190141
cell.redox.homeostasis	Farm	f1	-0.000178061	0.000632374	60	60	0.779365545	0.969190141
cellular.component.organization.or.biogenesis	Farm	f3	-0.000345708	0.001275309	60	60	0.787384453	0.969190141
cytochrome.complex.assembly	Farm	f1	0.000118948	0.000440394	60	60	0.788136406	0.969190141
iron.sulfur.cluster.assembly	Farm	f3	4.23E-05	0.000117028	60	60	0.719366082	0.969190141
metabolic.process	Farm	f1	-0.000544481	0.00195809	60	60	0.782042613	0.969190141
protein.folding	Farm	f3	-4.31E-05	0.000166465	60	60	0.796864033	0.969190141
protein.containing.complex.assembly	Farm	f1	6.75E-05	0.000258308	60	60	0.794906845	0.969190141
regulation.of.nitrogen.utilization	Farm	f3	1.43E-05	5.54E-05	60	60	0.797682492	0.969190141
signal.transduction	Farm	f3	-8.93E-05	0.000270036	60	60	0.742192621	0.969190141
small.molecule.metabolic.process	Farm	f3	-0.000799451	0.00294298	60	60	0.786948934	0.969190141
biosynthetic.process	Farm	f3	0.00086405	0.004030096	60	60	0.831058449	0.975463621
translation	Farm	f1	0.001104706	0.005527632	60	60	0.842361507	0.977457221
biological_process	Farm	f1	-0.000692624	0.003962827	60	60	0.86191821	0.985375577
iron.sulfur.cluster.assembly	Farm	f1	-2.67E-05	0.000191975	60	60	0.890032696	0.985375577
nitrogen.compound.metabolic.process	Farm	f3	-0.000279741	0.002349677	60	60	0.905681806	0.985375577
biological_process	Farm	f3	-5.11E-05	0.002415732	60	60	0.983206473	0.988962196
lipid.metabolic.process	Farm	f1	-5.09E-05	0.000818913	60	60	0.950681541	0.988962196
protein.folding	Farm	f1	2.55E-05	0.000273074	60	60	0.925972922	0.988962196
regulation.of.DNA.repair	Farm	f3	2.89E-06	3.32E-05	60	60	0.931102427	0.988962196
response.to.abiotic.stimulus	Farm	f1	4.38E-05	0.000799582	60	60	0.956475724	0.988962196
sporulation	Farm	f1	-3.21E-05	0.00069497	60	60	0.963381039	0.988962196
metabolic.process	Farm	f3	4.78E-06	0.001193648	60	60	0.996817712	0.996817712
small.molecule.metabolic.process	SwabDay	SwabDay	0.006685255	0.000770439	60	60	9.42E-12	1.34E-09
transport	SwabDay	SwabDay	-0.007898448	0.000914586	60	60	1.09E-11	1.34E-09
regulation.of.metabolic.process	SwabDay	SwabDay	-0.004075094	0.000503714	60	60	8.04E-11	6.59E-09
cell.adhesion	SwabDay	SwabDay	-0.001842013	0.0002308	60	60	1.20E-10	6.64E-09
nitrogen.compound.metabolic.process	SwabDay	SwabDay	0.00488966	0.000615119	60	60	1.35E-10	6.64E-09
bacterial.type.flagellum.dependent.cell.motility	SwabDay	SwabDay	-0.001011516	0.000131261	60	60	3.30E-10	1.35E-08
signal.transduction	SwabDay	SwabDay	-0.000540678	7.07E-05	60	60	4.09E-10	1.44E-08
biosynthetic.process	SwabDay	SwabDay	0.00798073	0.001055034	60	60	5.58E-10	1.71E-08
cellular.component.organization.or.biogenesis	SwabDay	SwabDay	-0.002500727	0.000333862	60	60	7.34E-10	2.01E-08
response.to.abiotic.stimulus	SwabDay	SwabDay	-0.000932189	0.000127602	60	60	1.45E-09	3.58E-08
biological_process	SwabDay	SwabDay	-0.004594094	0.000632411	60	60	1.69E-09	3.79E-08
RNA.metabolic.process	SwabDay	SwabDay	0.003850925	0.000538142	60	60	2.53E-09	5.19E-08
regulation.of.DNA.repair	SwabDay	SwabDay	6.19E-05	8.69E-06	60	60	2.93E-09	5.21E-08
response.to.stress	SwabDay	SwabDay	-0.001828003	0.000256997	60	60	2.97E-09	5.21E-08
response.to.chemical	SwabDay	SwabDay	-0.001440063	0.000218325	60	60	2.01E-08	3.30E-07
DNA.metabolic.process	SwabDay	SwabDay	0.005554909	0.000848622	60	60	2.42E-08	3.73E-07
metabolic.process	SwabDay	SwabDay	-0.002013112	0.000312484	60	60	3.56E-08	5.14E-07
antibiotic.biosynthetic.process	SwabDay	SwabDay	-3.26E-05	5.09E-06	60	60	4.13E-08	5.64E-07
translation	SwabDay	SwabDay	0.005577097	0.000882132	60	60	5.54E-08	7.17E-07
viral.process	SwabDay	SwabDay	-0.00237369	0.000385176	60	60	9.97E-08	1.23E-06
viral.entry.into.host.cell	SwabDay	SwabDay	-0.000386409	6.38E-05	60	60	1.45E-07	1.70E-06
transcription..DNA.templated	SwabDay	SwabDay	-0.000512287	8.55E-05	60	60	1.87E-07	2.09E-06
phosphorylation	SwabDay	SwabDay	-0.000308583	5.27E-05	60	60	3.02E-07	3.23E-06
cytochrome.complex.assembly	SwabDay	SwabDay	-0.000401358	7.03E-05	60	60	5.20E-07	5.33E-06
photosynthesis	SwabDay	SwabDay	4.29E-05	7.76E-06	60	57	9.78E-07	9.63E-06
pathogenesis	SwabDay	SwabDay	-0.000417962	7.83E-05	60	60	2.00E-06	1.89E-05
regulation.of.nitrogen.utilization	SwabDay	SwabDay	-5.37E-05	1.45E-05	60	60	0.000509081	0.004638295
protein.containing.complex.assembly	SwabDay	SwabDay	-0.000128256	4.12E-05	60	60	0.002997858	0.026338321
generation.of.precursor.metabolites.and.energy	SwabDay	SwabDay	-0.00024893	8.17E-05	60	60	0.003607618	0.030602553
iron.sulfur.cluster.assembly	SwabDay	SwabDay	-8.89E-05	3.06E-05	60	60	0.005396408	0.040227765
lipid.metabolic.process	SwabDay	SwabDay	-0.000348613	0.000130687	60	60	0.01011263	0.071077343
DNA.conformation.change	SwabDay	SwabDay	0.000170763	6.84E-05	60	60	0.015652058	0.104065037
proteolysis	SwabDay	SwabDay	0.000112728	4.59E-05	60	60	0.017374746	0.112478616
response.to.biotic.stimulus	SwabDay	SwabDay	-0.000177585	7.93E-05	60	60	0.029344066	0.185093338
carbohydrate.metabolic.process	SwabDay	SwabDay	-0.000816151	0.000466513	60	60	0.085998326	0.414815454
protein.folding	SwabDay	SwabDay	-4.54E-05	4.36E-05	60	60	0.302632538	0.908866974
toxin.biosynthetic.process	SwabDay	SwabDay	9.01E-06	7.77E-06	60	60	0.251620769	0.908866974
sporulation	SwabDay	SwabDay	8.93E-05	0.000110907	60	60	0.424536606	0.931293673
quorum.sensing	SwabDay	SwabDay	3.09E-06	1.20E-05	60	60	0.798411055	0.969190141
phosphorelay.signal.transduction.system	SwabDay	SwabDay	-1.88E-05	0.000147206	60	60	0.898727256	0.985375577
cell.redox.homeostasis	SwabDay	SwabDay	2.09E-06	0.000100918	60	60	0.983540315	0.988962196
quorum.sensing	Synulox	Y	-0.000146118	4.85E-05	60	60	0.003962712	0.032494236
carbohydrate.metabolic.process	Synulox	Y	0.005498441	0.001882225	60	60	0.005112673	0.039303673
lipid.metabolic.process	Synulox	Y	0.001116	0.000527278	60	60	0.039012783	0.228503442
regulation.of.nitrogen.utilization	Synulox	Y	-0.000124277	5.85E-05	60	60	0.038469973	0.228503442
toxin.biosynthetic.process	Synulox	Y	6.44E-05	3.14E-05	60	60	0.044791191	0.256247277
antibiotic.biosynthetic.process	Synulox	Y	-4.12E-05	2.05E-05	60	60	0.04977969	0.278313722
protein.containing.complex.assembly	Synulox	Y	0.000311558	0.000166318	60	60	0.066551152	0.355903985
protein.folding	Synulox	Y	-0.000275677	0.000175826	60	60	0.122856205	0.559678266
response.to.stress	Synulox	Y	0.001608288	0.001036898	60	60	0.126839543	0.567318683
DNA.conformation.change	Synulox	Y	-0.000394086	0.000275877	60	60	0.159019921	0.686296501
response.to.abiotic.stimulus	Synulox	Y	0.000706372	0.000514832	60	60	0.175829743	0.733120625
DNA.metabolic.process	Synulox	Y	-0.004481923	0.003423905	60	60	0.196178574	0.804332153
generation.of.precursor.metabolites.and.energy	Synulox	Y	0.000322	0.00032971	60	60	0.333196676	0.908866974
iron.sulfur.cluster.assembly	Synulox	Y	-0.000143837	0.000123608	60	60	0.249775353	0.908866974
nitrogen.compound.metabolic.process	Synulox	Y	-0.002562321	0.002481799	60	60	0.306552113	0.908866974
phosphorylation	Synulox	Y	0.000221545	0.000212466	60	60	0.301804604	0.908866974
small.molecule.metabolic.process	Synulox	Y	-0.003000832	0.003108465	60	60	0.338741756	0.908866974
sporulation	Synulox	Y	-0.000424331	0.000447475	60	60	0.347290632	0.908866974
transcription..DNA.templated	Synulox	Y	-0.00032945	0.000345	60	60	0.343948787	0.908866974
phosphorelay.signal.transduction.system	Synulox	Y	0.000468598	0.000593926	60	60	0.433636323	0.931293673
regulation.of.DNA.repair	Synulox	Y	-3.03E-05	3.51E-05	60	60	0.392087278	0.931293673
response.to.chemical	Synulox	Y	0.000751816	0.000880868	60	60	0.39722633	0.931293673
RNA.metabolic.process	Synulox	Y	0.000860408	0.002171224	60	60	0.693491185	0.960929365
biosynthetic.process	Synulox	Y	0.001890882	0.00425671	60	60	0.658697851	0.960929365
cell.redox.homeostasis	Synulox	Y	0.000262063	0.00040717	60	60	0.522596578	0.960929365
cellular.component.organization.or.biogenesis	Synulox	Y	-0.000573974	0.00134702	60	60	0.671755984	0.960929365
cytochrome.complex.assembly	Synulox	Y	0.000157608	0.000283559	60	60	0.580670913	0.960929365
regulation.of.metabolic.process	Synulox	Y	-0.001174857	0.002032316	60	60	0.565653182	0.960929365
response.to.biotic.stimulus	Synulox	Y	-0.00014587	0.000319938	60	60	0.650300609	0.960929365
signal.transduction	Synulox	Y	0.000134373	0.00028522	60	60	0.639488053	0.960929365
translation	Synulox	Y	-0.001410229	0.003559109	60	60	0.693525473	0.960929365
viral.process	Synulox	Y	0.001032766	0.001554058	60	60	0.509212866	0.960929365
pathogenesis	Synulox	Y	8.25E-05	0.000315929	60	60	0.794975372	0.969190141
viral.entry.into.host.cell	Synulox	Y	6.03E-05	0.000257232	60	60	0.815538045	0.969190141
proteolysis	Synulox	Y	-3.93E-05	0.000185212	60	60	0.832712848	0.975463621
biological_process	Synulox	Y	-0.000387748	0.002551569	60	60	0.879791876	0.985375577
metabolic.process	Synulox	Y	-0.000166885	0.001260767	60	60	0.895194664	0.985375577
photosynthesis	Synulox	Y	-3.71E-06	3.13E-05	60	57	0.906091743	0.985375577
cell.adhesion	Synulox	Y	9.80E-05	0.000931202	60	60	0.916580154	0.988941745
bacterial.type.flagellum.dependent.cell.motility	Synulox	Y	2.56E-05	0.000529594	60	60	0.961677444	0.988962196
transport	Synulox	Y	0.000176496	0.003690048	60	60	0.962031267	0.988962196
