# Supplementary material for: Specific pathway abundances in the neonatal calf faecal microbiome are associated with susceptibility to Cryptosporidium parvum infection: a metagenomic analysis
Source: Anim Microbiome. 2023 Sep 12;5:43. doi: 10.1186/s42523-023-00265-5 (PMC10496319; doi:10.1186/s42523-023-00265-5)
Supplement: Supplementary file 16 — Additional file 16. Cellular Components MaAsLin2 Results Table. [file 42523_2023_265_MOESM16_ESM.txt]

feature	metadata	value	coef	stderr	N	N.not.0	pval	qval
acetyl.CoA.carboxylase.complex	Crypto	c_Y	9.68E-05	6.36E-05	60	60	0.134231516	0.360237953
chromosome	Crypto	c_Y	0.000207364	0.000141402	60	60	0.148424257	0.390376129
extrachromosomal.circular.DNA	Crypto	c_Y	-0.00035908	0.000269186	60	60	0.187925776	0.457978406
outer.membrane	Crypto	c_Y	-0.001767774	0.001436047	60	60	0.223757802	0.483844624
ATP.binding.cassette..ABC..transporter.complex	Crypto	c_Y	0.000489856	0.000507092	60	60	0.338427267	0.62466638
Gram.negative.bacterium.type.cell.wall	Crypto	c_Y	-7.23E-05	8.91E-05	60	60	0.42030036	0.70787429
cytoplasm	Crypto	c_Y	0.003009966	0.004117386	60	60	0.46797566	0.736486284
thylakoid	Crypto	c_Y	7.73E-06	1.08E-05	60	60	0.477376126	0.74517249
bacterial.type.flagellum	Crypto	c_Y	-5.42E-05	8.30E-05	60	60	0.516702383	0.769045407
riboflavin.synthase.complex	Crypto	c_Y	1.99E-05	2.96E-05	60	60	0.505135919	0.769045407
DNA.helicase.complex	Crypto	c_Y	-3.59E-05	5.89E-05	60	60	0.544776088	0.786443675
catalytic.complex	Crypto	c_Y	-9.12E-05	0.000160923	60	60	0.573392073	0.815490948
ribosome	Crypto	c_Y	0.001354463	0.002365642	60	60	0.569366267	0.815490948
DNA.polymerase.complex	Crypto	c_Y	4.54E-05	8.28E-05	60	60	0.585498394	0.820552494
plasma.membrane	Crypto	c_Y	0.001960491	0.003843385	60	60	0.612102787	0.833501667
molybdopterin.synthase.complex	Crypto	c_Y	1.45E-05	2.90E-05	60	60	0.619350606	0.837431806
membrane	Crypto	c_Y	-0.001346932	0.002815363	60	60	0.634317439	0.851670967
extracellular.region	Crypto	c_Y	9.69E-05	0.000206264	60	60	0.640427198	0.853902931
beta.galactosidase.complex	Crypto	c_Y	-5.13E-05	0.000119683	60	60	0.670159218	0.868098274
signal.recognition.particle	Crypto	c_Y	1.70E-05	4.01E-05	60	60	0.673446347	0.868098274
proteasome.core.complex	Crypto	c_Y	8.53E-06	2.05E-05	60	60	0.679283144	0.869482425
phosphopyruvate.hydratase.complex	Crypto	c_Y	1.57E-05	4.01E-05	60	60	0.697550641	0.875357667
oxidoreductase.complex	Crypto	c_Y	-0.00010676	0.000294168	60	60	0.718106699	0.889525717
nucleus	Crypto	c_Y	1.25E-05	3.78E-05	60	60	0.742021385	0.891768675
virion	Crypto	c_Y	-0.00013804	0.000405579	60	60	0.734935924	0.891768675
extrinsic.component.of.membrane	Crypto	c_Y	-2.35E-05	7.64E-05	60	60	0.759572587	0.900234177
intrinsic.component.of.membrane	Crypto	c_Y	-0.002436295	0.010150388	60	60	0.811240731	0.932683955
cellular_component	Crypto	c_Y	-0.000584088	0.002575904	60	60	0.821490108	0.938845838
periplasmic.space	Crypto	c_Y	-0.000338218	0.002085015	60	60	0.871754364	0.95100476
membrane.protein.complex	Crypto	c_Y	4.76E-05	0.00031207	60	60	0.879430205	0.953958189
citrate.lyase.complex	Crypto	c_Y	1.20E-06	3.85E-05	60	60	0.975282932	0.990763613
cell.wall	Crypto	c_Y	9.54E-08	8.65E-05	60	60	0.999124295	0.999124295
cell.wall	Diatrim	Y	-0.00050894	0.000156453	60	60	0.001989964	0.012735773
acetyl.CoA.carboxylase.complex	Diatrim	Y	-0.000212917	0.00011513	60	60	0.069985537	0.263474964
cytoplasm	Diatrim	Y	-0.011334155	0.007449818	60	60	0.134103683	0.360237953
extrachromosomal.circular.DNA	Diatrim	Y	-0.000739093	0.000487054	60	60	0.135089232	0.360237953
chromosome	Diatrim	Y	-0.000335291	0.000255846	60	60	0.195672083	0.457978406
extracellular.region	Diatrim	Y	-0.000459717	0.000373206	60	60	0.223459155	0.483844624
intrinsic.component.of.membrane	Diatrim	Y	0.023004803	0.018365667	60	60	0.215850808	0.483844624
proteasome.core.complex	Diatrim	Y	-4.57E-05	3.71E-05	60	60	0.224282144	0.483844624
ATP.binding.cassette..ABC..transporter.complex	Diatrim	Y	-0.001080513	0.000917511	60	60	0.244194262	0.509622807
outer.membrane	Diatrim	Y	0.00279214	0.002598321	60	60	0.287424567	0.580900178
beta.galactosidase.complex	Diatrim	Y	-0.000222387	0.000216549	60	60	0.309104386	0.605592267
ribosome	Diatrim	Y	-0.004279192	0.004280289	60	60	0.321977299	0.624440822
cellular_component	Diatrim	Y	-0.004472431	0.004660729	60	60	0.341614427	0.62466638
citrate.lyase.complex	Diatrim	Y	-6.83E-05	6.97E-05	60	60	0.331643877	0.62466638
membrane	Diatrim	Y	0.004426047	0.005093994	60	60	0.388832877	0.672575788
plasma.membrane	Diatrim	Y	-0.006077265	0.006954053	60	60	0.386106262	0.672575788
catalytic.complex	Diatrim	Y	-0.000240879	0.000291167	60	60	0.41178361	0.705914759
membrane.protein.complex	Diatrim	Y	-0.000413292	0.000564645	60	60	0.467423017	0.736486284
thylakoid	Diatrim	Y	1.24E-05	1.95E-05	60	60	0.526985025	0.778316344
Gram.negative.bacterium.type.cell.wall	Diatrim	Y	9.85E-05	0.000161138	60	60	0.543486985	0.786443675
virion	Diatrim	Y	-0.000408358	0.000733837	60	60	0.58023182	0.819150805
bacterial.type.flagellum	Diatrim	Y	6.36E-05	0.000150126	60	60	0.673360236	0.868098274
DNA.helicase.complex	Diatrim	Y	4.22E-05	0.000106508	60	60	0.69367789	0.875357667
riboflavin.synthase.complex	Diatrim	Y	1.77E-05	5.36E-05	60	60	0.743140562	0.891768675
molybdopterin.synthase.complex	Diatrim	Y	-1.65E-05	5.25E-05	60	60	0.754874882	0.900223461
DNA.polymerase.complex	Diatrim	Y	-3.27E-05	0.000149796	60	60	0.828282765	0.941007639
signal.recognition.particle	Diatrim	Y	-1.39E-05	7.25E-05	60	60	0.848735104	0.942127564
periplasmic.space	Diatrim	Y	0.000455208	0.003772535	60	60	0.904413751	0.965134336
oxidoreductase.complex	Diatrim	Y	4.84E-05	0.000532255	60	60	0.927848935	0.970147555
phosphopyruvate.hydratase.complex	Diatrim	Y	-3.01E-06	7.26E-05	60	60	0.96710457	0.987681263
extrinsic.component.of.membrane	Diatrim	Y	1.14E-06	0.000138198	60	60	0.993469093	0.999124295
nucleus	Diatrim	Y	3.24E-07	6.83E-05	60	60	0.99623497	0.999124295
outer.membrane	Farm	f3	0.008455103	0.00263323	60	60	0.002249757	0.013933978
acetyl.CoA.carboxylase.complex	Farm	f3	-0.000328577	0.000116677	60	60	0.006811946	0.037368389
DNA.polymerase.complex	Farm	f3	-0.00038127	0.000151809	60	60	0.015104235	0.074359311
molybdopterin.synthase.complex	Farm	f3	-0.000130289	5.32E-05	60	60	0.017718234	0.082973192
cytoplasm	Farm	f3	-0.017859563	0.007549907	60	60	0.021694777	0.099176121
chromosome	Farm	f3	-0.000606134	0.000259284	60	60	0.023209517	0.103633194
acetyl.CoA.carboxylase.complex	Farm	f1	-0.000386932	0.0001914	60	60	0.048281172	0.185399702
intrinsic.component.of.membrane	Farm	f1	0.055667151	0.030532268	60	60	0.073911388	0.267754463
citrate.lyase.complex	Farm	f1	-0.000206403	0.000115906	60	60	0.080680246	0.276617985
ribosome	Farm	f3	-0.007746839	0.004337795	60	60	0.079838017	0.276617985
cytoplasm	Farm	f1	-0.021573262	0.012385057	60	60	0.08733098	0.289095657
ATP.binding.cassette..ABC..transporter.complex	Farm	f1	-0.002562829	0.001525329	60	60	0.098807724	0.311001362
chromosome	Farm	f1	-0.000714677	0.000425335	60	60	0.09879088	0.311001362
extrachromosomal.circular.DNA	Farm	f3	-0.000837505	0.000493598	60	60	0.095612663	0.311001362
outer.membrane	Farm	f1	0.007208322	0.004319617	60	60	0.101066465	0.312980022
cell.wall	Farm	f3	-0.000253727	0.000158555	60	60	0.11548987	0.338127863
citrate.lyase.complex	Farm	f3	-0.00011352	7.07E-05	60	60	0.114071115	0.338127863
signal.recognition.particle	Farm	f1	-0.000192506	0.000120549	60	60	0.116231453	0.338127863
membrane.protein.complex	Farm	f3	-0.000898834	0.000572231	60	60	0.122191409	0.350160456
intrinsic.component.of.membrane	Farm	f3	0.02866149	0.018612412	60	60	0.129531349	0.360237953
signal.recognition.particle	Farm	f3	-0.000113727	7.35E-05	60	60	0.127672796	0.360237953
catalytic.complex	Farm	f1	-0.000662837	0.000484055	60	60	0.176667484	0.452268758
DNA.polymerase.complex	Farm	f1	-0.000325355	0.000249031	60	60	0.197029576	0.457978406
cell.wall	Farm	f1	-0.00034187	0.000260098	60	60	0.194374977	0.457978406
extrachromosomal.circular.DNA	Farm	f1	-0.001055595	0.00080971	60	60	0.197980248	0.457978406
membrane.protein.complex	Farm	f1	-0.001255633	0.000938702	60	60	0.186730255	0.457978406
proteasome.core.complex	Farm	f1	-8.08E-05	6.17E-05	60	60	0.196072581	0.457978406
plasma.membrane	Farm	f1	-0.014830052	0.011560866	60	60	0.205150724	0.46891594
molybdopterin.synthase.complex	Farm	f1	-0.000105838	8.73E-05	60	60	0.230834871	0.492447725
Gram.negative.bacterium.type.cell.wall	Farm	f3	0.000196074	0.000163303	60	60	0.235217478	0.496283031
virion	Farm	f3	-0.000845803	0.000743696	60	60	0.260529698	0.532145766
cellular_component	Farm	f1	-0.007995536	0.007748296	60	60	0.306800802	0.605592267
bacterial.type.flagellum	Farm	f3	-0.000147065	0.000152143	60	60	0.338120993	0.62466638
extracellular.region	Farm	f3	-0.000372699	0.00037822	60	60	0.328902994	0.62466638
thylakoid	Farm	f3	-1.93E-05	1.98E-05	60	60	0.334375803	0.62466638
plasma.membrane	Farm	f3	-0.006605734	0.007047482	60	60	0.352846597	0.639118365
extracellular.region	Farm	f1	-0.000573241	0.000620442	60	60	0.359713241	0.639490206
nucleus	Farm	f3	6.27E-05	6.92E-05	60	60	0.368991455	0.649966599
DNA.helicase.complex	Farm	f1	-0.000144869	0.000177065	60	60	0.416925395	0.70787429
bacterial.type.flagellum	Farm	f1	-0.000189731	0.000249579	60	60	0.450501726	0.72845656
oxidoreductase.complex	Farm	f1	-0.000665549	0.000884855	60	60	0.45528535	0.72845656
proteasome.core.complex	Farm	f3	-2.83E-05	3.76E-05	60	60	0.454926584	0.72845656
ribosome	Farm	f1	-0.005429345	0.007115828	60	60	0.448848958	0.72845656
riboflavin.synthase.complex	Farm	f3	3.85E-05	5.43E-05	60	60	0.481834749	0.746066708
cellular_component	Farm	f3	-0.003268533	0.004723346	60	60	0.491960986	0.755652074
ATP.binding.cassette..ABC..transporter.complex	Farm	f3	-0.000613785	0.000929837	60	60	0.512048654	0.769045407
beta.galactosidase.complex	Farm	f3	0.000135859	0.000219459	60	60	0.538525104	0.786443675
periplasmic.space	Farm	f3	0.002053671	0.00382322	60	60	0.593406896	0.825609595
oxidoreductase.complex	Farm	f3	0.000283161	0.000539406	60	60	0.601807792	0.831274072
virion	Farm	f1	-0.000622518	0.001219978	60	60	0.611981055	0.833501667
phosphopyruvate.hydratase.complex	Farm	f1	-4.43E-05	0.000120698	60	60	0.715190382	0.889525717
extrinsic.component.of.membrane	Farm	f1	-7.84E-05	0.000229749	60	60	0.734403677	0.891768675
thylakoid	Farm	f1	-1.09E-05	3.25E-05	60	60	0.738906669	0.891768675
phosphopyruvate.hydratase.complex	Farm	f3	-2.16E-05	7.36E-05	60	60	0.770285397	0.907330039
extrinsic.component.of.membrane	Farm	f3	3.66E-05	0.000140055	60	60	0.794846717	0.930552254
Gram.negative.bacterium.type.cell.wall	Farm	f1	6.49E-05	0.000267887	60	60	0.809490423	0.932683955
membrane	Farm	f3	0.001262599	0.005162432	60	60	0.807730321	0.932683955
beta.galactosidase.complex	Farm	f1	-6.44E-05	0.000360006	60	60	0.858710019	0.942127564
membrane	Farm	f1	-0.001715934	0.008468584	60	60	0.840205168	0.942127564
nucleus	Farm	f1	2.09E-05	0.000113595	60	60	0.854847412	0.942127564
periplasmic.space	Farm	f1	-0.001130055	0.006271706	60	60	0.857696122	0.942127564
DNA.helicase.complex	Farm	f3	-1.09E-05	0.000107939	60	60	0.919617293	0.970147555
catalytic.complex	Farm	f3	2.43E-05	0.000295079	60	60	0.934777592	0.970147555
riboflavin.synthase.complex	Farm	f1	4.40E-06	8.91E-05	60	60	0.960796437	0.986486181
nucleus	SwabDay	SwabDay	0.000144936	1.81E-05	60	60	1.14E-10	1.63E-08
phosphopyruvate.hydratase.complex	SwabDay	SwabDay	0.000151918	1.93E-05	60	60	1.70E-10	1.63E-08
bacterial.type.flagellum	SwabDay	SwabDay	-0.000293375	3.98E-05	60	60	1.16E-09	7.44E-08
catalytic.complex	SwabDay	SwabDay	0.000549105	7.72E-05	60	60	3.02E-09	1.45E-07
cellular_component	SwabDay	SwabDay	-0.008626773	0.001236519	60	60	4.92E-09	1.89E-07
extrinsic.component.of.membrane	SwabDay	SwabDay	-0.000249716	3.67E-05	60	60	9.09E-09	2.40E-07
membrane	SwabDay	SwabDay	-0.009173684	0.001351467	60	60	9.90E-09	2.40E-07
periplasmic.space	SwabDay	SwabDay	-0.006765396	0.001000876	60	60	1.10E-08	2.40E-07
plasma.membrane	SwabDay	SwabDay	-0.012459065	0.001844951	60	60	1.13E-08	2.40E-07
beta.galactosidase.complex	SwabDay	SwabDay	0.000375849	5.75E-05	60	60	2.46E-08	4.72E-07
signal.recognition.particle	SwabDay	SwabDay	0.000123548	1.92E-05	60	60	3.83E-08	6.69E-07
DNA.helicase.complex	SwabDay	SwabDay	0.00017685	2.83E-05	60	60	7.00E-08	1.12E-06
ribosome	SwabDay	SwabDay	0.006976729	0.001135586	60	60	1.07E-07	1.58E-06
membrane.protein.complex	SwabDay	SwabDay	0.000876228	0.000149804	60	60	3.14E-07	4.31E-06
extracellular.region	SwabDay	SwabDay	-0.000551829	9.90E-05	60	60	8.57E-07	1.10E-05
ATP.binding.cassette..ABC..transporter.complex	SwabDay	SwabDay	-0.001352217	0.000243421	60	60	9.15E-07	1.10E-05
DNA.polymerase.complex	SwabDay	SwabDay	0.000211831	3.97E-05	60	60	2.06E-06	2.32E-05
cytoplasm	SwabDay	SwabDay	0.010465505	0.001976481	60	60	2.33E-06	2.49E-05
proteasome.core.complex	SwabDay	SwabDay	-5.16E-05	9.85E-06	60	60	2.82E-06	2.85E-05
oxidoreductase.complex	SwabDay	SwabDay	-0.000676278	0.00014121	60	60	1.39E-05	0.000133276
intrinsic.component.of.membrane	SwabDay	SwabDay	0.022838297	0.00487252	60	60	1.98E-05	0.000180664
virion	SwabDay	SwabDay	-0.000885549	0.000194691	60	60	3.18E-05	0.000277532
chromosome	SwabDay	SwabDay	0.000276709	6.79E-05	60	60	0.000154005	0.00123204
Gram.negative.bacterium.type.cell.wall	SwabDay	SwabDay	-0.000150279	4.28E-05	60	60	0.000908826	0.006828721
citrate.lyase.complex	SwabDay	SwabDay	-6.44E-05	1.85E-05	60	60	0.001013377	0.007206238
molybdopterin.synthase.complex	SwabDay	SwabDay	4.68E-05	1.39E-05	60	60	0.001468563	0.009868733
acetyl.CoA.carboxylase.complex	SwabDay	SwabDay	-9.65E-05	3.05E-05	60	60	0.002604338	0.015626026
cell.wall	SwabDay	SwabDay	-0.000119162	4.15E-05	60	60	0.00587162	0.033157385
outer.membrane	SwabDay	SwabDay	-0.001466519	0.00068935	60	60	0.038058247	0.152232989
riboflavin.synthase.complex	SwabDay	SwabDay	-2.55E-05	1.42E-05	60	60	0.0785999	0.276617985
extrachromosomal.circular.DNA	SwabDay	SwabDay	-0.000211207	0.000129218	60	60	0.10808167	0.329391755
thylakoid	SwabDay	SwabDay	-2.19E-06	5.18E-06	60	60	0.673680431	0.868098274
membrane.protein.complex	Synulox	Y	-0.002698769	0.000604408	60	60	4.22E-05	0.000352452
cytoplasm	Synulox	Y	-0.027986474	0.00797444	60	60	0.000924723	0.006828721
DNA.polymerase.complex	Synulox	Y	-0.000537302	0.000160345	60	60	0.00149059	0.009868733
chromosome	Synulox	Y	-0.000846051	0.000273863	60	60	0.003192033	0.018571827
outer.membrane	Synulox	Y	0.007286222	0.002781297	60	60	0.011453233	0.060149989
phosphopyruvate.hydratase.complex	Synulox	Y	-0.00020323	7.77E-05	60	60	0.011591404	0.060149989
signal.recognition.particle	Synulox	Y	-0.000199302	7.76E-05	60	60	0.013093756	0.066157923
nucleus	Synulox	Y	-0.000179885	7.31E-05	60	60	0.017213036	0.082622574
intrinsic.component.of.membrane	Synulox	Y	0.045285695	0.019658992	60	60	0.025199137	0.109959869
DNA.helicase.complex	Synulox	Y	-0.000253753	0.000114008	60	60	0.030307444	0.129311761
ribosome	Synulox	Y	-0.00998682	0.00458171	60	60	0.033742356	0.140837658
molybdopterin.synthase.complex	Synulox	Y	-0.000120436	5.62E-05	60	60	0.03678743	0.150280567
acetyl.CoA.carboxylase.complex	Synulox	Y	-0.000253948	0.000123238	60	60	0.044260753	0.173429891
catalytic.complex	Synulox	Y	-0.000573487	0.000311672	60	60	0.071365696	0.263504109
extrachromosomal.circular.DNA	Synulox	Y	-0.000913253	0.000521353	60	60	0.085610281	0.288371472
thylakoid	Synulox	Y	-3.01E-05	2.09E-05	60	60	0.155759957	0.404133942
plasma.membrane	Synulox	Y	-0.009909159	0.007443763	60	60	0.188820331	0.457978406
virion	Synulox	Y	0.000977877	0.000785514	60	60	0.218649611	0.483844624
beta.galactosidase.complex	Synulox	Y	-0.000265993	0.000231799	60	60	0.256321273	0.529179402
ATP.binding.cassette..ABC..transporter.complex	Synulox	Y	-0.001025859	0.000982122	60	60	0.300979718	0.601959436
riboflavin.synthase.complex	Synulox	Y	5.31E-05	5.74E-05	60	60	0.358827046	0.639490206
extracellular.region	Synulox	Y	0.000321639	0.000399487	60	60	0.424341943	0.708466549
cell.wall	Synulox	Y	-0.000127993	0.000167471	60	60	0.448095675	0.72845656
bacterial.type.flagellum	Synulox	Y	0.000105712	0.000160698	60	60	0.513495542	0.769045407
oxidoreductase.complex	Synulox	Y	-0.000261352	0.000569737	60	60	0.648307587	0.858448666
membrane	Synulox	Y	0.002162196	0.005452717	60	60	0.693302104	0.875357667
proteasome.core.complex	Synulox	Y	7.59E-06	3.97E-05	60	60	0.849281785	0.942127564
citrate.lyase.complex	Synulox	Y	8.97E-06	7.46E-05	60	60	0.90481344	0.965134336
periplasmic.space	Synulox	Y	0.000511275	0.004038201	60	60	0.899728519	0.965134336
Gram.negative.bacterium.type.cell.wall	Synulox	Y	-1.70E-05	0.000172486	60	60	0.921827547	0.970147555
extrinsic.component.of.membrane	Synulox	Y	1.24E-05	0.00014793	60	60	0.933492029	0.970147555
cellular_component	Synulox	Y	-0.000336385	0.004988941	60	60	0.94649623	0.977028366
